# Supplementary material for: Metabolomic and transcriptomic analyses of peach leaves and fruits in response to pruning
Source: BMC Genomics. 2024 Jul 3;25:666. doi: 10.1186/s12864-024-10549-y (PMC11223333; doi:10.1186/s12864-024-10549-y)
Supplement: Supplementary file 2 — Supplementary Material 2: Supplemental Table S2. Sequencing data statistics [file 12864_2024_10549_MOESM2_ESM.xls]

## Sheet: All.sample.summary
Supplemental Table S2: Sequencing data statistics.
Sample	Raw Reads	Clean Reads	Clean Base(G)	Error Rate(%)	Q20(%)	Q30(%)	GC Content(%)
pdL_1	46914662	44237544	6.64	0.02	98.36	94.93	45.47
pdL_2	47434784	45434884	6.82	0.02	98.42	95.12	45.44
pdL_3	49624398	48244480	7.24	0.02	98.43	95.11	45.45
updL_1	42947740	41014060	6.15	0.02	98.51	95.3	45.57
updL_2	49672512	47546452	7.13	0.02	98.27	94.68	45.56
updL_3	44275630	41204496	6.18	0.02	98.47	95.17	45.42
pdF_1	48912566	46445820	6.97	0.02	98.3	94.73	45.7
pdF_2	52118730	49626638	7.44	0.02	98.48	95.22	45.74
pdF_3	51779922	49681232	7.45	0.02	98.35	94.94	45.8
updF_1	44046896	42274236	6.34	0.02	98.18	94.49	45.6
updF_2	50329500	48248782	7.24	0.02	98.43	95.15	45.56
updF_3	43383864	41776628	6.27	0.02	98.47	95.19	45.76
