# Supplementary material for: Metabolomic and transcriptomic analyses of peach leaves and fruits in response to pruning
Source: BMC Genomics. 2024 Jul 3;25:666. doi: 10.1186/s12864-024-10549-y (PMC11223333; doi:10.1186/s12864-024-10549-y)
Supplement: Supplementary file 3 — Supplementary Material 3: Supplemental Table S3. The annotation of total reads [file 12864_2024_10549_MOESM3_ESM.xls]

## Sheet: Sheet1
Supplemental Table S3: The annotation of total reads.
ID	pdF_1_fpkm	pdF_2_fpkm	pdF_3_fpkm	pdL_1_fpkm	pdL_2_fpkm	pdL_3_fpkm	updF_1_fpkm	updF_2_fpkm	updF_3_fpkm	updL_1_fpkm	updL_2_fpkm	updL_3_fpkm	pdF_1_count	pdF_2_count	pdF_3_count	pdL_1_count	pdL_2_count	pdL_3_count	updF_1_count	updF_2_count	updF_3_count	updL_1_count	updL_2_count	updL_3_count	chr	start	end	strand	gene_name	gene_description	KEGG	NR	Swissprot	Tremble	KOG	GO	Pfam
Prupe.1G000100_v2.0.a1	15.49	17.13	13.75	7.71	8.59	7.54	18.05	19.83	15.38	8.07	8.41	7.91	711	841	675	326	370	344	749	943	626	319	386	313	Pp01	40340	51496	+	Prupe.1G000100	--	K08960 casein kinase 1, epsilon [EC:2.7.11.1] | (RefSeq) uncharacterized protein LOC111908231 (A)	hypothetical protein PRUPE_1G000100 [Prunus persica]	RecName: Full=Importin beta-like SAD2 homolog {ECO:0000305};	SubName: Full=Uncharacterized protein {ECO:0000313|EMBL:ONI26028.1};	Nuclear transport receptor KAP120 (importin beta superfamily)	GO:0005829,cytosol; GO:0005635,nuclear envelope; GO:0008565,protein transporter activity; GO:0008536,Ran GTPase binding; GO:0006886,intracellular protein transport; GO:0006606,protein import into nucleus; GO:0007165,signal transduction	Importin-beta N-terminal domain
Prupe.1G000300_v2.0.a1	10.63	11.05	9.89	4.94	5.4	5.48	10.06	11.84	8.79	4.77	5	4.96	686	763	683	294	327	352	587	792	503	265	323	276	Pp01	58976	70278	+	Prupe.1G000300	--	--	importin-11 isoform X1 [Prunus persica]	--	SubName: Full=Uncharacterized protein {ECO:0000313|EMBL:ONI26031.1};	Nuclear transport receptor KAP120 (importin beta superfamily)	--	--
Prupe.1G000400_v2.0.a1	32.83	32.38	33.47	18.85	23.22	19.05	36.63	41.34	41.54	17.83	17.49	16.48	1655	1746	1805	876	1098	955	1670	2159	1857	774	882	716	Pp01	71369	79957	+	Prupe.1G000400	--	K17506 protein phosphatase 1L [EC:3.1.3.16] | (RefSeq) probable protein phosphatase 2C 44 (A)	probable protein phosphatase 2C 44 [Prunus persica]	RecName: Full=Probable protein phosphatase 2C 44; Short=OsPP2C44; EC=3.1.3.16;	SubName: Full=Uncharacterized protein {ECO:0000313|EMBL:ONI26033.1};	Serine/threonine protein phosphatase	GO:0046872,metal ion binding; GO:0004722,protein serine/threonine phosphatase activity	Protein phosphatase 2C
Prupe.1G000600_v2.0.a1	21.16	24.72	23.13	27.96	33.64	29.72	21.13	19.43	19.37	23.25	21.86	23.05	867	1083	1014	1056	1293	1211	783	825	704	820	896	814	Pp01	89887	100651	-	Prupe.1G000600	--	K14321 nucleoporin-like protein 2 | (RefSeq) zinc finger CCCH domain-containing protein 16 isoform X1 (A)	zinc finger CCCH domain-containing protein 16 isoform X1 [Prunus persica]	RecName: Full=Zinc finger CCCH domain-containing protein 16; Short=AtC3H16;	SubName: Full=Uncharacterized protein {ECO:0000313|EMBL:ONI26038.1};	--	GO:0005737,cytoplasm; GO:0005635,nuclear envelope; GO:0005643,nuclear pore; GO:0046872,metal ion binding; GO:0043565,sequence-specific DNA binding; GO:0051028,mRNA transport; GO:1900458,negative regulation of brassinosteroid mediated signaling pathway; GO:0015031,protein transport	Zinc finger C-x8-C-x5-C-x3-H type (and similar)
Prupe.1G000700_v2.0.a1	8.62	9.01	8.12	10.28	10.85	10.27	10.48	9.05	9.79	10.21	10.45	9.29	577	645	581	634	681	683	634	627	581	588	699	536	Pp01	100674	104106	+	Prupe.1G000700	--	--	uncharacterized protein LOC18789872 [Prunus persica]	--	SubName: Full=Uncharacterized protein {ECO:0000313|EMBL:ONI26040.1};	--	GO:0003723,RNA binding	RNA recognition motif. (a.k.a. RRM, RBD, or RNP domain)
Prupe.1G000800_v2.0.a1	5.62	5.25	5.63	8.08	8.25	7.71	5.9	6.31	5.81	9.07	9.05	8.61	463	462	496	613	637	631	439	538	424	643	745	611	Pp01	112407	118076	-	Prupe.1G000800	--	--	uncharacterized protein LOC18793524 isoform X1 [Prunus persica]	--	SubName: Full=Uncharacterized protein {ECO:0000313|EMBL:ONI26042.1};	Uncharacterized conserved protein	GO:0001671,ATPase activator activity; GO:0051087,chaperone binding	Activator of Hsp90 ATPase, N-terminal
Prupe.1G000900_v2.0.a1	1.96	1.93	1.7	5.09	5.11	5.07	2.19	2.14	2.27	3.56	2.68	3.34	118	124	109	282	288	303	119	133	121	184	161	173	Pp01	130255	133073	-	Prupe.1G000900	--	--	hypothetical protein PRUPE_1G000900 [Prunus persica]	--	SubName: Full=Uncharacterized protein {ECO:0000313|EMBL:ONI26045.1};	--	--	--
Prupe.1G001000_v2.0.a1	24.46	27.18	23.76	18.17	19.01	18.95	24.26	29.35	28.27	15.33	15.79	16	1870	2222	1943	1280	1363	1440	1677	2324	1916	1009	1207	1054	Pp01	141779	162190	+	Prupe.1G001000	--	K07374 tubulin alpha | (RefSeq) uncharacterized protein LOC103653233 (A)	uncharacterized protein LOC18789883 [Prunus persica]	--	SubName: Full=Uncharacterized protein {ECO:0000313|EMBL:ONI26046.1};	--	GO:0016021,integral component of membrane	--
Prupe.1G001100_v2.0.a1	26.55	26.03	27.28	3.76	5.37	5.15	18.13	18.29	18.03	4.38	4.19	4.39	1508	1581	1657	197	286	291	931	1076	908	214	238	215	Pp01	179494	183844	+	Prupe.1G001100	--	K19893 glucan endo-1,3-beta-glucosidase 5/6 [EC:3.2.1.39] | (RefSeq) glucan endo-1,3-beta-glucosidase 6 (A)	glucan endo-1,3-beta-glucosidase 6 [Prunus persica]	RecName: Full=Glucan endo-1,3-beta-glucosidase 6; EC=3.2.1.39; AltName: Full=(1->3)-beta-glucan endohydrolase 6; Short=(1->3)-beta-glucanase 6; AltName: Full=Beta-1,3-endoglucanase 6; Short=Beta-1,3-glucanase 6; Flags: Precursor;	SubName: Full=Uncharacterized protein {ECO:0000313|EMBL:EMJ23859.1};	--	GO:0031225,anchored component of membrane; GO:0046658,anchored component of plasma membrane; GO:0005886,plasma membrane; GO:0009506,plasmodesma; GO:0042973,glucan endo-1,3-beta-D-glucosidase activity; GO:0004553,hydrolase activity, hydrolyzing O-glycosyl compounds; GO:0030247,polysaccharide binding; GO:0005975,carbohydrate metabolic process; GO:0006952,defense response	Glycosyl hydrolases family 17
Prupe.1G001200_v2.0.a1	61.04	65.85	59.55	42.13	46.8	42.1	67.13	67.77	66.77	39.28	34.64	40.07	2336	2695	2438	1486	1680	1602	2323	2687	2266	1294	1326	1322	Pp01	185224	190701	+	Prupe.1G001200	--	K17535 serine/threonine-protein kinase TNNI3K [EC:2.7.11.1] | (RefSeq) serine/threonine-protein kinase STY17 (A)	serine/threonine-protein kinase HT1 [Prunus persica]	RecName: Full=Serine/threonine-protein kinase STY13 {ECO:0000305}; EC=2.7.11.1 {ECO:0000269|PubMed:16429265}; AltName: Full=AtSTYPK {ECO:0000303|PubMed:17291444}; AltName: Full=Serine/threonine/tyrosine-protein kinase 13 {ECO:0000303|PubMed:16429265};	SubName: Full=Uncharacterized protein {ECO:0000313|EMBL:EMJ23878.1};	Tyrosine kinase specific for activated (GTP-bound) p21cdc42Hs	GO:0005622,intracellular; GO:0005886,plasma membrane; GO:0005524,ATP binding; GO:0004672,protein kinase activity; GO:0004674,protein serine/threonine kinase activity; GO:0004712,protein serine/threonine/tyrosine kinase activity; GO:0004713,protein tyrosine kinase activity; GO:0004871,NA; GO:0035556,intracellular signal transduction; GO:0006468,protein phosphorylation	Protein tyrosine kinase
Prupe.1G001300_v2.0.a1	47.29	48.9	47.62	36.37	39.45	38.78	45.22	43.57	46.04	37.15	35.33	32.65	2215	2449	2386	1570	1733	1806	1915	2114	1912	1498	1655	1318	Pp01	192137	199379	+	Prupe.1G001300	--	K17535 serine/threonine-protein kinase TNNI3K [EC:2.7.11.1] | (RefSeq) serine/threonine-protein kinase STY46-like (A)	serine/threonine-protein kinase HT1 [Prunus persica]	RecName: Full=Serine/threonine-protein kinase STY13 {ECO:0000305}; EC=2.7.11.1 {ECO:0000269|PubMed:16429265}; AltName: Full=AtSTYPK {ECO:0000303|PubMed:17291444}; AltName: Full=Serine/threonine/tyrosine-protein kinase 13 {ECO:0000303|PubMed:16429265};	SubName: Full=Uncharacterized protein {ECO:0000313|EMBL:EMJ23855.1};	Tyrosine kinase specific for activated (GTP-bound) p21cdc42Hs	GO:0005622,intracellular; GO:0005886,plasma membrane; GO:0005524,ATP binding; GO:0004672,protein kinase activity; GO:0004674,protein serine/threonine kinase activity; GO:0004712,protein serine/threonine/tyrosine kinase activity; GO:0004713,protein tyrosine kinase activity; GO:0004871,NA; GO:0035556,intracellular signal transduction; GO:0006468,protein phosphorylation	Protein tyrosine kinase
Prupe.1G001400_v2.0.a1	0	0	0	0.13	0.05	0.05	0	0	0	0.03	0	0.27	0	0	0	5	2	2	0	0	0	1	0	10	Pp01	199688	202025	-	Prupe.1G001400	--	K15397 3-ketoacyl-CoA synthase [EC:2.3.1.199] | (RefSeq) 3-ketoacyl-CoA synthase 15-like (A)	3-ketoacyl-CoA synthase 15-like [Prunus persica]	RecName: Full=3-ketoacyl-CoA synthase 10 {ECO:0000303|PubMed:18465198}; Short=KCS-10 {ECO:0000303|PubMed:18465198}; EC=2.3.1.199 {ECO:0000305}; AltName: Full=Protein FIDDLEHEAD {ECO:0000303|PubMed:10559443}; AltName: Full=Very long-chain fatty acid condensing enzyme 10 {ECO:0000303|PubMed:18465198}; Short=VLCFA condensing enzyme 10 {ECO:0000303|PubMed:18465198};	RecName: Full=3-ketoacyl-CoA synthase {ECO:0000256|PIRNR:PIRNR036417}; EC=2.3.1.- {ECO:0000256|PIRNR:PIRNR036417};	--	GO:0005783,endoplasmic reticulum; GO:0005789,endoplasmic reticulum membrane; GO:0016021,integral component of membrane; GO:0016020,membrane; GO:0102336,3-oxo-arachidoyl-CoA synthase activity; GO:0102337,3-oxo-cerotoyl-CoA synthase activity; GO:0102338,3-oxo-lignoceronyl-CoA synthase activity; GO:0102756,very-long-chain 3-ketoacyl-CoA synthase activity; GO:0006633,fatty acid biosynthetic process; …	FAE1/Type III polyketide synthase-like protein
Prupe.1G001600_v2.0.a1	1.02	1.21	1.06	0.74	1.27	1.3	1.11	1.35	1.28	0.62	0.68	0.75	54	68	60	36	63	68	53	74	60	28	36	34	Pp01	210380	212855	+	Prupe.1G001600	--	K23541 Ca2+/H+ antiporter, TMEM165/GDT1 family | (RefSeq) pentatricopeptide repeat-containing protein At5g04780, mitochondrial-like (A)	pentatricopeptide repeat-containing protein At4g31070, mitochondrial [Prunus persica]	RecName: Full=Pentatricopeptide repeat-containing protein At4g31070, mitochondrial; Flags: Precursor;	SubName: Full=Uncharacterized protein {ECO:0000313|EMBL:ONI26052.1};	FOG: PPR repeat	GO:0043231,intracellular membrane-bounded organelle; GO:0005739,mitochondrion; GO:0004519,endonuclease activity; GO:0003723,RNA binding; GO:0016556,mRNA modification	PPR repeat
Prupe.1G001800_v2.0.a1	5.03	4.3	4.27	16.47	16.76	16.18	6.99	6.24	7.36	10.52	8.91	13.3	175	160	159	528	547	560	220	225	227	315	310	399	Pp01	214782	216495	-	Prupe.1G001800	--	K02961 small subunit ribosomal protein S17 | (RefSeq) 30S ribosomal protein S17-like (A)	hypothetical protein PRUPE_1G001800 [Prunus persica]	RecName: Full=30S ribosomal protein S17, chloroplastic;	SubName: Full=Uncharacterized protein {ECO:0000313|EMBL:EMJ25823.1};	Predicted mitochondrial/chloroplast ribosomal protein S17	GO:0009507,chloroplast; GO:0005840,ribosome; GO:0019843,rRNA binding; GO:0003735,structural constituent of ribosome; GO:0006412,translation	Ribosomal protein S17
Prupe.1G001900_v2.0.a1	0	0	0	0	0	0.15	0.17	0.07	0.09	0.09	0	0	0	0	0	0	0	2	2	1	1	1	0	0	Pp01	223664	224285	+	Prupe.1G001900	--	--	hypothetical protein PRUPE_1G001900 [Prunus persica]	--	SubName: Full=Uncharacterized protein {ECO:0000313|EMBL:ONI26057.1};	--	--	--
Prupe.1G002000_v2.0.a1	0.14	0.13	0	0	0	0	0	0	0	0.32	0.14	0.32	1	1	0	0	0	0	0	0	0	2	1	2	Pp01	224286	224629	+	Prupe.1G002000	--	--	hypothetical protein PRUPE_1G002000 [Prunus persica]	--	SubName: Full=Uncharacterized protein {ECO:0000313|EMBL:ONI26058.1};	--	--	--
Prupe.1G002100_v2.0.a1	5.94	6.52	6.26	14.6	14.76	14.99	6.89	6.54	5.83	16.57	17.83	17.09	241	283	272	546	562	605	253	275	210	579	724	598	Pp01	224863	233106	+	Prupe.1G002100	--	K02634 apocytochrome f | (RefSeq) cytochrome f-like (A)	hypothetical protein PRUPE_1G002100 [Prunus persica]	RecName: Full=Chloroplast envelope membrane protein;	SubName: Full=Uncharacterized protein {ECO:0000313|EMBL:ONI26060.1};	--	GO:0009706,chloroplast inner membrane; GO:0016021,integral component of membrane; GO:0015992,NA	CemA family
Prupe.1G002200_v2.0.a1	0.23	0.05	0.37	4.36	3.13	3.47	0.19	0.6	0.19	4.99	4.69	4	4	1	7	71	52	61	3	11	3	76	83	61	Pp01	229978	230807	+	Prupe.1G002200	--	--	hypothetical protein PRUPE_1G002200 [Prunus persica]	--	SubName: Full=Uncharacterized protein {ECO:0000313|EMBL:ONI26064.1};	--	--	--
Prupe.1G002300_v2.0.a1	2.59	2.43	2.32	4.75	6.73	5.46	3.41	2.66	3.09	4.17	3.21	4.12	199	200	191	337	486	418	237	212	211	276	247	273	Pp01	232612	236482	-	Prupe.1G002300	--	K17710 pentatricopeptide repeat domain-containing protein 1 | (RefSeq) pentatricopeptide repeat-containing protein At1g63330-like (A)	putative pentatricopeptide repeat-containing protein At3g16890, mitochondrial [Prunus persica]	RecName: Full=Putative pentatricopeptide repeat-containing protein At3g16890, mitochondrial; AltName: Full=Protein PENTATRICOPEPTIDE REPEAT 40; Flags: Precursor;	SubName: Full=Uncharacterized protein {ECO:0000313|EMBL:ONI26065.1};	FOG: PPR repeat	GO:0005739,mitochondrion; GO:0004519,endonuclease activity; GO:0003723,RNA binding; GO:0042775,mitochondrial ATP synthesis coupled electron transport; GO:0009737,response to abscisic acid; GO:0006979,response to oxidative stress; GO:0009651,response to salt stress; GO:0009451,RNA modification	PPR repeat family
Prupe.1G002400_v2.0.a1	5.83	6.35	6.83	4.86	5.2	4.79	6.56	7.03	8.51	5.26	4.31	4.78	245	285	307	188	205	200	249	306	317	190	181	173	Pp01	249807	256504	+	Prupe.1G002400	--	K20102 YTH domain-containing family protein | (RefSeq) uncharacterized protein LOC18790863 isoform X1 (A)	hypothetical protein PRUPE_1G002400 [Prunus persica]	RecName: Full=30-kDa cleavage and polyadenylation specificity factor 30 {ECO:0000303|PubMed:18479511}; EC=3.1.21.- {ECO:0000269|PubMed:17576667}; AltName: Full=Protein OXIDATIVE STRESS TOLERANT 6 {ECO:0000303|PubMed:18545667}; AltName: Full=Zinc finger CCCH domain-containing protein 11; Short=AtC3H11;	SubName: Full=Uncharacterized protein {ECO:0000313|EMBL:ONI26068.1};	Uncharacterized high-glucose-regulated protein	GO:0005737,cytoplasm; GO:0005847,mRNA cleavage and polyadenylation specificity factor complex; GO:0005634,nucleus; GO:0005516,calmodulin binding; GO:0003677,DNA binding; GO:0004519,endonuclease activity; GO:0004521,endoribonuclease activity; GO:0046872,metal ion binding; GO:0003729,mRNA binding; GO:0003723,RNA binding; GO:0031124,mRNA 3'-end processing; GO:0006378,mRNA polyadenylation; GO:0009626…	YT521-B-like domain
Prupe.1G002500_v2.0.a1	8.23	6.08	10.79	82.36	122.28	119.4	12.54	4.08	6.38	76.03	66.16	59.79	323	255	453	2979	4502	4660	445	166	222	2569	2597	2023	Pp01	259090	261793	-	Prupe.1G002500	--	K20667 beta-amyrin 28-monooxygenase [EC:1.14.13.201] | (RefSeq) beta-amyrin 28-oxidase (A)	beta-amyrin 28-oxidase [Prunus persica]	RecName: Full=Beta-amyrin 28-oxidase; EC=1.14.13.-; AltName: Full=Cytochrome P450 CYP716A52v2;	SubName: Full=Uncharacterized protein {ECO:0000313|EMBL:EMJ23941.1};	Cytochrome P450 CYP4/CYP19/CYP26 subfamilies	GO:0016021,integral component of membrane; GO:0020037,heme binding; GO:0005506,iron ion binding; GO:0004497,monooxygenase activity; GO:0016705,oxidoreductase activity, acting on paired donors, with incorporation or reduction of molecular oxygen	Cytochrome P450
Prupe.1G002700_v2.0.a1	8.68	9.16	8.31	47.01	30.29	35.52	6.8	7.49	6.8	72.9	84.99	80.03	770	869	788	3842	2520	3132	545	688	535	5566	7538	6118	Pp01	288901	299358	+	Prupe.1G002700	--	K08869 aarF domain-containing kinase | (RefSeq) uncharacterized protein LOC18791910 (A)	uncharacterized protein LOC18791910 [Prunus persica]	RecName: Full=Protein ACTIVITY OF BC1 COMPLEX KINASE 3, chloroplastic {ECO:0000303|PubMed:23673981}; Short=ABC1-LIKE KINASE 3 {ECO:0000303|PubMed:23673981}; EC=2.7.-.- {ECO:0000255|PROSITE-ProRule:PRU00159}; EC=2.7.11.1 {ECO:0000269|PubMed:23632854}; AltName: Full=Protein REPRESSOR OF BDR1 {ECO:0000303|PubMed:25882344}; Flags: Precursor;	SubName: Full=Uncharacterized protein {ECO:0000313|EMBL:EMJ26464.1};	Predicted unusual protein kinase	GO:0009507,chloroplast; GO:0010287,plastoglobule; GO:0005524,ATP binding; GO:0004672,protein kinase activity; GO:0006995,cellular response to nitrogen starvation; GO:0009658,chloroplast organization; GO:0080177,plastoglobule organization; GO:0050821,protein stabilization; GO:1902171,regulation of tocopherol cyclase activity; GO:0009644,response to high light intensity; GO:0080183,response to phot…	ABC1 family
Prupe.1G002800_v2.0.a1	19.8	20.45	18.6	34.09	31.84	32.5	19.13	20.63	21.2	30.38	29.04	29.45	1482	1637	1489	2352	2236	2419	1295	1600	1407	1958	2174	1900	Pp01	303225	310745	-	Prupe.1G002800	--	K21437 ankyrin repeat domain-containing protein 13 | (RefSeq) uncharacterized protein LOC18790689 (A)	uncharacterized protein LOC18790689 [Prunus persica]	--	SubName: Full=Uncharacterized protein {ECO:0000313|EMBL:EMJ28159.1};	Ankyrin repeat protein	--	GPCR-chaperone
Prupe.1G002900_v2.0.a1	0.37	0.37	1.3	36.16	23.41	15.68	0.35	0.16	0.29	40.52	37.98	38.99	13	14	49	1173	773	549	11	6	9	1228	1337	1183	Pp01	312661	314932	-	Prupe.1G002900	--	K00660 chalcone synthase [EC:2.3.1.74] | (RefSeq) polyketide synthase 5 isoform X1 (A)	polyketide synthase 5 isoform X1 [Prunus persica]	RecName: Full=Polyketide synthase 5; Short=RiPKS5; EC=2.3.1.74; AltName: Full=Naringenin-chalcone synthase PKS5;	SubName: Full=Chalcone synthase {ECO:0000313|EMBL:AJA79072.1};	--	GO:0016210,naringenin-chalcone synthase activity; GO:0042803,protein homodimerization activity; GO:0009813,flavonoid biosynthetic process	Chalcone and stilbene synthases, N-terminal domain
Prupe.1G003000_v2.0.a1	0.33	0.45	0.81	0.46	0.45	0.57	0.1	0	0.07	15.07	22.2	9.8	11	16	29	14	14	19	3	0	2	433	741	282	Pp01	319777	321560	-	Prupe.1G003000	--	K00660 chalcone synthase [EC:2.3.1.74] | (RefSeq) polyketide synthase 5 (A)	polyketide synthase 5 [Prunus persica]	RecName: Full=Polyketide synthase 5; Short=RiPKS5; EC=2.3.1.74; AltName: Full=Naringenin-chalcone synthase PKS5;	SubName: Full=Uncharacterized protein {ECO:0000313|EMBL:EMJ24227.1};	--	GO:0016210,naringenin-chalcone synthase activity; GO:0042803,protein homodimerization activity; GO:0009813,flavonoid biosynthetic process	Chalcone and stilbene synthases, N-terminal domain
Prupe.1G003100_v2.0.a1	21.9	22.16	20.94	3.54	3.76	3.16	14.97	17.98	15.5	3.54	4.15	2.76	1149	1243	1175	171	185	165	710	977	721	160	218	125	Pp01	332962	340663	+	Prupe.1G003100	--	K01687 dihydroxy-acid dehydratase [EC:4.2.1.9] | (RefSeq) dihydroxy-acid dehydratase, chloroplastic (A)	dihydroxy-acid dehydratase, chloroplastic [Prunus persica]	RecName: Full=Dihydroxy-acid dehydratase, chloroplastic {ECO:0000255|HAMAP-Rule:MF_00012}; Short=AtDHAD {ECO:0000305}; Short=DAD {ECO:0000255|HAMAP-Rule:MF_00012}; EC=4.2.1.9 {ECO:0000255|HAMAP-Rule:MF_00012}; Flags: Precursor;	SubName: Full=Uncharacterized protein {ECO:0000313|EMBL:EMJ26886.1};	Dihydroxy-acid dehydratase	GO:0009507,chloroplast; GO:0009570,chloroplast stroma; GO:0009536,plastid; GO:0051539,4 iron, 4 sulfur cluster binding; GO:0005507,copper ion binding; GO:0004160,dihydroxy-acid dehydratase activity; GO:0016836,hydro-lyase activity; GO:0009082,branched-chain amino acid biosynthetic process; GO:0009553,embryo sac development; GO:0009097,isoleucine biosynthetic process; GO:0009555,pollen development…	Dehydratase family
Prupe.1G003200_v2.0.a1	9.43	9.2	9.33	13.75	14.4	13.89	10.38	10.05	10.04	14.76	13.77	15.14	744	776	787	999	1065	1089	740	821	702	1002	1086	1029	Pp01	343325	352419	+	Prupe.1G003200	--	K22753 E3 ubiquitin-protein ligase RNF6 [EC:2.3.2.27] | (RefSeq) uncharacterized protein LOC110759111 isoform X1 (A)	uncharacterized protein LOC18792069 isoform X1 [Prunus persica]	RecName: Full=E3 ubiquitin-protein ligase SDIR1 {ECO:0000305}; EC=2.3.2.27 {ECO:0000269|PubMed:17573536}; AltName: Full=Protein SALT- AND DROUGHT-INDUCED RING FINGER 1 {ECO:0000303|PubMed:17573536}; AltName: Full=RING-type E3 ubiquitin transferase SDIR1 {ECO:0000305};	SubName: Full=Uncharacterized protein {ECO:0000313|EMBL:ONI26089.1};	FOG: Predicted E3 ubiquitin ligase	GO:0005789,endoplasmic reticulum membrane; GO:0016021,integral component of membrane; GO:0043231,intracellular membrane-bounded organelle; GO:0031090,organelle membrane; GO:0046872,metal ion binding; GO:0061630,ubiquitin protein ligase activity; GO:0004842,ubiquitin-protein transferase activity; GO:0009789,positive regulation of abscisic acid-activated signaling pathway; GO:0043161,proteasome-med…	Ring finger domain
Prupe.1G003300_v2.0.a1	213.15	212.12	210.87	91.58	106.41	94.37	221.58	212.46	202.35	78.28	76.13	74.87	9552	10165	10108	3782	4473	4205	8979	9863	8041	3020	3412	2892	Pp01	353556	357653	-	Prupe.1G003300	--	K07513 acetyl-CoA acyltransferase 1 [EC:2.3.1.16] | (RefSeq) 3-ketoacyl-CoA thiolase 2, peroxisomal (A)	3-ketoacyl-CoA thiolase 2, peroxisomal [Prunus persica]	RecName: Full=3-ketoacyl-CoA thiolase 2, peroxisomal; EC=2.3.1.16; AltName: Full=Acetyl-CoA acyltransferase 2; AltName: Full=Beta-ketothiolase 2; AltName: Full=Peroxisomal 3-oxoacyl-CoA thiolase 2; AltName: Full=Peroxisome defective protein 1; Flags: Precursor;	SubName: Full=Uncharacterized protein {ECO:0000313|EMBL:EMJ26941.1};	3-oxoacyl CoA thiolase	GO:0009507,chloroplast; GO:0009514,glyoxysome; GO:0016020,membrane; GO:0005739,mitochondrion; GO:0005730,nucleolus; GO:0005777,peroxisome; GO:0005774,vacuolar membrane; GO:0003988,acetyl-CoA C-acyltransferase activity; GO:0006635,fatty acid beta-oxidation; GO:0010111,glyoxysome organization; GO:0009695,jasmonic acid biosynthetic process; GO:0031408,oxylipin biosynthetic process; GO:0009789,positi…	Thiolase, N-terminal domain
Prupe.1G003400_v2.0.a1	0.47	0.99	0.92	0.03	0.13	0.1	0.3	0.59	0.44	0.37	0.25	0.09	19	43	40	1	5	4	11	25	16	13	10	3	Pp01	359817	362552	-	Prupe.1G003400	--	K08511 vesicle-associated membrane protein 72 | (RefSeq) putative vesicle-associated membrane protein 726 (A)	putative vesicle-associated membrane protein 726 [Prunus avium]	RecName: Full=Putative vesicle-associated membrane protein 726; Short=AtVAMP726;	SubName: Full=Uncharacterized protein {ECO:0000313|EMBL:EMJ27324.1};	Synaptobrevin/VAMP-like protein	GO:0009507,chloroplast; GO:0031901,early endosome membrane; GO:0005768,endosome; GO:0016021,integral component of membrane; GO:0005886,plasma membrane; GO:0031201,SNARE complex; GO:0005484,SNAP receptor activity; GO:0000149,SNARE binding; GO:0006887,exocytosis; GO:0015031,protein transport; GO:0006906,vesicle fusion	Synaptobrevin
Prupe.1G003500_v2.0.a1	0	0.02	0	0	0	0	0	0	0	0	0	0	0	2	0	0	0	0	0	0	0	0	0	0	Pp01	363326	367868	-	Prupe.1G003500	--	K20924 cellulose synthase-like protein [EC:2.4.1.-] | (RefSeq) cellulose synthase-like protein D1 (A)	cellulose synthase-like protein D1 [Prunus persica]	RecName: Full=Cellulose synthase-like protein D1; Short=AtCslD1; EC=2.4.1.-;	SubName: Full=Uncharacterized protein {ECO:0000313|EMBL:ONI26096.1};	--	GO:0005794,Golgi apparatus; GO:0000139,Golgi membrane; GO:0016021,integral component of membrane; GO:0016760,cellulose synthase (UDP-forming) activity; GO:0051753,mannan synthase activity; GO:0071555,cell wall organization; GO:0030244,cellulose biosynthetic process; GO:0071669,plant-type cell wall organization or biogenesis; GO:0009846,pollen germination	Cellulose synthase
Prupe.1G003600_v2.0.a1	12.18	11.07	10.09	17.74	21.34	16.83	10.53	11.32	11.09	23.29	21.75	15.88	316	307	280	424	519	434	247	304	255	520	564	355	Pp01	368300	370066	-	Prupe.1G003600	--	K03188 urease accessory protein | (RefSeq) uncharacterized protein LOC108224146 isoform X1 (A)	putative F-box protein PP2-B12 [Prunus persica]	RecName: Full=Putative F-box protein PP2-B12; AltName: Full=Protein PHLOEM PROTEIN 2-LIKE B12; Short=AtPP2-B12;	SubName: Full=Uncharacterized protein {ECO:0000313|EMBL:EMJ26801.1};	--	GO:0030246,carbohydrate binding	Phloem protein 2
Prupe.1G003700_v2.0.a1	6.36	7.11	7.1	0.62	0.61	0.76	9.25	9.35	8.78	1.77	1.9	0.88	67	80	80	6	6	8	88	102	82	16	20	8	Pp01	371487	372216	-	Prupe.1G003700	--	K03188 urease accessory protein | (RefSeq) uncharacterized protein LOC108224146 isoform X1 (A)	hypothetical protein PRUPE_1G003700 [Prunus persica]	RecName: Full=Putative F-box protein PP2-B12; AltName: Full=Protein PHLOEM PROTEIN 2-LIKE B12; Short=AtPP2-B12;	SubName: Full=Uncharacterized protein {ECO:0000313|EMBL:ONI26099.1};	--	GO:0030246,carbohydrate binding	F-box domain
Prupe.1G003900_v2.0.a1	36.06	31.54	31.53	10.43	8.9	10.07	40.21	41	37.3	10.87	11.98	10.27	713	667	667	190	165	198	719	840	654	185	237	175	Pp01	374744	376501	-	Prupe.1G003900	--	K03188 urease accessory protein | (RefSeq) uncharacterized protein LOC108224146 isoform X1 (A)	putative F-box protein PP2-B12 isoform X1 [Prunus persica]	RecName: Full=Putative F-box protein PP2-B12; AltName: Full=Protein PHLOEM PROTEIN 2-LIKE B12; Short=AtPP2-B12;	SubName: Full=Uncharacterized protein {ECO:0000313|EMBL:EMJ27214.1};	--	GO:0030246,carbohydrate binding	Phloem protein 2
Prupe.1G004000_v2.0.a1	4.8	4.26	4.48	1.75	1.77	2.1	3.47	3.53	4.23	2.43	2.47	2.2	101	96	101	34	35	44	66	77	79	44	52	40	Pp01	379662	380649	+	Prupe.1G004000	--	K17782 mitochondrial intermembrane space import and assembly protein 40 | (RefSeq) uncharacterized protein LOC109214564 (A)	mitochondrial intermembrane space import and assembly protein 40 [Prunus persica]	--	SubName: Full=Uncharacterized protein {ECO:0000313|EMBL:ONI26102.1};	--	--	GCK domain
Prupe.1G004100_v2.0.a1	0	0	0	0.02	0	0	0	0	0	0	0	0	0	0	0	1	0	0	0	0	0	0	0	0	Pp01	389656	394926	-	Prupe.1G004100	--	K20222 importin-5 | (RefSeq) ran-binding protein 6 (A)	hypothetical protein PRUPE_1G004100 [Prunus persica]	--	SubName: Full=Uncharacterized protein {ECO:0000313|EMBL:ONI26103.1};	Karyopherin (importin) beta 3	--	HEAT repeat
Prupe.1G004200_v2.0.a1	0.16	0.19	0.19	0.22	0.04	0.25	0	0.16	0.05	0.05	0.12	0.14	4	5	5	5	1	6	0	4	1	1	3	3	Pp01	396639	400357	+	Prupe.1G004200	--	--	uncharacterized protein LOC18790414 isoform X2 [Prunus persica]	--	SubName: Full=Uncharacterized protein {ECO:0000313|EMBL:ONI26104.1};	--	--	--
Prupe.1G004300_v2.0.a1	0	0	0	0	0	0	0.06	0	0	0	0.06	0	0	0	0	0	0	0	1	0	0	0	1	0	Pp01	401751	402949	-	Prupe.1G004300	--	--	hypothetical protein PRUPE_1G004300 [Prunus persica]	RecName: Full=F-box/kelch-repeat protein At3g18720;	SubName: Full=Uncharacterized protein {ECO:0000313|EMBL:ONI26106.1};	--	--	F-box domain
Prupe.1G004400_v2.0.a1	15.08	15.51	15.46	10.46	11.38	10.81	16.01	15.51	18.78	9.62	7.88	9.35	1023	1125	1122	654	724	729	982	1090	1130	562	535	547	Pp01	403408	406770	+	Prupe.1G004400	--	--	centrosome-associated protein CEP250 [Prunus persica]	--	SubName: Full=Uncharacterized protein {ECO:0000313|EMBL:EMJ26426.1};	--	GO:0005829,cytosol	UvrB/uvrC motif
Prupe.1G004500_v2.0.a1	36.94	40.54	35.97	42.7	43.81	44.19	37.28	36.92	34.31	37.29	39.22	37.13	1520	1784	1583	1619	1691	1808	1387	1574	1252	1321	1614	1317	Pp01	407445	415889	-	Prupe.1G004500	--	--	uncharacterized protein LOC18791627 [Prunus persica]	--	SubName: Full=Uncharacterized protein {ECO:0000313|EMBL:EMJ28543.1};	Uncharacterized conserved protein	GO:0005783,endoplasmic reticulum; GO:0016021,integral component of membrane	Tumour-associated protein
Prupe.1G004600_v2.0.a1	1.09	1.02	1.4	1.85	1.74	1.85	1.65	1.44	1.53	1.42	1.9	1.18	16	16	22	25	24	27	22	22	20	18	28	15	Pp01	410241	410930	+	Prupe.1G004600	--	--	hypothetical protein PRUPE_1G004600 [Prunus persica]	--	SubName: Full=Uncharacterized protein {ECO:0000313|EMBL:ONI26109.1};	--	--	--
Prupe.1G004700_v2.0.a1	25.59	25.97	23.48	24.97	23.37	20.26	26.2	24.69	28.29	25.4	24.38	23.85	2196	2383	2155	1975	1881	1729	2033	2195	2153	1876	2092	1764	Pp01	414141	429952	+	Prupe.1G004700	--	K17108 non-lysosomal glucosylceramidase [EC:3.2.1.45] | (RefSeq) non-lysosomal glucosylceramidase (A)	non-lysosomal glucosylceramidase [Prunus persica]	--	RecName: Full=Non-lysosomal glucosylceramidase {ECO:0000256|PIRNR:PIRNR028944}; Short=NLGase {ECO:0000256|PIRNR:PIRNR028944}; EC=3.2.1.45 {ECO:0000256|PIRNR:PIRNR028944};	Predicted bile acid beta-glucosidase	GO:0016020,membrane; GO:0004348,glucosylceramidase activity; GO:0006680,glucosylceramide catabolic process	Glycosyl-hydrolase family 116, catalytic region
Prupe.1G004800_v2.0.a1	95.54	100.63	95.59	92.54	74.26	79.48	76.49	77.03	74.9	95.46	103.36	81.69	5212	5870	5578	4652	3800	4311	3773	4353	3623	4483	5639	3841	Pp01	430673	441254	+	Prupe.1G004800	--	K00383 glutathione reductase (NADPH) [EC:1.8.1.7] | (RefSeq) glutathione reductase, cytosolic isoform X1 (A)	glutathione reductase, cytosolic isoform X1 [Prunus persica]	RecName: Full=Glutathione reductase, cytosolic; Short=GR; Short=GRase; EC=1.8.1.7; AltName: Full=GOR2;	SubName: Full=Uncharacterized protein {ECO:0000313|EMBL:EMJ23341.1};	Pyridine nucleotide-disulphide oxidoreductase	GO:0005737,cytoplasm; GO:0009055,electron transfer activity; GO:0050660,flavin adenine dinucleotide binding; GO:0004362,glutathione-disulfide reductase activity; GO:0050661,NADP binding; GO:0045454,cell redox homeostasis; GO:0006749,glutathione metabolic process	Pyridine nucleotide-disulphide oxidoreductase
Prupe.1G004900_v2.0.a1	16.27	15.88	15.91	41.75	33.2	39.44	22.72	18.37	20.29	42.85	46.4	53.17	739	771	773	1747	1414	1781	933	864	817	1675	2107	2081	Pp01	441426	445074	-	Prupe.1G004900	--	K22519 protein disulfide-isomerase [EC:5.3.4.1] | (RefSeq) uncharacterized protein LOC18788652 (A)	uncharacterized protein LOC18788652 [Prunus persica]	RecName: Full=Protein disulfide isomerase pTAC5, chloroplastic {ECO:0000303|PubMed:23922206}; EC=5.3.4.1 {ECO:0000269|PubMed:23922206}; AltName: Full=Plastid transcriptionally active chromosome proteins 5 {ECO:0000303|PubMed:16326926}; Short=pTAC5 {ECO:0000303|PubMed:16326926}; Flags: Precursor;	SubName: Full=Uncharacterized protein {ECO:0000313|EMBL:EMJ28571.1};	--	GO:0009507,chloroplast; GO:0009941,chloroplast envelope; GO:0042644,chloroplast nucleoid; GO:0009534,chloroplast thylakoid; GO:0009535,chloroplast thylakoid membrane; GO:0009295,nucleoid; GO:0009508,plastid chromosome; GO:0046872,metal ion binding; GO:0003756,protein disulfide isomerase activity; GO:0009658,chloroplast organization; GO:0006355,regulation of transcription, DNA-templated; GO:000940…	Putative peptidoglycan binding domain
Prupe.1G005000_v2.0.a1	95.13	97.65	99.53	39.29	45.54	42.47	94.03	92.64	87.83	41.5	41.31	39.58	3728	4092	4172	1419	1674	1655	3332	3761	3052	1400	1619	1337	Pp01	446728	451273	-	Prupe.1G005000	--	K19514 renin receptor | (RefSeq) uncharacterized protein LOC110437066 isoform X1 (A)	uncharacterized protein LOC18793713 [Prunus persica]	--	SubName: Full=Uncharacterized protein {ECO:0000313|EMBL:EMJ26968.1};	--	GO:0005783,endoplasmic reticulum; GO:0005794,Golgi apparatus; GO:0016021,integral component of membrane; GO:0005774,vacuolar membrane	--
Prupe.1G005300_v2.0.a1	1.71	2	1.53	1.02	1.11	1.01	2.85	1.91	2.57	0.89	1.14	0.93	51	64	49	28	31	30	77	59	68	23	34	24	Pp01	465016	467015	-	Prupe.1G005300	--	K15032 mTERF domain-containing protein, mitochondrial | (RefSeq) transcription termination factor MTERF6, chloroplastic/mitochondrial-like (A)	hypothetical protein PRUPE_1G005300 [Prunus persica]	RecName: Full=Transcription termination factor MTERF15, mitochondrial {ECO:0000305}; AltName: Full=Mitochondrial transcription termination factor 15 {ECO:0000303|PubMed:23087700}; Flags: Precursor;	SubName: Full=Uncharacterized protein {ECO:0000313|EMBL:ONI26123.1};	Mitochondrial transcription termination factor, mTERF	GO:0009507,chloroplast; GO:0005739,mitochondrion; GO:0003690,double-stranded DNA binding; GO:0003723,RNA binding; GO:0019843,rRNA binding; GO:0003727,single-stranded RNA binding; GO:0009658,chloroplast organization; GO:0032502,developmental process; GO:0006353,DNA-templated transcription, termination; GO:0006355,regulation of transcription, DNA-templated; GO:0042255,ribosome assembly; GO:0000394,…	mTERF
Prupe.1G005400_v2.0.a1	4.24	2.56	7.06	4.04	2.98	2.55	2.4	1.85	5.83	4.33	6.16	5.46	82	53	146	72	54	49	42	37	100	72	119	91	Pp01	469738	470644	+	Prupe.1G005400	--	--	CLAVATA3/ESR (CLE)-related protein TDIF [Prunus persica]	--	SubName: Full=Uncharacterized protein {ECO:0000313|EMBL:EMJ25415.1};	--	GO:0033612,receptor serine/threonine kinase binding; GO:0010089,xylem development	--
Prupe.1G005700_v2.0.a1	23.92	24.04	24.4	14.11	15.06	15.48	19.7	22.99	21.56	14.14	14.5	13.69	1582	1700	1726	860	934	1018	1178	1575	1264	805	959	780	Pp01	491736	501116	+	Prupe.1G005700	--	K14963 COMPASS component SWD3 | (RefSeq) transcriptional corepressor LEUNIG-like (A)	transcriptional corepressor LEUNIG_HOMOLOG [Prunus persica]	RecName: Full=Transcriptional corepressor LEUNIG_HOMOLOG; AltName: Full=Protein MUCILAGE-MODIFIED 1 {ECO:0000303|PubMed:11706181};	SubName: Full=Uncharacterized protein {ECO:0000313|EMBL:EMJ23109.1};	WD40 repeat-containing protein	GO:0005634,nucleus; GO:0003713,transcription coactivator activity; GO:0030154,cell differentiation; GO:0006974,cellular response to DNA damage stimulus; GO:0071217,cellular response to external biotic stimulus; GO:0009793,embryo development ending in seed dormancy; GO:0009908,flower development; GO:0010393,galacturonan metabolic process; GO:0010073,meristem maintenance; GO:0010192,mucilage biosyn…	WD domain, G-beta repeat
Prupe.1G005800_v2.0.a1	9.44	8.28	7.43	4.41	4.72	5.07	9.31	8.62	7.94	3.96	3.81	4.59	260	244	219	112	122	139	232	246	194	94	105	109	Pp01	501744	503113	-	Prupe.1G005800	--	K15032 mTERF domain-containing protein, mitochondrial | (RefSeq) transcription termination factor MTERF6, chloroplastic/mitochondrial (A)	transcription termination factor MTERF6, chloroplastic/mitochondrial [Prunus persica]	RecName: Full=Transcription termination factor MTERF15, mitochondrial {ECO:0000305}; AltName: Full=Mitochondrial transcription termination factor 15 {ECO:0000303|PubMed:23087700}; Flags: Precursor;	SubName: Full=Uncharacterized protein {ECO:0000313|EMBL:ONI26129.1};	Mitochondrial transcription termination factor, mTERF	GO:0009507,chloroplast; GO:0005739,mitochondrion; GO:0003690,double-stranded DNA binding; GO:0003723,RNA binding; GO:0019843,rRNA binding; GO:0003727,single-stranded RNA binding; GO:0009658,chloroplast organization; GO:0032502,developmental process; GO:0006353,DNA-templated transcription, termination; GO:0006355,regulation of transcription, DNA-templated; GO:0042255,ribosome assembly; GO:0000394,…	mTERF
Prupe.1G006100_v2.0.a1	7.3	7.97	8.21	5.11	5.57	5.78	8.15	8.24	7.68	6.63	6.33	6.32	656	766	789	423	470	517	662	767	612	513	569	490	Pp01	521275	530423	+	Prupe.1G006100	--	--	E3 ubiquitin-protein ligase PRT1 isoform X1 [Prunus persica]	RecName: Full=E3 ubiquitin-protein ligase PRT1; EC=2.3.2.27; AltName: Full=Proteolysis 1 protein; AltName: Full=RING-type E3 ubiquitin transferase PRT1 {ECO:0000305};	SubName: Full=Uncharacterized protein {ECO:0000313|EMBL:ONI26133.1};	Predicted E3 ubiquitin ligase	GO:0005737,cytoplasm; GO:0061630,ubiquitin protein ligase activity; GO:0008270,zinc ion binding; GO:0071596,ubiquitin-dependent protein catabolic process via the N-end rule pathway	zinc finger of C3HC4-type, RING
Prupe.1G006200_v2.0.a1	0.44	0.27	0.34	0.87	0.62	1.03	0.32	0.49	0.49	0.85	0.95	1.19	6	4	5	11	8	14	4	7	6	10	13	14	Pp01	524652	525294	+	Prupe.1G006200	--	--	hypothetical protein PRUPE_1G006200 [Prunus persica]	--	SubName: Full=Uncharacterized protein {ECO:0000313|EMBL:ONI26136.1};	--	GO:0016021,integral component of membrane	--
Prupe.1G006300_v2.0.a1	5.81	5.37	5.4	22.53	20.4	23.14	5.87	5.36	4.86	32.17	27.57	24.41	186	184	185	665	613	737	170	178	138	887	883	674	Pp01	535017	538780	+	Prupe.1G006300	--	K03035 26S proteasome regulatory subunit N5 | (RefSeq) 26S proteasome non-ATPase regulatory subunit 12-like isoform X1 (A)	cyclin-dependent kinase inhibitor 5 [Prunus persica]	RecName: Full=Cyclin-dependent kinase inhibitor 3; AltName: Full=Inhibitor/interactor of CDK protein 6; AltName: Full=KIP-related protein 3;	SubName: Full=Cyclin-dependent kinase inhibitor 5 {ECO:0000313|EMBL:ALV85619.1};	--	GO:0005654,nucleoplasm; GO:0004861,cyclin-dependent protein serine/threonine kinase inhibitor activity; GO:0007050,cell cycle arrest	Cyclin-dependent kinase inhibitor
Prupe.1G006400_v2.0.a1	31.45	28.86	32.69	23.64	25.67	24.32	28.16	30.25	22.64	28.96	28.67	27.38	589	578	655	408	451	453	477	587	376	467	537	442	Pp01	542133	545812	-	Prupe.1G006400	--	K23490 cytochrome b5 | (RefSeq) cytochrome b5 (A)	cytochrome b5 [Prunus persica]	RecName: Full=Cytochrome b5 isoform B {ECO:0000303|PubMed:19054355}; Short=AtCb5-B {ECO:0000303|PubMed:19054355}; AltName: Full=Cytochrome b5 isoform 2; AltName: Full=Cytochrome b5 isoform E {ECO:0000303|PubMed:22384013}; Short=AtCb5-E {ECO:0000303|PubMed:22384013};	SubName: Full=Uncharacterized protein {ECO:0000313|EMBL:EMJ25022.1};	Cytochrome b5	GO:0005783,endoplasmic reticulum; GO:0005789,endoplasmic reticulum membrane; GO:0016021,integral component of membrane; GO:0020037,heme binding; GO:0046872,metal ion binding; GO:0043447,alkane biosynthetic process; GO:0055114,oxidation-reduction process	Cytochrome b5-like Heme/Steroid binding domain
Prupe.1G006500_v2.0.a1	56.37	54.92	53.44	41.24	41	40.19	50.3	50.52	51.86	40.09	39.68	39.5	4240	4418	4300	2859	2893	3006	3421	3937	3459	2596	2985	2561	Pp01	550533	557246	+	Prupe.1G006500	--	K03032 26S proteasome regulatory subunit N2 | (RefSeq) 26S proteasome non-ATPase regulatory subunit 1 homolog A (A)	26S proteasome non-ATPase regulatory subunit 1 homolog A [Prunus persica]	RecName: Full=26S proteasome non-ATPase regulatory subunit 1 homolog A; AltName: Full=26S proteasome regulatory subunit RPN2a; Short=AtRPN2a; AltName: Full=26S proteasome regulatory subunit S1 homolog A;	SubName: Full=Uncharacterized protein {ECO:0000313|EMBL:EMJ28254.1};	26S proteasome regulatory complex, subunit RPN2/PSMD1	GO:0005829,cytosol; GO:0005634,nucleus; GO:0000502,proteasome complex; GO:0008540,proteasome regulatory particle, base subcomplex; GO:0034515,proteasome storage granule; GO:0030234,enzyme regulator activity; GO:0043161,proteasome-mediated ubiquitin-dependent protein catabolic process; GO:0042176,regulation of protein catabolic process	Proteasome/cyclosome repeat
Prupe.1G006600_v2.0.a1	0.02	0	0	3.61	5.24	4.47	0.03	0	0	3.03	3.16	4	1	0	0	140	207	187	1	0	0	110	133	145	Pp01	558639	560976	+	Prupe.1G006600	--	K20558 transcription factor SPEECHLESS | (RefSeq) transcription factor SPEECHLESS-like (A)	transcription factor FAMA isoform X2 [Prunus persica]	RecName: Full=Transcription factor FAMA; AltName: Full=Basic helix-loop-helix protein 97; Short=AtbHLH97; Short=bHLH 97; AltName: Full=Transcription factor EN 14; AltName: Full=bHLH transcription factor bHLH097;	SubName: Full=Uncharacterized protein {ECO:0000313|EMBL:ONI26143.1};	--	GO:0005634,nucleus; GO:0003677,DNA binding; GO:0003700,DNA-binding transcription factor activity; GO:0046983,protein dimerization activity; GO:0010052,guard cell differentiation; GO:0010377,guard cell fate commitment; GO:0010444,guard mother cell differentiation; GO:0051782,negative regulation of cell division; GO:0061086,negative regulation of histone H3-K27 methylation; GO:0045597,positive regu…	Helix-loop-helix DNA-binding domain
Prupe.1G006700_v2.0.a1	129.22	123.47	131.13	84.2	107.68	88.65	116.36	121.53	107.98	83.2	77.9	75.71	4505	4603	4890	2705	3521	3073	3668	4389	3338	2497	2716	2275	Pp01	562744	564998	+	Prupe.1G006700	--	K02872 large subunit ribosomal protein L13Ae | (RefSeq) 60S ribosomal protein L13a-4 (A)	60S ribosomal protein L13a-4 [Prunus persica]	RecName: Full=60S ribosomal protein L13a-4;	SubName: Full=Uncharacterized protein {ECO:0000313|EMBL:EMJ24648.1};	60S ribosomal protein L13a	GO:0022625,cytosolic large ribosomal subunit; GO:0022626,cytosolic ribosome; GO:0003729,mRNA binding; GO:0003735,structural constituent of ribosome; GO:0006412,translation	Ribosomal protein L13
Prupe.1G006800_v2.0.a1	0	0	0	0.04	0	0	0	0	0	0	0	0.08	0	0	0	1	0	0	0	0	0	0	0	2	Pp01	567761	570716	+	Prupe.1G006800	--	K01051 pectinesterase [EC:3.1.1.11] | (RefSeq) probable pectinesterase 29 (A)	probable pectinesterase 29 [Prunus persica]	RecName: Full=Probable pectinesterase 29; Short=PE 29; EC=3.1.1.11; AltName: Full=Pectin methylesterase 29; Short=AtPME29; Flags: Precursor;	RecName: Full=Pectinesterase {ECO:0000256|RuleBase:RU000589}; EC=3.1.1.11 {ECO:0000256|RuleBase:RU000589};	--	GO:0005618,cell wall; GO:0005576,extracellular region; GO:0045330,aspartyl esterase activity; GO:0030599,pectinesterase activity; GO:0042545,cell wall modification; GO:0045490,pectin catabolic process	Pectinesterase
Prupe.1G006900_v2.0.a1	3.55	3.75	3.1	1.59	1.72	1.71	3.16	3.87	3.31	1.17	1.59	1.22	169	191	158	70	77	81	136	191	140	48	76	50	Pp01	571531	581264	-	Prupe.1G006900	--	--	hypothetical protein PRUPE_1G006900 [Prunus persica]	--	RecName: Full=Protein arginine methyltransferase NDUFAF7 {ECO:0000256|RuleBase:RU364114}; EC=2.1.1.320 {ECO:0000256|RuleBase:RU364114};	--	GO:0005739,mitochondrion; GO:0008168,methyltransferase activity	Putative S-adenosyl-L-methionine-dependent methyltransferase
Prupe.1G007000_v2.0.a1	36.73	39.18	36.47	56.83	49.19	49.27	39.29	38.3	41.35	84.46	77.19	63	1160	1323	1232	1654	1457	1547	1122	1253	1158	2296	2438	1715	Pp01	586207	591015	+	Prupe.1G007000	--	K00975 glucose-1-phosphate adenylyltransferase [EC:2.7.7.27] | (RefSeq) putative two-component response regulator ARR21 (A)	protein PHR1-LIKE 3 isoform X1 [Prunus persica]	RecName: Full=Protein PHR1-LIKE 3 {ECO:0000303|PubMed:26586833}; AltName: Full=Myb family transcription factor PHL3 {ECO:0000303|PubMed:26586833}; AltName: Full=Protein UNFERTILIZED EMBRYO SAC 16 {ECO:0000303|PubMed:15634699};	SubName: Full=Uncharacterized protein {ECO:0000313|EMBL:ONI26153.1};	--	GO:0005634,nucleus; GO:0003700,DNA-binding transcription factor activity; GO:0043565,sequence-specific DNA binding; GO:0009567,double fertilization forming a zygote and endosperm; GO:0010628,positive regulation of gene expression; GO:0006351,transcription, DNA-templated	MYB-CC type transfactor, LHEQLE motif
Prupe.1G007100_v2.0.a1	1.29	1.28	2.09	2.42	2.63	4.2	1.48	1.14	1.07	4.43	3.7	3.9	49	52	85	85	94	159	51	45	36	145	141	128	Pp01	594535	597085	+	Prupe.1G007100	--	K13448 calcium-binding protein CML | (RefSeq) probable calcium-binding protein CML22 isoform X1 (A)	probable calcium-binding protein CML22 isoform X1 [Prunus persica]	RecName: Full=Probable calcium-binding protein CML22; AltName: Full=Calmodulin-like protein 22;	SubName: Full=Uncharacterized protein {ECO:0000313|EMBL:EMJ24905.1};	Calmodulin and related proteins (EF-Hand superfamily)	GO:0005509,calcium ion binding	EF-hand domain pair
Prupe.1G007200_v2.0.a1	6.42	6.78	8.54	2.86	2.71	2.38	8.43	6.66	7.16	2.42	2.38	2.4	348	393	495	143	138	128	413	374	344	113	129	112	Pp01	597296	599838	-	Prupe.1G007200	--	K04733 interleukin-1 receptor-associated kinase 4 [EC:2.7.11.1] | (RefSeq) L-type lectin-domain containing receptor kinase IV.1-like (A)	receptor like protein kinase S.2 [Prunus persica]	RecName: Full=Receptor like protein kinase S.2; Short=LecRK-S.2; EC=2.7.11.1;	SubName: Full=Uncharacterized protein {ECO:0000313|EMBL:EMJ26476.1};	Serine/threonine protein kinase	GO:0005886,plasma membrane; GO:0005524,ATP binding; GO:0004674,protein serine/threonine kinase activity; GO:0071395,cellular response to jasmonic acid stimulus; GO:0071446,cellular response to salicylic acid stimulus; GO:0009617,response to bacterium; GO:0009611,response to wounding	Protein kinase domain
Prupe.1G007400_v2.0.a1	0.01	0	0	0	0	0	0	0	0	0	0	0	1	0	0	0	0	0	0	0	0	0	0	0	Pp01	637073	641157	-	Prupe.1G007400	--	K08248 (R)-mandelonitrile lyase [EC:4.1.2.10] | (RefSeq) (R)-mandelonitrile lyase 1 (A)	(R)-mandelonitrile lyase 1 [Prunus persica]	RecName: Full=(R)-mandelonitrile lyase 1; EC=4.1.2.10; AltName: Full=Hydroxynitrile lyase 1; Short=(R)-oxynitrilase 1; Flags: Precursor;	SubName: Full=Uncharacterized protein {ECO:0000313|EMBL:EMJ27502.1};	Glucose dehydrogenase/choline dehydrogenase/mandelonitrile lyase (GMC oxidoreductase family)	GO:0050660,flavin adenine dinucleotide binding; GO:0046593,mandelonitrile lyase activity; GO:0016614,oxidoreductase activity, acting on CH-OH group of donors	GMC oxidoreductase
Prupe.1G007500_v2.0.a1	0	0	0	0.12	0.02	0.02	0	0	0	0.13	0.29	0.11	0	0	0	6	1	1	0	0	0	6	16	5	Pp01	647481	652622	+	Prupe.1G007500	--	K15502 serine/threonine-protein phosphatase 6 regulatory ankyrin repeat subunit A | (RefSeq) uncharacterized LOC101298415 (A)	hypothetical protein PRUPE_1G007500 [Prunus persica]	RecName: Full=Ankyrin repeat-containing protein ITN1; AltName: Full=Protein INCREASED TOLERANCE TO NACL {ECO:0000303|PubMed:18643991};	SubName: Full=Uncharacterized protein {ECO:0000313|EMBL:ONI26160.1};	FOG: Ankyrin repeat	GO:0016021,integral component of membrane; GO:0005634,nucleus; GO:0005886,plasma membrane; GO:0034613,cellular protein localization; GO:0009651,response to salt stress; GO:0007165,signal transduction	Domain of unknown function
Prupe.1G007700_v2.0.a1	0	0	0	0.06	0	0	0	0	0	0.16	0.1	0.07	0	0	0	3	0	0	0	0	0	7	5	3	Pp01	655475	660641	+	Prupe.1G007700	--	K15502 serine/threonine-protein phosphatase 6 regulatory ankyrin repeat subunit A | (RefSeq) uncharacterized LOC101298415 (A)	serine/threonine-protein phosphatase 6 regulatory ankyrin repeat subunit A [Prunus persica]	RecName: Full=Ankyrin repeat-containing protein ITN1; AltName: Full=Protein INCREASED TOLERANCE TO NACL {ECO:0000303|PubMed:18643991};	SubName: Full=Uncharacterized protein {ECO:0000313|EMBL:ONI26162.1};	FOG: Ankyrin repeat	GO:0016021,integral component of membrane; GO:0005634,nucleus; GO:0005886,plasma membrane; GO:0034613,cellular protein localization; GO:0009651,response to salt stress; GO:0007165,signal transduction	Ankyrin repeats (3 copies)
Prupe.1G008000_v2.0.a1	8	7.93	7.76	9.74	10.36	10.51	8.55	8.7	8.86	9.2	9.08	9.74	606	642	629	680	736	792	586	683	595	600	688	636	Pp01	671508	676705	+	Prupe.1G008000	--	K11844 ubiquitin carboxyl-terminal hydrolase 16/45 [EC:3.4.19.12] | (RefSeq) ubiquitin carboxyl-terminal hydrolase 2 (A)	uncharacterized protein LOC18792972 [Prunus persica]	RecName: Full=Myosin-binding protein 3 {ECO:0000303|PubMed:23995081};	SubName: Full=Uncharacterized protein {ECO:0000313|EMBL:ONI26166.1};	--	GO:0016021,integral component of membrane; GO:0017022,myosin binding	Zein-binding
Prupe.1G008100_v2.0.a1	0.02	0.02	0.03	0.18	0.14	0.1	0.05	0.03	0.02	0.52	0.54	0.55	1	1	2	10	8	6	3	2	1	27	33	29	Pp01	677363	683543	-	Prupe.1G008100	--	K11446 histone demethylase JARID1 [EC:1.14.11.-] | (RefSeq) JmjN/JmjC protein (A)	high mobility group B protein 15 [Prunus persica]	RecName: Full=High mobility group B protein 15; AltName: Full=Nucleosome/chromatin assembly factor group D 15;	SubName: Full=Uncharacterized protein {ECO:0000313|EMBL:ONI26173.1};	DNA-binding proteins Bright/BRCAA1/RBP1 and related proteins containing BRIGHT domain	GO:0005634,nucleus; GO:0090406,pollen tube; GO:0003700,DNA-binding transcription factor activity; GO:0000400,four-way junction DNA binding; GO:0043565,sequence-specific DNA binding; GO:0008134,transcription factor binding; GO:0044212,transcription regulatory region DNA binding; GO:0019760,glucosinolate metabolic process; GO:0009846,pollen germination; GO:0009860,pollen tube growth; GO:0006355,reg…	ARID/BRIGHT DNA binding domain
Prupe.1G008200_v2.0.a1	3.5	2.9	2.82	4.92	5.85	5.94	4.58	3.49	3.75	5.88	5.57	5.6	159	141	137	206	249	268	188	164	151	230	253	219	Pp01	686138	689706	+	Prupe.1G008200	--	K13899 cystatin-C | (RefSeq) cysteine proteinase inhibitor-like (A)	hypothetical protein PRUPE_1G008200 [Prunus persica]	RecName: Full=Cysteine proteinase inhibitor 6; Short=AtCYS-6; AltName: Full=PIP-M; AltName: Full=PRLI-interacting factor M; Flags: Precursor;	RecName: Full=Cysteine proteinase inhibitor {ECO:0000256|RuleBase:RU362130};	--	GO:0005829,cytosol; GO:0005783,endoplasmic reticulum; GO:0005576,extracellular region; GO:0050897,cobalt ion binding; GO:0004869,cysteine-type endopeptidase inhibitor activity; GO:0002020,protease binding; GO:0006952,defense response; GO:0006972,hyperosmotic response; GO:2000117,negative regulation of cysteine-type endopeptidase activity; GO:0009409,response to cold; GO:0006979,response to oxidat…	Aspartic acid proteinase inhibitor
Prupe.1G008300_v2.0.a1	0.61	0.87	0.9	0.38	0.69	0.29	0.89	0.47	0.36	0.64	0.45	0.26	19	29	30	11	20	9	25	15	10	17	14	7	Pp01	688277	691884	-	Prupe.1G008300	--	K06689 ubiquitin-conjugating enzyme E2 D [EC:2.3.2.23] | (RefSeq) ubiquitin-conjugating enzyme E2-17 kDa isoform X2 (A)	hypothetical protein PRUPE_1G008300 [Prunus persica]	RecName: Full=Ubiquitin-conjugating enzyme E2 10; EC=2.3.2.23; AltName: Full=E2 ubiquitin-conjugating enzyme 10; AltName: Full=Ubiquitin carrier protein 10/12; AltName: Full=Ubiquitin-conjugating enzyme E2-17 kDa 10/12; AltName: Full=Ubiquitin-protein ligase 10/12;	SubName: Full=Uncharacterized protein {ECO:0000313|EMBL:ONI26180.1};	Ubiquitin-protein ligase	GO:0005524,ATP binding; GO:0031625,ubiquitin protein ligase binding; GO:0004842,ubiquitin-protein transferase activity; GO:0006511,ubiquitin-dependent protein catabolic process	Ubiquitin-conjugating enzyme
Prupe.1G008400_v2.0.a1	1.03	0.19	0.59	0.06	0.12	0.09	0.76	0.28	0.51	0.07	0.14	0.26	36	7	22	2	4	3	24	10	16	2	5	8	Pp01	692542	694269	-	Prupe.1G008400	--	K09286 EREBP-like factor | (RefSeq) ethylene-responsive transcription factor ERF062-like (A)	hypothetical protein PRUPE_1G008400 [Prunus persica]	RecName: Full=Ethylene-responsive transcription factor ERF062;	SubName: Full=Uncharacterized protein {ECO:0000313|EMBL:ONI26187.1};	--	GO:0005634,nucleus; GO:0003677,DNA binding; GO:0003700,DNA-binding transcription factor activity; GO:0009873,ethylene-activated signaling pathway; GO:0006351,transcription, DNA-templated	AP2 domain
Prupe.1G008500_v2.0.a1	214.83	227.33	224.13	276.4	350.87	282.73	218.11	223.87	212.78	249.15	229.86	241.47	2440	2761	2723	2893	3738	3193	2240	2634	2143	2436	2611	2364	Pp01	700654	701484	-	Prupe.1G008500	--	K22390 acid phosphatase type 7 | (RefSeq) purple acid phosphatase 15 isoform X1 (A)	small EDRK-rich factor 2 [Prunus persica]	--	SubName: Full=Uncharacterized protein {ECO:0000313|EMBL:EMJ24753.1};	--	--	4F5 protein family
Prupe.1G008700_v2.0.a1	6.51	7.6	6.42	3.42	4.07	4.22	6.81	7.82	7.44	3.28	3.43	3.68	689	860	727	334	404	444	652	857	698	299	363	336	Pp01	710231	716872	+	Prupe.1G008700	--	K11844 ubiquitin carboxyl-terminal hydrolase 16/45 [EC:3.4.19.12] | (RefSeq) ubiquitin carboxyl-terminal hydrolase 2 (A)	ubiquitin carboxyl-terminal hydrolase 2 [Prunus persica]	RecName: Full=Ubiquitin carboxyl-terminal hydrolase 2; EC=3.4.19.12; AltName: Full=Deubiquitinating enzyme 2; Short=AtUBP2; AltName: Full=Ubiquitin thioesterase 2; AltName: Full=Ubiquitin-specific-processing protease 2;	RecName: Full=Ubiquitinyl hydrolase 1 {ECO:0000256|SAAS:SAAS00003083}; EC=3.4.19.12 {ECO:0000256|SAAS:SAAS00003083};	Ubiquitin-specific protease	GO:0009507,chloroplast; GO:0000502,proteasome complex; GO:0036459,thiol-dependent ubiquitinyl hydrolase activity; GO:0008270,zinc ion binding; GO:0016579,protein deubiquitination; GO:0006511,ubiquitin-dependent protein catabolic process	Ubiquitin carboxyl-terminal hydrolase
Prupe.1G008800_v2.0.a1	0.33	0.44	0.75	0.61	0.15	0.24	0.36	0.45	0.32	1.69	1.46	1.75	7	10	17	12	3	5	7	10	6	31	31	32	Pp01	718804	721779	+	Prupe.1G008800	--	K22832 1,3-beta-glucanosyltransferase GAS1 [EC:2.4.1.-] | (RefSeq) PLASMODESMATA CALLOSE-BINDING PROTEIN 3 (A)	PLASMODESMATA CALLOSE-BINDING PROTEIN 3 [Prunus persica]	RecName: Full=PLASMODESMATA CALLOSE-BINDING PROTEIN 3; Short=AtPDCB3; Flags: Precursor;	SubName: Full=Uncharacterized protein {ECO:0000313|EMBL:ONI26194.1};	--	GO:0031225,anchored component of membrane; GO:0046658,anchored component of plasma membrane; GO:0009506,plasmodesma; GO:0001872,(1->3)-beta-D-glucan binding; GO:0004553,hydrolase activity, hydrolyzing O-glycosyl compounds; GO:0030247,polysaccharide binding	X8 domain
Prupe.1G008900_v2.0.a1	0	0	0.02	0	0	0.02	0.02	0	0	0.07	0.04	0.07	0	0	1	0	0	1	1	0	0	3	2	3	Pp01	722436	727145	-	Prupe.1G008900	--	K22390 acid phosphatase type 7 | (RefSeq) purple acid phosphatase 15 isoform X2 (A)	purple acid phosphatase 15 isoform X1 [Prunus persica]	RecName: Full=Purple acid phosphatase 15; EC=3.1.3.-; EC=3.1.3.2; AltName: Full=Phytase; Flags: Precursor;	RecName: Full=Purple acid phosphatase {ECO:0000256|RuleBase:RU361203}; EC=3.1.3.2 {ECO:0000256|RuleBase:RU361203};	Purple acid phosphatase	GO:0005576,extracellular region; GO:0003993,acid phosphatase activity; GO:0046872,metal ion binding; GO:0009846,pollen germination; GO:0009845,seed germination	Calcineurin-like phosphoesterase
Prupe.1G009000_v2.0.a1	18.99	18.41	21.31	20.21	19.27	17.95	14.32	18.48	15.5	19.06	19.62	16.76	833	864	1000	817	793	783	568	840	603	720	861	634	Pp01	728129	733831	+	Prupe.1G009000	--	K10949 ER lumen protein retaining receptor | (RefSeq) ER lumen protein-retaining receptor (A)	ER lumen protein-retaining receptor [Prunus persica]	RecName: Full=ER lumen protein-retaining receptor; AltName: Full=HDEL receptor; AltName: Full=PGP169-12;	RecName: Full=ER lumen protein-retaining receptor {ECO:0000256|RuleBase:RU000634};	ER lumen protein retaining receptor	GO:0005789,endoplasmic reticulum membrane; GO:0016021,integral component of membrane; GO:0046923,ER retention sequence binding; GO:0006621,protein retention in ER lumen; GO:0015031,protein transport; GO:0016192,vesicle-mediated transport	ER lumen protein retaining receptor
Prupe.1G009100_v2.0.a1	0	0	0	0	0	0.08	0	0	0	0	0.15	0	0	0	0	0	0	1	0	0	0	0	2	0	Pp01	734276	734888	+	Prupe.1G009100	--	K11644 paired amphipathic helix protein Sin3a | (RefSeq) paired amphipathic helix protein Sin3-like 4 (A)	hypothetical protein PRUPE_1G009100 [Prunus persica]	--	SubName: Full=Uncharacterized protein {ECO:0000313|EMBL:ONI26202.1};	--	GO:0005634,nucleus; GO:0006355,regulation of transcription, DNA-templated	Paired amphipathic helix repeat
Prupe.1G009400_v2.0.a1	2.66	2.59	2.84	2.43	2.17	1.97	2.98	2.82	3.12	2.17	2.43	2.2	171	178	195	144	131	126	173	188	178	120	156	122	Pp01	750248	754509	-	Prupe.1G009400	--	K14564 nucleolar protein 56 | (RefSeq) uncharacterized protein LOC108225321 (A)	F-box protein At2g26160 [Prunus persica]	RecName: Full=Probable F-box protein At1g44080;	SubName: Full=Uncharacterized protein {ECO:0000313|EMBL:EMJ26099.1};	--	--	Protein of unknown function (DUF295)
Prupe.1G009500_v2.0.a1	47.35	45.63	44.94	17.32	22.22	21.51	50.57	52.05	41.64	16.31	16.32	18.03	786	810	798	265	346	355	759	895	613	233	271	258	Pp01	755337	757434	+	Prupe.1G009500	--	K02911 large subunit ribosomal protein L32 | (RefSeq) uncharacterized protein LOC18791305 (A)	uncharacterized protein LOC18791305 [Prunus persica]	--	SubName: Full=Uncharacterized protein {ECO:0000313|EMBL:EMJ27246.1};	--	GO:0015934,large ribosomal subunit; GO:0003735,structural constituent of ribosome; GO:0006412,translation	Ribosomal L32p protein family
Prupe.1G009700_v2.0.a1	0	0	0	0.06	0.11	0.03	0	0	0	0	0	0.03	0	0	0	2	4	1	0	0	0	0	0	1	Pp01	759935	761997	-	Prupe.1G009700	--	K00688 glycogen phosphorylase [EC:2.4.1.1] | (RefSeq) alpha-glucan phosphorylase, H isozyme-like (A)	hypothetical protein PRUPE_1G009700 [Prunus persica]	RecName: Full=Alpha-glucan phosphorylase, H isozyme; EC=2.4.1.1; AltName: Full=Starch phosphorylase H;	RecName: Full=Alpha-1,4 glucan phosphorylase {ECO:0000256|RuleBase:RU000587}; EC=2.4.1.1 {ECO:0000256|RuleBase:RU000587};	Glycogen phosphorylase	GO:0005737,cytoplasm; GO:0008184,glycogen phosphorylase activity; GO:0102250,linear malto-oligosaccharide phosphorylase activity; GO:0030170,pyridoxal phosphate binding; GO:0102499,SHG alpha-glucan phosphorylase activity; GO:0005975,carbohydrate metabolic process	Carbohydrate phosphorylase
Prupe.1G009900_v2.0.a1	0.03	0	0.04	0.03	0.02	0.04	0	0	0.03	0.12	0.03	0.09	2	0	3	2	1	3	0	0	2	7	2	5	Pp01	771385	774542	+	Prupe.1G009900	--	K03125 transcription initiation factor TFIID subunit 1 [EC:2.3.1.48 2.7.11.1] | (RefSeq) LOW QUALITY PROTEIN: transcription initiation factor TFIID subunit 1-like (A)	LOW QUALITY PROTEIN: transcription initiation factor TFIID subunit 1-like [Prunus persica]	RecName: Full=Transcription initiation factor TFIID subunit 1; AltName: Full=TAFII250;	SubName: Full=Uncharacterized protein {ECO:0000313|EMBL:ONI26211.1};	Transcription initiation factor TFIID, subunit TAF1	GO:0005669,transcription factor TFIID complex; GO:0004402,histone acetyltransferase activity; GO:0001129,NA; GO:0043565,sequence-specific DNA binding; GO:0017025,TBP-class protein binding; GO:0045944,positive regulation of transcription by RNA polymerase II	TATA box-binding protein binding
Prupe.1G010000_v2.0.a1	0.04	0	0.07	0.04	0.16	0.04	0.09	0	0	0.09	0.12	0.09	1	0	2	1	4	1	2	0	0	2	3	2	Pp01	776237	777539	+	Prupe.1G010000	--	K14310 nuclear pore complex protein Nup205 | (RefSeq) nuclear pore complex protein NUP205 (A)	hypothetical protein PRUPE_1G010000 [Prunus persica]	RecName: Full=Nuclear pore complex protein NUP205 {ECO:0000303|PubMed:21189294}; AltName: Full=Nucleoporin 205 {ECO:0000303|PubMed:21189294}; AltName: Full=Protein EMBRYO DEFECTIVE 3142;	SubName: Full=Uncharacterized protein {ECO:0000313|EMBL:ONI26212.1};	Uncharacterized conserved protein	GO:0009507,chloroplast; GO:0005635,nuclear envelope; GO:0044611,nuclear pore inner ring; GO:0017056,structural constituent of nuclear pore; GO:0051028,mRNA transport; GO:0006999,nuclear pore organization; GO:0015031,protein transport	--
Prupe.1G010200_v2.0.a1	0.93	1.2	2.14	1.4	1.75	1.94	1.38	1.38	1.13	2.12	3.04	2.99	26	36	64	36	46	54	35	40	28	51	85	72	Pp01	783549	785635	+	Prupe.1G010200	--	K11644 paired amphipathic helix protein Sin3a | (RefSeq) paired amphipathic helix protein Sin3-like 2 (A)	hypothetical protein PRUPE_1G010200 [Prunus persica]	RecName: Full=Paired amphipathic helix protein Sin3-like 2;	SubName: Full=Uncharacterized protein {ECO:0000313|EMBL:ONI26214.1};	Histone deacetylase complex, SIN3 component	GO:0000785,chromatin; GO:0005829,cytosol; GO:0000118,histone deacetylase complex; GO:0001106,NA; GO:0016575,histone deacetylation; GO:0000122,negative regulation of transcription by RNA polymerase II; GO:0006351,transcription, DNA-templated	Peptidase family M1 domain
Prupe.1G010300_v2.0.a1	17.08	16.59	15	21.86	24.68	25.36	18.07	22.41	17.83	21.04	20.78	22.95	512	532	481	604	694	756	490	696	474	543	623	593	Pp01	785941	790509	-	Prupe.1G010300	--	K21249 UV radiation resistance-associated gene protein | (RefSeq) UV radiation resistance-associated gene protein isoform X1 (A)	UV radiation resistance-associated gene protein isoform X1 [Prunus persica]	--	SubName: Full=Uncharacterized protein {ECO:0000313|EMBL:ONI26215.1};	UV radiation resistance associated protein	--	Vacuolar sorting 38 and autophagy-related subunit 14
Prupe.1G010400_v2.0.a1	368.98	356.82	429.6	291.52	369.54	323.69	304.34	333.17	332.25	283.03	266.48	261.11	16221	16774	20201	11810	15238	14149	12098	15173	12952	10711	11716	9894	Pp01	792688	795906	-	Prupe.1G010400	--	K03231 elongation factor 1-alpha | (RefSeq) elongation factor 1-alpha-like (A)	elongation factor 1-alpha [Prunus persica]	RecName: Full=Elongation factor 1-alpha; Short=EF-1-alpha;	RecName: Full=Elongation factor 1-alpha {ECO:0000256|RuleBase:RU000325};	Translation elongation factor EF-1 alpha/Tu	GO:0005737,cytoplasm; GO:0005525,GTP binding; GO:0003924,GTPase activity; GO:0003746,translation elongation factor activity	Elongation factor Tu GTP binding domain
Prupe.1G010500_v2.0.a1	66.82	70.08	60.76	40.1	48.46	39.32	62.56	65.1	54.4	34.31	34.62	32.99	2808	3149	2731	1553	1910	1643	2377	2834	2027	1241	1455	1195	Pp01	802797	811047	+	Prupe.1G010500	--	K00030 isocitrate dehydrogenase (NAD+) [EC:1.1.1.41] | (RefSeq) probable isocitrate dehydrogenase [NAD] subunit alpha, mitochondrial (A)	UBX domain-containing protein 4 [Prunus persica]	--	SubName: Full=Uncharacterized protein {ECO:0000313|EMBL:ONI26219.1};	Predicted ubiquitin regulatory protein	GO:0003676,nucleic acid binding	PUB domain
Prupe.1G010600_v2.0.a1	9.83	7.9	7.37	10.88	13.53	12.04	8.23	9.04	9.26	11.74	11.31	10.66	384	330	308	392	496	468	291	366	321	395	442	359	Pp01	811526	814007	+	Prupe.1G010600	--	K17605 serine/threonine-protein phosphatase 2A activator | (RefSeq) serine/threonine-protein phosphatase 2A activator 2-like isoform X1 (A)	putative F-box/LRR-repeat protein 23 [Prunus persica]	--	SubName: Full=Uncharacterized protein {ECO:0000313|EMBL:ONI26221.1};	--	--	F-box domain
Prupe.1G010700_v2.0.a1	1.61	1.73	1.43	2.35	3.03	2.42	1.78	2.04	1.69	1.9	1.78	1.93	129	148	122	173	227	192	129	169	120	131	142	133	Pp01	818007	825313	+	Prupe.1G010700	--	K19613 leucine-rich repeat protein SHOC2 | (RefSeq) disease resistance protein RGA2-like (A)	hypothetical protein PRUPE_1G010700 [Prunus persica]	RecName: Full=Disease resistance protein RGA2; AltName: Full=Blight resistance protein RPI; AltName: Full=RGA2-blb;	SubName: Full=Uncharacterized protein {ECO:0000313|EMBL:ONI26222.1};	Apoptotic ATPase	GO:0043531,ADP binding; GO:0005524,ATP binding; GO:0006952,defense response	NB-ARC domain
Prupe.1G010800_v2.0.a1	6.32	4.51	3.77	10.18	10.85	9	7.95	9.65	5.44	7.23	6.84	8.04	72	55	46	107	116	102	82	114	55	71	78	79	Pp01	825413	826188	+	Prupe.1G010800	--	K19613 leucine-rich repeat protein SHOC2 | (RefSeq) disease resistance protein TAO1-like (A)	hypothetical protein PRUPE_1G010800 [Prunus persica]	--	SubName: Full=Uncharacterized protein {ECO:0000313|EMBL:ONI26223.1};	--	--	--
Prupe.1G010900_v2.0.a1	6.68	5.39	3.93	9.38	10.87	12.14	7.39	8.52	7.84	7.17	6.59	7.91	146	126	92	189	223	264	146	193	152	135	144	149	Pp01	827062	829360	+	Prupe.1G010900	--	--	hypothetical protein PRUPE_1G010900 [Prunus persica]	--	SubName: Full=Uncharacterized protein {ECO:0000313|EMBL:ONI26224.1};	--	--	--
Prupe.1G011200_v2.0.a1	55.61	61	51.09	58.02	64.3	63.14	47.62	41.65	55.66	53.85	55.78	53.25	7731	9069	7597	7433	8385	8728	5986	5999	6862	6445	7755	6381	Pp01	859245	867025	+	Prupe.1G011200	--	--	protein TIME FOR COFFEE isoform X2 [Prunus persica]	RecName: Full=Protein TIME FOR COFFEE;	SubName: Full=Uncharacterized protein {ECO:0000313|EMBL:EMJ26676.1};	--	GO:0005634,nucleus; GO:0048511,rhythmic process	--
Prupe.1G011300_v2.0.a1	23.15	21.97	24.58	10.34	10.89	11.06	23.54	22.81	20.55	11.52	13.08	10.27	1067	1083	1212	439	471	507	981	1089	840	457	603	408	Pp01	873571	878319	-	Prupe.1G011300	--	K21248 vacuole membrane protein 1 | (RefSeq) vacuole membrane protein KMS1 (A)	vacuole membrane protein KMS1 [Prunus persica]	RecName: Full=Vacuole membrane protein KMS1 {ECO:0000303|PubMed:21294794}; AltName: Full=Protein KILLING ME SLOWLY 1 {ECO:0000303|PubMed:21294794};	SubName: Full=Uncharacterized protein {ECO:0000313|EMBL:EMJ23645.1};	Vacuole membrane protein VMP1	GO:0005783,endoplasmic reticulum; GO:0005789,endoplasmic reticulum membrane; GO:0016021,integral component of membrane; GO:0000407,phagophore assembly site; GO:0010256,endomembrane system organization; GO:0007029,endoplasmic reticulum organization; GO:0006887,exocytosis; GO:0007030,Golgi organization; GO:0016192,vesicle-mediated transport	SNARE associated Golgi protein
Prupe.1G011400_v2.0.a1	2.42	2.01	3.55	15.14	23.27	25.42	1.82	1.35	2.54	15.64	17.79	15.91	192	171	302	1109	1735	2009	131	111	179	1070	1414	1090	Pp01	883254	888299	+	Prupe.1G011400	--	K15718 linoleate 9S-lipoxygenase [EC:1.13.11.58] | (RefSeq) linoleate 9S-lipoxygenase 5, chloroplastic (A)	linoleate 9S-lipoxygenase 5, chloroplastic [Prunus persica]	RecName: Full=Linoleate 9S-lipoxygenase 5; EC=1.13.11.58; AltName: Full=Lipoxygenase 5; Short=AtLOX5;	RecName: Full=Lipoxygenase {ECO:0000256|RuleBase:RU003975}; EC=1.13.11.- {ECO:0000256|RuleBase:RU003975};	--	GO:0009507,chloroplast; GO:1990136,linoleate 9S-lipoxygenase activity; GO:0046872,metal ion binding; GO:0010311,lateral root formation; GO:0034440,lipid oxidation; GO:1900366,negative regulation of defense response to insect; GO:0031408,oxylipin biosynthetic process; GO:0048364,root development	Lipoxygenase
Prupe.1G011500_v2.0.a1	2.31	2.34	4.85	937.31	758.03	904.93	1.97	2.41	3.9	918.31	945.1	963.09	48	52	108	17983	14803	18733	37	52	72	16458	19678	17283	Pp01	890054	891030	+	Prupe.1G011500	--	K02692 photosystem I subunit II | (RefSeq) photosystem I reaction center subunit II, chloroplastic (A)	photosystem I reaction center subunit II, chloroplastic [Prunus persica]	RecName: Full=Photosystem I reaction center subunit II, chloroplastic; AltName: Full=PS I subunit 5; AltName: Full=Photosystem I 20 kDa subunit; Short=PSI-D; Flags: Precursor;	SubName: Full=Uncharacterized protein {ECO:0000313|EMBL:ONI26234.1};	--	GO:0009535,chloroplast thylakoid membrane; GO:0009538,photosystem I reaction center; GO:0015979,photosynthesis	PsaD
Prupe.1G011600_v2.0.a1	34.55	38.49	71.32	0.28	0.51	0.37	30.86	46.32	43.74	0.59	0.44	0.38	946	1127	2089	7	13	10	764	1314	1062	14	12	9	Pp01	892267	894542	-	Prupe.1G011600	--	K07025 putative hydrolase of the HAD superfamily | (RefSeq) uncharacterized protein LOC18792984 (A)	uncharacterized protein LOC18792984 [Prunus persica]	--	SubName: Full=Uncharacterized protein {ECO:0000313|EMBL:EMJ28682.1};	Haloacid dehalogenase-like hydrolase	GO:0016787,hydrolase activity; GO:0008152,metabolic process	Haloacid dehalogenase-like hydrolase
Prupe.1G011700_v2.0.a1	1	0.99	1.37	0.09	0.03	0.33	0.87	0.94	0.98	0.06	0.05	0.28	37	39	54	3	1	12	29	36	32	2	2	9	Pp01	897629	901003	-	Prupe.1G011700	--	K18787 thermospermine synthase [EC:2.5.1.79] | (RefSeq) thermospermine synthase ACAULIS5 (A)	thermospermine synthase ACAULIS5 [Prunus persica]	RecName: Full=Thermospermine synthase ACAULIS5; EC=2.5.1.79;	SubName: Full=Uncharacterized protein {ECO:0000313|EMBL:EMJ23466.1};	Spermidine synthase	GO:0005737,cytoplasm; GO:0016768,spermine synthase activity; GO:0010487,thermospermine synthase activity; GO:0009926,auxin polar transport; GO:0010087,phloem or xylem histogenesis; GO:0006596,polyamine biosynthetic process; GO:0048759,xylem vessel member cell differentiation	Spermine/spermidine synthase domain
Prupe.1G011800_v2.0.a1	27.25	26.27	31.22	32.18	33.66	34.25	25.97	27.21	26.52	29.51	28.68	28.98	781	805	957	850	905	976	673	808	674	728	822	716	Pp01	903541	906949	+	Prupe.1G011800	--	K11600 exosome complex component RRP41 | (RefSeq) exosome complex component RRP41 homolog (A)	exosome complex component RRP41 homolog [Prunus persica]	RecName: Full=Exosome complex component RRP41 homolog {ECO:0000305}; AltName: Full=Ribosomal RNA-processing protein 41 {ECO:0000305}; Short=AtRRP41 {ECO:0000303|PubMed:10930416}; Short=AtRrp41p {ECO:0000303|PubMed:10930416};	SubName: Full=Uncharacterized protein {ECO:0000313|EMBL:EMJ25006.1};	Exosomal 3'-5' exoribonuclease complex, subunit Rrp41 and related exoribonucleases	GO:0000177,cytoplasmic exosome (RNase complex); GO:0005829,cytosol; GO:0000176,nuclear exosome (RNase complex); GO:0005730,nucleolus; GO:0003723,RNA binding; GO:0071028,nuclear mRNA surveillance; GO:0034427,nuclear-transcribed mRNA catabolic process, exonucleolytic, 3'-5'; GO:0071051,polyadenylation-dependent snoRNA 3'-end processing; GO:0031125,rRNA 3'-end processing; GO:0016075,rRNA catabolic p…	3' exoribonuclease family, domain 1
Prupe.1G011900_v2.0.a1	0	0	0	0	0	0	0	0	0	0	0	0.03	0	0	0	0	0	0	0	0	0	0	0	1	Pp01	909697	913606	+	Prupe.1G011900	--	K00276 primary-amine oxidase [EC:1.4.3.21] | (RefSeq) primary amine oxidase (A)	primary amine oxidase [Prunus persica]	RecName: Full=Primary amine oxidase; EC=1.4.3.21 {ECO:0000250|UniProtKB:P12807}; AltName: Full=Amine oxidase [copper-containing]; Flags: Precursor;	RecName: Full=Amine oxidase {ECO:0000256|RuleBase:RU000672}; EC=1.4.3.- {ECO:0000256|RuleBase:RU000672};	Copper amine oxidase	GO:0052595,aliphatic-amine oxidase activity; GO:0052594,aminoacetone:oxygen oxidoreductase(deaminating) activity; GO:0005507,copper ion binding; GO:0052597,diamine oxidase activity; GO:0052596,phenethylamine:oxygen oxidoreductase (deaminating) activity; GO:0008131,primary amine oxidase activity; GO:0048038,quinone binding; GO:0052593,tryptamine:oxygen oxidoreductase (deaminating) activity; GO:000…	Copper amine oxidase, enzyme domain
Prupe.1G012000_v2.0.a1	0	0	0	0	0	0	0	0	0	0	0	0.02	0	0	0	0	0	0	0	0	0	0	0	1	Pp01	915355	919170	+	Prupe.1G012000	--	K00276 primary-amine oxidase [EC:1.4.3.21] | (RefSeq) primary amine oxidase (A)	primary amine oxidase [Prunus persica]	RecName: Full=Primary amine oxidase; EC=1.4.3.21 {ECO:0000250|UniProtKB:P12807}; AltName: Full=Amine oxidase [copper-containing]; Flags: Precursor;	RecName: Full=Amine oxidase {ECO:0000256|RuleBase:RU000672}; EC=1.4.3.- {ECO:0000256|RuleBase:RU000672};	Copper amine oxidase	GO:0052595,aliphatic-amine oxidase activity; GO:0052594,aminoacetone:oxygen oxidoreductase(deaminating) activity; GO:0005507,copper ion binding; GO:0052597,diamine oxidase activity; GO:0052596,phenethylamine:oxygen oxidoreductase (deaminating) activity; GO:0008131,primary amine oxidase activity; GO:0048038,quinone binding; GO:0052593,tryptamine:oxygen oxidoreductase (deaminating) activity; GO:000…	Copper amine oxidase, enzyme domain
Prupe.1G012100_v2.0.a1	0.04	0	0.09	0.06	0.12	0.02	0	0	0	0.09	0.22	0.15	2	0	5	3	6	1	0	0	0	4	12	7	Pp01	919231	922543	-	Prupe.1G012100	--	K00276 primary-amine oxidase [EC:1.4.3.21] | (RefSeq) primary amine oxidase 1 (A)	primary amine oxidase 1 [Prunus persica]	RecName: Full=Primary amine oxidase 1 {ECO:0000303|PubMed:9681017}; Short=AtAO1 {ECO:0000303|PubMed:9681017}; EC=1.4.3.21 {ECO:0000269|PubMed:9681017}; Flags: Precursor;	RecName: Full=Amine oxidase {ECO:0000256|RuleBase:RU000672}; EC=1.4.3.- {ECO:0000256|RuleBase:RU000672};	Copper amine oxidase	GO:0005618,cell wall; GO:0005576,extracellular region; GO:0052595,aliphatic-amine oxidase activity; GO:0052594,aminoacetone:oxygen oxidoreductase(deaminating) activity; GO:0005507,copper ion binding; GO:0052596,phenethylamine:oxygen oxidoreductase (deaminating) activity; GO:0008131,primary amine oxidase activity; GO:0048038,quinone binding; GO:0052593,tryptamine:oxygen oxidoreductase (deaminating…	Copper amine oxidase, enzyme domain
Prupe.1G012200_v2.0.a1	3.51	3.94	2.46	3.5	4.04	4.11	2.68	3.87	4.61	3.94	4.41	4.98	175	210	131	161	189	204	121	200	204	169	220	214	Pp01	925569	929149	+	Prupe.1G012200	--	K09489 heat shock 70kDa protein 4 | (RefSeq) heat shock 70 kDa protein 8 (A)	heat shock 70 kDa protein 8 [Prunus persica]	RecName: Full=Heat shock 70 kDa protein 8; AltName: Full=Heat shock protein 70-8; Short=AtHsp70-8; AltName: Full=Heat-shock protein 70T-2;	SubName: Full=Uncharacterized protein {ECO:0000313|EMBL:EMJ26846.1};	Molecular chaperones HSP70/HSC70, HSP70 superfamily	GO:0005524,ATP binding; GO:0009408,response to heat; GO:0009644,response to high light intensity; GO:0042542,response to hydrogen peroxide	Hsp70 protein
Prupe.1G012300_v2.0.a1	0.75	0.68	0.37	0.05	0.16	0.2	0.33	0.36	0.45	0	0	0.09	30	29	16	2	6	8	12	15	16	0	0	3	Pp01	938291	941402	+	Prupe.1G012300	--	--	hypothetical protein PRUPE_1G012300 [Prunus persica]	--	SubName: Full=Uncharacterized protein {ECO:0000313|EMBL:ONI26244.1};	--	--	--
Prupe.1G012500_v2.0.a1	0.48	0.78	0.71	0.52	1.36	1.36	0.66	0.46	1.62	0.56	0.32	0.51	12	21	19	12	32	34	15	12	36	12	8	11	Pp01	950246	955472	+	Prupe.1G012500	--	K04733 interleukin-1 receptor-associated kinase 4 [EC:2.7.11.1] | (RefSeq) G-type lectin S-receptor-like serine/threonine-protein kinase At4g27290 (A)	hypothetical protein PRUPE_1G012500 [Prunus persica]	RecName: Full=G-type lectin S-receptor-like serine/threonine-protein kinase SD1-1; EC=2.7.11.1; AltName: Full=S-domain-1 (SD1) receptor kinase 1; Short=SD1-1; Flags: Precursor;	SubName: Full=Uncharacterized protein {ECO:0000313|EMBL:ONI26247.1};	--	GO:0016021,integral component of membrane; GO:0005886,plasma membrane; GO:0009506,plasmodesma; GO:0005524,ATP binding; GO:0005516,calmodulin binding; GO:0030246,carbohydrate binding; GO:0004674,protein serine/threonine kinase activity; GO:0031625,ubiquitin protein ligase binding; GO:0006468,protein phosphorylation; GO:0048544,recognition of pollen	--
Prupe.1G012700_v2.0.a1	1.48	1.7	3.22	0.07	0.04	0.2	2.05	1.07	1.94	0.27	0.44	0.23	44	54	102	2	1	6	55	33	51	7	13	6	Pp01	964699	966234	+	Prupe.1G012700	--	K17605 serine/threonine-protein phosphatase 2A activator | (RefSeq) serine/threonine-protein phosphatase 2A activator 2-like isoform X1 (A)	F-box/LRR-repeat protein At3g48880 [Prunus persica]	RecName: Full=F-box/LRR-repeat protein At3g48880;	SubName: Full=Uncharacterized protein {ECO:0000313|EMBL:ONI26249.1};	Leucine rich repeat proteins, some proteins contain F-box	--	Fur-regulated basic protein B
Prupe.1G012800_v2.0.a1	0.07	0.1	0.26	0.1	0.12	0.06	0.04	0.02	0	0.13	0.15	0.02	4	6	15	5	6	3	2	1	0	6	8	1	Pp01	967833	972269	-	Prupe.1G012800	--	K14399 polyribonucleotide 5'-hydroxyl-kinase [EC:2.7.1.78] | (RefSeq) Clp1-domain-containing protein (A)	SEC14 cytosolic factor [Prunus persica]	RecName: Full=Phosphatidylinositol/phosphatidylcholine transfer protein SFH7; AltName: Full=Protein SEC FOURTEEN HOMOLOGS 7; Short=AtSFH7;	SubName: Full=Uncharacterized protein {ECO:0000313|EMBL:EMJ23528.1};	Phosphatidylinositol transfer protein PDR16 and related proteins	GO:0000139,Golgi membrane; GO:0005886,plasma membrane; GO:0015031,protein transport	CRAL/TRIO domain
Prupe.1G012900_v2.0.a1	0.07	0.06	0	0	0	0	0	0.13	0	0	0	0	1	1	0	0	0	0	0	2	0	0	0	0	Pp01	981494	982472	+	Prupe.1G012900	--	--	hypothetical protein PRUPE_1G012900 [Prunus persica]	--	SubName: Full=Uncharacterized protein {ECO:0000313|EMBL:ONI26252.1};	--	--	--
Prupe.1G013000_v2.0.a1	83.18	80.21	80.69	13.49	13.37	15.97	87.11	69.51	72.01	20.12	23.35	19.13	2315	2387	2402	346	349	442	2192	2004	1777	482	650	459	Pp01	984088	988733	-	Prupe.1G013000	--	K03787 5'-nucleotidase [EC:3.1.3.5] | (RefSeq) uncharacterized protein LOC18790958 (A)	uncharacterized protein LOC18790958 [Prunus persica]	--	SubName: Full=Uncharacterized protein {ECO:0000313|EMBL:EMJ24191.1};	--	GO:0008252,nucleotidase activity	Survival protein SurE
Prupe.1G013100_v2.0.a1	3.47	3.94	4.35	17.17	15.41	19	3.48	3.92	4.4	23.36	26.49	21.8	213	258	285	970	886	1158	193	249	239	1233	1624	1152	Pp01	996686	1000366	+	Prupe.1G013100	--	K08867 WNK lysine deficient protein kinase [EC:2.7.11.1] | (RefSeq) probable serine/threonine-protein kinase WNK9 isoform X1 (A)	probable serine/threonine-protein kinase WNK9 isoform X1 [Prunus persica]	RecName: Full=Serine/threonine-protein kinase WNK1; Short=AtWNK1; EC=2.7.11.1; AltName: Full=Protein kinase with no lysine 1;	SubName: Full=Uncharacterized protein {ECO:0000313|EMBL:EMJ26428.1};	Serine/threonine protein kinase	GO:0005829,cytosol; GO:0016020,membrane; GO:0005524,ATP binding; GO:0004672,protein kinase activity; GO:0004674,protein serine/threonine kinase activity; GO:0007623,circadian rhythm; GO:0035556,intracellular signal transduction; GO:0006468,protein phosphorylation	Protein kinase domain
Prupe.1G013200_v2.0.a1	17.34	18.59	15.45	23.73	24.44	25.22	19.28	19.45	22.66	20.53	20.91	22.91	2318	2658	2210	2924	3065	3353	2331	2694	2686	2363	2796	2640	Pp01	1003915	1012843	+	Prupe.1G013200	--	K00232 acyl-CoA oxidase [EC:1.3.3.6] | (RefSeq) uncharacterized protein LOC107952742 isoform X1 (A)	uncharacterized protein LOC18791629 [Prunus persica]	RecName: Full=Increased DNA methylation 1 {ECO:0000303|PubMed:22700931}; AltName: Full=Histone H3 acetyltransferase IDM1 {ECO:0000305}; EC=2.3.1.- {ECO:0000255|PROSITE-ProRule:PRU00532}; AltName: Full=Protein ROS4 {ECO:0000303|PubMed:22733760}; AltName: Full=Repressor of silencing 4 {ECO:0000303|PubMed:22733760};	SubName: Full=Uncharacterized protein {ECO:0000313|EMBL:ONI26257.1};	--	GO:0005634,nucleus; GO:0009506,plasmodesma; GO:0010385,double-stranded methylated DNA binding; GO:0004402,histone acetyltransferase activity; GO:0042393,histone binding; GO:0046872,metal ion binding; GO:0044154,histone H3-K14 acetylation; GO:0043971,histone H3-K18 acetylation; GO:0043972,histone H3-K23 acetylation; GO:0044030,regulation of DNA methylation; GO:0006355,regulation of transcription, …	TPL-binding domain in jasmonate signalling
Prupe.1G013300_v2.0.a1	25.53	27.56	27.53	26.63	24.06	23.92	31.1	29.8	28.29	29.65	30.76	29.37	984	1136	1135	946	870	917	1084	1190	967	984	1186	976	Pp01	1013348	1016455	+	Prupe.1G013300	--	K01693 imidazoleglycerol-phosphate dehydratase [EC:4.2.1.19] | (RefSeq) imidazoleglycerol-phosphate dehydratase (A)	imidazoleglycerol-phosphate dehydratase [Prunus persica]	RecName: Full=Imidazoleglycerol-phosphate dehydratase; Short=IGPD; EC=4.2.1.19;	RecName: Full=Imidazoleglycerol-phosphate dehydratase {ECO:0000256|RuleBase:RU000598}; EC=4.2.1.19 {ECO:0000256|RuleBase:RU000598};	Imidazoleglycerol-phosphate dehydratase	GO:0004424,imidazoleglycerol-phosphate dehydratase activity; GO:0000105,histidine biosynthetic process	Imidazoleglycerol-phosphate dehydratase
Prupe.1G013400_v2.0.a1	0.99	0.55	0.66	4.03	3.23	3.26	0.72	0.63	0.73	5.71	6.99	6.31	32	19	23	120	98	105	21	21	21	159	226	176	Pp01	1015696	1017865	-	Prupe.1G013400	--	K08902 photosystem II Psb27 protein | (RefSeq) photosystem II repair protein PSB27-H1, chloroplastic-like (A)	photosystem II D1 precursor processing protein PSB27-H2, chloroplastic [Prunus persica]	RecName: Full=Photosystem II D1 precursor processing protein PSB27-H2, chloroplastic; Short=Psb27-H2; AltName: Full=LOW PSII accumulation 19 protein; Short=LPA19; AltName: Full=Thylakoid lumenal protein PSB27-H2; Flags: Precursor;	SubName: Full=Uncharacterized protein {ECO:0000313|EMBL:ONI26262.1};	--	GO:0009507,chloroplast; GO:0009543,chloroplast thylakoid lumen; GO:0010207,photosystem II assembly	Photosystem II Pbs27
Prupe.1G013500_v2.0.a1	256.04	255.33	279.6	157	198.38	177.03	266.42	287.06	248.75	153.11	147.94	152.32	4534	4835	5296	2562	3295	3117	4266	5266	3906	2334	2620	2325	Pp01	1018152	1020255	+	Prupe.1G013500	--	K02964 small subunit ribosomal protein S18e | (RefSeq) 40S ribosomal protein S18-like (A)	hypothetical protein PRUPE_1G013500 [Prunus persica]	RecName: Full=40S ribosomal protein S18;	SubName: Full=Uncharacterized protein {ECO:0000313|EMBL:EMJ27040.1};	Ribosomal protein S18	GO:0005618,cell wall; GO:0005829,cytosol; GO:0022626,cytosolic ribosome; GO:0022627,cytosolic small ribosomal subunit; GO:0016020,membrane; GO:0005730,nucleolus; GO:0005886,plasma membrane; GO:0009506,plasmodesma; GO:0005840,ribosome; GO:0015935,small ribosomal subunit; GO:0005774,vacuolar membrane; GO:0005773,vacuole; GO:0003729,mRNA binding; GO:0019843,rRNA binding; GO:0003735,structural consti…	Ribosomal protein S13/S18
Prupe.1G013600_v2.0.a1	17.49	16.85	17.51	19.89	20.8	20.85	31.67	27.62	27.53	15.48	16.23	17.2	832	857	891	872	928	986	1362	1361	1161	634	772	705	Pp01	1021118	1029808	+	Prupe.1G013600	--	K22909 zinc finger CCCH domain-containing protein 13 | (RefSeq) uncharacterized protein LOC113322141 (A)	uncharacterized protein LOC18792207 [Prunus persica]	RecName: Full=Protein SUPPRESSOR OF GENE SILENCING 3 homolog; Short=OsSGS3;	SubName: Full=Uncharacterized protein {ECO:0000313|EMBL:EMJ22991.1};	--	GO:0005737,cytoplasm; GO:0005655,nucleolar ribonuclease P complex; GO:0031047,gene silencing by RNA; GO:0050688,regulation of defense response to virus	XS domain
Prupe.1G013700_v2.0.a1	80.71	76.82	92.42	326.08	433.84	396.72	65.99	63.06	72.73	261.94	250.36	269.04	3598	3662	4407	13396	18141	17585	2660	2912	2875	10052	11162	10338	Pp01	1031855	1035524	+	Prupe.1G013700	--	K08867 WNK lysine deficient protein kinase [EC:2.7.11.1] | (RefSeq) serine/threonine-protein kinase WNK1-like (A)	FRIGIDA-like protein 4a [Prunus persica]	RecName: Full=FRIGIDA-like protein 4a;	RecName: Full=FRIGIDA-like protein {ECO:0000256|RuleBase:RU364012};	--	GO:0030154,cell differentiation; GO:0009908,flower development	Frigida-like protein
Prupe.1G013800_v2.0.a1	1.61	1.5	1.73	2.65	3.97	3.06	1.17	1	1.02	1.38	2.25	1.84	73	73	84	111	169	138	48	47	41	54	102	72	Pp01	1035996	1038126	+	Prupe.1G013800	--	K02881 large subunit ribosomal protein L18 | (RefSeq) uncharacterized protein LOC18792091 (A)	uncharacterized protein LOC18792091 [Prunus persica]	--	SubName: Full=Uncharacterized protein {ECO:0000313|EMBL:EMJ27842.1};	--	GO:0005840,ribosome; GO:0003735,structural constituent of ribosome; GO:0006412,translation	Ribosomal L18 of archaea, bacteria, mitoch. and chloroplast
Prupe.1G013900_v2.0.a1	7.3	8.24	8.08	140.79	153.98	143.38	6.99	8.77	8.64	156.82	144.33	149.69	82	99	97	1457	1622	1601	71	102	86	1516	1621	1449	Pp01	1038370	1038896	-	Prupe.1G013900	--	K02639 ferredoxin | (RefSeq) uncharacterized protein LOC18792990 (A)	uncharacterized protein LOC18792990 [Prunus persica]	RecName: Full=Ferredoxin, root R-B2;	RecName: Full=Ferredoxin {ECO:0000256|RuleBase:RU364001};	--	GO:0009507,chloroplast; GO:0051537,2 iron, 2 sulfur cluster binding; GO:0009055,electron transfer activity; GO:0046872,metal ion binding	2Fe-2S iron-sulfur cluster binding domain
Prupe.1G014000_v2.0.a1	56.95	56.89	56.16	874.1	1014.06	842.95	69.97	59.79	63.49	777.33	712.21	706.68	1404	1500	1481	19860	23451	20665	1560	1527	1388	16498	17561	15018	Pp01	1039418	1043320	+	Prupe.1G014000	--	K01738 cysteine synthase A [EC:2.5.1.47] | (RefSeq) cysteine synthase (A)	cysteine synthase [Prunus persica]	RecName: Full=Cysteine synthase {ECO:0000303|PubMed:8280125}; Short=CSase; EC=2.5.1.47 {ECO:0000269|PubMed:8280125, ECO:0000269|PubMed:9013806}; AltName: Full=Beta-PA/CSase; EC=2.5.1.51 {ECO:0000269|PubMed:8280125, ECO:0000269|PubMed:9013806}; AltName: Full=Beta-pyrazolylalanine synthase {ECO:0000303|PubMed:8280125}; EC=4.2.1.50 {ECO:0000269|PubMed:8280125, ECO:0000269|PubMed:9013806}; AltName: F…	RecName: Full=Cysteine synthase {ECO:0000256|RuleBase:RU003985}; EC=2.5.1.47 {ECO:0000256|RuleBase:RU003985};	Cystathionine beta-synthase and related enzymes	GO:0005737,cytoplasm; GO:0047458,beta-pyrazolylalanine synthase activity; GO:0004124,cysteine synthase activity; GO:0050461,L-mimosine synthase activity; GO:0050234,pyrazolylalanine synthase activity; GO:0006535,cysteine biosynthetic process from serine	Pyridoxal-phosphate dependent enzyme
Prupe.1G014100_v2.0.a1	27.04	29.86	23.04	37.22	39.92	41.08	29.57	29.8	32.81	31.61	31.5	35.24	2290	2704	2087	2905	3171	3459	2264	2614	2464	2304	2668	2572	Pp01	1043829	1054260	-	Prupe.1G014100	--	K11984 U4/U6.U5 tri-snRNP-associated protein 1 | (RefSeq) SART-1 family protein DOT2 (A)	SART-1 family protein DOT2 [Prunus persica]	RecName: Full=SART-1 family protein DOT2 {ECO:0000305}; AltName: Full=Protein DEFECTIVELY ORGANIZED TRIBUTARIES 2 {ECO:0000303|PubMed:18643975}; AltName: Full=Protein MERISTEM-DEFECTIVE {ECO:0000303|PubMed:19000164};	SubName: Full=Uncharacterized protein {ECO:0000313|EMBL:EMJ26695.1};	U4/U6.U5 snRNP associated protein	GO:0005730,nucleolus; GO:0005634,nucleus; GO:0046540,U4/U6 x U5 tri-snRNP complex; GO:0010588,cotyledon vascular tissue pattern formation; GO:0009908,flower development; GO:0048366,leaf development; GO:0010305,leaf vascular tissue pattern formation; GO:0000481,maturation of 5S rRNA; GO:0009933,meristem structural organization; GO:0045292,mRNA cis splicing, via spliceosome; GO:0010087,phloem or xy…	SART-1 family
Prupe.1G014200_v2.0.a1	0	0.03	0.03	0.27	0.23	0.35	0.08	0.07	0.08	0.04	0.04	0.12	0	1	1	7	6	10	2	2	2	1	1	3	Pp01	1047803	1049135	+	Prupe.1G014200	--	--	hypothetical protein PRUPE_1G014200 [Prunus persica]	--	SubName: Full=Uncharacterized protein {ECO:0000313|EMBL:ONI26273.1};	--	--	--
Prupe.1G014300_v2.0.a1	49.81	52.48	51.35	28.51	40.08	26.07	46.3	46.98	41.83	30.57	26.32	25.35	1003	1130	1106	529	757	522	843	980	747	530	530	440	Pp01	1055755	1058371	+	Prupe.1G014300	--	K09549 prefoldin subunit 2 | (RefSeq) probable prefoldin subunit 2 (A)	probable prefoldin subunit 2 [Prunus persica]	RecName: Full=Probable prefoldin subunit 2;	SubName: Full=Uncharacterized protein {ECO:0000313|EMBL:EMJ27191.1};	Molecular chaperone Prefoldin, subunit 2	GO:0005737,cytoplasm; GO:0016272,prefoldin complex; GO:0044183,protein binding involved in protein folding; GO:0051082,unfolded protein binding; GO:0006457,protein folding	Prefoldin subunit
Prupe.1G014400_v2.0.a1	40.1	36.21	35.63	79.88	66.87	66.71	30.19	30.42	29.05	96.74	102.51	86.91	523	505	497	960	818	865	356	411	336	1086	1337	977	Pp01	1058525	1059136	-	Prupe.1G014400	--	--	preprotein translocase subunit SECE1 [Prunus persica]	RecName: Full=Preprotein translocase subunit SECE1; Flags: Precursor;	SubName: Full=Uncharacterized protein {ECO:0000313|EMBL:EMJ27130.1};	--	GO:0009507,chloroplast; GO:0009535,chloroplast thylakoid membrane; GO:0016021,integral component of membrane; GO:0015450,P-P-bond-hydrolysis-driven protein transmembrane transporter activity; GO:0009306,protein secretion; GO:0006605,protein targeting	SecE/Sec61-gamma subunits of protein translocation complex
Prupe.1G014700_v2.0.a1	0	0.2	0.2	0.35	0.17	0	0.06	0.05	0.18	0.13	0.05	0.13	0	4	4	6	3	0	1	1	3	2	1	2	Pp01	1078476	1079342	+	Prupe.1G014700	--	K13899 cystatin-C | (RefSeq) cysteine proteinase inhibitor B (A)	hypothetical protein PRUPE_1G014700 [Prunus persica]	--	RecName: Full=Cysteine proteinase inhibitor {ECO:0000256|RuleBase:RU362130};	--	GO:0004869,cysteine-type endopeptidase inhibitor activity	--
Prupe.1G014800_v2.0.a1	0	0	0	0	0	0	0	0.04	0	0	0	0	0	0	0	0	0	0	0	1	0	0	0	0	Pp01	1080172	1081936	-	Prupe.1G014800	--	--	late embryogenesis abundant protein D-34 [Prunus persica]	RecName: Full=Late embryogenesis abundant protein D-34; Short=LEA D-34;	SubName: Full=Uncharacterized protein {ECO:0000313|EMBL:ONI26280.1};	--	--	Seed maturation protein
Prupe.1G014900_v2.0.a1	25.3	24.35	23.56	26.19	28.26	26.89	26.95	23.52	21.83	29.17	26.78	26.93	545	561	543	520	571	576	525	525	417	541	577	500	Pp01	1085656	1087943	-	Prupe.1G014900	--	K14611 solute carrier family 23 (nucleobase transporter), member 1/2 | (RefSeq) nucleobase-ascorbate transporter 3-like (A)	hypothetical protein PRUPE_1G014900 [Prunus persica]	--	SubName: Full=Uncharacterized protein {ECO:0000313|EMBL:ONI26281.1};	Glyoxalase	--	Glyoxalase/Bleomycin resistance protein/Dioxygenase superfamily
Prupe.1G015000_v2.0.a1	1.03	0.6	0.6	2.09	1.92	3.36	0.85	0.99	1.01	2.24	1.16	1.19	8	5	5	15	14	26	6	8	7	15	9	8	Pp01	1086773	1087137	+	Prupe.1G015000	--	--	hypothetical protein PRUPE_1G015000 [Prunus persica]	--	SubName: Full=Uncharacterized protein {ECO:0000313|EMBL:ONI26283.1};	--	GO:0016021,integral component of membrane	--
Prupe.1G015100_v2.0.a1	3.33	3.46	3.75	2.19	2.65	3.23	3.96	4.37	3.14	2.02	1.61	2.32	170	189	205	103	127	164	183	231	142	89	82	102	Pp01	1088007	1090643	-	Prupe.1G015100	--	K22733 magnesium transporter | (RefSeq) hypothetical protein (A)	pentatricopeptide repeat-containing protein At4g14850 [Prunus persica]	RecName: Full=Pentatricopeptide repeat-containing protein At4g14850; AltName: Full=Protein LOVASTATIN INSENSITIVE 1;	SubName: Full=Uncharacterized protein {ECO:0000313|EMBL:ONI26284.1};	FOG: PPR repeat	GO:0005739,mitochondrion; GO:0004519,endonuclease activity; GO:0000166,nucleotide binding; GO:0034046,poly(G) binding; GO:0008270,zinc ion binding; GO:0019288,isopentenyl diphosphate biosynthetic process, methylerythritol 4-phosphate pathway; GO:0019287,isopentenyl diphosphate biosynthetic process, mevalonate pathway; GO:0050790,regulation of catalytic activity; GO:0009451,RNA modification; GO:00…	PPR repeat family
Prupe.1G015200_v2.0.a1	0.05	0.14	0.19	0.06	0	0.03	0.28	0.02	0	0.03	0	0	2	6	8	2	0	1	10	1	0	1	0	0	Pp01	1097198	1099456	+	Prupe.1G015200	--	K14800 pre-rRNA-processing protein TSR2 | (RefSeq) pre-rRNA-processing protein TSR2 homolog (A)	pre-rRNA-processing protein TSR2 homolog [Prunus persica]	--	SubName: Full=Uncharacterized protein {ECO:0000313|EMBL:EMJ26306.1};	Uncharacterized conserved protein	--	Pre-rRNA-processing protein TSR2
Prupe.1G015300_v2.0.a1	20.27	21.91	21.44	29.09	33.53	33.97	22.54	25.73	23.76	17.2	16.91	19.58	1176	1359	1330	1555	1824	1959	1182	1546	1222	859	981	979	Pp01	1104460	1108760	+	Prupe.1G015300	--	--	uncharacterized protein LOC18791512 [Prunus persica]	RecName: Full=Protein OBERON 1; AltName: Full=Potyvirus VPg-interacting protein 2;	SubName: Full=Uncharacterized protein {ECO:0000313|EMBL:EMJ24079.1};	--	GO:0005634,nucleus; GO:0009536,plastid; GO:0046872,metal ion binding; GO:0046982,protein heterodimerization activity; GO:0042803,protein homodimerization activity; GO:0009793,embryo development ending in seed dormancy; GO:0010078,maintenance of root meristem identity; GO:0010492,maintenance of shoot apical meristem identity; GO:0080022,primary root development; GO:0031347,regulation of defense re…	PHD - plant homeodomain finger protein
Prupe.1G015400_v2.0.a1	14.36	13.45	14.84	10.99	11.79	12.5	12.69	11.8	13.02	12.84	12.22	10.67	617	618	682	435	475	534	493	525	496	475	525	395	Pp01	1110109	1112124	-	Prupe.1G015400	--	--	uncharacterized protein LOC18789350 [Prunus persica]	--	SubName: Full=Uncharacterized protein {ECO:0000313|EMBL:ONI26291.1};	--	--	--
Prupe.1G015500_v2.0.a1	5.1	4.71	6.84	13.97	13.96	13.01	4.83	5.43	4.47	13.89	11.31	12.69	166	164	238	419	426	421	142	183	129	389	368	356	Pp01	1113621	1117300	-	Prupe.1G015500	--	--	uncharacterized protein LOC18789981 [Prunus persica]	--	SubName: Full=Uncharacterized protein {ECO:0000313|EMBL:EMJ23386.1};	--	--	--
Prupe.1G015600_v2.0.a1	5.43	5.47	5.65	3.18	3.43	2.95	5.56	6.78	5.98	2.94	3.06	2.86	300	323	334	162	178	162	278	388	293	140	169	136	Pp01	1117212	1120050	+	Prupe.1G015600	--	K22733 magnesium transporter | (RefSeq) hypothetical protein (A)	pentatricopeptide repeat-containing protein At4g14820 [Prunus persica]	RecName: Full=Pentatricopeptide repeat-containing protein At4g14820;	SubName: Full=Uncharacterized protein {ECO:0000313|EMBL:ONI26298.1};	FOG: PPR repeat	GO:0043231,intracellular membrane-bounded organelle; GO:0004519,endonuclease activity; GO:0003723,RNA binding; GO:0008270,zinc ion binding; GO:0009451,RNA modification	PPR repeat
Prupe.1G015700_v2.0.a1	0.33	0.36	0.36	0.16	0.03	0.06	0.46	0.49	0.51	0.03	0.09	0	11	13	13	5	1	2	14	17	15	1	3	0	Pp01	1120161	1121977	-	Prupe.1G015700	--	K20719 sigma non-opioid intracellular receptor | (RefSeq) uncharacterized LOC101295127 (A)	uncharacterized protein LOC18788697 [Prunus persica]	--	SubName: Full=Uncharacterized protein {ECO:0000313|EMBL:ONI26299.1};	--	--	ERG2 and Sigma1 receptor like protein
Prupe.1G015800_v2.0.a1	38.78	44.9	38.72	0.74	0.66	0.93	44.72	40.95	43.97	0.52	0.48	0.52	2437	3017	2603	43	39	58	2541	2666	2450	28	30	28	Pp01	1124355	1127303	-	Prupe.1G015800	--	--	uncharacterized protein LOC18789810 [Prunus persica]	--	SubName: Full=Uncharacterized protein {ECO:0000313|EMBL:EMJ24632.1};	--	--	Protein of unknown function (DUF1677)
Prupe.1G015900_v2.0.a1	6.02	6.91	5.68	12.34	11.44	11.78	5.69	6.4	5.33	12.37	11.32	12.12	358	439	361	676	638	696	306	394	281	633	673	621	Pp01	1132683	1137621	-	Prupe.1G015900	--	--	folate-biopterin transporter 1, chloroplastic [Prunus persica]	RecName: Full=Folate-biopterin transporter 1, chloroplastic; Flags: Precursor;	SubName: Full=Uncharacterized protein {ECO:0000313|EMBL:EMJ23008.1};	--	GO:0009941,chloroplast envelope; GO:0031969,chloroplast membrane; GO:0016021,integral component of membrane; GO:0015231,5-formyltetrahydrofolate transmembrane transporter activity; GO:0008517,folic acid transmembrane transporter activity; GO:0015350,methotrexate transmembrane transporter activity; GO:0051958,methotrexate transport	BT1 family
Prupe.1G016000_v2.0.a1	168.95	174.04	172.37	43.86	48.3	49.69	57.11	62.56	77.96	43.1	42	46.18	9062	9982	9889	2168	2430	2650	2770	3476	3708	1990	2253	2135	Pp01	1141249	1144182	-	Prupe.1G016000	--	K02930 large subunit ribosomal protein L4e | (RefSeq) 60S ribosomal protein L4-like (A)	protein MARD1 [Prunus persica]	RecName: Full=Protein MARD1 {ECO:0000303|PubMed:15159630}; AltName: Full=Mediator of ABA-regulated dormancy1 {ECO:0000303|PubMed:15159630}; AltName: Full=Senescence-associated protein SAG102 {ECO:0000303|PubMed:11402199};	SubName: Full=Uncharacterized protein {ECO:0000313|EMBL:EMJ24480.1};	--	GO:0010494,cytoplasmic stress granule; GO:0000932,P-body; GO:0046872,metal ion binding; GO:0009737,response to abscisic acid; GO:0010162,seed dormancy process	zinc-finger of the FCS-type, C2-C2
Prupe.1G016100_v2.0.a1	5.36	4.35	5.55	0.86	1.6	1.11	1.42	1.88	2.05	0.93	0.97	1.13	121	105	134	18	34	25	29	44	41	18	22	22	Pp01	1150542	1151601	+	Prupe.1G016100	--	--	hypothetical protein PRUPE_1G016100 [Prunus persica]	--	SubName: Full=Uncharacterized protein {ECO:0000313|EMBL:EMJ27046.1};	--	--	--
Prupe.1G016200_v2.0.a1	3.61	3.09	2.82	2.16	3.08	3.2	3	4.1	3.01	3.15	2.63	2.17	85	78	71	47	68	75	64	100	63	64	62	44	Pp01	1161147	1163983	+	Prupe.1G016200	--	--	hypothetical protein PRUPE_1G016200 [Prunus persica]	--	SubName: Full=Uncharacterized protein {ECO:0000313|EMBL:ONI26306.1};	--	--	--
Prupe.1G016400_v2.0.a1	0.05	0.14	0.23	0.05	0.11	0.1	0	0	0.06	0	0.05	0	1	3	5	1	2	2	0	0	1	0	1	0	Pp01	1175477	1176427	-	Prupe.1G016400	--	--	uncharacterized protein LOC18792840 [Prunus persica]	--	SubName: Full=Uncharacterized protein {ECO:0000313|EMBL:ONI26308.1};	--	GO:0008080,N-acetyltransferase activity	Acetyltransferase (GNAT) domain
Prupe.1G016600_v2.0.a1	1.96	2.6	4.07	3.48	3.03	3.46	2.07	2.25	2.96	1.58	2.15	2.45	65	92	144	106	94	114	62	77	87	45	71	70	Pp01	1177720	1179272	+	Prupe.1G016600	--	--	uncharacterized protein LOC18790871 [Prunus persica]	--	SubName: Full=Uncharacterized protein {ECO:0000313|EMBL:ONI26310.1};	--	GO:0008080,N-acetyltransferase activity	Acetyltransferase (GNAT) domain
Prupe.1G016800_v2.0.a1	7.12	7.19	6.53	11.69	13.17	12.04	7.73	7.31	7.98	10.08	9.26	9.44	316	341	310	478	548	531	310	336	314	385	411	361	Pp01	1182654	1185052	+	Prupe.1G016800	--	K15175 parafibromin | (RefSeq) protein CDC73 homolog (A)	protein CDC73 homolog [Prunus persica]	RecName: Full=Protein CDC73 homolog {ECO:0000303|PubMed:20463090}; AltName: Full=Protein PLANT HOMOLOGOUS TO PARAFIBROMIN {ECO:0000303|PubMed:20363855};	SubName: Full=Uncharacterized protein {ECO:0000313|EMBL:EMJ23945.1};	RNA polymerase II assessory factor Cdc73p	GO:0016593,Cdc73/Paf1 complex; GO:0005634,nucleus; GO:0000993,RNA polymerase II complex binding; GO:0001076,NA; GO:0009908,flower development; GO:0051568,histone H3-K4 methylation; GO:0009911,positive regulation of flower development; GO:0032968,positive regulation of transcription elongation from RNA polymerase II promoter; GO:0034402,recruitment of 3'-end processing factors to RNA polymerase II…	RNA pol II accessory factor, Cdc73 family, C-terminal
Prupe.1G016900_v2.0.a1	0	0	0	0	0.06	0	0	0	0	0.03	0.03	0	0	0	0	0	2	0	0	0	0	1	1	0	Pp01	1184193	1186050	-	Prupe.1G016900	--	--	non-specific lipid-transfer protein-like protein At2g13820 [Prunus persica]	RecName: Full=Non-specific lipid-transfer protein-like protein At2g13820; Flags: Precursor;	SubName: Full=Uncharacterized protein {ECO:0000313|EMBL:ONI26313.1};	--	GO:0046658,anchored component of plasma membrane; GO:0005576,extracellular region; GO:0005886,plasma membrane; GO:0008289,lipid binding; GO:0006869,lipid transport	Probable lipid transfer
Prupe.1G017000_v2.0.a1	0	0	0.03	0	0	0	0	0	0	0.04	0.13	0	0	0	1	0	0	0	0	0	0	1	4	0	Pp01	1187202	1189030	+	Prupe.1G017000	--	--	non-specific lipid transfer protein GPI-anchored 2 [Prunus persica]	RecName: Full=Non-specific lipid transfer protein GPI-anchored 2; Short=AtLTPG-2; Short=Protein LTP-GPI-ANCHORED 2; AltName: Full=Xylogen-like protein 5; Short=AtXYP5; Flags: Precursor;	SubName: Full=Uncharacterized protein {ECO:0000313|EMBL:EMJ28390.1};	--	GO:0031225,anchored component of membrane; GO:0046658,anchored component of plasma membrane; GO:0005886,plasma membrane; GO:0008289,lipid binding; GO:0042335,cuticle development; GO:0006869,lipid transport	Probable lipid transfer
Prupe.1G017100_v2.0.a1	0	0	0	0	0	0	0.05	0	0	0	0	0	0	0	0	0	0	0	1	0	0	0	0	0	Pp01	1189584	1190673	+	Prupe.1G017100	--	--	hypothetical protein PRUPE_1G017100 [Prunus persica]	--	SubName: Full=Uncharacterized protein {ECO:0000313|EMBL:ONI26315.1};	--	--	Probable lipid transfer
Prupe.1G017200_v2.0.a1	0.14	0.11	0.16	0	0.06	0	0.35	0.08	0.1	0	0	0.07	5	4	6	0	2	0	11	3	3	0	0	2	Pp01	1190763	1192716	+	Prupe.1G017200	--	--	non-specific lipid transfer protein GPI-anchored 2 [Prunus persica]	RecName: Full=Protein YLS3; AltName: Full=Protein YELLOW-LEAF-SPECIFIC GENE 3; AltName: Full=Xylogen-like protein 9; Short=AtXYLP9; Flags: Precursor;	SubName: Full=Uncharacterized protein {ECO:0000313|EMBL:ONI26316.1};	--	GO:0031225,anchored component of membrane; GO:0005886,plasma membrane; GO:0008289,lipid binding; GO:0006869,lipid transport	Probable lipid transfer
Prupe.1G017300_v2.0.a1	8.91	8.67	8.96	1.86	1.58	1.93	6.59	7.04	6.86	3.16	2.87	2.62	794	826	854	153	132	171	531	650	542	242	256	201	Pp01	1191706	1196662	-	Prupe.1G017300	--	K18422 helicase MOV-10 [EC:3.6.4.13] | (RefSeq) probable RNA helicase SDE3 (A)	probable RNA helicase SDE3 [Prunus persica]	RecName: Full=Probable RNA helicase SDE3; EC=3.6.4.13; AltName: Full=Silencing defective protein 3;	SubName: Full=Uncharacterized protein {ECO:0000313|EMBL:EMJ28216.1};	RNA helicase	GO:0005737,cytoplasm; GO:0005524,ATP binding; GO:0003724,RNA helicase activity; GO:0035194,posttranscriptional gene silencing by RNA; GO:0009616,virus induced gene silencing	AAA domain
Prupe.1G017400_v2.0.a1	95.29	95.17	96.34	44.29	47.3	42.65	82.22	81.8	77.98	48.2	45.72	43.64	2384	2546	2578	1021	1110	1061	1860	2120	1730	1038	1144	941	Pp01	1197139	1200391	-	Prupe.1G017400	--	K02734 20S proteasome subunit beta 4 [EC:3.4.25.1] | (RefSeq) proteasome subunit beta type-2-A (A)	proteasome subunit beta type-2-A [Prunus persica]	RecName: Full=Proteasome subunit beta type-2-A; EC=3.4.25.1; AltName: Full=20S proteasome beta subunit D-1; AltName: Full=Proteasome component GB; AltName: Full=Proteasome subunit beta type-4;	RecName: Full=Proteasome subunit beta type {ECO:0000256|RuleBase:RU004203}; EC=3.4.25.1 {ECO:0000256|RuleBase:RU004203};	20S proteasome, regulatory subunit beta type PSMB2/PRE1	GO:0048046,apoplast; GO:0005829,cytosol; GO:0005634,nucleus; GO:0005886,plasma membrane; GO:0000502,proteasome complex; GO:0019774,proteasome core complex, beta-subunit complex; GO:0005774,vacuolar membrane; GO:0005773,vacuole; GO:0004298,threonine-type endopeptidase activity; GO:0051603,proteolysis involved in cellular protein catabolic process	Proteasome subunit
Prupe.1G017800_v2.0.a1	0.17	0.5	0.24	0.3	0.69	0.45	0.06	0.08	0.13	0.42	0.34	0.23	6	19	9	10	23	16	2	3	4	13	12	7	Pp01	1231330	1235153	-	Prupe.1G017800	--	K05391 cyclic nucleotide gated channel, plant | (RefSeq) cyclic nucleotide-gated ion channel 1-like (A)	hypothetical protein PRUPE_1G017800 [Prunus persica]	RecName: Full=Cyclic nucleotide-gated ion channel 1; Short=AtCNGC1; AltName: Full=Cyclic nucleotide- and calmodulin-regulated ion channel 1;	SubName: Full=Uncharacterized protein {ECO:0000313|EMBL:ONI26328.1};	K+-channel ERG and related proteins, contain PAS/PAC sensor domain	GO:0005887,integral component of plasma membrane; GO:0005886,plasma membrane; GO:0005516,calmodulin binding; GO:0030552,cAMP binding; GO:0030553,cGMP binding; GO:0005216,ion channel activity; GO:0042391,regulation of membrane potential	Ion transport protein
Prupe.1G018100_v2.0.a1	0	0	0	0	0	0	0	0	0	0	0.04	0	0	0	0	0	0	0	0	0	0	0	1	0	Pp01	1268833	1270425	+	Prupe.1G018100	--	--	hypothetical protein PRUPE_1G018100 [Prunus persica]	--	SubName: Full=Uncharacterized protein {ECO:0000313|EMBL:ONI26332.1};	--	--	zinc-finger of the FCS-type, C2-C2
Prupe.1G018200_v2.0.a1	0.45	0.37	0.63	1.31	1.27	1.97	0.4	0.23	0.55	1.97	2.23	1.47	29	25	43	77	76	125	23	15	31	108	142	81	Pp01	1271256	1276332	-	Prupe.1G018200	--	K20279 synaptojanin [EC:3.1.3.36] | (RefSeq) type IV inositol polyphosphate 5-phosphatase 7-like (A)	type IV inositol polyphosphate 5-phosphatase 7 [Prunus persica]	RecName: Full=Type IV inositol polyphosphate 5-phosphatase 7 {ECO:0000303|PubMed:21677096}; Short=At5PTase7 {ECO:0000303|PubMed:21677096}; EC=3.1.3.36 {ECO:0000269|PubMed:19473324, ECO:0000269|PubMed:21677096, ECO:0000269|PubMed:23658066}; EC=3.1.3.86 {ECO:0000269|PubMed:19473324, ECO:0000269|PubMed:21677096, ECO:0000269|PubMed:23658066}; AltName: Full=Protein CVP2 LIKE 1 {ECO:0000303|PubMed:1947…	SubName: Full=Uncharacterized protein {ECO:0000313|EMBL:EMJ23195.1};	Inositol polyphosphate 5-phosphatase and related proteins	GO:0005634,nucleus; GO:0005886,plasma membrane; GO:0034485,phosphatidylinositol-3,4,5-trisphosphate 5-phosphatase activity; GO:0004439,phosphatidylinositol-4,5-bisphosphate 5-phosphatase activity; GO:0071472,cellular response to salt stress; GO:0010305,leaf vascular tissue pattern formation; GO:0046856,phosphatidylinositol dephosphorylation; GO:2000377,regulation of reactive oxygen species metabo…	Endonuclease/Exonuclease/phosphatase family
Prupe.1G018300_v2.0.a1	2.22	2.23	2.59	6.53	5.33	6.23	1.91	1.82	2.2	7.13	7.71	7.17	113	121	141	306	254	315	88	96	99	312	392	314	Pp01	1283303	1292263	+	Prupe.1G018300	--	K17675 ATP-dependent RNA helicase SUPV3L1/SUV3 [EC:3.6.4.13] | (RefSeq) DExH-box ATP-dependent RNA helicase DExH16, mitochondrial isoform X1 (A)	DExH-box ATP-dependent RNA helicase DExH16, mitochondrial isoform X1 [Prunus persica]	RecName: Full=DExH-box ATP-dependent RNA helicase DExH16, mitochondrial {ECO:0000305}; EC=3.6.4.13 {ECO:0000269|PubMed:10570936}; AltName: Full=ATP-dependent RNA helicase SUV3 {ECO:0000303|PubMed:10570936}; Short=AtSUV3 {ECO:0000303|PubMed:10570936}; AltName: Full=Protein EMBRYO SAC DEVELOPMENT ARREST 15 {ECO:0000303|PubMed:15634699}; AltName: Full=Protein POLLEN DEVELOPMENT DEFECTIVE 17 {ECO:000…	SubName: Full=Uncharacterized protein {ECO:0000313|EMBL:ONI26334.1};	Mitochondrial RNA helicase SUV3, DEAD-box superfamily	GO:0045025,mitochondrial degradosome; GO:0042645,mitochondrial nucleoid; GO:0005739,mitochondrion; GO:0005634,nucleus; GO:0005524,ATP binding; GO:0004004,ATP-dependent RNA helicase activity; GO:0003723,RNA binding; GO:0009561,megagametogenesis; GO:0000965,mitochondrial RNA 3'-end processing; GO:0009555,pollen development; GO:0006401,RNA catabolic process; GO:0016070,RNA metabolic process	Mitochondrial degradasome RNA helicase subunit C terminal
Prupe.1G018500_v2.0.a1	10.09	9.16	8.97	10.84	11.39	11.14	9.68	9.31	8.48	12.58	10.43	10.21	204	198	194	202	216	224	177	195	152	219	211	178	Pp01	1294454	1297977	+	Prupe.1G018500	--	--	protein RDM1 isoform X1 [Prunus persica]	RecName: Full=Protein RDM1; AltName: Full=Protein RNA-directed DNA methylation 1;	SubName: Full=Uncharacterized protein {ECO:0000313|EMBL:EMJ24622.1};	--	GO:0000419,RNA polymerase V complex; GO:0005654,nucleoplasm; GO:0005634,nucleus; GO:0003677,DNA binding; GO:0043621,protein self-association; GO:0006306,DNA methylation; GO:0070918,production of small RNA involved in gene silencing by RNA; GO:0044030,regulation of DNA methylation	RNA-directed DNA methylation 1
Prupe.1G018800_v2.0.a1	1.9	1.97	1.53	1.83	2.35	2.2	1.47	1.96	1.42	1.5	1.31	2.1	110	122	95	98	128	127	77	118	73	75	76	105	Pp01	1302261	1305206	-	Prupe.1G018800	--	K06180 23S rRNA pseudouridine1911/1915/1917 synthase [EC:5.4.99.23] | (RefSeq) pentatricopeptide repeat-containing protein At1g20230 isoform X1 (A)	pentatricopeptide repeat-containing protein At3g22690 isoform X1 [Prunus persica]	RecName: Full=Pentatricopeptide repeat-containing protein At3g22690;	SubName: Full=Uncharacterized protein {ECO:0000313|EMBL:ONI26339.1};	FOG: PPR repeat	GO:0043231,intracellular membrane-bounded organelle; GO:0004519,endonuclease activity; GO:0003723,RNA binding; GO:0008270,zinc ion binding; GO:0009451,RNA modification	PPR repeat family
Prupe.1G018900_v2.0.a1	219.1	211.67	180.24	15.86	13.33	15.33	131.05	115.21	131.89	17	18.79	10.78	11602	11986	10209	774	662	807	6275	6320	6193	775	995	492	Pp01	1306269	1310016	-	Prupe.1G018900	--	K00547 homocysteine S-methyltransferase [EC:2.1.1.10] | (RefSeq) homocysteine S-methyltransferase 3 (A)	homocysteine S-methyltransferase 3 [Prunus persica]	RecName: Full=Homocysteine S-methyltransferase 3; EC=2.1.1.10; AltName: Full=S-methylmethionine:homocysteine methyltransferase 3; Short=AtHMT-3; Short=SMM:Hcy S-methyltransferase 3;	SubName: Full=Uncharacterized protein {ECO:0000313|EMBL:EMJ26853.1};	Homocysteine S-methyltransferase	GO:0005737,cytoplasm; GO:0005886,plasma membrane; GO:0047150,betaine-homocysteine S-methyltransferase activity; GO:0008270,zinc ion binding; GO:0009086,methionine biosynthetic process	Homocysteine S-methyltransferase
Prupe.1G019000_v2.0.a1	13.06	13.83	13.7	79.92	83.69	81.04	13.58	16.94	14.21	101.83	87.94	85.4	369	418	414	2081	2218	2277	347	496	356	2477	2485	2080	Pp01	1312930	1318025	-	Prupe.1G019000	--	K01968 3-methylcrotonyl-CoA carboxylase alpha subunit [EC:6.4.1.4] | (RefSeq) LOW QUALITY PROTEIN: methylcrotonoyl-CoA carboxylase subunit alpha, mitochondrial-like (A)	serine/threonine-protein kinase HT1 [Prunus persica]	RecName: Full=Serine/threonine-protein kinase STY13 {ECO:0000305}; EC=2.7.11.1 {ECO:0000269|PubMed:16429265}; AltName: Full=AtSTYPK {ECO:0000303|PubMed:17291444}; AltName: Full=Serine/threonine/tyrosine-protein kinase 13 {ECO:0000303|PubMed:16429265};	SubName: Full=Uncharacterized protein {ECO:0000313|EMBL:ONI26345.1};	Tyrosine kinase specific for activated (GTP-bound) p21cdc42Hs	GO:0005622,intracellular; GO:0005886,plasma membrane; GO:0005524,ATP binding; GO:0004672,protein kinase activity; GO:0004674,protein serine/threonine kinase activity; GO:0004712,protein serine/threonine/tyrosine kinase activity; GO:0004713,protein tyrosine kinase activity; GO:0004871,NA; GO:0035556,intracellular signal transduction; GO:0006468,protein phosphorylation	Protein tyrosine kinase
Prupe.1G019100_v2.0.a1	0.75	0.27	0.85	0.78	1.19	1.25	0.61	0.41	0.88	1.16	1.38	0.8	49	19	59	47	73	81	36	28	51	65	90	45	Pp01	1328471	1333847	+	Prupe.1G019100	--	K21776 protein lin-54 | (RefSeq) protein tesmin/TSO1-like CXC 2 isoform X1 (A)	CRC domain-containing protein TSO1 isoform X1 [Prunus persica]	RecName: Full=Protein tesmin/TSO1-like CXC 2; Short=AtTCX2; AltName: Full=Protein TSO1-like 2; Short=Protein SOL2;	SubName: Full=Uncharacterized protein {ECO:0000313|EMBL:ONI26346.1};	Metallothionein-like protein	GO:0005634,nucleus; GO:0003700,DNA-binding transcription factor activity; GO:0046872,metal ion binding; GO:0043565,sequence-specific DNA binding; GO:0007275,multicellular organism development; GO:0006355,regulation of transcription, DNA-templated	Tesmin/TSO1-like CXC domain, cysteine-rich domain
Prupe.1G019200_v2.0.a1	0.37	0.55	0.24	0	0.04	0	0.65	0.42	0.37	0	0	0	10	16	7	0	1	0	16	12	9	0	0	0	Pp01	1346049	1347329	+	Prupe.1G019200	--	--	hypothetical protein PRUPE_1G019200 [Prunus persica]	RecName: Full=Zinc finger protein CONSTANS-LIKE 4;	SubName: Full=Uncharacterized protein {ECO:0000313|EMBL:ONI26348.1};	GATA-4/5/6 transcription factors	GO:0005634,nucleus; GO:0008270,zinc ion binding; GO:0009909,regulation of flower development; GO:0009416,response to light stimulus	--
Prupe.1G019400_v2.0.a1	6.8	7.82	6.17	1.09	1.03	1.19	10.65	8.34	10.62	1.24	1.52	1.15	990	1218	961	147	141	173	1403	1258	1372	155	222	144	Pp01	1356004	1365231	+	Prupe.1G019400	--	K10352 myosin heavy chain | (RefSeq) protein NETWORKED 1A-like (A)	protein NETWORKED 1B [Prunus persica]	RecName: Full=Protein NETWORKED 1A {ECO:0000303|PubMed:22840520};	SubName: Full=Uncharacterized protein {ECO:0000313|EMBL:ONI26350.1};	--	GO:0005737,cytoplasm; GO:0005856,cytoskeleton; GO:0005886,plasma membrane; GO:0009506,plasmodesma; GO:0051015,actin filament binding	KIP1-like protein
Prupe.1G019500_v2.0.a1	195.49	190.15	213.56	106.79	134.77	106.99	160.08	195.34	136.44	110.44	109.51	104.19	4978	5178	5817	2506	3219	2709	3686	5153	3081	2421	2789	2287	Pp01	1366613	1369336	-	Prupe.1G019500	--	K02984 small subunit ribosomal protein S3Ae | (RefSeq) 40S ribosomal protein S3a (A)	PREDICTED: 40S ribosomal protein S3a [Prunus mume]	RecName: Full=40S ribosomal protein S3a {ECO:0000255|HAMAP-Rule:MF_03122};	RecName: Full=40S ribosomal protein S3a {ECO:0000256|HAMAP-Rule:MF_03122};	40S ribosomal protein S3A	GO:0005840,ribosome; GO:0003735,structural constituent of ribosome; GO:0006412,translation	Ribosomal S3Ae family
Prupe.1G019700_v2.0.a1	36.78	37.63	33.35	3.63	3.02	2.73	56.07	51.3	37.79	3.02	2.12	3.24	935	1023	907	85	72	69	1289	1351	852	66	54	71	Pp01	1377783	1380486	+	Prupe.1G019700	--	--	hypothetical protein PRUPE_1G019700 [Prunus persica]	--	SubName: Full=Uncharacterized protein {ECO:0000313|EMBL:ONI26353.1};	--	--	--
Prupe.1G019800_v2.0.a1	17.08	15.59	15.27	8.19	9.92	10.52	13.02	16.66	13.25	9.39	8.47	8.54	573	559	548	253	312	351	395	579	394	271	284	247	Pp01	1382291	1386924	+	Prupe.1G019800	--	K09553 stress-induced-phosphoprotein 1 | (RefSeq) uncharacterized protein LOC109734851 (A)	RNA polymerase II-associated protein 3 [Prunus persica]	RecName: Full=Hsp70-Hsp90 organizing protein 2; Short=AtHop2;	SubName: Full=Uncharacterized protein {ECO:0000313|EMBL:EMJ26855.1};	Methylmalonate semialdehyde dehydrogenase	GO:0005829,cytosol; GO:0005634,nucleus; GO:0005886,plasma membrane; GO:0051879,Hsp90 protein binding; GO:0070678,preprotein binding; GO:0051131,chaperone-mediated protein complex assembly; GO:0046686,response to cadmium ion	Tetratricopeptide repeat
Prupe.1G019900_v2.0.a1	0.02	0.03	0.14	49.06	54.39	50.21	0.02	0.05	0	42.56	50.59	46.39	1	2	8	2500	2821	2761	1	3	0	2026	2798	2211	Pp01	1391579	1396420	-	Prupe.1G019900	--	K17471 sulfate transporter 3 | (RefSeq) sulfate transporter 3.1 (A)	sulfate transporter 3.1 [Prunus persica]	RecName: Full=Sulfate transporter 3.1; AltName: Full=AST12; AltName: Full=AtST1;	SubName: Full=Uncharacterized protein {ECO:0000313|EMBL:EMJ26317.1};	Sulfate/bicarbonate/oxalate exchanger SAT-1 and related transporters (SLC26 family)	GO:0009507,chloroplast; GO:0005887,integral component of plasma membrane; GO:0008271,secondary active sulfate transmembrane transporter activity; GO:0015116,sulfate transmembrane transporter activity; GO:0015293,symporter activity; GO:0008272,sulfate transport	Sulfate permease family
Prupe.1G020000_v2.0.a1	0.06	0.06	0.14	2.47	1.92	2.41	0	0.08	0.12	5.92	6.03	6.77	3	3	7	107	85	113	0	4	5	240	284	275	Pp01	1408085	1410731	-	Prupe.1G020000	--	K14411 RNA-binding protein Musashi | (RefSeq) protein gar2 (A)	protein IQ-DOMAIN 1 [Prunus persica]	RecName: Full=Protein IQ-DOMAIN 31;	SubName: Full=Uncharacterized protein {ECO:0000313|EMBL:EMJ25657.1};	--	GO:0005829,cytosol; GO:0005875,microtubule associated complex; GO:0005886,plasma membrane	IQ calmodulin-binding motif
Prupe.1G020100_v2.0.a1	0.11	0.04	0.6	2.28	1.6	2.04	0.04	0.22	0.51	4.1	4.2	2.57	3	1	17	56	40	54	1	6	12	94	112	59	Pp01	1420019	1421395	+	Prupe.1G020100	--	K22378 E3 ubiquitin-protein ligase RNF181 [EC:2.3.2.27] | (RefSeq) probable E3 ubiquitin-protein ligase RHY1A (A)	E3 ubiquitin-protein ligase RNF43 isoform X1 [Prunus persica]	RecName: Full=E3 ubiquitin-protein ligase RING1; EC=2.3.2.27; AltName: Full=RING finger protein 1; AltName: Full=RING-type E3 ubiquitin transferase RING1 {ECO:0000305};	SubName: Full=Uncharacterized protein {ECO:0000313|EMBL:EMJ24863.1};	FOG: Predicted E3 ubiquitin ligase	GO:0046872,metal ion binding; GO:0004842,ubiquitin-protein transferase activity; GO:0090378,seed trichome elongation	Ring finger domain
Prupe.1G020200_v2.0.a1	3.82	3.74	3.66	6.01	5.52	5.02	3.54	3.45	3.58	7.33	8.16	5.07	124	130	127	180	168	162	104	116	103	205	265	142	Pp01	1427220	1430138	+	Prupe.1G020200	--	K06630 14-3-3 protein epsilon | (RefSeq) hypothetical protein (A)	uncharacterized protein LOC18790088 [Prunus persica]	--	SubName: Full=Uncharacterized protein {ECO:0000313|EMBL:EMJ24625.1};	--	--	Human growth factor-like EGF
Prupe.1G020300_v2.0.a1	4.02	2.3	6.91	38.63	43.64	49.52	1.78	1.63	4.39	31.67	32.4	34.92	190	116	349	1682	1934	2326	76	80	184	1288	1531	1422	Pp01	1439537	1443346	+	Prupe.1G020300	--	--	VAN3-binding protein [Prunus persica]	RecName: Full=VAN3-binding protein {ECO:0000303|PubMed:19363154}; AltName: Full=Protein FORKED 1;	SubName: Full=Uncharacterized protein {ECO:0000313|EMBL:EMJ24307.1};	--	GO:0009734,auxin-activated signaling pathway; GO:0010305,leaf vascular tissue pattern formation; GO:0010087,phloem or xylem histogenesis; GO:0009733,response to auxin	Auxin canalisation
Prupe.1G020400_v2.0.a1	0.07	0	0	0	0	0	0.07	0.03	0.07	0.04	0	0	2	0	0	0	0	0	2	1	2	1	0	0	Pp01	1444124	1446149	-	Prupe.1G020400	--	K06890 uncharacterized protein | (RefSeq) BI1-like protein (A)	BI1-like protein [Prunus persica]	RecName: Full=Protein LIFEGUARD 4 {ECO:0000303|PubMed:23888068}; Short=AtLFG4 {ECO:0000303|PubMed:23888068};	SubName: Full=Uncharacterized protein {ECO:0000313|EMBL:EMJ27240.1};	N-methyl-D-aspartate receptor glutamate-binding subunit	GO:0016021,integral component of membrane	Inhibitor of apoptosis-promoting Bax1
Prupe.1G020500_v2.0.a1	0.02	0.05	0	0.03	0.03	0	0	0.07	0.03	0	0	0.09	1	2	0	1	1	0	0	3	1	0	0	3	Pp01	1447287	1449189	+	Prupe.1G020500	--	--	hypothetical protein PRUPE_1G020500 [Prunus persica]	--	SubName: Full=Uncharacterized protein {ECO:0000313|EMBL:ONI26367.1};	--	GO:0016021,integral component of membrane	--
Prupe.1G020600_v2.0.a1	1.07	1.18	1.73	60.11	56.57	58.87	1.31	1.11	1.17	64.44	65.45	65.94	29	34	50	1498	1435	1583	32	31	28	1500	1770	1537	Pp01	1449523	1451692	+	Prupe.1G020600	--	K08099 chlorophyllase [EC:3.1.1.14] | (RefSeq) chlorophyllase-2, chloroplastic (A)	chlorophyllase-2, chloroplastic [Prunus persica]	RecName: Full=Chlorophyllase-2, chloroplastic; Short=AtCLH2; EC=3.1.1.14; AltName: Full=Chlorophyll-chlorophyllido hydrolase 2; Short=Chlase 2; Flags: Precursor;	SubName: Full=Uncharacterized protein {ECO:0000313|EMBL:ONI26368.1};	--	GO:0009507,chloroplast; GO:0031969,chloroplast membrane; GO:0047746,chlorophyllase activity; GO:0102293,pheophytinase b activity; GO:0015996,chlorophyll catabolic process	Chlorophyllase
Prupe.1G020700_v2.0.a1	5.27	5.79	5.47	5.42	5.79	6.99	4.56	5.67	4.37	6.21	4.95	5.77	230	270	255	218	237	303	180	256	169	233	216	217	Pp01	1452967	1456616	+	Prupe.1G020700	--	--	hypothetical protein PRUPE_1G020700 [Prunus persica]	--	SubName: Full=Uncharacterized protein {ECO:0000313|EMBL:ONI26369.1};	Predicted RNA polymerase III subunit C17	GO:0003899,DNA-directed 5'-3' RNA polymerase activity; GO:0000166,nucleotide binding; GO:0006351,transcription, DNA-templated	RNA polymerase Rpb4
Prupe.1G020800_v2.0.a1	0.26	0.6	0.84	0	0	0	0.21	0.43	0.47	0	0	0	8	20	28	0	0	0	6	14	13	0	0	0	Pp01	1459798	1461357	-	Prupe.1G020800	--	--	EPIDERMAL PATTERNING FACTOR-like protein 5 [Prunus persica]	RecName: Full=EPIDERMAL PATTERNING FACTOR-like protein 4 {ECO:0000303|PubMed:19435754}; Short=EPF-like protein 4; Contains: RecName: Full=CHALLAH-LIKE2 {ECO:0000303|PubMed:21862708}; Flags: Precursor;	SubName: Full=Uncharacterized protein {ECO:0000313|EMBL:ONI26373.1};	--	GO:0005576,extracellular region; GO:0010052,guard cell differentiation; GO:0010374,stomatal complex development	Epidermal patterning factor proteins
Prupe.1G020900_v2.0.a1	5.15	5.2	4.17	4.79	4.94	5.36	4.48	5	4.77	4.91	5.06	5.28	446	481	386	382	401	461	351	448	366	366	438	394	Pp01	1463167	1469284	+	Prupe.1G020900	--	K13464 jasmonate ZIM domain-containing protein | (RefSeq) protein TIFY 10b (A)	protein TIFY 4B isoform X1 [Prunus persica]	RecName: Full=Protein TIFY 4B; AltName: Full=Protein PEAPOD 2;	SubName: Full=Uncharacterized protein {ECO:0000313|EMBL:ONI26374.1};	--	GO:0005634,nucleus; GO:0003714,transcription corepressor activity; GO:0048366,leaf development; GO:1903507,negative regulation of nucleic acid-templated transcription; GO:0031347,regulation of defense response; GO:2000022,regulation of jasmonic acid mediated signaling pathway; GO:0009611,response to wounding	tify domain
Prupe.1G021000_v2.0.a1	42.79	44.95	43.52	256.47	194.69	198.26	46.69	43.5	50.35	275.26	262.51	283.99	1126	1265	1225	6220	4806	5188	1111	1186	1175	6236	6909	6442	Pp01	1469783	1472060	+	Prupe.1G021000	--	K08967 1,2-dihydroxy-3-keto-5-methylthiopentene dioxygenase [EC:1.13.11.53 1.13.11.54] | (RefSeq) 1,2-dihydroxy-3-keto-5-methylthiopentene dioxygenase 1 isoform X1 (A)	1,2-dihydroxy-3-keto-5-methylthiopentene dioxygenase 1 isoform X1 [Prunus persica]	RecName: Full=1,2-dihydroxy-3-keto-5-methylthiopentene dioxygenase 1 {ECO:0000255|HAMAP-Rule:MF_03154}; EC=1.13.11.54 {ECO:0000255|HAMAP-Rule:MF_03154}; AltName: Full=Acireductone dioxygenase (Fe(2+)-requiring) 1 {ECO:0000255|HAMAP-Rule:MF_03154}; Short=ARD 1 {ECO:0000255|HAMAP-Rule:MF_03154}; Short=Fe-ARD 1 {ECO:0000255|HAMAP-Rule:MF_03154};	RecName: Full=1,2-dihydroxy-3-keto-5-methylthiopentene dioxygenase {ECO:0000256|HAMAP-Rule:MF_03154}; EC=1.13.11.54 {ECO:0000256|HAMAP-Rule:MF_03154}; AltName: Full=Acireductone dioxygenase (Fe(2+)-requiring) {ECO:0000256|HAMAP-Rule:MF_03154}; Short=ARD {ECO:0000256|HAMAP-Rule:MF_03154}; Short=Fe-ARD {ECO:0000256|HAMAP-Rule:MF_03154};	Uncharacterized conserved protein, contains double-stranded beta-helix domain	GO:0005737,cytoplasm; GO:0005634,nucleus; GO:0010309,acireductone dioxygenase [iron(II)-requiring] activity; GO:0046872,metal ion binding; GO:0019509,L-methionine salvage from methylthioadenosine; GO:0006555,methionine metabolic process	ARD/ARD' family
Prupe.1G021100_v2.0.a1	573.27	530.47	587.08	439.58	400.16	403.05	640.48	502.6	816.87	389.65	419.37	380.01	21989	21758	24087	15538	14397	15372	22214	19971	27784	12866	16087	12564	Pp01	1472378	1476034	+	Prupe.1G021100	--	K08967 1,2-dihydroxy-3-keto-5-methylthiopentene dioxygenase [EC:1.13.11.53 1.13.11.54] | (RefSeq) 1,2-dihydroxy-3-keto-5-methylthiopentene dioxygenase 2 (A)	hypothetical protein PRUPE_1G021100 [Prunus persica]	RecName: Full=1,2-dihydroxy-3-keto-5-methylthiopentene dioxygenase 2 {ECO:0000255|HAMAP-Rule:MF_03154}; EC=1.13.11.54 {ECO:0000255|HAMAP-Rule:MF_03154}; AltName: Full=Acireductone dioxygenase (Fe(2+)-requiring) 2 {ECO:0000255|HAMAP-Rule:MF_03154}; Short=ARD 2 {ECO:0000255|HAMAP-Rule:MF_03154}; Short=Fe-ARD 2 {ECO:0000255|HAMAP-Rule:MF_03154};	RecName: Full=1,2-dihydroxy-3-keto-5-methylthiopentene dioxygenase {ECO:0000256|HAMAP-Rule:MF_03154}; EC=1.13.11.54 {ECO:0000256|HAMAP-Rule:MF_03154}; AltName: Full=Acireductone dioxygenase (Fe(2+)-requiring) {ECO:0000256|HAMAP-Rule:MF_03154}; Short=ARD {ECO:0000256|HAMAP-Rule:MF_03154}; Short=Fe-ARD {ECO:0000256|HAMAP-Rule:MF_03154};	Uncharacterized conserved protein, contains double-stranded beta-helix domain	GO:0005737,cytoplasm; GO:0005634,nucleus; GO:0010309,acireductone dioxygenase [iron(II)-requiring] activity; GO:0046872,metal ion binding; GO:0019509,L-methionine salvage from methylthioadenosine; GO:0006555,methionine metabolic process	ARD/ARD' family
Prupe.1G021200_v2.0.a1	0.44	0.39	0.39	2.57	2.69	2.31	0.94	0.64	1.04	2.69	2.66	1.54	19	18	18	103	110	100	37	29	40	101	116	58	Pp01	1478253	1480784	+	Prupe.1G021200	--	K09419 heat shock transcription factor, other eukaryote | (RefSeq) heat stress transcription factor A-6b (A)	heat stress transcription factor A-6b [Prunus persica]	RecName: Full=Heat stress transcription factor A-6b; Short=AtHsfA6b; AltName: Full=AtHsf-07;	SubName: Full=Uncharacterized protein {ECO:0000313|EMBL:EMJ25783.1};	Heat shock transcription factor	GO:0005737,cytoplasm; GO:0005634,nucleus; GO:0003700,DNA-binding transcription factor activity; GO:0043565,sequence-specific DNA binding; GO:0006351,transcription, DNA-templated	HSF-type DNA-binding
Prupe.1G021300_v2.0.a1	11.43	11.7	11.74	7.71	7.53	7.16	10.9	11.53	12.75	10.34	9.43	7.95	732	801	804	455	452	456	631	765	724	570	604	439	Pp01	1484163	1491950	+	Prupe.1G021300	--	K23951 dymeclin | (RefSeq) dymeclin isoform X2 (A)	dymeclin isoform X2 [Prunus persica]	--	SubName: Full=Uncharacterized protein {ECO:0000313|EMBL:ONI26387.1};	Proteins containing regions of low-complexity	--	Dyggve-Melchior-Clausen syndrome protein
Prupe.1G021400_v2.0.a1	204.26	170.1	128.82	64.25	72.23	49.54	178.09	193.52	121.93	285.05	380.8	221.91	4640	4132	3130	1345	1539	1119	3658	4554	2456	5574	8651	4345	Pp01	1492360	1493606	-	Prupe.1G021400	--	K22139 mitochondrial pyruvate carrier 2 | (RefSeq) hypothetical protein (A)	early light-induced protein 1, chloroplastic [Prunus persica]	RecName: Full=Early light-induced protein 1, chloroplastic {ECO:0000305}; Flags: Precursor;	SubName: Full=Uncharacterized protein {ECO:0000313|EMBL:EMJ27063.1};	--	GO:0009535,chloroplast thylakoid membrane; GO:0016021,integral component of membrane; GO:0009522,photosystem I; GO:0009523,photosystem II; GO:0071483,cellular response to blue light; GO:0071490,cellular response to far red light; GO:0034605,cellular response to heat; GO:0071486,cellular response to high light intensity; GO:0071491,cellular response to red light; GO:0071492,cellular response to UV…	Chlorophyll A-B binding protein
Prupe.1G021500_v2.0.a1	0	0.05	0	0	0	0	0	0	0	0	0	0	0	1	0	0	0	0	0	0	0	0	0	0	Pp01	1496853	1498070	-	Prupe.1G021500	--	K22139 mitochondrial pyruvate carrier 2 | (RefSeq) hypothetical protein (A)	early light-induced protein 1, chloroplastic [Prunus persica]	RecName: Full=Early light-induced protein 1, chloroplastic {ECO:0000305}; Flags: Precursor;	SubName: Full=Uncharacterized protein {ECO:0000313|EMBL:EMJ27350.1};	--	GO:0009535,chloroplast thylakoid membrane; GO:0016021,integral component of membrane; GO:0009522,photosystem I; GO:0009523,photosystem II; GO:0071483,cellular response to blue light; GO:0071490,cellular response to far red light; GO:0034605,cellular response to heat; GO:0071486,cellular response to high light intensity; GO:0071491,cellular response to red light; GO:0071492,cellular response to UV…	Chlorophyll A-B binding protein
Prupe.1G021600_v2.0.a1	0	0	0	0	0	0	0	0	0	0.13	0.98	0.27	0	0	0	0	0	0	0	0	0	2	17	4	Pp01	1499874	1500841	-	Prupe.1G021600	--	K22139 mitochondrial pyruvate carrier 2 | (RefSeq) hypothetical protein (A)	early light-induced protein 1, chloroplastic isoform X2 [Prunus persica]	RecName: Full=Early light-induced protein 1, chloroplastic {ECO:0000305}; Flags: Precursor;	SubName: Full=Uncharacterized protein {ECO:0000313|EMBL:EMJ27102.1};	--	GO:0009535,chloroplast thylakoid membrane; GO:0016021,integral component of membrane; GO:0009522,photosystem I; GO:0009523,photosystem II; GO:0071483,cellular response to blue light; GO:0071490,cellular response to far red light; GO:0034605,cellular response to heat; GO:0071486,cellular response to high light intensity; GO:0071491,cellular response to red light; GO:0071492,cellular response to UV…	Chlorophyll A-B binding protein
Prupe.1G021700_v2.0.a1	0	0.11	0	0	0	0	0	0	0	0.07	1.12	0	0	2	0	0	0	0	0	0	0	1	19	0	Pp01	1502643	1503865	-	Prupe.1G021700	--	K22139 mitochondrial pyruvate carrier 2 | (RefSeq) hypothetical protein (A)	early light-induced protein 1, chloroplastic [Prunus persica]	RecName: Full=Early light-induced protein 1, chloroplastic {ECO:0000305}; Flags: Precursor;	SubName: Full=Uncharacterized protein {ECO:0000313|EMBL:EMJ25825.1};	--	GO:0009535,chloroplast thylakoid membrane; GO:0016021,integral component of membrane; GO:0009522,photosystem I; GO:0009523,photosystem II; GO:0071483,cellular response to blue light; GO:0071490,cellular response to far red light; GO:0034605,cellular response to heat; GO:0071486,cellular response to high light intensity; GO:0071491,cellular response to red light; GO:0071492,cellular response to UV…	Chlorophyll A-B binding protein
Prupe.1G021800_v2.0.a1	4.76	4.75	3	21.06	21.22	10.34	11.72	9.5	13.1	286.48	501.33	233.58	107	114	72	436	447	231	238	221	261	5539	11261	4522	Pp01	1507599	1508781	-	Prupe.1G021800	--	K22139 mitochondrial pyruvate carrier 2 | (RefSeq) hypothetical protein (A)	early light-induced protein 1, chloroplastic [Prunus persica]	RecName: Full=Early light-induced protein 1, chloroplastic {ECO:0000305}; Flags: Precursor;	SubName: Full=Uncharacterized protein {ECO:0000313|EMBL:EMJ27061.1};	--	GO:0009535,chloroplast thylakoid membrane; GO:0016021,integral component of membrane; GO:0009522,photosystem I; GO:0009523,photosystem II; GO:0071483,cellular response to blue light; GO:0071490,cellular response to far red light; GO:0034605,cellular response to heat; GO:0071486,cellular response to high light intensity; GO:0071491,cellular response to red light; GO:0071492,cellular response to UV…	Chlorophyll A-B binding protein
Prupe.1G021900_v2.0.a1	11.28	14.15	14.32	0.63	0.78	0.54	14.43	10.85	13.5	0.98	1.04	0.89	293	393	398	15	19	14	339	292	311	22	27	20	Pp01	1509493	1511659	-	Prupe.1G021900	--	K01456 peptide-N4-(N-acetyl-beta-glucosaminyl)asparagine amidase [EC:3.5.1.52] | (RefSeq) peptide-N(4)-(N-acetyl-beta- glucosaminyl)asparagine amidase isoform X1 (A)	hypothetical protein PRUPE_1G021900 [Prunus persica]	RecName: Full=Perakine reductase; EC=1.1.1.317;	SubName: Full=Uncharacterized protein {ECO:0000313|EMBL:ONI26393.1};	Voltage-gated shaker-like K+ channel, subunit beta/KCNAB	GO:0016491,oxidoreductase activity; GO:0009820,alkaloid metabolic process	Aldo/keto reductase family
Prupe.1G022000_v2.0.a1	0.39	0.25	0.21	0.04	0.09	0.08	0.49	0.2	0.34	0	0.14	0.12	19	13	11	2	4	4	22	10	15	0	7	5	Pp01	1511680	1515158	-	Prupe.1G022000	--	K01456 peptide-N4-(N-acetyl-beta-glucosaminyl)asparagine amidase [EC:3.5.1.52] | (RefSeq) peptide-N(4)-(N-acetyl-beta- glucosaminyl)asparagine amidase isoform X1 (A)	hypothetical protein PRUPE_1G022000 [Prunus persica]	RecName: Full=Perakine reductase; EC=1.1.1.317;	SubName: Full=Uncharacterized protein {ECO:0000313|EMBL:EMJ25375.1};	Voltage-gated shaker-like K+ channel, subunit beta/KCNAB	GO:0016491,oxidoreductase activity; GO:0009820,alkaloid metabolic process	Aldo/keto reductase family
Prupe.1G022100_v2.0.a1	11.9	12.76	8.75	1.06	0.68	0.57	16.14	12.5	13.39	1.49	0.87	1.22	464	532	365	38	25	22	569	505	463	50	34	41	Pp01	1515587	1517416	-	Prupe.1G022100	--	--	uncharacterized protein LOC18790585 [Prunus persica]	--	SubName: Full=Uncharacterized protein {ECO:0000313|EMBL:ONI26395.1};	--	GO:0016021,integral component of membrane	--
Prupe.1G022300_v2.0.a1	77.76	74.35	76.75	31.35	33.32	32.29	76.44	74.15	64.21	34.83	32.53	29.85	1647	1684	1739	612	662	680	1464	1627	1206	635	689	545	Pp01	1521868	1525058	+	Prupe.1G022300	--	K20347 p24 family protein beta-1 | (RefSeq) transmembrane emp24 domain-containing protein p24beta3 (A)	transmembrane emp24 domain-containing protein p24beta3 [Prunus persica]	RecName: Full=Transmembrane emp24 domain-containing protein p24beta3; AltName: Full=p24 family protein beta2; Short=p24beta2; AltName: Full=p24 family protein beta3; Short=p24beta3; Flags: Precursor;	SubName: Full=Uncharacterized protein {ECO:0000313|EMBL:EMJ24615.1};	Putative cargo transport protein EMP24 (p24 protein family)	GO:0005783,endoplasmic reticulum; GO:0005794,Golgi apparatus; GO:0032580,Golgi cisterna membrane; GO:0016021,integral component of membrane; GO:0005773,vacuole; GO:0015031,protein transport; GO:0016192,vesicle-mediated transport	emp24/gp25L/p24 family/GOLD
Prupe.1G022400_v2.0.a1	56.36	56.1	62.82	35.44	36.99	35.56	58.79	60.36	52.06	44.14	42.82	35.03	1691	1800	2016	980	1041	1061	1595	1876	1385	1140	1285	906	Pp01	1533240	1535942	+	Prupe.1G022400	--	K01953 asparagine synthase (glutamine-hydrolysing) [EC:6.3.5.4] | (RefSeq) asparagine synthetase [glutamine-hydrolyzing] 2-like (A)	stem-specific protein TSJT1 [Prunus persica]	RecName: Full=Stem-specific protein TSJT1;	SubName: Full=Uncharacterized protein {ECO:0000313|EMBL:EMJ27224.1};	--	--	Aluminium induced protein
Prupe.1G022500_v2.0.a1	0.18	0.38	0.53	0.3	0.05	0.46	0.33	0.46	0.2	0.74	0.34	0.55	8	18	25	12	2	20	13	21	8	28	15	21	Pp01	1535139	1539263	-	Prupe.1G022500	--	K10872 meiotic recombination protein DMC1 | (RefSeq) meiotic recombination protein DMC1 homolog (A)	meiotic recombination protein DMC1 homolog [Prunus persica]	RecName: Full=Meiotic recombination protein DMC1 homolog;	SubName: Full=Uncharacterized protein {ECO:0000313|EMBL:ONI26401.1};	Meiotic recombination protein Dmc1	GO:0000794,condensed nuclear chromosome; GO:0005654,nucleoplasm; GO:0005524,ATP binding; GO:0008094,DNA-dependent ATPase activity; GO:0003690,double-stranded DNA binding; GO:0000400,four-way junction DNA binding; GO:0000150,recombinase activity; GO:0003697,single-stranded DNA binding; GO:0070192,chromosome organization involved in meiotic cell cycle; GO:0000730,DNA recombinase assembly; GO:000631…	Rad51
Prupe.1G022600_v2.0.a1	16.28	15.76	15.78	29.84	32.29	32.49	15.67	16.1	15.9	25.74	24.27	26.42	1408	1457	1460	2378	2619	2794	1225	1442	1219	1916	2099	1969	Pp01	1541156	1548834	+	Prupe.1G022600	--	K04420 mitogen-activated protein kinase kinase kinase 2 [EC:2.7.11.25] | (RefSeq) mitogen-activated protein kinase kinase kinase YODA-like (A)	uncharacterized protein LOC18788907 [Prunus persica]	RecName: Full=Mitogen-activated protein kinase kinase kinase YODA; EC=2.7.11.25; AltName: Full=YODA MAPKK kinase;	SubName: Full=Uncharacterized protein {ECO:0000313|EMBL:EMJ26623.1};	--	GO:0005737,cytoplasm; GO:0005524,ATP binding; GO:0004709,MAP kinase kinase kinase activity; GO:0004674,protein serine/threonine kinase activity; GO:0032147,activation of protein kinase activity; GO:0010229,inflorescence development; GO:0040008,regulation of growth; GO:0007346,regulation of mitotic cell cycle; GO:0023014,signal transduction by protein phosphorylation; GO:0010103,stomatal complex m…	Protein kinase domain
Prupe.1G022800_v2.0.a1	0.13	0	0	3.4	2.69	3.68	0	0	0	2.68	2.09	2.32	3	0	0	72	58	84	0	0	0	53	48	46	Pp01	1563532	1565534	+	Prupe.1G022800	--	--	hypothetical protein PRUPE_1G022800 [Prunus persica]	--	SubName: Full=Uncharacterized protein {ECO:0000313|EMBL:ONI26408.1};	--	--	--
Prupe.1G022900_v2.0.a1	2.98	2.66	4.37	7.36	5.24	5.98	3.44	2.49	3.48	6.69	7.58	9.64	293	280	460	668	484	585	306	254	304	567	746	818	Pp01	1567032	1576414	-	Prupe.1G022900	--	K11593 eukaryotic translation initiation factor 2C | (RefSeq) protein argonaute 10 (A)	protein argonaute 10 [Prunus persica]	RecName: Full=Protein argonaute 10; AltName: Full=Protein PINHEAD; AltName: Full=Protein ZWILLE;	SubName: Full=Uncharacterized protein {ECO:0000313|EMBL:EMJ26571.1};	Translation initiation factor 2C (eIF-2C) and related proteins	GO:0030529,NA; GO:0035198,miRNA binding; GO:0051607,defense response to virus; GO:0031047,gene silencing by RNA; GO:0010586,miRNA metabolic process; GO:0007275,multicellular organism development; GO:1902183,regulation of shoot apical meristem development; GO:0006355,regulation of transcription, DNA-templated; GO:0006417,regulation of translation; GO:0035019,somatic stem cell population maintenanc…	Piwi domain
Prupe.1G023000_v2.0.a1	29.15	39.32	46.67	488.93	306.53	545.89	229.02	141.72	387.28	290.62	415.4	310.28	1092	1575	1870	16879	10771	20334	7758	5500	12865	9372	15563	10019	Pp01	1588164	1591920	+	Prupe.1G023000	--	K13811 3'-phosphoadenosine 5'-phosphosulfate synthase [EC:2.7.7.4 2.7.1.25] | (RefSeq) ATP sulfurylase 1, chloroplastic (A)	ATP sulfurylase 1, chloroplastic [Prunus persica]	RecName: Full=ATP sulfurylase 1, chloroplastic; Short=AtPS1; EC=2.7.7.4; Flags: Precursor;	SubName: Full=Uncharacterized protein {ECO:0000313|EMBL:EMJ24176.1};	ATP sulfurylase (sulfate adenylyltransferase)	GO:0009507,chloroplast; GO:0009570,chloroplast stroma; GO:0005886,plasma membrane; GO:0004020,adenylylsulfate kinase activity; GO:0005524,ATP binding; GO:0004781,sulfate adenylyltransferase (ATP) activity; GO:0070814,hydrogen sulfide biosynthetic process; GO:0046686,response to cadmium ion; GO:0009735,response to cytokinin; GO:0001887,selenium compound metabolic process; GO:0000103,sulfate assimi…	ATP-sulfurylase
Prupe.1G023500_v2.0.a1	0	0	0	0.09	0.12	0.16	0.02	0	0	0.21	0.23	0.13	0	0	0	6	8	11	1	0	0	13	16	8	Pp01	1655316	1659053	+	Prupe.1G023500	--	--	uncharacterized protein LOC18791786 [Prunus persica]	--	SubName: Full=Uncharacterized protein {ECO:0000313|EMBL:EMJ25451.1};	--	--	--
Prupe.1G023600_v2.0.a1	0.58	0.25	0.79	1.51	0.9	1.26	0.26	0.16	0.34	1.3	2.34	0.82	17	8	25	41	25	37	7	5	9	33	69	21	Pp01	1659923	1662734	-	Prupe.1G023600	--	K13448 calcium-binding protein CML | (RefSeq) calmodulin-like protein 11 (A)	calmodulin-like protein 8 isoform X1 [Prunus persica]	RecName: Full=Calmodulin-like protein 11;	SubName: Full=Uncharacterized protein {ECO:0000313|EMBL:ONI26420.1};	Calmodulin and related proteins (EF-Hand superfamily)	GO:0005509,calcium ion binding	EF hand
Prupe.1G023700_v2.0.a1	41.09	41.19	36.78	96.72	69.29	81.59	42.47	41.01	39.33	112.13	110.38	110.41	1879	2014	1799	4076	2972	3710	1756	1943	1595	4414	5048	4352	Pp01	1663890	1667846	-	Prupe.1G023700	--	K12502 MPBQ/MSBQ methyltransferase [EC:2.1.1.295] | (RefSeq) 2-methyl-6-phytyl-1,4-hydroquinone methyltransferase, chloroplastic (A)	2-methyl-6-phytyl-1,4-hydroquinone methyltransferase, chloroplastic [Prunus persica]	RecName: Full=2-methyl-6-phytyl-1,4-hydroquinone methyltransferase, chloroplastic; EC=2.1.1.295; AltName: Full=37 kDa inner envelope membrane protein; Short=E37; AltName: Full=MPBQ/MSBQ methyltransferase; Flags: Precursor;	SubName: Full=Uncharacterized protein {ECO:0000313|EMBL:EMJ23616.1};	Ubiquinone biosynthesis methyltransferase COQ5	GO:0009706,chloroplast inner membrane; GO:0016021,integral component of membrane; GO:0102550,2-methyl-6-geranylgeranyl-1,4-benzoquinol methyltransferase activity; GO:0010189,vitamin E biosynthetic process	Methyltransferase domain
Prupe.1G023800_v2.0.a1	73.86	74.69	75.23	32.18	24.4	27.55	59.33	63.15	69.26	34.17	38	35.03	3395	3671	3699	1363	1052	1259	2466	3007	2823	1352	1747	1388	Pp01	1667918	1671311	-	Prupe.1G023800	--	--	uncharacterized protein LOC18788915 [Prunus persica]	--	SubName: Full=Uncharacterized protein {ECO:0000313|EMBL:EMJ23593.1};	--	GO:0009570,chloroplast stroma; GO:0043036,starch grain; GO:2001070,starch binding; GO:0005982,starch metabolic process	--
Prupe.1G024000_v2.0.a1	34.64	33.5	31.38	8.03	8.82	8.94	25.3	26.74	21.91	9.31	9.61	7.99	674	697	653	144	161	173	445	539	378	156	187	134	Pp01	1680766	1684414	+	Prupe.1G024000	--	K07973 guanine nucleotide-binding protein subunit gamma, other | (RefSeq) guanine nucleotide-binding protein subunit gamma 2 (A)	guanine nucleotide-binding protein subunit gamma 2 [Prunus persica]	RecName: Full=Guanine nucleotide-binding protein subunit gamma 2; AltName: Full=Ggamma-subunit 2; AltName: Full=Heterotrimeric G protein gamma-subunit 2; Short=AtAGG2; Flags: Precursor;	SubName: Full=Uncharacterized protein {ECO:0000313|EMBL:EMJ27147.1};	--	GO:0005834,heterotrimeric G-protein complex; GO:0005886,plasma membrane; GO:0004871,NA; GO:0010540,basipetal auxin transport; GO:0007186,G protein-coupled receptor signaling pathway; GO:0048527,lateral root development; GO:0018345,protein palmitoylation; GO:0018342,protein prenylation; GO:0009845,seed germination	GGL domain
Prupe.1G024100_v2.0.a1	33.99	31.44	34.75	25.77	22.93	22.16	33.71	35.92	34.84	28.44	31.3	24.85	833	824	911	582	527	540	747	912	757	600	767	525	Pp01	1684415	1687179	-	Prupe.1G024100	--	K07950 ADP-ribosylation factor-like protein 5B | (RefSeq) ADP-ribosylation factor-like protein 5 (A)	ADP-ribosylation factor-like protein 5 [Prunus persica]	RecName: Full=ADP-ribosylation factor 2-B; Short=AtARF2; AltName: Full=ARF1-like protein U5;	SubName: Full=Uncharacterized protein {ECO:0000313|EMBL:ONI26429.1};	GTP-binding ADP-ribosylation factor Arf1	GO:0005794,Golgi apparatus; GO:0005886,plasma membrane; GO:0005773,vacuole; GO:0005525,GTP binding; GO:0016004,phospholipase activator activity; GO:0015031,protein transport; GO:0007264,small GTPase mediated signal transduction; GO:0016192,vesicle-mediated transport	ADP-ribosylation factor family
Prupe.1G024200_v2.0.a1	62.49	60.46	62.63	24.98	26.1	25.12	56.5	54.22	63.68	26.42	25.73	26.29	3152	3261	3379	1161	1235	1260	2577	2833	2848	1147	1298	1143	Pp01	1688102	1692454	+	Prupe.1G024200	--	K00873 pyruvate kinase [EC:2.7.1.40] | (RefSeq) pyruvate kinase isozyme A, chloroplastic (A)	pyruvate kinase isozyme A, chloroplastic [Prunus persica]	RecName: Full=Pyruvate kinase isozyme A, chloroplastic; EC=2.7.1.40; Flags: Precursor;	RecName: Full=Pyruvate kinase {ECO:0000256|RuleBase:RU000504}; EC=2.7.1.40 {ECO:0000256|RuleBase:RU000504};	Pyruvate kinase	GO:0009507,chloroplast; GO:0005524,ATP binding; GO:0016301,kinase activity; GO:0000287,magnesium ion binding; GO:0030955,potassium ion binding; GO:0004743,pyruvate kinase activity	Pyruvate kinase, barrel domain
Prupe.1G024500_v2.0.a1	0.05	0	0.02	0.08	0.26	0.29	0.08	0.09	0.03	0.25	0.29	0.17	2	0	1	3	10	12	3	4	1	9	12	6	Pp01	1697388	1699337	+	Prupe.1G024500	--	K15030 translation initiation factor 3 subunit M | (RefSeq) uncharacterized LOC103856145 (A)	F-box protein CPR30 [Prunus persica]	RecName: Full=F-box protein CPR1; AltName: Full=Protein CONSTITUTIVE EXPRESSER OF PR GENES 1; AltName: Full=Protein CONSTITUTIVE EXPRESSER OF PR GENES 30 {ECO:0000303|PubMed:19682297};	SubName: Full=Uncharacterized protein {ECO:0000313|EMBL:EMJ27767.1};	--	GO:0005737,cytoplasm; GO:0005634,nucleus; GO:0004842,ubiquitin-protein transferase activity; GO:0031348,negative regulation of defense response; GO:0042177,negative regulation of protein catabolic process; GO:0009626,plant-type hypersensitive response; GO:0031146,SCF-dependent proteasomal ubiquitin-dependent protein catabolic process	F-box-like
Prupe.1G024900_v2.0.a1	1.25	0.98	1.63	104.2	58.09	81.88	1	0.81	2.08	144.92	139.29	106.64	58	49	81	4469	2536	3789	42	39	86	5806	6483	4278	Pp01	1717112	1719535	+	Prupe.1G024900	--	--	uncharacterized protein LOC18790725 [Prunus persica]	--	SubName: Full=Uncharacterized protein {ECO:0000313|EMBL:EMJ23975.1};	--	--	PDDEXK-like family of unknown function
Prupe.1G025000_v2.0.a1	9.55	13.34	11.13	5.89	6.54	5.1	16.95	10.47	11.7	6.16	8.02	5.2	81	121	101	46	52	43	130	92	88	45	68	38	Pp01	1734684	1735081	-	Prupe.1G025000	--	K12833 pre-mRNA branch site protein p14 | (RefSeq) splicing factor 3B subunit 6-like protein (A)	splicing factor 3B subunit 6-like protein [Prunus persica]	RecName: Full=Splicing factor 3B subunit 6-like protein; AltName: Full=Pre-mRNA branch site p14-like protein;	SubName: Full=Uncharacterized protein {ECO:0000313|EMBL:EMJ27004.1};	Predicted RNA-binding protein (RRM superfamily)	GO:0071013,catalytic step 2 spliceosome; GO:0071011,precatalytic spliceosome; GO:0005689,U12-type spliceosomal complex; GO:0005686,U2 snRNP; GO:0005684,U2-type spliceosomal complex; GO:0003723,RNA binding; GO:0000398,mRNA splicing, via spliceosome	RNA recognition motif. (a.k.a. RRM, RBD, or RNP domain)
Prupe.1G025100_v2.0.a1	12.05	12.3	11.86	11.76	9.55	8.77	7.57	8.84	6.69	15.05	15.34	16.02	834	911	878	750	620	604	474	634	411	897	1062	956	Pp01	1735713	1739773	-	Prupe.1G025100	--	K10046 GDP-D-mannose 3', 5'-epimerase [EC:5.1.3.18 5.1.3.-] | (RefSeq) GDP-mannose 3,5-epimerase 2 (A)	GDP-mannose 3,5-epimerase 2 [Prunus persica]	RecName: Full=GDP-mannose 3,5-epimerase 1; Short=GDP-Man 3,5-epimerase 1; EC=5.1.3.18; AltName: Full=OsGME-1;	SubName: Full=Uncharacterized protein {ECO:0000313|EMBL:EMJ24419.1};	dTDP-glucose 4-6-dehydratase/UDP-glucuronic acid decarboxylase	GO:0047918,GDP-mannose 3,5-epimerase activity; GO:0051287,NAD binding; GO:0019853,L-ascorbic acid biosynthetic process	NAD dependent epimerase/dehydratase family
Prupe.1G025200_v2.0.a1	4.42	5.42	4.73	58.86	47.86	55.25	6.5	6.28	5.93	58.1	64.54	68.31	206	270	236	2528	2092	2560	274	303	245	2331	3008	2744	Pp01	1741894	1747410	+	Prupe.1G025200	--	--	uncharacterized protein LOC18789664 [Prunus persica]	--	SubName: Full=Uncharacterized protein {ECO:0000313|EMBL:EMJ23987.1};	--	GO:0009507,chloroplast; GO:0005524,ATP binding; GO:0004672,protein kinase activity	Protein kinase domain
Prupe.1G025500_v2.0.a1	22.88	22.54	22.8	30.54	35.97	37.18	18.67	18.31	21.81	30.79	29.01	30.81	866	912	923	1065	1277	1399	639	718	732	1003	1098	1005	Pp01	1758692	1761948	+	Prupe.1G025500	--	K15255 ATP-dependent DNA helicase PIF1 [EC:3.6.4.12] | (RefSeq) uncharacterized protein LOC104250162 (A)	armadillo repeat-containing protein LFR [Prunus persica]	RecName: Full=Armadillo repeat-containing protein LFR {ECO:0000305}; AltName: Full=Protein LEAF AND FLOWER RELATED {ECO:0000303|PubMed:18846319};	SubName: Full=Uncharacterized protein {ECO:0000313|EMBL:EMJ24173.1};	--	GO:0005634,nucleus; GO:0070603,SWI/SNF superfamily-type complex; GO:0048653,anther development; GO:0006338,chromatin remodeling; GO:0009908,flower development; GO:0048366,leaf development; GO:0040008,regulation of growth	SWI/SNF-like complex subunit BAF250/Osa
Prupe.1G025600_v2.0.a1	0.51	0.16	0.32	6.62	9.39	11.14	0.21	0	0.11	9.36	7.77	6.75	21	7	14	253	365	459	8	0	4	334	322	241	Pp01	1762070	1765423	-	Prupe.1G025600	--	K15397 3-ketoacyl-CoA synthase [EC:2.3.1.199] | (RefSeq) 3-ketoacyl-CoA synthase 20 (A)	3-ketoacyl-CoA synthase 20 [Prunus persica]	RecName: Full=3-ketoacyl-CoA synthase 2 {ECO:0000303|PubMed:18465198}; Short=KCS-2 {ECO:0000303|PubMed:18465198}; EC=2.3.1.199 {ECO:0000305}; AltName: Full=Docosanoic acid synthase {ECO:0000303|PubMed:18786002}; AltName: Full=Very long-chain fatty acid condensing enzyme 2 {ECO:0000303|PubMed:18465198}; Short=VLCFA condensing enzyme 2 {ECO:0000303|PubMed:18465198};	RecName: Full=3-ketoacyl-CoA synthase {ECO:0000256|PIRNR:PIRNR036417}; EC=2.3.1.- {ECO:0000256|PIRNR:PIRNR036417};	--	GO:0016021,integral component of membrane; GO:0102336,3-oxo-arachidoyl-CoA synthase activity; GO:0102337,3-oxo-cerotoyl-CoA synthase activity; GO:0102338,3-oxo-lignoceronyl-CoA synthase activity; GO:0009922,fatty acid elongase activity; GO:0102756,very-long-chain 3-ketoacyl-CoA synthase activity; GO:0006633,fatty acid biosynthetic process; GO:0006970,response to osmotic stress; GO:0009611,respons…	FAE1/Type III polyketide synthase-like protein
Prupe.1G025700_v2.0.a1	0.57	0.39	1.14	6.36	5.62	5.18	0.9	0.74	1.3	9.05	9.79	6.67	52	38	111	533	479	468	74	70	105	708	890	523	Pp01	1776890	1782174	-	Prupe.1G025700	--	K08332 vacuolar protein 8 | (RefSeq) U-box domain-containing protein 43-like (A)	U-box domain-containing protein 44 [Prunus persica]	RecName: Full=Putative U-box domain-containing protein 42; EC=2.3.2.27; AltName: Full=Plant U-box protein 42; AltName: Full=RING-type E3 ubiquitin transferase PUB42 {ECO:0000305};	RecName: Full=RING-type E3 ubiquitin transferase {ECO:0000256|SAAS:SAAS00702733}; EC=2.3.2.27 {ECO:0000256|SAAS:SAAS00702733};	FOG: Armadillo/beta-catenin-like repeats	GO:0004842,ubiquitin-protein transferase activity	U-box domain
Prupe.1G025800_v2.0.a1	99.1	83.32	95.07	111.9	119.02	106.81	90.62	88.22	82.65	135.06	121.63	116.48	1605	1443	1647	1670	1808	1720	1327	1480	1187	1883	1970	1626	Pp01	1784307	1785488	-	Prupe.1G025800	--	K18187 protein PET100, fungi type | (RefSeq) uncharacterized protein LOC110763560 (A)	uncharacterized protein LOC110763560 [Prunus avium]	--	SubName: Full=Uncharacterized protein {ECO:0000313|EMBL:EMJ25151.1};	--	GO:0016021,integral component of membrane; GO:0005739,mitochondrion; GO:0033617,mitochondrial respiratory chain complex IV assembly	Pet100
Prupe.1G025900_v2.0.a1	0.27	0.05	0.1	7.44	7.55	2.96	0.06	0.05	0.06	6.7	5.93	6.95	5	1	2	126	130	54	1	1	1	106	109	110	Pp01	1787622	1788483	+	Prupe.1G025900	--	--	hypothetical protein PRUPE_1G025900 [Prunus persica]	--	SubName: Full=Uncharacterized protein {ECO:0000313|EMBL:ONI26453.1};	--	--	--
Prupe.1G026100_v2.0.a1	0.88	0.21	0.77	41.67	30.79	11.79	0.18	0.27	0.5	37.26	38.95	38.3	16	4	15	698	525	213	3	5	8	583	708	600	Pp01	1808017	1808869	+	Prupe.1G026100	--	--	hypothetical protein PRUPE_1G026100 [Prunus persica]	--	SubName: Full=Uncharacterized protein {ECO:0000313|EMBL:ONI26455.1};	--	--	--
Prupe.1G026200_v2.0.a1	0.07	0	0	13.08	9.67	4.42	0	0	0.08	26.19	18	23.69	1	0	0	170	128	62	0	0	1	318	254	288	Pp01	1817898	1818559	+	Prupe.1G026200	--	--	hypothetical protein PRUPE_1G026200 [Prunus persica]	--	SubName: Full=Uncharacterized protein {ECO:0000313|EMBL:ONI26456.1};	--	--	--
Prupe.1G026300_v2.0.a1	6.97	7.22	5.32	1.89	1.61	1.37	6.04	7.59	5.41	1.86	1.88	1.26	148	164	121	37	32	29	116	167	102	34	40	23	Pp01	1819286	1821917	-	Prupe.1G026300	--	--	hypothetical protein PRUPE_1G026300 [Prunus persica]	--	SubName: Full=Uncharacterized protein {ECO:0000313|EMBL:ONI26457.1};	--	GO:0016021,integral component of membrane	--
Prupe.1G026400_v2.0.a1	19.34	20.08	35.14	12.06	12.78	16.06	15.62	20.93	24.9	9.31	10.66	9.75	642	713	1248	369	398	530	469	720	733	266	354	279	Pp01	1839105	1840662	+	Prupe.1G026400	--	K12761 carbon catabolite-derepressing protein kinase [EC:2.7.11.1] | (RefSeq) CBL-interacting serine/threonine-protein kinase 4 (A)	CBL-interacting serine/threonine-protein kinase 4 [Prunus persica]	RecName: Full=CBL-interacting serine/threonine-protein kinase 7; EC=2.7.11.1; AltName: Full=SNF1-related kinase 3.10; AltName: Full=SOS2-like protein kinase PKS7; AltName: Full=Serine/threonine-protein kinase SR2; Short=AtSR2; Short=AtSRPK1;	RecName: Full=Non-specific serine/threonine protein kinase {ECO:0000256|SAAS:SAAS00351747}; EC=2.7.11.1 {ECO:0000256|SAAS:SAAS00351747};	Serine/threonine protein kinase	GO:0005737,cytoplasm; GO:0005634,nucleus; GO:0005524,ATP binding; GO:0004674,protein serine/threonine kinase activity; GO:0035556,intracellular signal transduction; GO:0006468,protein phosphorylation; GO:0009409,response to cold	Protein kinase domain
Prupe.1G026500_v2.0.a1	4.6	5.02	4.5	5.57	5.3	5.94	4.85	5.51	4.79	4.04	3.65	4.46	314	366	328	350	339	403	299	389	290	237	249	262	Pp01	1842534	1845734	-	Prupe.1G026500	--	K17710 pentatricopeptide repeat domain-containing protein 1 | (RefSeq) pentatricopeptide repeat-containing protein At2g18940, chloroplastic (A)	pentatricopeptide repeat-containing protein At3g23020 [Prunus persica]	RecName: Full=Pentatricopeptide repeat-containing protein At3g23020;	SubName: Full=Uncharacterized protein {ECO:0000313|EMBL:ONI26459.1};	FOG: PPR repeat	GO:0009507,chloroplast; GO:0043231,intracellular membrane-bounded organelle; GO:0004519,endonuclease activity; GO:0003723,RNA binding; GO:0009451,RNA modification	PPR repeat family
Prupe.1G026700_v2.0.a1	1.15	1.1	1.18	0.97	1.3	1.56	1.01	1.28	1.32	0.72	0.83	0.87	54	55	59	42	57	73	43	62	55	29	39	35	Pp01	1861301	1863583	-	Prupe.1G026700	--	K19589 release factor glutamine methyltransferase [EC:2.1.1.297] | (RefSeq) SLOW growth protein (A)	hypothetical protein PRUPE_1G026700 [Prunus persica]	RecName: Full=Putative pentatricopeptide repeat-containing protein At5g37570;	SubName: Full=Uncharacterized protein {ECO:0000313|EMBL:ONI26461.1};	FOG: PPR repeat	GO:0043231,intracellular membrane-bounded organelle; GO:0004519,endonuclease activity; GO:0003723,RNA binding; GO:0009451,RNA modification	PPR repeat
Prupe.1G026800_v2.0.a1	24.71	24.29	23.49	25.29	19.68	21.44	19.26	20.96	19.81	28.19	29.58	28.52	1564	1644	1590	1475	1168	1349	1102	1374	1112	1536	1872	1556	Pp01	1865422	1873358	-	Prupe.1G026800	--	K01303 acylaminoacyl-peptidase [EC:3.4.19.1] | (RefSeq) acylamino-acid-releasing enzyme (A)	acylamino-acid-releasing enzyme [Prunus persica]	RecName: Full=Acylamino-acid-releasing enzyme {ECO:0000305}; Short=AARE {ECO:0000303|PubMed:12966075}; EC=3.4.19.1 {ECO:0000269|PubMed:12966075}; AltName: Full=Oxidized protein hydrolase {ECO:0000303|PubMed:22398639}; Short=OPH {ECO:0000303|PubMed:22398639};	SubName: Full=Uncharacterized protein {ECO:0000313|EMBL:ONI26462.1};	Dipeptidyl aminopeptidase	GO:0009507,chloroplast; GO:0005737,cytoplasm; GO:0005634,nucleus; GO:0005773,vacuole; GO:0070009,serine-type aminopeptidase activity; GO:0051289,protein homotetramerization; GO:0006508,proteolysis	Prolyl oligopeptidase family
Prupe.1G026900_v2.0.a1	1.67	2.54	2.2	104.25	77.94	92.44	2.55	2.92	2.04	139.65	148.36	158.14	37	60	52	2125	1617	2033	51	67	40	2659	3282	3015	Pp01	1875243	1877079	+	Prupe.1G026900	--	--	photosynthetic NDH subunit of subcomplex B 5, chloroplastic [Prunus persica]	RecName: Full=Photosynthetic NDH subunit of subcomplex B 5, chloroplastic {ECO:0000303|PubMed:21785130}; Short=Protein PnsB5 {ECO:0000303|PubMed:21785130}; AltName: Full=NAD(P)H dehydrogenase 18 {ECO:0000312|EMBL:AED95005.1}; Flags: Precursor;	SubName: Full=Uncharacterized protein {ECO:0000313|EMBL:EMJ24590.1};	--	GO:0009507,chloroplast; GO:0031969,chloroplast membrane; GO:0009535,chloroplast thylakoid membrane; GO:0016021,integral component of membrane; GO:0006979,response to oxidative stress	--
Prupe.1G027000_v2.0.a1	4.61	5.26	10.9	14.96	22.1	21.83	7.14	9.88	19.95	10.73	9.42	10.23	305	372	771	912	1371	1436	427	677	1170	611	623	583	Pp01	1880048	1884929	+	Prupe.1G027000	--	K04733 interleukin-1 receptor-associated kinase 4 [EC:2.7.11.1] | (RefSeq) serine/threonine receptor-like kinase NFP (A)	serine/threonine receptor-like kinase NFP isoform X1 [Prunus persica]	RecName: Full=Serine/threonine receptor-like kinase NFP {ECO:0000303|PubMed:16723404}; Short=RLK NFP {ECO:0000303|PubMed:16723404}; AltName: Full=Nod factor perception protein {ECO:0000303|PubMed:12753588}; EC=2.7.10.- {ECO:0000255|PROSITE-ProRule:PRU00159}; AltName: Full=Nod-factor receptor 5; Flags: Precursor;	SubName: Full=Uncharacterized protein {ECO:0000313|EMBL:ONI26464.1};	--	GO:0016021,integral component of membrane; GO:0005886,plasma membrane; GO:0005775,vacuolar lumen; GO:0005524,ATP binding; GO:0004713,protein tyrosine kinase activity; GO:0006952,defense response; GO:0009877,nodulation; GO:1902290,positive regulation of defense response to oomycetes; GO:0006486,protein glycosylation; GO:1900150,regulation of defense response to fungus; GO:0002237,response to molec…	Protein kinase domain
Prupe.1G027100_v2.0.a1	5.08	5.2	4.95	6.8	6.98	6.52	3.8	3.95	3.33	6.74	5.54	5.55	349	382	364	431	450	446	236	281	203	399	381	329	Pp01	1886084	1897068	+	Prupe.1G027100	--	K21866 ion channel POLLUX/CASTOR | (RefSeq) ion channel CASTOR-like isoform X1 (A)	putative ion channel POLLUX-like 2 [Prunus persica]	RecName: Full=Putative ion channel POLLUX-like 2;	SubName: Full=Uncharacterized protein {ECO:0000313|EMBL:ONI26467.1};	--	GO:0009507,chloroplast; GO:0009941,chloroplast envelope; GO:0016021,integral component of membrane; GO:0008324,cation transmembrane transporter activity; GO:0006813,potassium ion transport	Castor and Pollux, part of voltage-gated ion channel
Prupe.1G027200_v2.0.a1	18.82	20.16	15.67	20.11	26.16	25.54	15.37	16.51	14.71	23.35	21.9	21.53	658	754	586	648	858	888	486	598	456	703	766	649	Pp01	1899262	1903561	+	Prupe.1G027200	--	--	PREDICTED: rRNA-processing protein EFG1 isoform X2 [Prunus mume]	--	SubName: Full=Uncharacterized protein {ECO:0000313|EMBL:ONI26470.1};	Uncharacterized conserved protein	GO:0006364,rRNA processing	rRNA-processing protein Efg1
Prupe.1G027300_v2.0.a1	6.74	7.12	5.97	13.16	12.59	12.64	7.98	7.64	6.76	13.37	13.49	14.03	425	480	403	765	745	793	455	499	378	726	851	763	Pp01	1904170	1913931	+	Prupe.1G027300	--	K10085 ER degradation enhancer, mannosidase alpha-like 2 | (RefSeq) alpha-mannosidase I MNS4 isoform X1 (A)	alpha-mannosidase I MNS4 isoform X1 [Prunus persica]	RecName: Full=Alpha-mannosidase I MNS4; EC=3.2.1.- {ECO:0000269|PubMed:24737672};	RecName: Full=alpha-1,2-Mannosidase {ECO:0000256|RuleBase:RU361193}; EC=3.2.1.- {ECO:0000256|RuleBase:RU361193};	Glycosyl hydrolase, family 47	GO:0005783,endoplasmic reticulum; GO:0005789,endoplasmic reticulum membrane; GO:0016021,integral component of membrane; GO:0004559,alpha-mannosidase activity; GO:0005509,calcium ion binding; GO:0004571,mannosyl-oligosaccharide 1,2-alpha-mannosidase activity; GO:0006491,N-glycan processing; GO:0006486,protein glycosylation; GO:0030433,ubiquitin-dependent ERAD pathway	Glycosyl hydrolase family 47
Prupe.1G027400_v2.0.a1	2.02	2.24	1.98	1.34	2.01	2.03	1.53	2.29	2	1.15	1.35	1.22	108	128	113	66	101	108	74	127	95	53	72	56	Pp01	1914074	1916665	+	Prupe.1G027400	--	K06180 23S rRNA pseudouridine1911/1915/1917 synthase [EC:5.4.99.23] | (RefSeq) pentatricopeptide repeat-containing protein At1g20230 isoform X1 (A)	pentatricopeptide repeat-containing protein At4g02750 [Prunus persica]	RecName: Full=Pentatricopeptide repeat-containing protein At4g02750;	SubName: Full=Uncharacterized protein {ECO:0000313|EMBL:ONI26475.1};	FOG: PPR repeat	GO:0043231,intracellular membrane-bounded organelle; GO:0004519,endonuclease activity; GO:0003723,RNA binding; GO:0008270,zinc ion binding; GO:0009451,RNA modification	PPR repeat
Prupe.1G027500_v2.0.a1	0.92	0.74	0.95	95.4	94.95	118.73	0.87	1.43	1.33	91.02	89.15	93.65	28	24	31	2677	2712	3595	24	45	36	2386	2715	2458	Pp01	1919207	1920881	-	Prupe.1G027500	--	K14484 auxin-responsive protein IAA | (RefSeq) auxin-induced protein IAA4 (A)	auxin-induced protein IAA4 [Prunus persica]	RecName: Full=Auxin-induced protein IAA4;	RecName: Full=Auxin-responsive protein {ECO:0000256|RuleBase:RU004549};	--	GO:0005634,nucleus; GO:0009734,auxin-activated signaling pathway; GO:0006355,regulation of transcription, DNA-templated; GO:0006351,transcription, DNA-templated	AUX/IAA family
Prupe.1G027600_v2.0.a1	0	0.04	0	183.81	211.96	218.57	0	0.18	0.04	150.16	154.81	164.12	0	1	0	4501	5283	5775	0	5	1	3435	4114	3759	Pp01	1933812	1936072	+	Prupe.1G027600	--	K14484 auxin-responsive protein IAA | (RefSeq) auxin-responsive protein IAA14 (A)	auxin-responsive protein IAA14 [Prunus persica]	RecName: Full=Auxin-responsive protein IAA14; AltName: Full=Indoleacetic acid-induced protein 14; AltName: Full=Protein SOLITARY ROOT;	RecName: Full=Auxin-responsive protein {ECO:0000256|RuleBase:RU004549};	--	GO:0005634,nucleus; GO:0003700,DNA-binding transcription factor activity; GO:0009734,auxin-activated signaling pathway; GO:0010102,lateral root morphogenesis; GO:0045892,negative regulation of transcription, DNA-templated; GO:0009733,response to auxin; GO:0006351,transcription, DNA-templated	AUX/IAA family
Prupe.1G027700_v2.0.a1	3.44	2.86	2.68	2.74	3.82	2.66	3.55	4.7	4.04	2.89	2.72	2.45	91	81	76	67	95	70	85	129	95	66	72	56	Pp01	1939756	1941980	-	Prupe.1G027700	--	K01695 tryptophan synthase alpha chain [EC:4.2.1.20] | (RefSeq) uncharacterized protein LOC104236222 (A)	uncharacterized protein LOC18790225 [Prunus persica]	--	SubName: Full=Uncharacterized protein {ECO:0000313|EMBL:ONI26478.1};	--	--	--
Prupe.1G027800_v2.0.a1	60.62	56.18	51.36	1.49	1.18	1.36	108.59	83.89	78.83	1.77	2.09	2.27	2784	2759	2523	63	51	62	4509	3991	3210	70	96	90	Pp01	1947760	1953157	+	Prupe.1G027800	--	K16075 magnesium transporter | (RefSeq) magnesium transporter MRS2-2 (A)	magnesium transporter MRS2-2 [Prunus persica]	RecName: Full=Magnesium transporter MRS2-2; AltName: Full=Magnesium Transporter 9; Short=AtMGT9;	SubName: Full=Uncharacterized protein {ECO:0000313|EMBL:EMJ24219.1};	Magnesium transporters: CorA family	GO:0016021,integral component of membrane; GO:0005886,plasma membrane; GO:0015095,magnesium ion transmembrane transporter activity; GO:0009555,pollen development	CorA-like Mg2+ transporter protein
Prupe.1G027900_v2.0.a1	17.48	17.8	18.3	6.3	6.26	6.25	17.03	18.74	18.19	6.04	4.92	5.34	1102	1200	1234	366	370	392	971	1224	1017	328	310	290	Pp01	1955034	1958573	+	Prupe.1G027900	--	K14006 protein transport protein SEC23 | (RefSeq) protein transport protein SEC23 (A)	protein transport protein SEC23 [Prunus persica]	--	SubName: Full=Uncharacterized protein {ECO:0000313|EMBL:EMJ26451.1};	Vesicle coat complex COPII, subunit SEC23	GO:0030127,COPII vesicle coat; GO:0000139,Golgi membrane; GO:0008270,zinc ion binding; GO:0090114,COPII-coated vesicle budding; GO:0006886,intracellular protein transport	Sec23/Sec24 trunk domain
Prupe.1G028000_v2.0.a1	0	0	0	0	0.02	0	0	0	0.06	0	0	0.04	0	0	0	0	1	0	0	0	3	0	0	2	Pp01	1962929	1968133	+	Prupe.1G028000	--	K16277 E3 ubiquitin-protein ligase DRIP [EC:2.3.2.27] | (RefSeq) E3 ubiquitin protein ligase DRIP2 (A)	hypothetical protein PRUPE_1G028000 [Prunus persica]	RecName: Full=E3 ubiquitin protein ligase DRIP2; EC=2.3.2.27 {ECO:0000269|PubMed:18552202}; AltName: Full=DREB2A-interacting protein 2; AltName: Full=RING-type E3 ubiquitin transferase DRIP2 {ECO:0000305};	SubName: Full=Uncharacterized protein {ECO:0000313|EMBL:ONI26484.1};	Locus-specific chromosome binding proteins	GO:0046872,metal ion binding; GO:0004842,ubiquitin-protein transferase activity; GO:0051865,protein autoubiquitination; GO:0016567,protein ubiquitination; GO:0009414,response to water deprivation	Zinc finger, C3HC4 type (RING finger)
Prupe.1G028100_v2.0.a1	13.93	13.51	14.76	12.33	12.37	12.5	14.4	13.07	12.33	13.11	12.55	9.16	353	366	400	288	294	315	330	343	277	286	318	200	Pp01	1968259	1971607	-	Prupe.1G028100	--	K20359 PRA1 family protein 1 | (RefSeq) PRA1 family protein D (A)	PRA1 family protein D [Prunus persica]	RecName: Full=PRA1 family protein D; Short=AtPRA1.D; AltName: Full=CAMV MOVEMENT PROTEIN-INTERACTING PROTEIN 7; AltName: Full=Prenylated Rab acceptor 5;	RecName: Full=PRA1 family protein {ECO:0000256|RuleBase:RU363107};	Prenylated rab acceptor 1	GO:0005737,cytoplasm; GO:0005783,endoplasmic reticulum; GO:0010008,endosome membrane; GO:0016021,integral component of membrane; GO:0046739,transport of virus in multicellular host; GO:0016192,vesicle-mediated transport	PRA1 family protein
Prupe.1G028200_v2.0.a1	0.26	0.25	0.86	0.21	0.77	0.99	1.09	0.32	0.44	0.92	0.59	0.53	4	4	14	3	11	15	15	5	6	12	9	7	Pp01	1968882	1969595	+	Prupe.1G028200	--	--	hypothetical protein PRUPE_1G028200 [Prunus persica]	--	SubName: Full=Uncharacterized protein {ECO:0000313|EMBL:ONI26488.1};	--	--	--
Prupe.1G028500_v2.0.a1	0	0	0	0.04	0.22	0.26	0	0	0	0.67	0.6	0.09	0	0	0	2	11	14	0	0	0	31	32	4	Pp01	2003346	2006552	+	Prupe.1G028500	--	K17609 nucleoredoxin [EC:1.8.1.8] | (RefSeq) probable nucleoredoxin 2 (A)	protein SIEVE ELEMENT OCCLUSION B [Prunus persica]	RecName: Full=Protein SIEVE ELEMENT OCCLUSION B {ECO:0000303|PubMed:20932300}; Short=AtSEOb {ECO:0000303|PubMed:20932300}; AltName: Full=Protein SIEVE ELEMENT OCCLUSION-RELATED 1 {ECO:0000303|PubMed:22470058}; Short=AtSEOR1 {ECO:0000303|PubMed:22470058};	SubName: Full=Uncharacterized protein {ECO:0000313|EMBL:EMJ28172.1};	--	GO:0042803,protein homodimerization activity; GO:0043621,protein self-association; GO:0010088,phloem development	Sieve element occlusion N-terminus
Prupe.1G028800_v2.0.a1	0.69	0.88	1.63	28.12	28.56	26.54	0.32	0.23	0.35	30.64	24.04	22.55	40	55	102	1513	1564	1541	17	14	18	1540	1404	1135	Pp01	2033813	2038507	+	Prupe.1G028800	--	K17609 nucleoredoxin [EC:1.8.1.8] | (RefSeq) probable nucleoredoxin 2 (A)	protein SIEVE ELEMENT OCCLUSION B [Prunus persica]	RecName: Full=Protein SIEVE ELEMENT OCCLUSION B {ECO:0000303|PubMed:20932300}; Short=AtSEOb {ECO:0000303|PubMed:20932300}; AltName: Full=Protein SIEVE ELEMENT OCCLUSION-RELATED 1 {ECO:0000303|PubMed:22470058}; Short=AtSEOR1 {ECO:0000303|PubMed:22470058};	SubName: Full=Uncharacterized protein {ECO:0000313|EMBL:EMJ28176.1};	--	GO:0042803,protein homodimerization activity; GO:0043621,protein self-association; GO:0010088,phloem development	Sieve element occlusion N-terminus
Prupe.1G029900_v2.0.a1	0.63	0.7	1.01	1.09	1.39	1.35	0.99	0.5	0.59	0.74	0.48	1.38	17	20	29	27	35	36	24	14	14	17	13	32	Pp01	2151089	2152553	-	Prupe.1G029900	--	K16253 DNA-directed RNA polymerase IV and V subunit 7 | (RefSeq) DNA-directed RNA polymerase V subunit 7 isoform X1 (A)	DNA-directed RNA polymerase V subunit 7 isoform X2 [Prunus persica]	RecName: Full=DNA-directed RNA polymerase V subunit 7;	SubName: Full=Uncharacterized protein {ECO:0000313|EMBL:ONI26511.1};	DNA-directed RNA polymerase subunit E'	GO:0000419,RNA polymerase V complex; GO:0003899,DNA-directed 5'-3' RNA polymerase activity; GO:0003697,single-stranded DNA binding; GO:0003727,single-stranded RNA binding; GO:0006351,transcription, DNA-templated	SHS2 domain found in N terminus of Rpb7p/Rpc25p/MJ0397
Prupe.1G030000_v2.0.a1	19.75	17.65	18.8	19.14	19.97	19.2	17.04	16.11	14.18	14.22	15.19	15.68	542	518	552	484	514	524	423	458	345	336	417	371	Pp01	2153537	2156763	-	Prupe.1G030000	--	K16253 DNA-directed RNA polymerase IV and V subunit 7 | (RefSeq) DNA-directed RNA polymerase V subunit 7 (A)	DNA-directed RNA polymerase V subunit 7 [Prunus persica]	RecName: Full=DNA-directed RNA polymerase V subunit 7;	SubName: Full=Uncharacterized protein {ECO:0000313|EMBL:EMJ27141.1};	DNA-directed RNA polymerase subunit E'	GO:0000419,RNA polymerase V complex; GO:0003899,DNA-directed 5'-3' RNA polymerase activity; GO:0003697,single-stranded DNA binding; GO:0003727,single-stranded RNA binding; GO:0006351,transcription, DNA-templated	SHS2 domain found in N terminus of Rpb7p/Rpc25p/MJ0397
Prupe.1G030100_v2.0.a1	0.94	1.07	0.88	0.68	1.66	0.73	0.58	0.5	1.53	1.33	1.14	0.97	9	11	9	6	15	7	5	5	13	11	11	8	Pp01	2154421	2154871	+	Prupe.1G030100	--	--	hypothetical protein PRUPE_1G030100 [Prunus persica]	--	SubName: Full=Uncharacterized protein {ECO:0000313|EMBL:ONI26516.1};	--	GO:0016021,integral component of membrane	--
Prupe.1G030200_v2.0.a1	4.87	4.01	4.53	3.73	3.49	3.9	4.38	4.65	4.65	2.62	3.63	3.32	177	156	176	125	119	141	144	175	150	82	132	104	Pp01	2157321	2159501	-	Prupe.1G030200	--	K16253 DNA-directed RNA polymerase IV and V subunit 7 | (RefSeq) DNA-directed RNA polymerase V subunit 7-like isoform X1 (A)	DNA-directed RNA polymerase V subunit 7 isoform X1 [Prunus persica]	RecName: Full=DNA-directed RNA polymerase V subunit 7;	SubName: Full=Uncharacterized protein {ECO:0000313|EMBL:ONI26521.1};	DNA-directed RNA polymerase subunit E'	GO:0000419,RNA polymerase V complex; GO:0003899,DNA-directed 5'-3' RNA polymerase activity; GO:0003697,single-stranded DNA binding; GO:0003727,single-stranded RNA binding; GO:0006351,transcription, DNA-templated	SHS2 domain found in N terminus of Rpb7p/Rpc25p/MJ0397
Prupe.1G030300_v2.0.a1	15.42	17.47	14.28	19.02	17.28	17.38	17.02	16.97	15.26	19.57	21.24	24.95	1176	1425	1165	1337	1236	1318	1174	1341	1032	1285	1620	1640	Pp01	2160299	2166204	+	Prupe.1G030300	--	K01148 poly(A)-specific ribonuclease [EC:3.1.13.4] | (RefSeq) uncharacterized CRM domain-containing protein At3g25440, chloroplastic (A)	CRM-domain containing factor CFM3A, chloroplastic/mitochondrial [Prunus persica]	RecName: Full=CRM-domain containing factor CFM3A, chloroplastic/mitochondrial {ECO:0000305}; AltName: Full=Protein CRM FAMILY MEMBER 3A {ECO:0000303|PubMed:18799595}; Short=AtCFM3a {ECO:0000303|PubMed:18799595}; Flags: Precursor;	SubName: Full=Uncharacterized protein {ECO:0000313|EMBL:EMJ28219.1};	Poly(A)-specific exoribonuclease PARN	GO:0009507,chloroplast; GO:0030529,NA; GO:0005739,mitochondrion; GO:0003723,RNA binding; GO:0000373,Group II intron splicing; GO:0006397,mRNA processing; GO:0048316,seed development	CRS1 / YhbY (CRM) domain
Prupe.1G030500_v2.0.a1	1.21	3.37	6.28	0.55	0.75	1.83	0.63	3.2	6	0.59	0.35	0.52	38	113	211	16	22	57	18	104	167	16	11	14	Pp01	2170019	2172394	+	Prupe.1G030500	--	--	transcription factor bHLH92 isoform X2 [Prunus persica]	RecName: Full=Transcription factor bHLH92; AltName: Full=Basic helix-loop-helix protein 92; Short=AtbHLH92; Short=bHLH 92; AltName: Full=Transcription factor EN 22; AltName: Full=bHLH transcription factor bHLH092;	SubName: Full=Uncharacterized protein {ECO:0000313|EMBL:EMJ28464.1};	--	GO:0005634,nucleus; GO:0003677,DNA binding; GO:0003700,DNA-binding transcription factor activity; GO:0046983,protein dimerization activity; GO:0006355,regulation of transcription, DNA-templated; GO:0006351,transcription, DNA-templated	Helix-loop-helix DNA-binding domain
Prupe.1G030600_v2.0.a1	140.78	131.79	144.89	47.95	64.16	54.97	111.31	132.3	99.25	48.93	45.79	46.35	2985	2988	3286	937	1276	1159	2134	2906	1866	893	971	847	Pp01	2172754	2175087	-	Prupe.1G030600	--	K02958 small subunit ribosomal protein S15e | (RefSeq) 40S ribosomal protein S15-4-like (A)	PREDICTED: 40S ribosomal protein S15-4 [Fragaria vesca subsp. vesca]	RecName: Full=40S ribosomal protein S15;	SubName: Full=Uncharacterized protein {ECO:0000313|EMBL:ONI26528.1};	40S ribosomal protein S15	GO:0022627,cytosolic small ribosomal subunit; GO:0003723,RNA binding; GO:0003735,structural constituent of ribosome; GO:0000028,ribosomal small subunit assembly; GO:0006412,translation	Ribosomal protein S19
Prupe.1G030700_v2.0.a1	0.86	1.37	1.31	6.44	8.05	8.08	0.7	0.4	0.8	6.04	5.51	5.06	41	70	67	283	360	383	30	20	34	248	263	208	Pp01	2177088	2181343	-	Prupe.1G030700	--	--	uncharacterized protein LOC18791951 [Prunus persica]	--	SubName: Full=Uncharacterized protein {ECO:0000313|EMBL:ONI26529.1};	--	GO:0016021,integral component of membrane; GO:0005524,ATP binding; GO:0016301,kinase activity	Zeta toxin
Prupe.1G030800_v2.0.a1	4.28	4.24	3.85	25.13	22.72	26.46	7.22	6.83	6.89	32.95	32.41	32.67	448	474	431	2422	2229	2752	683	740	639	2967	3390	2945	Pp01	2189630	2198222	-	Prupe.1G030800	--	K02958 small subunit ribosomal protein S15e | (RefSeq) uncharacterized protein LOC104815985 isoform X1 (A)	uncharacterized protein LOC18789677 isoform X1 [Prunus persica]	--	SubName: Full=Uncharacterized protein {ECO:0000313|EMBL:ONI26540.1};	--	GO:0016593,Cdc73/Paf1 complex; GO:0003677,DNA binding; GO:0008270,zinc ion binding; GO:0016570,histone modification; GO:0006368,transcription elongation from RNA polymerase II promoter	Plus-3 domain
Prupe.1G030900_v2.0.a1	59.76	59.51	61.71	32.19	36.29	34.28	57.66	59.15	62.33	28.71	26.58	26.35	2500	2662	2761	1241	1424	1426	2181	2563	2312	1034	1112	950	Pp01	2201342	2205294	-	Prupe.1G030900	--	K01056 peptidyl-tRNA hydrolase, PTH1 family [EC:3.1.1.29] | (RefSeq) chloroplastic group IIB intron splicing facilitator CRS2, chloroplastic-like (A)	uncharacterized protein LOC18791780 [Prunus persica]	--	SubName: Full=Uncharacterized protein {ECO:0000313|EMBL:EMJ23313.1};	START domain-containing proteins involved in steroidogenesis/phosphatidylcholine transfer	GO:0016021,integral component of membrane; GO:0008289,lipid binding	START domain
Prupe.1G031000_v2.0.a1	0	0	0.03	0	0	0	0	0.07	0	0	0	0	0	0	1	0	0	0	0	2	0	0	0	0	Pp01	2211749	2213165	-	Prupe.1G031000	--	--	hypothetical protein PRUPE_1G031000 [Prunus persica]	--	SubName: Full=Uncharacterized protein {ECO:0000313|EMBL:ONI26557.1};	--	GO:0016021,integral component of membrane	--
Prupe.1G031100_v2.0.a1	20.25	19.4	21.69	2.59	2.46	2.73	14.66	20.12	16.79	3.73	4.04	3.12	782	801	896	92	89	105	512	805	575	124	156	104	Pp01	2215994	2220228	-	Prupe.1G031100	--	K21596 calmodulin-binding transcription activator | (RefSeq) protein WVD2-like 2 (A)	hypothetical protein PRUPE_1G031100 [Prunus persica]	RecName: Full=Protein WVD2-like 3 {ECO:0000305}; AltName: Full=Protein WAVE-DAMPENED 2-LIKE3 {ECO:0000303|PubMed:23653471};	SubName: Full=Uncharacterized protein {ECO:0000313|EMBL:ONI26558.1};	--	GO:0055028,cortical microtubule; GO:0008017,microtubule binding; GO:0043622,cortical microtubule organization; GO:0051511,negative regulation of unidimensional cell growth; GO:0009826,unidimensional cell growth	Targeting protein for Xklp2 (TPX2)
Prupe.1G031200_v2.0.a1	0.61	0.49	0.57	0	0	0	1.57	1.81	1.01	0	0	0	15	13	15	0	0	0	35	46	22	0	0	0	Pp01	2223474	2224730	+	Prupe.1G031200	--	K09422 transcription factor MYB, plant | (RefSeq) myb-related protein 308-like (A)	hypothetical protein PRUPE_1G031200 [Prunus persica]	RecName: Full=Myb-related protein 308;	SubName: Full=Uncharacterized protein {ECO:0000313|EMBL:ONI26560.1};	Transcription factor, Myb superfamily	GO:0005634,nucleus; GO:0003677,DNA binding; GO:0006355,regulation of transcription, DNA-templated; GO:0006351,transcription, DNA-templated	Myb-like DNA-binding domain
Prupe.1G031300_v2.0.a1	4.35	5.34	6.92	1.15	0.96	0.87	4.88	4.65	4.64	1	1.49	1.08	131	172	223	32	27	26	133	145	124	26	45	28	Pp01	2225157	2227384	+	Prupe.1G031300	--	--	uncharacterized protein At2g34160-like [Prunus persica]	RecName: Full=Uncharacterized protein At2g34160;	SubName: Full=Uncharacterized protein {ECO:0000313|EMBL:ONI26561.1};	--	GO:0005829,cytosol; GO:0003676,nucleic acid binding	Alba
Prupe.1G031400_v2.0.a1	120.77	123.12	129.95	17.9	22.47	22.12	103.87	106.79	103.94	18.73	20.54	18.6	5227	5698	6016	714	912	952	4065	4788	3989	698	889	694	Pp01	2226798	2231982	-	Prupe.1G031400	--	K18151 ureidoglycolate amidohydrolase [EC:3.5.1.116] | (RefSeq) ureidoglycolate hydrolase (A)	ureidoglycolate hydrolase [Prunus persica]	RecName: Full=Ureidoglycolate hydrolase; Short=AtUAH; EC=3.5.1.116; AltName: Full=Allantoate amidohydrolase 2; Short=AtAHH2; AltName: Full=Ureidoglycolate amidohydrolase; Flags: Precursor;	SubName: Full=Uncharacterized protein {ECO:0000313|EMBL:EMJ24128.1};	--	GO:0005783,endoplasmic reticulum; GO:0046872,metal ion binding; GO:0004848,ureidoglycolate hydrolase activity; GO:0000256,allantoin catabolic process; GO:0006145,purine nucleobase catabolic process; GO:0010136,ureide catabolic process	Peptidase family M20/M25/M40
Prupe.1G031500_v2.0.a1	10.2	8.74	7.01	7.51	8.7	8.21	9.21	8.28	8.92	5.83	6.98	5.89	370	339	272	251	296	296	302	311	287	182	253	184	Pp01	2232555	2234753	+	Prupe.1G031500	--	K10886 DNA-repair protein XRCC4 | (RefSeq) DNA repair protein XRCC4 isoform X1 (A)	DNA repair protein XRCC4 isoform X1 [Prunus persica]	RecName: Full=DNA repair protein XRCC4;	SubName: Full=Uncharacterized protein {ECO:0000313|EMBL:ONI26563.1};	--	GO:0005634,nucleus; GO:0005524,ATP binding; GO:0003677,DNA binding; GO:0006310,DNA recombination; GO:0006303,double-strand break repair via nonhomologous end joining	DNA double-strand break repair and V(D)J recombination protein XRCC4
Prupe.1G031600_v2.0.a1	0	0	0	0	0.07	0	0	0	0.07	0.14	0	0	0	0	0	0	1	0	0	0	1	2	0	0	Pp01	2235128	2236114	+	Prupe.1G031600	--	K13457 disease resistance protein RPM1 | (RefSeq) disease resistance protein RPM1-like (A)	hypothetical protein PRUPE_1G031600 [Prunus persica]	--	SubName: Full=Uncharacterized protein {ECO:0000313|EMBL:ONI26566.1};	--	--	Coiled-coil domain-containing protein 167
Prupe.1G031700_v2.0.a1	12.22	14.64	11.04	12.53	12.51	13.95	14.91	15.35	14.84	10.4	10.85	11.59	973	1247	941	920	935	1105	1074	1267	1048	713	864	796	Pp01	2236771	2243612	+	Prupe.1G031700	--	--	CWF19-like protein 2 isoform X1 [Prunus persica]	RecName: Full=Zinc finger CCCH domain-containing protein 59; Short=OsC3H59;	SubName: Full=Uncharacterized protein {ECO:0000313|EMBL:ONI26567.1};	Uncharacterized conserved protein	GO:0005829,cytosol; GO:0003677,DNA binding; GO:0046872,metal ion binding	Protein similar to CwfJ C-terminus 1
Prupe.1G032000_v2.0.a1	0.11	0	0	0	0	0	0	0	0	0	0.11	0	1	0	0	0	0	0	0	0	0	0	1	0	Pp01	2250308	2250750	+	Prupe.1G032000	--	K20769 fatty acid omega-hydroxylase [EC:1.14.-.-] | (RefSeq) cytochrome P450 94A2-like (A)	hypothetical protein PRUPE_1G032000 [Prunus persica]	RecName: Full=Glu S.griseus protease inhibitor; AltName: Full=BGIA;	SubName: Full=Uncharacterized protein {ECO:0000313|EMBL:EMJ28303.1};	--	GO:0004867,serine-type endopeptidase inhibitor activity; GO:0009611,response to wounding	Potato inhibitor I family
Prupe.1G032300_v2.0.a1	0.03	0.05	0.03	0.06	0	0.09	0.1	0.08	0.07	0.03	0.12	0.07	1	2	1	2	0	3	3	3	2	1	4	2	Pp01	2271302	2272901	+	Prupe.1G032300	--	K01001 UDP-N-acetylglucosamine--dolichyl-phosphate N-acetylglucosaminephosphotransferase [EC:2.7.8.15] | (RefSeq) UDP-N-acetylglucosamine--dolichyl-phosphate N-acetylglucosaminephosphotransferase (A)	UDP-N-acetylglucosamine--dolichyl-phosphate N-acetylglucosaminephosphotransferase [Prunus persica]	--	SubName: Full=Uncharacterized protein {ECO:0000313|EMBL:EMJ23744.1};	Glycosyltransferase	GO:0016021,integral component of membrane; GO:0008963,phospho-N-acetylmuramoyl-pentapeptide-transferase activity; GO:0003975,UDP-N-acetylglucosamine-dolichyl-phosphate N-acetylglucosaminephosphotransferase activity; GO:0006488,dolichol-linked oligosaccharide biosynthetic process; GO:0006487,protein N-linked glycosylation	Glycosyl transferase family 4
Prupe.1G032400_v2.0.a1	0	0	0	0	0	0	0	0	0	0	0.29	0.67	0	0	0	0	0	0	0	0	0	0	3	6	Pp01	2273495	2274083	+	Prupe.1G032400	--	K20769 fatty acid omega-hydroxylase [EC:1.14.-.-] | (RefSeq) cytochrome P450 94A2-like (A)	glu S.griseus protease inhibitor [Prunus persica]	RecName: Full=Glu S.griseus protease inhibitor; AltName: Full=BGIA;	SubName: Full=Uncharacterized protein {ECO:0000313|EMBL:EMJ25326.1};	--	GO:0004867,serine-type endopeptidase inhibitor activity; GO:0009611,response to wounding	Potato inhibitor I family
Prupe.1G032500_v2.0.a1	0.39	0	0	0.11	0	0.1	0	0.05	0	0.34	0.68	1.18	8	0	0	2	0	2	0	1	0	6	14	21	Pp01	2275504	2276589	+	Prupe.1G032500	--	K20769 fatty acid omega-hydroxylase [EC:1.14.-.-] | (RefSeq) cytochrome P450 94A2-like (A)	glu S.griseus protease inhibitor [Prunus persica]	RecName: Full=Glu S.griseus protease inhibitor; AltName: Full=BGIA;	SubName: Full=Uncharacterized protein {ECO:0000313|EMBL:EMJ25454.1};	--	GO:0004867,serine-type endopeptidase inhibitor activity; GO:0009611,response to wounding	Potato inhibitor I family
Prupe.1G032600_v2.0.a1	4.53	5	4.96	6.07	8.13	8.21	4.53	4.02	4.9	6.17	6.88	7.19	127	150	149	157	214	229	115	117	122	149	193	174	Pp01	2276517	2278598	-	Prupe.1G032600	--	--	uncharacterized protein LOC18790664 [Prunus persica]	--	SubName: Full=Uncharacterized protein {ECO:0000313|EMBL:EMJ28443.1};	--	GO:0003723,RNA binding	RNA recognition motif. (a.k.a. RRM, RBD, or RNP domain)
Prupe.1G032700_v2.0.a1	0.07	0.34	0.2	0	0	0	0.56	0.07	0.08	0	0	0	1	5	3	0	0	0	7	1	1	0	0	0	Pp01	2278899	2279637	+	Prupe.1G032700	--	K20769 fatty acid omega-hydroxylase [EC:1.14.-.-] | (RefSeq) cytochrome P450 94A2-like (A)	hypothetical protein PRUPE_1G032700 [Prunus persica]	RecName: Full=Inhibitor of trypsin and hageman factor; AltName: Full=CMTI-V;	SubName: Full=Uncharacterized protein {ECO:0000313|EMBL:EMJ28703.1};	--	GO:0004867,serine-type endopeptidase inhibitor activity; GO:0009611,response to wounding	Potato inhibitor I family
Prupe.1G032800_v2.0.a1	0.68	0.07	0.02	0	0	0	0	0.12	0.29	0.06	0.03	0.12	27	3	1	0	0	0	0	5	10	2	1	4	Pp01	2282973	2284827	+	Prupe.1G032800	--	K22395 cinnamyl-alcohol dehydrogenase [EC:1.1.1.195] | (RefSeq) berberine bridge enzyme-like 4 (A)	berberine bridge enzyme-like 17 [Prunus persica]	RecName: Full=Berberine bridge enzyme-like 17 {ECO:0000303|PubMed:26037923}; Short=AtBBE-like 17 {ECO:0000303|PubMed:26037923}; EC=1.1.1.- {ECO:0000250|UniProtKB:O64743}; Flags: Precursor;	SubName: Full=Uncharacterized protein {ECO:0000313|EMBL:EMJ23683.1};	--	GO:0005618,cell wall; GO:0005576,extracellular region; GO:0050660,flavin adenine dinucleotide binding; GO:0016614,oxidoreductase activity, acting on CH-OH group of donors	FAD binding domain
Prupe.1G032900_v2.0.a1	0	0	0	0	0	0	0	0.11	0	0	0	0	0	0	0	0	0	0	0	2	0	0	0	0	Pp01	2290158	2291151	+	Prupe.1G032900	--	K20769 fatty acid omega-hydroxylase [EC:1.14.-.-] | (RefSeq) cytochrome P450 94A2-like (A)	glu S.griseus protease inhibitor [Prunus persica]	RecName: Full=Glu S.griseus protease inhibitor; AltName: Full=BGIA;	SubName: Full=Uncharacterized protein {ECO:0000313|EMBL:EMJ26108.1};	--	GO:0004867,serine-type endopeptidase inhibitor activity; GO:0009611,response to wounding	Potato inhibitor I family
Prupe.1G033200_v2.0.a1	32.39	33.04	30.95	40.21	42.71	43.47	31.74	29.73	36.06	35.54	35.18	34.67	2967	3237	3033	3395	3670	3960	2629	2821	2929	2803	3223	2738	Pp01	2300774	2311356	-	Prupe.1G033200	--	K11838 ubiquitin carboxyl-terminal hydrolase 7 [EC:3.4.19.12] | (RefSeq) ubiquitin carboxyl-terminal hydrolase 12-like (A)	MATH domain-containing protein At5g43560 isoform X1 [Prunus persica]	RecName: Full=TNF receptor-associated factor homolog 1b {ECO:0000305}; AltName: Full=Protein MUTANT SNC1-ENHANCING 13 {ECO:0000303|PubMed:26867179};	SubName: Full=Uncharacterized protein {ECO:0000313|EMBL:ONI26589.1};	--	GO:0005737,cytoplasm; GO:0005829,cytosol; GO:0005886,plasma membrane; GO:1905037,autophagosome organization; GO:0045087,innate immune response	MATH domain
Prupe.1G033300_v2.0.a1	0.09	0	0	0.2	0.19	0.45	0.2	0.26	0.1	0.63	0.09	0.52	1	0	0	2	2	5	2	3	1	6	1	5	Pp01	2304541	2305151	+	Prupe.1G033300	--	--	hypothetical protein PRUPE_1G033300 [Prunus persica]	--	SubName: Full=Uncharacterized protein {ECO:0000313|EMBL:ONI26590.1};	--	--	--
Prupe.1G033500_v2.0.a1	4.17	5.3	4.26	7.63	7.05	7.53	5.56	4.89	5.04	6.05	5.83	6.32	261	355	285	440	414	469	315	317	280	326	365	341	Pp01	2327795	2337046	+	Prupe.1G033500	--	--	uncharacterized protein LOC18791895 [Prunus persica]	--	SubName: Full=Uncharacterized protein {ECO:0000313|EMBL:ONI26592.1};	--	--	Agenet domain
Prupe.1G033600_v2.0.a1	0.23	0.19	0.23	0.25	0.34	0.37	0.1	0.09	0.31	0.24	0.27	0.45	10	9	11	10	14	16	4	4	12	9	12	17	Pp01	2337553	2340541	+	Prupe.1G033600	--	K01090 protein phosphatase [EC:3.1.3.16] | (RefSeq) protein phosphatase 2C 70-like (A)	FHA domain-containing protein At4g14490 [Prunus persica]	RecName: Full=FHA domain-containing protein At4g14490;	SubName: Full=Uncharacterized protein {ECO:0000313|EMBL:EMJ25800.1};	--	GO:0005634,nucleus; GO:0003729,mRNA binding	FHA domain
Prupe.1G033700_v2.0.a1	0.39	0.58	0.66	0.33	0.43	0.59	0.32	0.32	0.42	0	0.13	0.02	23	37	42	18	24	35	17	20	22	0	8	1	Pp01	2342520	2346871	+	Prupe.1G033700	--	K10999 cellulose synthase A [EC:2.4.1.12] | (RefSeq) cellulose synthase A catalytic subunit 7 [UDP-forming]-like isoform X1 (A)	cellulose synthase-like protein E1 [Prunus persica]	RecName: Full=Cellulose synthase-like protein G2; Short=AtCslG2; EC=2.4.1.-;	SubName: Full=Uncharacterized protein {ECO:0000313|EMBL:EMJ26435.1};	--	GO:0005794,Golgi apparatus; GO:0000139,Golgi membrane; GO:0016021,integral component of membrane; GO:0005886,plasma membrane; GO:0016760,cellulose synthase (UDP-forming) activity; GO:0016759,cellulose synthase activity; GO:0071555,cell wall organization; GO:0030244,cellulose biosynthetic process; GO:0009833,plant-type primary cell wall biogenesis	Cellulose synthase
Prupe.1G033800_v2.0.a1	0	0	0.04	0	0.05	0	0	0.02	0	0.07	0.04	0.02	0	0	2	0	2	0	0	1	0	3	2	1	Pp01	2348833	2351053	+	Prupe.1G033800	--	K08835 serine/threonine-protein kinase OSR1/STK39 [EC:2.7.11.1] | (RefSeq) serine/threonine-protein kinase BLUS1 (A)	serine/threonine-protein kinase BLUS1 [Prunus persica]	RecName: Full=Serine/threonine-protein kinase BLUS1; EC=2.7.11.1; AltName: Full=Protein BLUE LIGHT SIGNALING 1;	SubName: Full=Uncharacterized protein {ECO:0000313|EMBL:ONI26601.1};	Ste20-like serine/threonine protein kinase	GO:0005829,cytosol; GO:0005524,ATP binding; GO:0046872,metal ion binding; GO:0004674,protein serine/threonine kinase activity; GO:0032147,activation of protein kinase activity; GO:0007346,regulation of mitotic cell cycle; GO:1902456,regulation of stomatal opening; GO:0023014,signal transduction by protein phosphorylation; GO:0031098,stress-activated protein kinase signaling cascade	Protein kinase domain
Prupe.1G033900_v2.0.a1	0	0.02	0.02	7.61	11.64	9.18	0	0	0.02	1.94	2.95	3.82	0	1	1	369	574	480	0	0	1	88	155	173	Pp01	2356476	2360944	+	Prupe.1G033900	--	K10999 cellulose synthase A [EC:2.4.1.12] | (RefSeq) cellulose synthase A catalytic subunit 8 [UDP-forming]-like (A)	hypothetical protein PRUPE_1G033900 [Prunus persica]	RecName: Full=Cellulose synthase-like protein G2; Short=AtCslG2; EC=2.4.1.-;	SubName: Full=Uncharacterized protein {ECO:0000313|EMBL:ONI26602.1};	--	GO:0005794,Golgi apparatus; GO:0000139,Golgi membrane; GO:0016021,integral component of membrane; GO:0005886,plasma membrane; GO:0016760,cellulose synthase (UDP-forming) activity; GO:0016759,cellulose synthase activity; GO:0071555,cell wall organization; GO:0030244,cellulose biosynthetic process; GO:0009833,plant-type primary cell wall biogenesis	Cellulose synthase
Prupe.1G034000_v2.0.a1	0	0	0	1.39	2.01	1.25	0	0	0	1.42	1.28	1.19	0	0	0	60	88	58	0	0	0	57	60	48	Pp01	2363901	2366093	+	Prupe.1G034000	--	K08835 serine/threonine-protein kinase OSR1/STK39 [EC:2.7.11.1] | (RefSeq) serine/threonine-protein kinase BLUS1 (A)	serine/threonine-protein kinase BLUS1 [Prunus persica]	RecName: Full=Serine/threonine-protein kinase BLUS1; EC=2.7.11.1; AltName: Full=Protein BLUE LIGHT SIGNALING 1;	SubName: Full=Uncharacterized protein {ECO:0000313|EMBL:ONI26604.1};	Ste20-like serine/threonine protein kinase	GO:0005829,cytosol; GO:0005524,ATP binding; GO:0046872,metal ion binding; GO:0004674,protein serine/threonine kinase activity; GO:0032147,activation of protein kinase activity; GO:0007346,regulation of mitotic cell cycle; GO:1902456,regulation of stomatal opening; GO:0023014,signal transduction by protein phosphorylation; GO:0031098,stress-activated protein kinase signaling cascade	Protein kinase domain
Prupe.1G034300_v2.0.a1	144.71	130.02	107.03	2.29	3.44	3.64	37.48	37.56	41.26	4.67	3.99	2.96	10509	10097	8314	153	234	263	2461	2826	2657	292	290	185	Pp01	2384607	2389123	+	Prupe.1G034300	--	K14509 ethylene receptor [EC:2.7.13.-] | (RefSeq) ethylene receptor 2 (A)	ethylene receptor 2 [Prunus persica]	RecName: Full=Ethylene receptor 2; Short=AtETR2; EC=2.7.11.-; AltName: Full=Protein ETHYLENE RESPONSE 2; AltName: Full=Protein ETR2;	RecName: Full=Ethylene receptor {ECO:0000256|PIRNR:PIRNR026389};	Sensory transduction histidine kinase	GO:0005783,endoplasmic reticulum; GO:0005789,endoplasmic reticulum membrane; GO:0016021,integral component of membrane; GO:0005524,ATP binding; GO:0051740,ethylene binding; GO:0038199,ethylene receptor activity; GO:0046872,metal ion binding; GO:0000155,phosphorelay sensor kinase activity; GO:0004674,protein serine/threonine kinase activity; GO:0004872,NA; GO:0010105,negative regulation of ethylen…	Response regulator receiver domain
Prupe.1G034500_v2.0.a1	4.33	3.8	4.58	1.81	1.11	1.52	5.19	5.18	5.23	2	1.51	1.69	83	78	94	32	20	29	90	103	89	33	29	28	Pp01	2408447	2412432	-	Prupe.1G034500	--	K08504 blocked early in transport 1 | (RefSeq) bet1-like SNARE 1-1 (A)	hypothetical protein PRUPE_1G034500 [Prunus persica]	RecName: Full=Bet1-like SNARE 1-1; Short=AtBET11; AltName: Full=Bet1/Sft1-like SNARE 14a; Short=AtBS14a;	SubName: Full=Uncharacterized protein {ECO:0000313|EMBL:ONI26610.1};	V-SNARE	GO:0005789,endoplasmic reticulum membrane; GO:0000139,Golgi membrane; GO:0016021,integral component of membrane; GO:0005634,nucleus; GO:0005886,plasma membrane; GO:0015031,protein transport; GO:0016192,vesicle-mediated transport	--
Prupe.1G034600_v2.0.a1	9.27	10.62	10.09	7.19	9.44	8.15	11.73	10.28	16.88	7.88	8.48	8.12	645	790	751	461	616	564	738	741	1042	472	590	487	Pp01	2423706	2427289	-	Prupe.1G034600	--	K18081 myotubularin-related protein 1/2 [EC:3.1.3.64 3.1.3.95] | (RefSeq) phosphatidylinositol-3-phosphatase myotubularin-2-like (A)	uncharacterized protein LOC18791399 [Prunus persica]	--	SubName: Full=Uncharacterized protein {ECO:0000313|EMBL:EMJ23254.1};	--	--	Protein of unknown function (DUF668)
Prupe.1G034700_v2.0.a1	49.51	52.7	70.85	49.28	46.92	50.92	44.76	40.21	35.07	30.45	32.27	27.81	882	1004	1350	809	784	902	721	742	554	467	575	427	Pp01	2434293	2435128	-	Prupe.1G034700	--	--	uncharacterized protein At4g14450, chloroplastic [Prunus persica]	RecName: Full=Uncharacterized protein At4g14450, chloroplastic; Flags: Precursor;	SubName: Full=Uncharacterized protein {ECO:0000313|EMBL:EMJ24723.1};	--	GO:0009507,chloroplast; GO:0005737,cytoplasm; GO:0005634,nucleus	--
Prupe.1G034800_v2.0.a1	1.53	1.39	1.36	0.32	0.31	0.49	1.11	1.33	1.53	0.35	0.51	0.51	132	128	125	25	25	42	86	119	117	26	44	38	Pp01	2436594	2443236	-	Prupe.1G034800	--	K15505 DNA repair protein RAD5 [EC:3.6.4.-] | (RefSeq) putative SWI/SNF-related matrix-associated actin-dependent regulator of chromatin subfamily A member 3-like 3 (A)	putative SWI/SNF-related matrix-associated actin-dependent regulator of chromatin subfamily A member 3-like 3 [Prunus persica]	RecName: Full=DNA repair protein RAD5B {ECO:0000305}; EC=3.6.4.- {ECO:0000305}; AltName: Full=Putative SWI/SNF-related matrix-associated actin-dependent regulator of chromatin subfamily A member 3-like 3 {ECO:0000305}; Short=SMARCA3-like protein 3 {ECO:0000305}; AltName: Full=RAD5 homolog B {ECO:0000303|PubMed:18310306}; Short=AtRAD5B {ECO:0000303|PubMed:18310306};	SubName: Full=Uncharacterized protein {ECO:0000313|EMBL:ONI26613.1};	Helicase-like transcription factor HLTF/DNA helicase RAD5, DEAD-box superfamily	GO:0009941,chloroplast envelope; GO:0005634,nucleus; GO:0005524,ATP binding; GO:0004386,helicase activity; GO:0003676,nucleic acid binding; GO:0008270,zinc ion binding; GO:0016569,covalent chromatin modification; GO:0006281,DNA repair	SNF2 family N-terminal domain
Prupe.1G034900_v2.0.a1	9.98	10.32	11.35	16.78	17.98	15.14	10.78	10.65	12.44	14.04	12.61	15.03	171	189	208	265	289	258	167	189	189	207	216	222	Pp01	2446418	2447221	+	Prupe.1G034900	--	K07517 Delta3-Delta2-enoyl-CoA isomerase [EC:5.3.3.8] | (RefSeq) enoyl-CoA delta isomerase 2, peroxisomal (A)	enoyl-CoA delta isomerase 2, peroxisomal [Prunus persica]	RecName: Full=Enoyl-CoA delta isomerase 3 {ECO:0000305}; EC=5.3.3.8 {ECO:0000269|PubMed:18657232}; AltName: Full=3-hydroxyacyl-CoA dehydratase 1 {ECO:0000312|EMBL:AEE83445.1}; AltName: Full=Delta(3),Delta(2)-enoyl CoA isomerase 3 {ECO:0000303|PubMed:18657232}; Short=AtECI3 {ECO:0000303|PubMed:18657232};	SubName: Full=Uncharacterized protein {ECO:0000313|EMBL:EMJ27259.1};	--	GO:0005829,cytosol; GO:0005634,nucleus; GO:0004165,dodecenoyl-CoA delta-isomerase activity; GO:0006635,fatty acid beta-oxidation; GO:0009062,fatty acid catabolic process; GO:0080167,response to karrikin	Enoyl-CoA hydratase/isomerase
Prupe.1G035000_v2.0.a1	15.85	16.87	15.72	10.83	10.91	10.62	13.91	14.36	12.76	10.26	10.54	10.03	818	931	868	515	528	545	649	768	584	456	544	446	Pp01	2448034	2457118	-	Prupe.1G035000	--	K11673 actin-related protein 8 | (RefSeq) actin-related protein 9 (A)	actin-related protein 9 [Prunus persica]	RecName: Full=Actin-related protein 9;	SubName: Full=Uncharacterized protein {ECO:0000313|EMBL:EMJ26813.1};	Actin-related protein	GO:0031011,Ino80 complex; GO:0006338,chromatin remodeling	Actin
Prupe.1G035100_v2.0.a1	102.36	98.13	105.86	29.35	29.15	28.47	78.08	87.14	72.49	30.83	29.49	23.65	2430	2491	2688	642	649	672	1676	2143	1526	630	700	484	Pp01	2457725	2460235	-	Prupe.1G035100	--	--	uncharacterized protein LOC18792000 [Prunus persica]	--	SubName: Full=Uncharacterized protein {ECO:0000313|EMBL:EMJ27182.1};	--	GO:0016021,integral component of membrane	HR-like lesion-inducing
Prupe.1G035200_v2.0.a1	19.21	18.83	18.43	9.63	14.06	11.24	17.31	18.95	18.13	7.88	7.58	9.08	459	481	471	212	315	267	374	469	384	162	181	187	Pp01	2462363	2464695	+	Prupe.1G035200	--	--	uncharacterized protein LOC18792339 [Prunus persica]	--	SubName: Full=Uncharacterized protein {ECO:0000313|EMBL:ONI26620.1};	--	GO:0016021,integral component of membrane	HR-like lesion-inducing
Prupe.1G035400_v2.0.a1	7.01	8.11	6.72	2.66	2.29	2.67	7.45	7.34	6.84	2.8	3.14	2.68	518	641	531	181	159	196	498	562	448	178	232	171	Pp01	2474072	2480133	+	Prupe.1G035400	--	K03349 anaphase-promoting complex subunit 2 | (RefSeq) anaphase-promoting complex subunit 2 (A)	anaphase-promoting complex subunit 2 [Prunus persica]	RecName: Full=Anaphase-promoting complex subunit 2; AltName: Full=Cyclosome subunit 2;	SubName: Full=Uncharacterized protein {ECO:0000313|EMBL:EMJ26501.1};	Anaphase-promoting complex (APC), subunit 2	GO:0005680,anaphase-promoting complex; GO:0005634,nucleus; GO:0005819,spindle; GO:0031625,ubiquitin protein ligase binding; GO:0007049,cell cycle; GO:0051301,cell division; GO:0009561,megagametogenesis; GO:0042787,NA	Cullin family
Prupe.1G035500_v2.0.a1	21.56	17.74	18.3	27.53	19.15	18.76	23.37	25.88	21.75	23.71	28.74	25.25	748	658	679	880	623	647	733	930	669	708	997	755	Pp01	2480285	2482639	+	Prupe.1G035500	--	K13229 2,4-dihydroxy-1,4-benzoxazin-3-one-glucoside dioxygenase [EC:1.14.11.59] | (RefSeq) DIBOA-glucoside dioxygenase BX6 (A)	1-aminocyclopropane-1-carboxylate oxidase homolog 1 [Prunus persica]	RecName: Full=1-aminocyclopropane-1-carboxylate oxidase homolog 1;	SubName: Full=Uncharacterized protein {ECO:0000313|EMBL:EMJ24494.1};	Iron/ascorbate family oxidoreductases	GO:0046872,metal ion binding; GO:0016491,oxidoreductase activity	2OG-Fe(II) oxygenase superfamily
Prupe.1G035700_v2.0.a1	0	0	0	0	0.04	0	0	0	0	0	0	0	0	0	0	0	1	0	0	0	0	0	0	0	Pp01	2491654	2493693	+	Prupe.1G035700	--	K13229 2,4-dihydroxy-1,4-benzoxazin-3-one-glucoside dioxygenase [EC:1.14.11.59] | (RefSeq) DIBOA-glucoside dioxygenase BX6 (A)	hypothetical protein PRUPE_1G035700 [Prunus persica]	RecName: Full=1-aminocyclopropane-1-carboxylate oxidase homolog 1;	SubName: Full=Uncharacterized protein {ECO:0000313|EMBL:ONI26627.1};	Iron/ascorbate family oxidoreductases	GO:0046872,metal ion binding; GO:0016491,oxidoreductase activity	2OG-Fe(II) oxygenase superfamily
Prupe.1G035800_v2.0.a1	18.7	17.89	17.59	14.13	11.42	12.18	14.4	16.19	10.48	12.81	12.62	15.86	658	673	662	458	377	426	458	590	327	388	444	481	Pp01	2509704	2512096	+	Prupe.1G035800	--	K13229 2,4-dihydroxy-1,4-benzoxazin-3-one-glucoside dioxygenase [EC:1.14.11.59] | (RefSeq) DIBOA-glucoside dioxygenase BX6 (A)	1-aminocyclopropane-1-carboxylate oxidase homolog 1 [Prunus persica]	RecName: Full=1-aminocyclopropane-1-carboxylate oxidase homolog 1;	SubName: Full=Uncharacterized protein {ECO:0000313|EMBL:EMJ24568.1};	Iron/ascorbate family oxidoreductases	GO:0046872,metal ion binding; GO:0016491,oxidoreductase activity	2OG-Fe(II) oxygenase superfamily
Prupe.1G035900_v2.0.a1	0	0	0	0	0	0.03	0	0	0	0	0	0	0	0	0	0	0	1	0	0	0	0	0	0	Pp01	2512853	2514863	+	Prupe.1G035900	--	K13229 2,4-dihydroxy-1,4-benzoxazin-3-one-glucoside dioxygenase [EC:1.14.11.59] | (RefSeq) DIBOA-glucoside dioxygenase BX6 (A)	hypothetical protein PRUPE_1G035900 [Prunus persica]	RecName: Full=1-aminocyclopropane-1-carboxylate oxidase homolog 1;	SubName: Full=Uncharacterized protein {ECO:0000313|EMBL:ONI26629.1};	Iron/ascorbate family oxidoreductases	GO:0046872,metal ion binding; GO:0016491,oxidoreductase activity	2OG-Fe(II) oxygenase superfamily
Prupe.1G036000_v2.0.a1	4.03	4.69	4.52	52.45	51.17	53.37	3.54	2.84	2.6	52.51	50.52	55.88	140	174	168	1678	1666	1842	111	102	80	1569	1754	1672	Pp01	2517372	2519762	+	Prupe.1G036000	--	K13229 2,4-dihydroxy-1,4-benzoxazin-3-one-glucoside dioxygenase [EC:1.14.11.59] | (RefSeq) DIBOA-glucoside dioxygenase BX6 (A)	1-aminocyclopropane-1-carboxylate oxidase homolog 1-like [Prunus persica]	RecName: Full=1-aminocyclopropane-1-carboxylate oxidase homolog 1;	SubName: Full=Uncharacterized protein {ECO:0000313|EMBL:ONI26630.1};	Iron/ascorbate family oxidoreductases	GO:0046872,metal ion binding; GO:0016491,oxidoreductase activity	2OG-Fe(II) oxygenase superfamily
Prupe.1G036100_v2.0.a1	0	0	0	0	0	0.03	0	0	0	0	0	0.13	0	0	0	0	0	1	0	0	0	0	0	4	Pp01	2519892	2521933	+	Prupe.1G036100	--	K13229 2,4-dihydroxy-1,4-benzoxazin-3-one-glucoside dioxygenase [EC:1.14.11.59] | (RefSeq) DIBOA-glucoside dioxygenase BX6 (A)	hypothetical protein PRUPE_1G036100 [Prunus persica]	RecName: Full=1-aminocyclopropane-1-carboxylate oxidase homolog 1;	SubName: Full=Uncharacterized protein {ECO:0000313|EMBL:ONI26631.1};	Iron/ascorbate family oxidoreductases	GO:0046872,metal ion binding; GO:0016491,oxidoreductase activity	2OG-Fe(II) oxygenase superfamily
Prupe.1G036400_v2.0.a1	0.08	0.15	0.22	3.4	1.89	1.36	0.06	0	0.06	2.31	1.72	2.34	3	6	9	118	67	51	2	0	2	75	65	76	Pp01	2541431	2543826	+	Prupe.1G036400	--	K13229 2,4-dihydroxy-1,4-benzoxazin-3-one-glucoside dioxygenase [EC:1.14.11.59] | (RefSeq) LOC109766943; DIBOA-glucoside dioxygenase BX6-like (A)	1-aminocyclopropane-1-carboxylate oxidase homolog 1 [Prunus persica]	RecName: Full=1-aminocyclopropane-1-carboxylate oxidase homolog 1;	SubName: Full=Uncharacterized protein {ECO:0000313|EMBL:ONI26634.1};	Iron/ascorbate family oxidoreductases	GO:0046872,metal ion binding; GO:0016491,oxidoreductase activity	2OG-Fe(II) oxygenase superfamily
Prupe.1G036500_v2.0.a1	0.07	0.09	0.15	0.28	0.1	0.1	0.14	0.09	0.04	0.26	0.59	0.23	2	3	5	8	3	3	4	3	1	7	18	6	Pp01	2546588	2548554	+	Prupe.1G036500	--	K13229 2,4-dihydroxy-1,4-benzoxazin-3-one-glucoside dioxygenase [EC:1.14.11.59] | (RefSeq) LOC109766943; DIBOA-glucoside dioxygenase BX6-like (A)	1-aminocyclopropane-1-carboxylate oxidase homolog 1 [Prunus persica]	RecName: Full=1-aminocyclopropane-1-carboxylate oxidase homolog 1;	SubName: Full=Uncharacterized protein {ECO:0000313|EMBL:ONI26635.1};	Iron/ascorbate family oxidoreductases	GO:0046872,metal ion binding; GO:0016491,oxidoreductase activity	2OG-Fe(II) oxygenase superfamily
Prupe.1G036600_v2.0.a1	0	0.03	0.06	0	0	0	0	0	0	0.04	0	0	0	1	2	0	0	0	0	0	0	1	0	0	Pp01	2553294	2555069	+	Prupe.1G036600	--	K13229 2,4-dihydroxy-1,4-benzoxazin-3-one-glucoside dioxygenase [EC:1.14.11.59] | (RefSeq) DIBOA-glucoside dioxygenase BX6 (A)	1-aminocyclopropane-1-carboxylate oxidase homolog 1 [Prunus persica]	RecName: Full=1-aminocyclopropane-1-carboxylate oxidase homolog 1;	SubName: Full=Uncharacterized protein {ECO:0000313|EMBL:EMJ25698.1};	Iron/ascorbate family oxidoreductases	GO:0046872,metal ion binding; GO:0016491,oxidoreductase activity	2OG-Fe(II) oxygenase superfamily
Prupe.1G036700_v2.0.a1	1.87	1.51	1.89	2.85	4.56	4.27	1.61	1.53	1.36	2.5	1.39	2.17	59	51	64	83	135	134	46	50	38	68	44	59	Pp01	2559787	2561713	+	Prupe.1G036700	--	K13229 2,4-dihydroxy-1,4-benzoxazin-3-one-glucoside dioxygenase [EC:1.14.11.59] | (RefSeq) DIBOA-glucoside dioxygenase BX6 (A)	1-aminocyclopropane-1-carboxylate oxidase homolog 1 [Prunus persica]	RecName: Full=1-aminocyclopropane-1-carboxylate oxidase homolog 1;	SubName: Full=Uncharacterized protein {ECO:0000313|EMBL:ONI26637.1};	Iron/ascorbate family oxidoreductases	GO:0046872,metal ion binding; GO:0016491,oxidoreductase activity	2OG-Fe(II) oxygenase superfamily
Prupe.1G036800_v2.0.a1	1.54	0.56	0.99	68.19	58.84	54.86	1.25	1.02	0.85	64.84	60.57	60.27	57	22	39	2326	2043	2019	42	39	28	2066	2242	1923	Pp01	2561896	2563988	+	Prupe.1G036800	--	K13229 2,4-dihydroxy-1,4-benzoxazin-3-one-glucoside dioxygenase [EC:1.14.11.59] | (RefSeq) LOC109766943; DIBOA-glucoside dioxygenase BX6-like (A)	1-aminocyclopropane-1-carboxylate oxidase homolog 1 [Prunus persica]	RecName: Full=1-aminocyclopropane-1-carboxylate oxidase homolog 1;	SubName: Full=Uncharacterized protein {ECO:0000313|EMBL:EMJ24566.1};	Iron/ascorbate family oxidoreductases	GO:0046872,metal ion binding; GO:0016491,oxidoreductase activity	2OG-Fe(II) oxygenase superfamily
Prupe.1G036900_v2.0.a1	7.92	7.37	7	3.9	4.07	3.92	10.53	9.08	9.06	3.97	4.26	4.14	623	620	589	283	300	307	749	740	632	269	335	281	Pp01	2566976	2575996	+	Prupe.1G036900	--	K13229 2,4-dihydroxy-1,4-benzoxazin-3-one-glucoside dioxygenase [EC:1.14.11.59] | (RefSeq) DIBOA-glucoside dioxygenase BX6 (A)	hypothetical protein PRUPE_1G036900 [Prunus persica]	RecName: Full=1-aminocyclopropane-1-carboxylate oxidase homolog 1;	SubName: Full=Uncharacterized protein {ECO:0000313|EMBL:ONI26640.1};	Iron/ascorbate family oxidoreductases	GO:0046872,metal ion binding; GO:0016491,oxidoreductase activity	2OG-Fe(II) oxygenase superfamily
Prupe.1G037000_v2.0.a1	14.13	12.71	14.67	3.43	3.74	3.57	14.51	14.48	13.35	3.39	3.18	2.71	653	628	725	146	162	164	606	693	547	135	147	108	Pp01	2576352	2579402	+	Prupe.1G037000	--	K13229 2,4-dihydroxy-1,4-benzoxazin-3-one-glucoside dioxygenase [EC:1.14.11.59] | (RefSeq) LOC109766943; DIBOA-glucoside dioxygenase BX6-like (A)	1-aminocyclopropane-1-carboxylate oxidase homolog 1 isoform X2 [Prunus persica]	RecName: Full=1-aminocyclopropane-1-carboxylate oxidase homolog 1;	SubName: Full=Uncharacterized protein {ECO:0000313|EMBL:ONI26645.1};	Iron/ascorbate family oxidoreductases	GO:0046872,metal ion binding; GO:0016491,oxidoreductase activity	2OG-Fe(II) oxygenase superfamily
Prupe.1G037100_v2.0.a1	3.44	3.41	3.27	1.74	0.83	1.73	3.3	3.55	2.78	1.9	2.01	1.93	120	127	122	56	27	60	104	128	86	57	70	58	Pp01	2580859	2582974	+	Prupe.1G037100	--	--	CASP-like protein 5B3 [Prunus persica]	RecName: Full=CASP-like protein 5B3; Short=AtCASPL5B3;	RecName: Full=CASP-like protein {ECO:0000256|RuleBase:RU361233};	--	GO:0016021,integral component of membrane; GO:0005886,plasma membrane	Domain of unknown function (DUF588)
Prupe.1G037200_v2.0.a1	2.33	1.46	3.96	8.28	8.19	7.97	1.63	1.77	2.15	16.26	15.44	12.14	103	69	187	337	339	350	65	81	84	618	682	462	Pp01	2588970	2592139	+	Prupe.1G037200	--	K17500 integrin-linked kinase-associated serine/threonine phosphatase 2C [EC:3.1.3.16] | (RefSeq) WAT1-related protein At3g18200 isoform X1 (A)	WAT1-related protein At4g08300 [Prunus persica]	RecName: Full=WAT1-related protein At4g08300;	RecName: Full=WAT1-related protein {ECO:0000256|RuleBase:RU363077};	--	GO:0016021,integral component of membrane; GO:0005886,plasma membrane; GO:0015171,amino acid transmembrane transporter activity; GO:0032973,amino acid export across plasma membrane; GO:0080144,amino acid homeostasis; GO:0043090,amino acid import	EamA-like transporter family
Prupe.1G037400_v2.0.a1	50.13	47.67	50.92	49.34	44.15	41.89	43.2	45.12	38.1	48.55	46.69	42.31	1064	1082	1156	965	879	884	829	992	717	887	991	774	Pp01	2595576	2598209	-	Prupe.1G037400	--	K03521 electron transfer flavoprotein beta subunit | (RefSeq) electron transfer flavoprotein subunit beta, mitochondrial-like (A)	transcription factor bHLH104 [Prunus persica]	RecName: Full=Transcription factor bHLH104; AltName: Full=Basic helix-loop-helix protein 104; Short=AtbHLH104; Short=bHLH 104; AltName: Full=Transcription factor EN 136; AltName: Full=bHLH transcription factor bHLH104;	SubName: Full=Uncharacterized protein {ECO:0000313|EMBL:ONI26652.1};	--	GO:0005634,nucleus; GO:0003677,DNA binding; GO:0003700,DNA-binding transcription factor activity; GO:0046983,protein dimerization activity; GO:0006355,regulation of transcription, DNA-templated; GO:0006351,transcription, DNA-templated	Helix-loop-helix DNA-binding domain
Prupe.1G037500_v2.0.a1	54.52	52.57	51.16	8.11	8.5	9.07	78.46	74.34	73.56	7.02	6.37	6.97	1832	1889	1839	251	268	303	2384	2588	2192	203	214	202	Pp01	2599648	2604398	-	Prupe.1G037500	--	K03521 electron transfer flavoprotein beta subunit | (RefSeq) electron transfer flavoprotein subunit beta, mitochondrial (A)	electron transfer flavoprotein subunit beta, mitochondrial [Prunus persica]	RecName: Full=Electron transfer flavoprotein subunit beta, mitochondrial; Short=Beta-ETF; Flags: Precursor;	SubName: Full=Uncharacterized protein {ECO:0000313|EMBL:EMJ24920.1};	Electron transfer flavoprotein, beta subunit	GO:0005829,cytosol; GO:0005759,mitochondrial matrix; GO:0005739,mitochondrion; GO:0009055,electron transfer activity; GO:0015996,chlorophyll catabolic process; GO:0006552,leucine catabolic process; GO:0055114,oxidation-reduction process	Electron transfer flavoprotein domain
Prupe.1G037700_v2.0.a1	1.21	0.45	1.82	0.92	0.32	0.24	0.27	0.53	0.82	1.2	1.03	1.06	20	8	32	14	5	4	4	9	12	17	17	15	Pp01	2616755	2617527	+	Prupe.1G037700	--	K13433 pathogenesis-related genes transcriptional activator PTI5 | (RefSeq) pathogenesis-related genes transcriptional activator PTI5-like (A)	ethylene-responsive transcription factor ERF095 [Prunus persica]	RecName: Full=Ethylene-responsive transcription factor ERF095;	SubName: Full=Uncharacterized protein {ECO:0000313|EMBL:EMJ24970.1};	--	GO:0005634,nucleus; GO:0003677,DNA binding; GO:0003700,DNA-binding transcription factor activity; GO:0009873,ethylene-activated signaling pathway; GO:0006351,transcription, DNA-templated	AP2 domain
Prupe.1G037800_v2.0.a1	0	0.11	0	0	0	0	0	0.11	0.13	0	0.18	0	0	2	0	0	0	0	0	2	2	0	3	0	Pp01	2621431	2622231	-	Prupe.1G037800	--	K09286 EREBP-like factor | (RefSeq) DDTFR10/A; ethylene-responsive transcription factor 5 (A)	ethylene-responsive transcription factor ERF098 [Prunus persica]	RecName: Full=Ethylene-responsive transcription factor ERF098;	SubName: Full=Uncharacterized protein {ECO:0000313|EMBL:EMJ25469.1};	--	GO:0005634,nucleus; GO:0003677,DNA binding; GO:0003700,DNA-binding transcription factor activity; GO:0009873,ethylene-activated signaling pathway; GO:0010200,response to chitin; GO:0006351,transcription, DNA-templated	AP2 domain
Prupe.1G037900_v2.0.a1	0.41	0.98	1.28	2.24	1.67	1.4	0.45	0.62	0.52	4.96	3.84	1.82	14	36	47	71	54	48	14	22	16	147	132	54	Pp01	2632301	2633915	+	Prupe.1G037900	--	K14516 ethylene-responsive transcription factor 1 | (RefSeq) ethylene-responsive transcription factor 1B (A)	ethylene-responsive transcription factor 1B [Prunus persica]	RecName: Full=Ethylene-responsive transcription factor 1B; Short=AtERF1B; AltName: Full=Ethylene-responsive element-binding factor 1B; Short=EREBP-1B;	SubName: Full=Uncharacterized protein {ECO:0000313|EMBL:EMJ25957.1};	--	GO:0005634,nucleus; GO:0003677,DNA binding; GO:0003700,DNA-binding transcription factor activity; GO:0006952,defense response; GO:0009873,ethylene-activated signaling pathway; GO:0009867,jasmonic acid mediated signaling pathway; GO:0006351,transcription, DNA-templated	AP2 domain
Prupe.1G038000_v2.0.a1	3.64	4.88	10.13	3.15	2.2	5.05	8.33	5.13	5.33	40.73	54.56	9.43	74	106	220	59	42	102	153	108	96	712	1108	165	Pp01	2657410	2658362	-	Prupe.1G038000	--	--	--	--	--	--	--	--
Prupe.1G038100_v2.0.a1	7.85	3.75	11.6	22.14	14.98	15.72	4.89	3.48	7.73	13.26	16.16	9.2	268	137	424	697	480	534	151	123	234	390	552	271	Pp01	2674981	2676583	-	Prupe.1G038100	--	--	early nodulin-75 [Prunus persica]	--	SubName: Full=Uncharacterized protein {ECO:0000313|EMBL:EMJ23360.1};	--	--	--
Prupe.1G038200_v2.0.a1	117.32	63.19	146.68	2.01	0.95	0.67	118.41	70.53	111.79	1.04	1.48	1.81	1580	910	2113	25	12	9	1442	984	1335	12	20	21	Pp01	2685985	2686616	+	Prupe.1G038200	--	--	--	--	--	--	--	--
Prupe.1G038400_v2.0.a1	0.05	0.02	0.02	1.87	2.76	2.12	0	0	0	1.69	1.57	1.7	3	1	1	103	155	126	0	0	0	87	94	88	Pp01	2691442	2694251	+	Prupe.1G038400	--	--	neural Wiskott-Aldrich syndrome protein-like [Prunus persica]	--	SubName: Full=Uncharacterized protein {ECO:0000313|EMBL:ONI26662.1};	--	--	--
Prupe.1G038500_v2.0.a1	35.21	34.66	37.24	31.41	29.55	29.94	39.78	36.41	40.72	34.59	37.2	34.9	2581	2717	2920	2122	2032	2182	2637	2765	2647	2183	2727	2205	Pp01	2712810	2717301	+	Prupe.1G038500	--	K06269 serine/threonine-protein phosphatase PP1 catalytic subunit [EC:3.1.3.16] | (RefSeq) serine/threonine-protein phosphatase PP1 (A)	hypothetical protein PRUPE_1G038500 [Prunus persica]	RecName: Full=Serine/threonine-protein phosphatase PP1; EC=3.1.3.16;	RecName: Full=Serine/threonine-protein phosphatase {ECO:0000256|RuleBase:RU004273}; EC=3.1.3.16 {ECO:0000256|RuleBase:RU004273};	Serine/threonine specific protein phosphatase PP1, catalytic subunit	GO:0005634,nucleus; GO:0046872,metal ion binding; GO:0004722,protein serine/threonine phosphatase activity; GO:0006468,protein phosphorylation; GO:0010161,red light signaling pathway	Calcineurin-like phosphoesterase
Prupe.1G038600_v2.0.a1	0.4	0.14	0.48	132.31	140.82	124.06	0.21	0.08	0.02	131.13	132.8	144.23	23	9	30	7080	7670	7163	11	5	1	6555	7712	7219	Pp01	2724827	2728679	+	Prupe.1G038600	--	K08176 MFS transporter, PHS family, inorganic phosphate transporter | (RefSeq) probable inorganic phosphate transporter 1-3 (A)	probable inorganic phosphate transporter 1-3 [Prunus persica]	RecName: Full=Inorganic phosphate transporter 1-4; Short=AtPht1;4; AltName: Full=H(+)/Pi cotransporter;	SubName: Full=Uncharacterized protein {ECO:0000313|EMBL:EMJ23570.1};	Inorganic phosphate transporter	GO:0005794,Golgi apparatus; GO:0005887,integral component of plasma membrane; GO:0016020,membrane; GO:0005634,nucleus; GO:0005886,plasma membrane; GO:0009506,plasmodesma; GO:0005773,vacuole; GO:0005315,inorganic phosphate transmembrane transporter activity; GO:0015293,symporter activity; GO:0006817,phosphate ion transport; GO:0009737,response to abscisic acid	Sugar (and other) transporter
Prupe.1G038700_v2.0.a1	5.03	2.95	5.86	2.57	2	2.17	2.48	2.46	3.88	4.5	4.55	3.23	231	145	288	109	86	99	103	117	158	178	209	128	Pp01	2732518	2736240	+	Prupe.1G038700	--	K08176 MFS transporter, PHS family, inorganic phosphate transporter | (RefSeq) inorganic phosphate transporter 1-4 (A)	inorganic phosphate transporter 1-4 [Prunus persica]	RecName: Full=Probable inorganic phosphate transporter 1-7; Short=AtPht1;7; AltName: Full=H(+)/Pi cotransporter;	SubName: Full=Uncharacterized protein {ECO:0000313|EMBL:EMJ23790.1};	Inorganic phosphate transporter	GO:0005887,integral component of plasma membrane; GO:0005886,plasma membrane; GO:1901683,arsenate ion transmembrane transporter activity; GO:0005315,inorganic phosphate transmembrane transporter activity; GO:0015293,symporter activity; GO:1901684,arsenate ion transmembrane transport; GO:0006817,phosphate ion transport	Sugar (and other) transporter
Prupe.1G038800_v2.0.a1	0.07	0.07	0.52	5.71	7.43	13.16	0.08	0.04	0.04	8.01	10.3	11.44	2	2	15	142	188	353	2	1	1	186	278	266	Pp01	2742939	2744408	-	Prupe.1G038800	--	K08794 calcium/calmodulin-dependent protein kinase I [EC:2.7.11.17] | (RefSeq) phosphoenolpyruvate carboxylase kinase 1 (A)	phosphoenolpyruvate carboxylase kinase 1 [Prunus persica]	RecName: Full=Phosphoenolpyruvate carboxylase kinase 1; Short=AtPPCK1; EC=2.7.11.1;	SubName: Full=Uncharacterized protein {ECO:0000313|EMBL:EMJ23715.1};	Ca2+/calmodulin-dependent protein kinase, EF-Hand protein superfamily	GO:0005737,cytoplasm; GO:0005634,nucleus; GO:0005524,ATP binding; GO:0009931,calcium-dependent protein serine/threonine kinase activity; GO:0005516,calmodulin binding; GO:0004683,calmodulin-dependent protein kinase activity; GO:0004674,protein serine/threonine kinase activity; GO:0035556,intracellular signal transduction; GO:0018105,peptidyl-serine phosphorylation; GO:0046777,protein autophosphor…	Protein kinase domain
Prupe.1G038900_v2.0.a1	39.95	34.99	40.67	77.13	89.33	88.08	30.71	29.14	37.11	55.86	51.15	57.97	1656	1551	1803	2946	3473	3630	1151	1251	1364	1993	2120	2071	Pp01	2748497	2751988	-	Prupe.1G038900	--	K12119 cryptochrome 2 | (RefSeq) cryptochrome-1 (A)	cryptochrome-1 [Prunus persica]	RecName: Full=Cryptochrome-2 {ECO:0000303|Ref.2}; Short=Atcry2 {ECO:0000303|Ref.2}; AltName: Full=Blue light photoreceptor {ECO:0000303|PubMed:9003312}; AltName: Full=Protein PHR homolog 1 {ECO:0000303|PubMed:9003312}; Short=AtPHH1 {ECO:0000303|PubMed:9003312}; AltName: Full=Protein SUPPRESSOR OF elf3 20 {ECO:0000303|PubMed:21296763};	SubName: Full=Uncharacterized protein {ECO:0000313|EMBL:EMJ26313.1};	Deoxyribodipyrimidine photolyase/cryptochrome	GO:0005737,cytoplasm; GO:0016604,nuclear body; GO:0005634,nucleus; GO:0016605,PML body; GO:0005773,vacuole; GO:0005524,ATP binding; GO:0009882,blue light photoreceptor activity; GO:0071949,FAD binding; GO:0042802,identical protein binding; GO:0046872,metal ion binding; GO:0009785,blue light signaling pathway; GO:0006325,chromatin organization; GO:0006338,chromatin remodeling; GO:0010617,circadian…	FAD binding domain of DNA photolyase
Prupe.1G039000_v2.0.a1	185.34	183.35	205.13	130.15	150.64	137.72	220.34	249.19	221.1	126.11	124.37	115.06	2508	2653	2969	1623	1912	1853	2696	3493	2653	1469	1683	1342	Pp01	2754400	2756652	-	Prupe.1G039000	--	K05765 cofilin | (RefSeq) actin-depolymerizing factor (A)	actin-depolymerizing factor [Prunus persica]	RecName: Full=Actin-depolymerizing factor; Short=ADF;	SubName: Full=Uncharacterized protein {ECO:0000313|EMBL:EMJ24910.1};	Actin depolymerizing factor	GO:0015629,actin cytoskeleton; GO:0003779,actin binding; GO:0030042,actin filament depolymerization	Cofilin/tropomyosin-type actin-binding protein
Prupe.1G039100_v2.0.a1	96.43	99.52	109.09	96.63	126.93	119.46	89.9	86.81	103.25	92.54	91.78	88.46	4151	4581	5023	3833	5125	5113	3499	3871	3941	3429	3951	3282	Pp01	2757637	2759656	-	Prupe.1G039100	--	K02932 large subunit ribosomal protein L5e | (RefSeq) 60S ribosomal protein L5-2 (A)	60S ribosomal protein L5-2 [Prunus persica]	RecName: Full=60S ribosomal protein L5-2;	SubName: Full=Uncharacterized protein {ECO:0000313|EMBL:EMJ24396.1};	60S ribosomal protein L5	GO:0005829,cytosol; GO:0022625,cytosolic large ribosomal subunit; GO:0022626,cytosolic ribosome; GO:0005730,nucleolus; GO:0005886,plasma membrane; GO:0005773,vacuole; GO:0008097,5S rRNA binding; GO:0003735,structural constituent of ribosome; GO:0008283,cell proliferation; GO:0009965,leaf morphogenesis; GO:0000027,ribosomal large subunit assembly; GO:0006412,translation	Ribosomal large subunit proteins 60S L5, and 50S L18
Prupe.1G039200_v2.0.a1	0.03	0.03	0.05	0.92	0.53	0.3	0	0	0	1.97	1.43	1.14	1	1	2	31	18	11	0	0	0	62	52	36	Pp01	2785268	2787702	+	Prupe.1G039200	--	K09422 transcription factor MYB, plant | (RefSeq) transcription factor MYB14 (A)	transcription factor MYB14 [Prunus persica]	RecName: Full=Transcription factor MYB14 {ECO:0000303|PubMed:9839469}; AltName: Full=Myb-related protein 14 {ECO:0000303|PubMed:9839469}; Short=AtMYB14 {ECO:0000303|PubMed:9839469}; Short=MYB14At {ECO:0000303|PubMed:9839469};	SubName: Full=Uncharacterized protein {ECO:0000313|EMBL:EMJ23031.1};	Transcription factor, Myb superfamily	GO:0005634,nucleus; GO:0003700,DNA-binding transcription factor activity; GO:0000981,DNA-binding transcription factor activity, RNA polymerase II-specific; GO:0043565,sequence-specific DNA binding; GO:0001135,RNA polymerase II transcription regulator recruiting activity; GO:0044212,transcription regulatory region DNA binding; GO:0030154,cell differentiation; GO:0045893,positive regulation of tran…	Myb-like DNA-binding domain
Prupe.1G039300_v2.0.a1	329.92	294.29	323.96	162.81	185.77	164.82	297.95	319.75	286.62	174.33	165.64	157.93	11052	10542	11608	5026	5837	5490	9025	11096	8514	5027	5549	4560	Pp01	2802783	2805546	-	Prupe.1G039300	--	K00025 malate dehydrogenase [EC:1.1.1.37] | (RefSeq) malate dehydrogenase (A)	malate dehydrogenase [Prunus persica]	RecName: Full=Malate dehydrogenase; Short=NtRed-2; EC=1.1.1.37;	RecName: Full=Malate dehydrogenase {ECO:0000256|RuleBase:RU003405}; EC=1.1.1.37 {ECO:0000256|RuleBase:RU003405};	Malate dehydrogenase	GO:0005737,cytoplasm; GO:0030060,L-malate dehydrogenase activity; GO:0005975,carbohydrate metabolic process; GO:0006108,malate metabolic process; GO:0006099,tricarboxylic acid cycle	lactate/malate dehydrogenase, alpha/beta C-terminal domain
Prupe.1G039400_v2.0.a1	0.27	0.51	0.64	1.93	2.19	1.51	0.45	0.4	0.77	0.95	0.96	0.48	2	4	5	13	15	11	3	3	5	6	7	3	Pp01	2802857	2804458	+	Prupe.1G039400	--	--	hypothetical protein PRUPE_1G039400 [Prunus persica]	--	SubName: Full=Uncharacterized protein {ECO:0000313|EMBL:ONI26676.1};	--	--	--
Prupe.1G039500_v2.0.a1	4.22	4.19	2.77	12.17	13.01	12.01	7.22	7.79	6.39	10.99	10.91	13.88	245	260	172	651	708	693	379	468	329	549	633	694	Pp01	2820204	2825272	+	Prupe.1G039500	--	K12819 pre-mRNA-processing factor SLU7 | (RefSeq) pre-mRNA-splicing factor SLU7 isoform X1 (A)	hypothetical protein PRUPE_1G039500 [Prunus persica]	RecName: Full=Pre-mRNA-splicing factor SLU7;	SubName: Full=Uncharacterized protein {ECO:0000313|EMBL:ONI26681.1};	RNA splicing factor - Slu7p	GO:0005681,spliceosomal complex; GO:0046872,metal ion binding; GO:0006397,mRNA processing; GO:0000375,RNA splicing, via transesterification reactions	Pre-mRNA splicing Prp18-interacting factor
Prupe.1G039600_v2.0.a1	0.73	0.42	2.68	2.2	1.8	2.6	0.44	0.54	0.82	3.6	3.43	1.83	13	8	51	36	30	46	7	10	13	55	61	28	Pp01	2826042	2826875	-	Prupe.1G039600	--	--	uncharacterized protein LOC18788836 [Prunus persica]	--	SubName: Full=Uncharacterized protein {ECO:0000313|EMBL:ONI26686.1};	--	--	Cotton fibre expressed protein
Prupe.1G039700_v2.0.a1	2.1	1.75	2.1	161.6	145.99	141.76	2.81	2.79	2.42	96.62	91.87	115.01	85	76	91	6036	5550	5713	103	117	87	3371	3724	4018	Pp01	2829186	2833797	+	Prupe.1G039700	--	K14521 N-acetyltransferase 10 [EC:2.3.1.-] | (RefSeq) hypothetical protein (A)	uncharacterized protein LOC18793998 [Prunus persica]	RecName: Full=Probable voltage-gated potassium channel subunit beta; AltName: Full=K(+) channel subunit beta; AltName: Full=Potassium voltage beta 1; Short=KV-beta1;	SubName: Full=Uncharacterized protein {ECO:0000313|EMBL:EMJ23965.1};	Voltage-gated shaker-like K+ channel, subunit beta/KCNAB	GO:0016020,membrane; GO:0005886,plasma membrane; GO:0009506,plasmodesma; GO:0005244,voltage-gated ion channel activity; GO:0006813,potassium ion transport; GO:0034765,regulation of ion transmembrane transport	Aldo/keto reductase family
Prupe.1G039900_v2.0.a1	0	0	0	1.01	2.13	0.88	0.05	0	0.17	0.57	0.63	0.17	0	0	0	19	41	18	1	0	3	10	13	3	Pp01	2842126	2843564	+	Prupe.1G039900	--	K00799 glutathione S-transferase [EC:2.5.1.18] | (RefSeq) probable glutathione S-transferase (A)	probable glutathione S-transferase [Prunus persica]	RecName: Full=Probable glutathione S-transferase; EC=2.5.1.18; AltName: Full=G2-4; AltName: Full=Heat shock protein 26A;	SubName: Full=Uncharacterized protein {ECO:0000313|EMBL:EMJ27312.1};	Glutathione S-transferase	GO:0005737,cytoplasm; GO:0004364,glutathione transferase activity; GO:0006749,glutathione metabolic process; GO:0009737,response to abscisic acid; GO:0009733,response to auxin; GO:0009735,response to cytokinin; GO:0009739,response to gibberellin; GO:0009408,response to heat; GO:0010038,response to metal ion; GO:0009407,toxin catabolic process	Glutathione S-transferase, N-terminal domain
Prupe.1G040000_v2.0.a1	8.26	8.67	7.84	24.13	19.25	20.27	7.56	9.75	6.63	34.45	40.24	32.79	326	366	331	878	713	796	270	399	232	1171	1589	1116	Pp01	2843881	2848319	+	Prupe.1G040000	--	K14521 N-acetyltransferase 10 [EC:2.3.1.-] | (RefSeq) hypothetical protein (A)	uncharacterized protein LOC18792462 [Prunus persica]	RecName: Full=Probable voltage-gated potassium channel subunit beta; AltName: Full=K(+) channel subunit beta;	SubName: Full=Uncharacterized protein {ECO:0000313|EMBL:EMJ26900.1};	Voltage-gated shaker-like K+ channel, subunit beta/KCNAB	GO:0005886,plasma membrane; GO:0009506,plasmodesma; GO:0005244,voltage-gated ion channel activity; GO:0006813,potassium ion transport; GO:0034765,regulation of ion transmembrane transport	Aldo/keto reductase family
Prupe.1G040100_v2.0.a1	0.37	0.38	0.29	1.25	0.77	0.95	0.4	0.44	0.46	1.59	1.48	1.49	33	36	27	102	64	83	32	40	36	121	131	113	Pp01	2848501	2855467	+	Prupe.1G040100	--	K10614 E3 ubiquitin-protein ligase HERC3 [EC:2.3.2.26] | (RefSeq) ultraviolet-B receptor UVR8-like (A)	E3 ubiquitin-protein ligase HERC2 isoform X1 [Prunus persica]	RecName: Full=PH, RCC1 and FYVE domains-containing protein 1 {ECO:0000303|PubMed:11563980}; AltName: Full=Protein Praf4 {ECO:0000303|PubMed:15358268};	SubName: Full=Uncharacterized protein {ECO:0000313|EMBL:ONI26692.1};	--	GO:0046872,metal ion binding; GO:0070300,phosphatidic acid binding; GO:0035091,phosphatidylinositol binding; GO:0017112,Rab guanyl-nucleotide exchange factor activity	Regulator of chromosome condensation (RCC1) repeat
Prupe.1G040200_v2.0.a1	63.65	64.56	71.41	33.89	33.57	37	53.13	56.28	60.3	32.91	33.93	30.81	2977	3229	3573	1461	1473	1721	2247	2727	2501	1325	1587	1242	Pp01	2856523	2861986	+	Prupe.1G040200	--	K21442 ankyrin repeat domain-containing protein 54 | (RefSeq) ankyrin repeat domain-containing protein 54-like (A)	putative E3 ubiquitin-protein ligase XBAT35 isoform X1 [Prunus persica]	RecName: Full=Putative E3 ubiquitin-protein ligase XBAT35; EC=2.3.2.27; AltName: Full=Ankyrin repeat domain and RING finger-containing protein XBAT35; AltName: Full=Protein XB3 homolog 5; AltName: Full=RING-type E3 ubiquitin transferase XBAT35;	SubName: Full=Uncharacterized protein {ECO:0000313|EMBL:EMJ22993.1};	--	GO:0005737,cytoplasm; GO:0005634,nucleus; GO:0000151,ubiquitin ligase complex; GO:0046872,metal ion binding; GO:0031625,ubiquitin protein ligase binding; GO:0004842,ubiquitin-protein transferase activity	Ankyrin repeats (3 copies)
Prupe.1G040300_v2.0.a1	0.02	0	0.06	0.49	1.01	0.79	0.02	0	0	0.87	1.06	0.69	1	0	4	28	59	49	1	0	0	47	66	37	Pp01	2872155	2875084	+	Prupe.1G040300	--	K13413 mitogen-activated protein kinase kinase 4/5 [EC:2.7.12.2] | (RefSeq) mitogen-activated protein kinase kinase 5-like (A)	protein LIGHT-DEPENDENT SHORT HYPOCOTYLS 4 [Prunus persica]	RecName: Full=Protein LIGHT-DEPENDENT SHORT HYPOCOTYLS 4; AltName: Full=Protein ORGAN BOUNDARY 4;	SubName: Full=Uncharacterized protein {ECO:0000313|EMBL:EMJ28122.1};	--	GO:0005634,nucleus; GO:0003677,DNA binding; GO:0009299,mRNA transcription; GO:0007275,multicellular organism development; GO:0090698,post-embryonic plant morphogenesis; GO:0006355,regulation of transcription, DNA-templated; GO:0009416,response to light stimulus	Protein of unknown function (DUF640)
Prupe.1G040400_v2.0.a1	11.81	10	10.69	3.44	3.52	3.78	14.89	14.2	14.29	3.39	4.55	3.51	804	728	779	216	225	256	917	1002	863	199	310	206	Pp01	2887253	2892816	+	Prupe.1G040400	--	K23872 putative homogalacturonan methyltransferase [EC:2.1.1.-] | (RefSeq) hypothetical protein (A)	probable methyltransferase PMT3 [Prunus persica]	RecName: Full=Probable methyltransferase PMT8; EC=2.1.1.-;	SubName: Full=Uncharacterized protein {ECO:0000313|EMBL:EMJ23200.1};	--	GO:0005737,cytoplasm; GO:0005768,endosome; GO:0005794,Golgi apparatus; GO:0000139,Golgi membrane; GO:0016021,integral component of membrane; GO:0005802,trans-Golgi network; GO:0005774,vacuolar membrane; GO:0008757,S-adenosylmethionine-dependent methyltransferase activity; GO:0032259,methylation	Putative S-adenosyl-L-methionine-dependent methyltransferase
Prupe.1G040500_v2.0.a1	27.62	29.09	26.33	8.15	7.46	9.07	24.89	26.62	26.14	8.76	9.7	9.67	1919	2162	1957	522	486	627	1564	1916	1611	524	674	579	Pp01	2900754	2907054	+	Prupe.1G040500	--	K08790 serine/threonine kinase 38 [EC:2.7.11.1] | (RefSeq) serine/threonine-protein kinase tricorner (A)	serine/threonine-protein kinase tricorner [Prunus persica]	RecName: Full=Probable serine/threonine protein kinase IRE {ECO:0000305}; EC=2.7.11.1 {ECO:0000305}; AltName: Full=Protein INCOMPLETE ROOT HAIR ELONGATION {ECO:0000303|PubMed:12000677}; Short=AtIRE {ECO:0000303|PubMed:17237187};	SubName: Full=Uncharacterized protein {ECO:0000313|EMBL:EMJ26947.1};	NDR and related serine/threonine kinases	GO:0005622,intracellular; GO:0005524,ATP binding; GO:0016301,kinase activity; GO:0046872,metal ion binding; GO:0004674,protein serine/threonine kinase activity; GO:0035556,intracellular signal transduction; GO:0018105,peptidyl-serine phosphorylation; GO:0040008,regulation of growth; GO:0009826,unidimensional cell growth	Protein kinase domain
Prupe.1G040600_v2.0.a1	1.31	1.61	1.49	1.49	1.77	1.72	1.68	1.49	1.46	1.32	1.05	1.46	82	108	100	86	104	107	95	97	81	71	66	79	Pp01	2907385	2910324	+	Prupe.1G040600	--	K06180 23S rRNA pseudouridine1911/1915/1917 synthase [EC:5.4.99.23] | (RefSeq) pentatricopeptide repeat-containing protein At1g20230 isoform X1 (A)	putative pentatricopeptide repeat-containing protein At3g23330 [Prunus persica]	RecName: Full=Putative pentatricopeptide repeat-containing protein At3g23330;	SubName: Full=Uncharacterized protein {ECO:0000313|EMBL:ONI26704.1};	FOG: PPR repeat	GO:0043231,intracellular membrane-bounded organelle; GO:0004519,endonuclease activity; GO:0003723,RNA binding; GO:0008270,zinc ion binding; GO:0009451,RNA modification	PPR repeat
Prupe.1G040700_v2.0.a1	131.88	140.22	115.31	28.76	30.2	30.29	167.75	142.87	149.51	28.9	29.03	29.27	7877	8956	7367	1583	1692	1799	9060	8840	7919	1486	1734	1507	Pp01	2912664	2920521	+	Prupe.1G040700	--	K08960 casein kinase 1, epsilon [EC:2.7.11.1] | (RefSeq) casein kinase 1-like protein 10 isoform X2 (A)	casein kinase 1-like protein 10 isoform X2 [Prunus persica]	RecName: Full=Casein kinase 1-like protein 10 {ECO:0000305}; EC=2.7.11.1 {ECO:0000305}; AltName: Full=Protein CASEIN KINASE I-LIKE 10 {ECO:0000303|PubMed:16126836};	SubName: Full=Uncharacterized protein {ECO:0000313|EMBL:EMJ24310.1};	Casein kinase (serine/threonine/tyrosine protein kinase)	GO:0005737,cytoplasm; GO:0005634,nucleus; GO:0009506,plasmodesma; GO:0005524,ATP binding; GO:0004674,protein serine/threonine kinase activity; GO:0006897,endocytosis; GO:0018105,peptidyl-serine phosphorylation; GO:0008360,regulation of cell shape	Protein kinase domain
Prupe.1G041100_v2.0.a1	8.41	9.14	8.39	11.49	13.64	13.78	7.56	7.82	9	11.67	11.17	11.16	867	1008	926	1092	1320	1413	705	836	823	1036	1152	992	Pp01	2941992	2950710	+	Prupe.1G041100	--	K05658 ATP-binding cassette, subfamily B (MDR/TAP), member 1 [EC:3.6.3.44] | (RefSeq) uncharacterized protein LOC111274727 isoform X1 (A)	uncharacterized protein LOC18792630 isoform X1 [Prunus persica]	RecName: Full=COP1-interacting protein 7 {ECO:0000303|PubMed:9668129};	SubName: Full=Uncharacterized protein {ECO:0000313|EMBL:ONI26714.1};	--	GO:0005634,nucleus; GO:0005886,plasma membrane; GO:0009718,anthocyanin-containing compound biosynthetic process; GO:0015995,chlorophyll biosynthetic process; GO:0045893,positive regulation of transcription, DNA-templated; GO:0009416,response to light stimulus; GO:0006351,transcription, DNA-templated	--
Prupe.1G041200_v2.0.a1	2.47	2.28	1.9	2.52	1.99	1.04	2.5	2.32	1.39	3.5	2.58	2.16	86	85	71	81	65	36	79	84	43	105	90	65	Pp01	2950827	2953530	-	Prupe.1G041200	--	K19704 protein phosphatase PTC1 [EC:3.1.3.16] | (RefSeq) putative protein phosphatase 2C-like protein 44 (A)	putative protein phosphatase 2C-like protein 44 [Prunus persica]	RecName: Full=Putative protein phosphatase 2C-like protein 44; Short=AtPP2C44;	SubName: Full=Uncharacterized protein {ECO:0000313|EMBL:EMJ23718.1};	Serine/threonine protein phosphatase	GO:0004722,protein serine/threonine phosphatase activity	Protein phosphatase 2C
Prupe.1G041300_v2.0.a1	0.38	0.35	0.68	5.49	5.99	4.83	0.54	0.3	0.48	5.3	4.09	4.92	27	27	52	360	400	342	35	22	30	325	291	302	Pp01	2956143	2960338	+	Prupe.1G041300	--	K13457 disease resistance protein RPM1 | (RefSeq) probable disease resistance protein At1g58602 isoform X1 (A)	hypothetical protein PRUPE_1G041300 [Prunus persica]	RecName: Full=Putative disease resistance protein At1g50180;	SubName: Full=Uncharacterized protein {ECO:0000313|EMBL:ONI26720.1};	Apoptotic ATPase	GO:0005886,plasma membrane; GO:0009506,plasmodesma; GO:0043531,ADP binding; GO:0005524,ATP binding; GO:0006952,defense response; GO:0007165,signal transduction	NB-ARC domain
Prupe.1G041400_v2.0.a1	1.34	1.36	1.19	0.18	0.16	0.23	0.92	1.6	1.18	0.27	0.23	0.21	82	89	78	10	9	14	51	101	64	14	14	11	Pp01	2962826	2967445	+	Prupe.1G041400	--	--	uncharacterized protein LOC18792769 isoform X2 [Prunus persica]	--	SubName: Full=Uncharacterized protein {ECO:0000313|EMBL:ONI26721.1};	--	GO:0003723,RNA binding	RNA recognition motif. (a.k.a. RRM, RBD, or RNP domain)
Prupe.1G041500_v2.0.a1	92.33	87.41	92.23	57.14	73.15	57.05	85.78	90.31	78.57	58.65	54.9	49.52	2176	2203	2325	1241	1617	1337	1828	2205	1642	1190	1294	1006	Pp01	2967909	2970182	-	Prupe.1G041500	--	K02875 large subunit ribosomal protein L14e | (RefSeq) 60S ribosomal protein L14-2-like (A)	60S ribosomal protein L14-2 [Prunus persica]	RecName: Full=60S ribosomal protein L14-2;	SubName: Full=Uncharacterized protein {ECO:0000313|EMBL:EMJ27268.1};	60S ribosomal protein L14	GO:0009507,chloroplast; GO:0005829,cytosol; GO:0022625,cytosolic large ribosomal subunit; GO:0022626,cytosolic ribosome; GO:0005783,endoplasmic reticulum; GO:0005730,nucleolus; GO:0009506,plasmodesma; GO:0042788,polysomal ribosome; GO:0005774,vacuolar membrane; GO:0005773,vacuole; GO:0003729,mRNA binding; GO:0003723,RNA binding; GO:0003735,structural constituent of ribosome; GO:0042273,ribosomal …	Ribosomal protein L14
Prupe.1G041600_v2.0.a1	2.23	2.55	4.35	0.47	0	0.25	4.05	2.52	5.67	0.29	0.43	0.58	36	44	75	7	0	4	59	42	81	4	7	8	Pp01	2976884	2978561	+	Prupe.1G041600	--	K16904 dCTP diphosphatase [EC:3.6.1.12] | (RefSeq) dCTP pyrophosphatase 1-like (A)	dCTP pyrophosphatase 1-like [Prunus avium]	--	SubName: Full=Uncharacterized protein {ECO:0000313|EMBL:EMJ24849.1};	--	GO:0046872,metal ion binding; GO:0047429,nucleoside-triphosphate diphosphatase activity; GO:0009143,nucleoside triphosphate catabolic process	MazG nucleotide pyrophosphohydrolase domain
Prupe.1G041700_v2.0.a1	66.85	62.96	70.02	12.98	11.92	11.58	51.41	61.64	43.72	16.44	15.71	13.2	2409	2426	2699	431	403	415	1675	2301	1397	510	566	410	Pp01	2981459	2985099	+	Prupe.1G041700	--	K08051 pleckstrin homology domain containing family A member 8 | (RefSeq) glycolipid transfer protein 1-like isoform X1 (A)	glycolipid transfer protein 1 [Prunus persica]	RecName: Full=Glycolipid transfer protein 1 {ECO:0000303|PubMed:16309699};	SubName: Full=Uncharacterized protein {ECO:0000313|EMBL:EMJ28710.1};	Glycolipid transfer protein	GO:0005829,cytosol; GO:0005886,plasma membrane; GO:0120013,intermembrane lipid transfer activity	Glycolipid transfer protein (GLTP)
Prupe.1G041800_v2.0.a1	0.11	0	0.11	0	0	0	0.03	0	0.03	0	0.03	0	4	0	4	0	0	0	1	0	1	0	1	0	Pp01	2987885	2990330	+	Prupe.1G041800	--	--	CRIB domain-containing protein RIC7 [Prunus persica]	RecName: Full=CRIB domain-containing protein RIC7; AltName: Full=ROP-interactive CRIB motif-containing protein 7; AltName: Full=Target of ROP protein RIC7;	SubName: Full=Uncharacterized protein {ECO:0000313|EMBL:ONI26729.1};	--	GO:0005737,cytoplasm; GO:0005634,nucleus; GO:0005886,plasma membrane; GO:0040008,regulation of growth; GO:0009416,response to light stimulus	P21-Rho-binding domain
Prupe.1G041900_v2.0.a1	0.03	0	0	0.07	0.11	0.1	0	0	0	0	0.13	0.08	1	0	0	2	3	3	0	0	0	0	4	2	Pp01	2990443	2992013	-	Prupe.1G041900	--	K08770 ubiquitin C | (RefSeq) polyubiquitin-like (A)	polyubiquitin isoform X2 [Prunus persica]	RecName: Full=Polyubiquitin; Contains: RecName: Full=Ubiquitin; Flags: Precursor;	SubName: Full=Uncharacterized protein {ECO:0000313|EMBL:ONI26730.1};	Ubiquitin and ubiquitin-like proteins	GO:0005737,cytoplasm; GO:0005634,nucleus	Ubiquitin family
Prupe.1G042000_v2.0.a1	0.39	0.37	0.33	0.58	0.26	0.64	0.51	0.27	0.4	1.44	0.85	0.54	11	11	10	15	7	18	13	8	10	35	24	13	Pp01	2992488	2995258	-	Prupe.1G042000	--	K08770 ubiquitin C | (RefSeq) polyubiquitin isoform X1 (A)	polyubiquitin isoform X1 [Prunus persica]	RecName: Full=Polyubiquitin 14; Contains: RecName: Full=Ubiquitin; Flags: Precursor;	SubName: Full=Uncharacterized protein {ECO:0000313|EMBL:ONI26731.1};	Ubiquitin and ubiquitin-like proteins	GO:0005634,nucleus; GO:0005773,vacuole; GO:0006511,ubiquitin-dependent protein catabolic process	Ubiquitin family
Prupe.1G042100_v2.0.a1	0.12	0.2	0.45	0.55	0.65	0.36	0.13	0.2	0.24	0.57	0.49	0.54	8	14	32	34	41	24	8	14	14	33	33	31	Pp01	3003981	3008240	-	Prupe.1G042100	--	K10398 kinesin family member 11 | (RefSeq) kinesin-like protein KIN-10A (A)	kinesin-like protein KIN-10A [Prunus persica]	RecName: Full=Kinesin-like protein KIN-10A {ECO:0000305}; AltName: Full=Phragmoplast-associated kinesin-related protein 2 {ECO:0000303|PubMed:11701879}; Short=AtPAKRP2 {ECO:0000303|PubMed:11701879};	SubName: Full=Uncharacterized protein {ECO:0000313|EMBL:EMJ26529.1};	Kinesin-like protein	GO:0005737,cytoplasm; GO:0005871,kinesin complex; GO:0005874,microtubule; GO:0009524,phragmoplast; GO:0005524,ATP binding; GO:0008574,ATP-dependent microtubule motor activity, plus-end-directed; GO:0008017,microtubule binding; GO:0007018,microtubule-based movement; GO:0047496,vesicle transport along microtubule	Kinesin motor domain
Prupe.1G042200_v2.0.a1	65.44	65.51	62.51	230.87	184.35	188.44	70.87	85.02	65.16	211.91	220.09	230.84	1743	1866	1781	5667	4606	4991	1707	2346	1539	4859	5863	5300	Pp01	3012036	3014903	-	Prupe.1G042200	--	--	probable plastid-lipid-associated protein 6, chloroplastic [Prunus persica]	RecName: Full=Plastid-lipid-associated protein 6, chloroplastic {ECO:0000303|PubMed:16850419}; AltName: Full=Fibrillin-4 {ECO:0000303|PubMed:16461379}; AltName: Full=Fibrillin-6 {ECO:0000303|PubMed:18455927}; AltName: Full=Harpin-binding protein 1 {ECO:0000303|Ref.1}; Short=HrBP1 {ECO:0000303|Ref.1}; AltName: Full=Plastoglobulin 30.4 {ECO:0000303|PubMed:16414959}; Short=AtPGL30.4 {ECO:0000303|Pub…	SubName: Full=Uncharacterized protein {ECO:0000313|EMBL:EMJ23379.1};	--	GO:0009507,chloroplast; GO:0009941,chloroplast envelope; GO:0009534,chloroplast thylakoid; GO:0009535,chloroplast thylakoid membrane; GO:0016020,membrane; GO:0005634,nucleus; GO:0005886,plasma membrane; GO:0010287,plastoglobule; GO:0009579,thylakoid; GO:0031977,thylakoid lumen; GO:0009658,chloroplast organization; GO:0042742,defense response to bacterium; GO:0010193,response to ozone	PAP_fibrillin
Prupe.1G042300_v2.0.a1	1.06	1.12	1.3	0.03	0.04	0.08	0.95	0.79	1.34	0.1	0.11	0.04	89	101	117	2	3	7	72	69	100	7	9	3	Pp01	3015635	3020466	+	Prupe.1G042300	--	--	KIN14B-interacting protein At4g14310 [Prunus persica]	RecName: Full=KIN14B-interacting protein At4g14310;	SubName: Full=Uncharacterized protein {ECO:0000313|EMBL:EMJ28859.1};	--	GO:0005618,cell wall; GO:0005737,cytoplasm; GO:0007049,cell cycle; GO:0051301,cell division	--
Prupe.1G042400_v2.0.a1	0	0	0	16.4	21.74	22.38	0	0	0	20.74	20.86	18.74	0	0	0	845	1140	1244	0	0	0	998	1166	903	Pp01	3026999	3032825	+	Prupe.1G042400	--	K17756 long-chain-alcohol oxidase [EC:1.1.3.20] | (RefSeq) long-chain-alcohol oxidase FAO1 (A)	long-chain-alcohol oxidase FAO1 [Prunus persica]	RecName: Full=Long-chain-alcohol oxidase FAO1; EC=1.1.3.20; AltName: Full=Long-chain fatty alcohol oxidase 1;	RecName: Full=Long-chain-alcohol oxidase {ECO:0000256|PIRNR:PIRNR028937}; EC=1.1.3.20 {ECO:0000256|PIRNR:PIRNR028937};	--	GO:0016021,integral component of membrane; GO:0050660,flavin adenine dinucleotide binding; GO:0046577,long-chain-alcohol oxidase activity; GO:0006066,alcohol metabolic process; GO:0055114,oxidation-reduction process; GO:0009409,response to cold	GMC oxidoreductase
Prupe.1G042500_v2.0.a1	1.29	0.83	0.44	3.97	3.25	3.7	6.53	5.06	2.96	6.89	7.89	5.11	80	55	29	227	189	228	366	325	163	368	489	273	Pp01	3032997	3041186	-	Prupe.1G042500	--	K14514 ethylene-insensitive protein 3 | (RefSeq) hypothetical protein (A)	phosphate transporter PHO1 [Prunus persica]	RecName: Full=Phosphate transporter PHO1 {ECO:0000303|PubMed:11971143}; AltName: Full=Protein PHO1 {ECO:0000303|PubMed:11971143}; Short=AtPHO1 {ECO:0000303|PubMed:11971143};	SubName: Full=Uncharacterized protein {ECO:0000313|EMBL:EMJ26450.1};	Predicted small molecule transporter	GO:0005789,endoplasmic reticulum membrane; GO:0005794,Golgi apparatus; GO:0000139,Golgi membrane; GO:0016021,integral component of membrane; GO:0005886,plasma membrane; GO:0005802,trans-Golgi network; GO:0000822,inositol hexakisphosphate binding; GO:0015114,phosphate ion transmembrane transporter activity; GO:0016036,cellular response to phosphate starvation; GO:0048016,inositol phosphate-mediate…	EXS family
Prupe.1G042700_v2.0.a1	0	0	0.03	0	0	0	0.19	0.26	0.08	0.04	0	0	0	0	1	0	0	0	5	8	2	1	0	0	Pp01	3063999	3066383	+	Prupe.1G042700	--	K11423 histone-lysine N-methyltransferase SETD2 [EC:2.1.1.43] | (RefSeq) histone-lysine N-methyltransferase ASHH2-like isoform X1 (A)	hypothetical protein PRUPE_1G042700 [Prunus persica]	RecName: Full=Histone-lysine N-methyltransferase ASHH2; EC=2.1.1.43; AltName: Full=ASH1 homolog 2 {ECO:0000303|PubMed:19915673}; AltName: Full=H3-K4-HMTase; AltName: Full=Histone H3-K36 methyltransferase 8; Short=H3-K36-HMTase 8; AltName: Full=Protein EARLY FLOWERING IN SHORT DAYS; AltName: Full=Protein LAZARUS 2 {ECO:0000303|PubMed:20949080}; AltName: Full=Protein SET DOMAIN GROUP 8;	SubName: Full=Uncharacterized protein {ECO:0000313|EMBL:ONI26741.1};	Clathrin coat binding protein/Huntingtin interacting protein HIP1, involved in regulation of endocytosis	GO:0000775,chromosome, centromeric region; GO:0005634,nucleus; GO:0042800,histone methyltransferase activity (H3-K4 specific); GO:0008270,zinc ion binding; GO:0048653,anther development; GO:0016116,carotenoid metabolic process; GO:0009553,embryo sac development; GO:0010452,histone H3-K36 methylation; GO:0009910,negative regulation of flower development; GO:0048481,plant ovule development; GO:0009…	--
Prupe.1G042800_v2.0.a1	0.72	0.96	1.92	0.5	0.88	0.21	0.97	0.55	1.16	2.51	2.26	1.25	14	20	40	9	16	4	17	11	20	42	44	21	Pp01	3066730	3068193	+	Prupe.1G042800	--	--	cell number regulator 10 [Prunus persica]	RecName: Full=Cell number regulator 10; AltName: Full=ZmCNR10;	SubName: Full=Uncharacterized protein {ECO:0000313|EMBL:ONI26742.1};	--	GO:0016021,integral component of membrane	PLAC8 family
Prupe.1G043100_v2.0.a1	0	0	0.02	4.51	3.56	3.51	0	0.02	0.03	2.95	1.99	2.23	0	0	2	327	263	275	0	2	2	200	157	151	Pp01	3075094	3080116	-	Prupe.1G043100	--	K19613 leucine-rich repeat protein SHOC2 | (RefSeq) putative inactive disease susceptibility protein LOV1 (A)	putative disease resistance protein At1g50180 isoform X1 [Prunus persica]	RecName: Full=Disease resistance protein RPP8; AltName: Full=Resistance to Peronospora parasitica protein 8;	SubName: Full=Uncharacterized protein {ECO:0000313|EMBL:EMJ27430.1};	Apoptotic ATPase	GO:0005886,plasma membrane; GO:0043531,ADP binding; GO:0005524,ATP binding; GO:0000166,nucleotide binding; GO:0071446,cellular response to salicylic acid stimulus; GO:0006952,defense response; GO:0051607,defense response to virus; GO:0009626,plant-type hypersensitive response; GO:0002230,positive regulation of defense response to virus by host; GO:0009646,response to absence of light; GO:0009637,…	NB-ARC domain
Prupe.1G043300_v2.0.a1	0.14	0.03	0.03	1.06	1.12	2.42	0.04	0.1	0	2.19	2.37	2.06	4	1	1	28	30	69	1	3	0	54	68	51	Pp01	3098597	3100315	+	Prupe.1G043300	--	--	hypothetical protein PRUPE_1G043300 [Prunus persica]	RecName: Full=Cell number regulator 11; AltName: Full=ZmCNR11;	SubName: Full=Uncharacterized protein {ECO:0000313|EMBL:ONI26751.1};	--	GO:0016021,integral component of membrane	PLAC8 family
Prupe.1G043400_v2.0.a1	0.07	0	0.08	2.36	1.72	2.33	0.14	0.06	0.13	2.83	2.19	1.7	4	0	5	133	99	142	8	4	7	149	134	90	Pp01	3106980	3112505	+	Prupe.1G043400	--	--	protein PLANT CADMIUM RESISTANCE 7 [Prunus persica]	RecName: Full=Cell number regulator 10; AltName: Full=ZmCNR10;	SubName: Full=Uncharacterized protein {ECO:0000313|EMBL:ONI26753.1};	--	GO:0016021,integral component of membrane	PLAC8 family
Prupe.1G043500_v2.0.a1	0	0	0	4.47	2.44	3.16	0	0	0	7.07	4.71	2.43	0	0	0	63	35	48	0	0	0	93	72	32	Pp01	3117052	3118338	+	Prupe.1G043500	--	--	cell number regulator 10 [Prunus persica]	RecName: Full=Cell number regulator 10; AltName: Full=ZmCNR10;	SubName: Full=Uncharacterized protein {ECO:0000313|EMBL:ONI26754.1};	--	GO:0016021,integral component of membrane	PLAC8 family
Prupe.1G043700_v2.0.a1	3.24	2.85	3.4	3	4.02	4.26	3.41	3.78	4.94	3	1.93	2.48	253	238	284	216	295	331	241	306	342	202	151	167	Pp01	3131406	3135540	-	Prupe.1G043700	--	K13457 disease resistance protein RPM1 | (RefSeq) putative disease resistance protein At1g50180 (A)	hypothetical protein PRUPE_1G043700 [Prunus persica]	RecName: Full=Putative disease resistance protein At1g50180;	SubName: Full=Uncharacterized protein {ECO:0000313|EMBL:ONI26756.1};	Apoptotic ATPase	GO:0005886,plasma membrane; GO:0009506,plasmodesma; GO:0043531,ADP binding; GO:0005524,ATP binding; GO:0006952,defense response; GO:0007165,signal transduction	NB-ARC domain
Prupe.1G044000_v2.0.a1	15.28	15.19	17.18	8	8.52	7.12	11.67	11.48	10.95	6.42	6.99	5.78	365	388	439	176	191	169	252	284	232	132	167	119	Pp01	3149419	3152485	+	Prupe.1G044000	--	K13347 peroxisomal membrane protein 2 | (RefSeq) peroxisomal membrane protein PMP22 (A)	PREDICTED: peroxisomal membrane protein PMP22 [Prunus mume]	RecName: Full=Peroxisomal membrane protein PMP22; AltName: Full=22 kDa peroxisomal membrane protein;	SubName: Full=Uncharacterized protein {ECO:0000313|EMBL:EMJ24594.1};	Peroxisomal membrane protein MPV17 and related proteins	GO:0005779,integral component of peroxisomal membrane	Mpv17 / PMP22 family
Prupe.1G044100_v2.0.a1	0.92	1.01	0.52	0	0	0	1.15	0.66	0.72	0	0	0	23	27	14	0	0	0	26	17	16	0	0	0	Pp01	3152163	3153857	-	Prupe.1G044100	--	--	hypothetical protein PRUPE_1G044100 [Prunus persica]	--	SubName: Full=Uncharacterized protein {ECO:0000313|EMBL:ONI26766.1};	--	GO:0016021,integral component of membrane	--
Prupe.1G044200_v2.0.a1	0.38	0.42	0.28	0	0.08	0	0.58	0.66	0	0	0	0	5	6	4	0	1	0	7	9	0	0	0	0	Pp01	3156760	3157381	+	Prupe.1G044200	--	--	hypothetical protein PRUPE_1G044200 [Prunus persica]	--	SubName: Full=Uncharacterized protein {ECO:0000313|EMBL:ONI26767.1};	--	GO:0016021,integral component of membrane	--
Prupe.1G044300_v2.0.a1	66.98	66.6	45.33	10.75	11.72	13.17	36.97	22.37	24.7	8.99	8.63	9.52	3003	3193	2174	444	493	587	1499	1039	982	347	387	368	Pp01	3157582	3159685	-	Prupe.1G044300	--	--	uncharacterized protein LOC18789832 [Prunus persica]	--	SubName: Full=Uncharacterized protein {ECO:0000313|EMBL:EMJ24897.1};	--	--	--
Prupe.1G044400_v2.0.a1	0.07	0.06	0	0	0	0	0	0	0	0	0	0	1	1	0	0	0	0	0	0	0	0	0	0	Pp01	3175666	3176456	+	Prupe.1G044400	--	--	hypothetical protein PRUPE_1G044400, partial [Prunus persica]	--	SubName: Full=Uncharacterized protein {ECO:0000313|EMBL:ONI26770.1}; Flags: Fragment;	--	--	Glycine rich protein family
Prupe.1G044600_v2.0.a1	20.84	20.83	21.75	9.09	9.23	9.42	21.05	25.52	25.46	10.9	10.96	9.62	1548	1655	1728	622	643	696	1414	1964	1677	697	814	616	Pp01	3189339	3194946	+	Prupe.1G044600	--	K21843 tetratricopeptide repeat protein 7 | (RefSeq) protein NPGR2 (A)	protein NPGR2 [Prunus persica]	RecName: Full=Protein NPGR2 {ECO:0000303|PubMed:12928497}; AltName: Full=NO POLLEN GERMINATION RELATED 2 {ECO:0000303|PubMed:12928497};	SubName: Full=Uncharacterized protein {ECO:0000313|EMBL:EMJ26411.1};	Predicted calmodulin-binding protein	GO:0005886,plasma membrane; GO:0005516,calmodulin binding	Tetratricopeptide repeat
Prupe.1G044700_v2.0.a1	40.05	41.87	39.22	29.97	33.94	28.86	35.43	38.11	30.75	28.75	29.37	26.57	780	872	817	538	620	559	624	769	531	482	572	446	Pp01	3197296	3199496	+	Prupe.1G044700	--	K02875 large subunit ribosomal protein L14e | (RefSeq) 60S ribosomal protein L14-1-like (A)	60S ribosomal protein L14-1 [Prunus persica]	RecName: Full=60S ribosomal protein L14-1;	SubName: Full=Uncharacterized protein {ECO:0000313|EMBL:EMJ25051.1};	60S ribosomal protein L14	GO:0022625,cytosolic large ribosomal subunit; GO:0005783,endoplasmic reticulum; GO:0009506,plasmodesma; GO:0005773,vacuole; GO:0003723,RNA binding; GO:0003735,structural constituent of ribosome; GO:0042273,ribosomal large subunit biogenesis; GO:0006412,translation	Ribosomal protein L14
Prupe.1G044800_v2.0.a1	0	0	0	0	0	0.02	0.03	0	0.03	0	0.05	0	0	0	0	0	0	1	1	0	1	0	2	0	Pp01	3199951	3204931	+	Prupe.1G044800	--	K03754 translation initiation factor eIF-2B subunit beta | (RefSeq) translation initiation factor eIF-2B subunit beta (A)	hypothetical protein PRUPE_1G044800 [Prunus persica]	--	SubName: Full=Uncharacterized protein {ECO:0000313|EMBL:ONI26775.1};	Translation initiation factor 2B, beta subunit (eIF-2Bbeta/GCD7)	GO:0044237,cellular metabolic process	Initiation factor 2 subunit family
Prupe.1G045100_v2.0.a1	35.79	33.58	38.53	73.09	64.06	71.03	40.9	38.98	33.04	106.81	109.98	108.82	601	603	692	1131	1009	1186	621	678	492	1544	1847	1575	Pp01	3222304	3223645	-	Prupe.1G045100	--	K02902 large subunit ribosomal protein L28 | (RefSeq) 50S ribosomal protein L28, chloroplastic (A)	50S ribosomal protein L28, chloroplastic [Prunus persica]	RecName: Full=50S ribosomal protein L28, chloroplastic; AltName: Full=CL28; Flags: Precursor;	SubName: Full=Uncharacterized protein {ECO:0000313|EMBL:EMJ24856.1};	--	GO:0009507,chloroplast; GO:0009941,chloroplast envelope; GO:0009570,chloroplast stroma; GO:0022625,cytosolic large ribosomal subunit; GO:0016020,membrane; GO:0003735,structural constituent of ribosome; GO:0006412,translation	Ribosomal L28 family
Prupe.1G045200_v2.0.a1	8.91	9.71	7.37	15.58	16.55	16.59	8.42	8.76	9.22	13.92	14.38	16	694	809	614	1118	1209	1285	593	707	637	933	1120	1074	Pp01	3225213	3235649	-	Prupe.1G045200	--	K12837 splicing factor U2AF 65 kDa subunit | (RefSeq) splicing factor U2af large subunit A (A)	splicing factor U2af large subunit A [Prunus persica]	RecName: Full=Splicing factor U2af large subunit A; AltName: Full=U2 auxiliary factor 65 kDa subunit A; AltName: Full=U2 small nuclear ribonucleoprotein auxiliary factor large subunit A; Short=U2 snRNP auxiliary factor large subunit A;	SubName: Full=Uncharacterized protein {ECO:0000313|EMBL:ONI26780.1};	Splicing factor U2AF, large subunit (RRM superfamily)	GO:0005634,nucleus; GO:0003723,RNA binding; GO:0006397,mRNA processing; GO:0008380,RNA splicing	RNA recognition motif. (a.k.a. RRM, RBD, or RNP domain)
Prupe.1G045300_v2.0.a1	213.59	206.22	210.42	85.87	86.42	91.28	220.61	224.41	204.03	85.16	88.87	87.81	6008	6203	6331	2226	2280	2553	5611	6539	5089	2062	2500	2129	Pp01	3237234	3240406	-	Prupe.1G045300	--	K00655 1-acyl-sn-glycerol-3-phosphate acyltransferase [EC:2.3.1.51] | (RefSeq) uncharacterized protein LOC105166581 (A)	multiple organellar RNA editing factor 2, chloroplastic [Prunus persica]	RecName: Full=Multiple organellar RNA editing factor 5, chloroplastic/mitochondrial {ECO:0000305}; AltName: Full=RNA editing-interacting protein 5 {ECO:0000303|PubMed:23818871}; Flags: Precursor;	SubName: Full=Uncharacterized protein {ECO:0000313|EMBL:EMJ24941.1};	--	GO:0009507,chloroplast; GO:0005739,mitochondrion; GO:0080156,mitochondrial mRNA modification; GO:0006397,mRNA processing	Peptidase inhibitor I9
Prupe.1G045400_v2.0.a1	0	0	0.03	0	0.08	0	0	0	0	0.09	0.11	0	0	0	1	0	2	0	0	0	0	2	3	0	Pp01	3240831	3242563	-	Prupe.1G045400	--	K04733 interleukin-1 receptor-associated kinase 4 [EC:2.7.11.1] | (RefSeq) glycerophosphodiester phosphodiesterase protein kinase domain-containing GDPDL2-like (A)	thaumatin-like protein 1 [Prunus persica]	RecName: Full=Thaumatin-like protein 1; Flags: Precursor;	SubName: Full=Uncharacterized protein {ECO:0000313|EMBL:ONI26782.1};	--	GO:0005576,extracellular region	Thaumatin family
Prupe.1G045500_v2.0.a1	53.56	49.12	52.55	40.52	32.94	32.66	56.56	55.85	46.13	44	41.52	40.03	1397	1370	1466	974	806	847	1334	1509	1067	988	1083	900	Pp01	3242813	3245685	-	Prupe.1G045500	--	K01725 cyanate lyase [EC:4.2.1.104] | (RefSeq) cyanate hydratase (A)	cyanate hydratase [Prunus persica]	RecName: Full=Cyanate hydratase {ECO:0000255|HAMAP-Rule:MF_03139}; Short=Cyanase {ECO:0000255|HAMAP-Rule:MF_03139}; EC=4.2.1.104 {ECO:0000255|HAMAP-Rule:MF_03139}; AltName: Full=Cyanate hydrolase {ECO:0000255|HAMAP-Rule:MF_03139}; AltName: Full=Cyanate lyase {ECO:0000255|HAMAP-Rule:MF_03139};	RecName: Full=Cyanate hydratase {ECO:0000256|HAMAP-Rule:MF_03139}; Short=Cyanase {ECO:0000256|HAMAP-Rule:MF_03139}; EC=4.2.1.104 {ECO:0000256|HAMAP-Rule:MF_03139}; AltName: Full=Cyanate hydrolase {ECO:0000256|HAMAP-Rule:MF_03139}; AltName: Full=Cyanate lyase {ECO:0000256|HAMAP-Rule:MF_03139};	--	GO:0008824,cyanate hydratase activity; GO:0043565,sequence-specific DNA binding; GO:0009439,cyanate metabolic process	Cyanate lyase C-terminal domain
Prupe.1G045600_v2.0.a1	0.04	0.01	0.07	1.67	1.83	1.36	0.01	0	0.01	1.79	2.13	1.53	3	1	6	116	129	102	1	0	1	116	160	99	Pp01	3250000	3255617	+	Prupe.1G045600	--	K14638 solute carrier family 15 (peptide/histidine transporter), member 3/4 | (RefSeq) protein NRT1/ PTR FAMILY 5.2-like (A)	protein NRT1/ PTR FAMILY 5.2 [Prunus persica]	RecName: Full=Protein NRT1/ PTR FAMILY 5.2; Short=AtNPF5.2; AltName: Full=Peptide transporter PTR3-A; Short=AtPTR3;	SubName: Full=Uncharacterized protein {ECO:0000313|EMBL:EMJ23260.1};	H+/oligopeptide symporter	GO:0016021,integral component of membrane; GO:0042936,NA; GO:0022857,transmembrane transporter activity; GO:0042937,tripeptide transmembrane transporter activity; GO:0042742,defense response to bacterium; GO:0042938,dipeptide transport; GO:0042538,hyperosmotic salinity response; GO:0009737,response to abscisic acid; GO:0080052,response to histidine; GO:0009753,response to jasmonic acid; GO:004320…	POT family
Prupe.1G045700_v2.0.a1	0.01	0.04	0	0.02	0.03	0.01	0.01	0	0	0.01	0.03	0.01	1	4	0	2	3	1	1	0	0	1	3	1	Pp01	3253138	3258588	-	Prupe.1G045700	--	--	uncharacterized protein LOC18788577 [Prunus persica]	--	SubName: Full=Uncharacterized protein {ECO:0000313|EMBL:EMJ28228.1};	--	--	Plant family of unknown function (DUF810)
Prupe.1G045800_v2.0.a1	7.48	5.99	7.05	6.3	1.52	2.3	7.08	6.95	5.54	21.35	24.76	24.76	545	467	550	423	104	167	467	525	358	1340	1805	1556	Pp01	3260912	3270754	+	Prupe.1G045800	--	K00574 cyclopropane-fatty-acyl-phospholipid synthase [EC:2.1.1.79] | (RefSeq) uncharacterized protein LOC18793372 isoform X2 (A)	uncharacterized protein LOC18793372 isoform X2 [Prunus persica]	RecName: Full=Probable (S)-tetrahydroprotoberberine N-methyltransferase 2; Short=PbTNMT2; EC=2.1.1.122;	SubName: Full=Uncharacterized protein {ECO:0000313|EMBL:EMJ28210.1};	--	GO:0005737,cytoplasm; GO:0030782,(S)-tetrahydroprotoberberine N-methyltransferase activity	Mycolic acid cyclopropane synthetase
Prupe.1G045900_v2.0.a1	49.56	51.84	52.54	107.43	130.88	122.69	39.14	39.89	44.53	86.96	86.08	99.03	3350	3747	3799	6692	8298	8246	2392	2793	2669	5060	5819	5770	Pp01	3270742	3274994	-	Prupe.1G045900	--	K14411 RNA-binding protein Musashi | (RefSeq) heterogeneous nuclear ribonucleoprotein 1 (A)	heterogeneous nuclear ribonucleoprotein 1 [Prunus persica]	RecName: Full=Heterogeneous nuclear ribonucleoprotein 1; Short=hnRNP1;	SubName: Full=Uncharacterized protein {ECO:0000313|EMBL:EMJ24141.1};	RNA-binding protein musashi/mRNA cleavage and polyadenylation factor I complex, subunit HRP1	GO:0005829,cytosol; GO:0005634,nucleus; GO:0005681,spliceosomal complex; GO:0003729,mRNA binding; GO:0006397,mRNA processing; GO:0051028,mRNA transport; GO:1901000,regulation of response to salt stress; GO:2000070,regulation of response to water deprivation; GO:0008380,RNA splicing; GO:0010228,vegetative to reproductive phase transition of meristem	RNA recognition motif. (a.k.a. RRM, RBD, or RNP domain)
Prupe.1G046000_v2.0.a1	0.1	0.13	0.32	0.04	0	0.03	0.11	0	0.11	0.16	0.34	0.35	3	4	10	1	0	1	3	0	3	4	10	9	Pp01	3276783	3278352	+	Prupe.1G046000	--	--	uncharacterized protein LOC18789409 [Prunus persica]	--	SubName: Full=Uncharacterized protein {ECO:0000313|EMBL:ONI26789.1};	--	--	--
Prupe.1G046100_v2.0.a1	14.19	17.49	16.89	26.51	25.7	26.52	16.76	19.77	15.46	26.04	26.04	24.79	176	232	224	303	299	327	188	254	170	278	323	265	Pp01	3279311	3281980	-	Prupe.1G046100	--	--	PREDICTED: uncharacterized protein LOC103323918 [Prunus mume]	--	SubName: Full=Uncharacterized protein {ECO:0000313|EMBL:ONI26790.1};	--	GO:0009642,response to light intensity	--
Prupe.1G046200_v2.0.a1	0.16	0	0.02	0.06	0	0	0.06	0.05	0	0	0.05	0	6	0	1	2	0	0	2	2	0	0	2	0	Pp01	3284088	3289209	+	Prupe.1G046200	--	K05758 actin related protein 2/3 complex, subunit 2 | (RefSeq) actin-related protein 2/3 complex subunit 2B (A)	actin-related protein 2/3 complex subunit 2B [Prunus persica]	RecName: Full=Actin-related protein 2/3 complex subunit 2B; AltName: Full=Actin-related protein C2B; AltName: Full=Arp2/3 complex 34 kDa subunit; Short=p34-ARC;	RecName: Full=Arp2/3 complex 34 kDa subunit {ECO:0000256|RuleBase:RU364015};	Actin-related protein Arp2/3 complex, subunit ARPC2	GO:0005885,Arp2/3 protein complex; GO:0042995,cell projection; GO:0005737,cytoplasm; GO:0051015,actin filament binding; GO:0005200,structural constituent of cytoskeleton; GO:0007015,actin filament organization; GO:0030041,actin filament polymerization; GO:0034314,Arp2/3 complex-mediated actin nucleation	Arp2/3 complex, 34 kD subunit p34-Arc
Prupe.1G046400_v2.0.a1	1.33	0.96	1.33	2.33	2.57	2.67	1.98	1.73	1.5	2.06	1.85	2.52	71	55	76	115	129	142	96	96	71	95	99	116	Pp01	3292164	3295121	+	Prupe.1G046400	--	K17964 leucine-rich PPR motif-containing protein, mitochondrial | (RefSeq) pentatricopeptide repeat-containing protein At1g79540 (A)	pentatricopeptide repeat-containing protein At1g80550, mitochondrial [Prunus persica]	RecName: Full=Pentatricopeptide repeat-containing protein At1g80550, mitochondrial; Flags: Precursor;	SubName: Full=Uncharacterized protein {ECO:0000313|EMBL:EMJ27555.1};	FOG: PPR repeat	GO:0043231,intracellular membrane-bounded organelle; GO:0005739,mitochondrion; GO:0004519,endonuclease activity; GO:0003723,RNA binding; GO:0009451,RNA modification	PPR repeat family
Prupe.1G046500_v2.0.a1	0.36	0.11	0.15	194.48	152.6	168.17	0.13	0.5	0.09	287.07	291.71	307.6	9	3	4	4495	3590	4194	3	13	2	6198	7317	6650	Pp01	3296427	3298154	+	Prupe.1G046500	--	--	protein PROTON GRADIENT REGULATION 5, chloroplastic [Prunus persica]	RecName: Full=Protein PROTON GRADIENT REGULATION 5, chloroplastic; Flags: Precursor;	SubName: Full=Uncharacterized protein {ECO:0000313|EMBL:EMJ24602.1};	--	GO:0009507,chloroplast; GO:0009534,chloroplast thylakoid; GO:0009535,chloroplast thylakoid membrane; GO:0009055,electron transfer activity; GO:0071484,cellular response to light intensity; GO:0010117,photoprotection; GO:0009773,photosynthetic electron transport in photosystem I; GO:0009644,response to high light intensity; GO:0009414,response to water deprivation	--
Prupe.1G046600_v2.0.a1	63.2	68.66	66.15	46.84	54.39	52.75	60.4	63.18	59.38	42.36	42.26	41.02	1546	1796	1731	1056	1248	1283	1336	1601	1288	892	1034	865	Pp01	3298222	3301880	-	Prupe.1G046600	--	K03259 translation initiation factor 4E | (RefSeq) eukaryotic translation initiation factor (A)	eukaryotic translation initiation factor [Prunus persica]	RecName: Full=Eukaryotic translation initiation factor isoform 4E-2; Short=eIF(iso)-4E-2; Short=eIF(iso)4E-2; AltName: Full=eIF-(iso)4F 25 kDa subunit; AltName: Full=eIF-(iso)4F p28 subunit; AltName: Full=mRNA cap-binding protein;	SubName: Full=Uncharacterized protein {ECO:0000313|EMBL:EMJ28700.1};	Translation initiation factor 4F, cap-binding subunit (eIF-4E) and related cap-binding proteins	GO:0005737,cytoplasm; GO:0003743,translation initiation factor activity; GO:0006417,regulation of translation	Eukaryotic initiation factor 4E
Prupe.1G046700_v2.0.a1	0.53	0.27	0.41	0.38	0.32	0.35	0.38	0.16	0.33	0.42	0.35	0.22	38	21	32	25	22	25	25	12	21	26	25	14	Pp01	3309009	3313857	+	Prupe.1G046700	--	K19613 leucine-rich repeat protein SHOC2 | (RefSeq) putative inactive disease susceptibility protein LOV1 (A)	putative disease resistance protein At1g50180 [Prunus persica]	RecName: Full=Disease resistance protein RPP8; AltName: Full=Resistance to Peronospora parasitica protein 8;	SubName: Full=Uncharacterized protein {ECO:0000313|EMBL:EMJ27949.1};	Apoptotic ATPase	GO:0005886,plasma membrane; GO:0043531,ADP binding; GO:0005524,ATP binding; GO:0000166,nucleotide binding; GO:0071446,cellular response to salicylic acid stimulus; GO:0006952,defense response; GO:0051607,defense response to virus; GO:0009626,plant-type hypersensitive response; GO:0002230,positive regulation of defense response to virus by host; GO:0009646,response to absence of light; GO:0009637,…	NB-ARC domain
Prupe.1G046800_v2.0.a1	0	0	0	0.77	0.85	0.56	0.04	0.04	0	0.46	0.52	0.18	0	0	0	18	20	14	1	1	0	10	13	4	Pp01	3316083	3318610	+	Prupe.1G046800	--	K17991 peroxygenase [EC:1.11.2.3] | (RefSeq) peroxygenase (A)	peroxygenase [Prunus persica]	RecName: Full=Peroxygenase 1; Short=AtPXG1; EC=1.11.2.3; AltName: Full=Caleosin-1; AltName: Full=Embryo-specific protein 1 (ATS1);	SubName: Full=Uncharacterized protein {ECO:0000313|EMBL:EMJ28759.1};	--	GO:0005783,endoplasmic reticulum; GO:0016021,integral component of membrane; GO:0005811,lipid droplet; GO:0031090,organelle membrane; GO:0005509,calcium ion binding; GO:0004392,heme oxygenase (decyclizing) activity; GO:0071614,linoleic acid epoxygenase activity; GO:0004497,monooxygenase activity; GO:1990137,plant seed peroxidase activity; GO:0006952,defense response; GO:0009793,embryo development…	Caleosin related protein
Prupe.1G046900_v2.0.a1	0.13	0.12	0.08	0.19	0.05	0.09	0	0	0	0.1	0.3	0.35	3	3	2	4	1	2	0	0	0	2	7	7	Pp01	3318671	3319979	-	Prupe.1G046900	--	K20728 vegetative storage protein 2 | (RefSeq) vegetative storage protein 2-like (A)	acid phosphatase 1 [Prunus persica]	RecName: Full=Acid phosphatase 1; EC=3.1.3.2; AltName: Full=Apase-1(1); Flags: Precursor;	SubName: Full=Uncharacterized protein {ECO:0000313|EMBL:ONI26801.1};	--	GO:0003993,acid phosphatase activity	HAD superfamily, subfamily IIIB (Acid phosphatase)
Prupe.1G047000_v2.0.a1	279.98	282.23	292.16	150.08	173.92	144.44	272.45	305.47	245.21	152.8	139.88	142.91	6903	7441	7705	3410	4022	3541	6074	7802	5361	3243	3449	3037	Pp01	3320151	3323269	-	Prupe.1G047000	--	K02894 large subunit ribosomal protein L23e | (RefSeq) 60S ribosomal protein L23 (A)	PREDICTED: 60S ribosomal protein L23 [Fragaria vesca subsp. vesca]	RecName: Full=60S ribosomal protein L23; AltName: Full=Protein EMBRYO DEFECTIVE 2171;	SubName: Full=Uncharacterized protein {ECO:0000313|EMBL:AFK34301.1};	60S ribosomal protein L14/L17/L23	GO:0022625,cytosolic large ribosomal subunit; GO:0005730,nucleolus; GO:0070180,large ribosomal subunit rRNA binding; GO:0003735,structural constituent of ribosome; GO:0006412,translation	Ribosomal protein L14p/L23e
Prupe.1G047100_v2.0.a1	0	0	0	0	0	0	0	0.01	0	0	0	0	0	0	0	0	0	0	0	1	0	0	0	0	Pp01	3329336	3336812	-	Prupe.1G047100	--	K11420 euchromatic histone-lysine N-methyltransferase [EC:2.1.1.43] | (RefSeq) histone-lysine N-methyltransferase SUVR4-like (A)	hypothetical protein PRUPE_1G047100 [Prunus persica]	RecName: Full=Histone-lysine N-methyltransferase SUVR4; EC=2.1.1.43; AltName: Full=Protein SET DOMAIN GROUP 31; AltName: Full=Suppressor of variegation 3-9-related protein 4; Short=Su(var)3-9-related protein 4;	SubName: Full=Uncharacterized protein {ECO:0000313|EMBL:ONI26805.1};	Histone H3 (Lys9) methyltransferase SUV39H1/Clr4, required for transcriptional silencing	GO:0005694,chromosome; GO:0005730,nucleolus; GO:0009506,plasmodesma; GO:0018024,histone-lysine N-methyltransferase activity; GO:0008270,zinc ion binding; GO:0034968,histone lysine methylation	Ubiquitin-binding WIYLD domain
Prupe.1G047200_v2.0.a1	2.23	2.81	1.67	2.16	1.95	2.29	4.18	3.26	3.34	1.84	1.58	2.22	55	74	44	49	45	56	93	83	73	39	39	47	Pp01	3337864	3339534	-	Prupe.1G047200	--	--	uncharacterized protein LOC18791097 isoform X3 [Prunus persica]	--	SubName: Full=Uncharacterized protein {ECO:0000313|EMBL:ONI26808.1};	--	--	--
Prupe.1G047300_v2.0.a1	17.76	19.54	18.82	14.27	14.27	13.16	21.39	18.37	20.69	15.55	15.06	14.64	809	952	917	599	610	596	881	867	836	610	686	575	Pp01	3339535	3342123	-	Prupe.1G047300	--	--	uncharacterized protein LOC18791097 isoform X2 [Prunus persica]	--	SubName: Full=Uncharacterized protein {ECO:0000313|EMBL:ONI26809.1};	--	--	Domain of unknown function (DUF3527)
Prupe.1G047400_v2.0.a1	2.26	1	2.1	0.14	0.24	0.12	1.58	0.95	1.37	0.08	0.1	0.17	138	65	137	8	14	7	87	60	74	4	6	9	Pp01	3347336	3352396	-	Prupe.1G047400	--	K22377 E3 ubiquitin-protein ligase listerin [EC:2.3.2.27] | (RefSeq) hypothetical protein (A)	uncharacterized protein LOC18793792 isoform X1 [Prunus persica]	RecName: Full=Transcription factor GHD7 {ECO:0000305}; AltName: Full=Protein GRAIN NUMBER PLANT HEIGHT AND HEADING DATE 7 {ECO:0000305};	SubName: Full=Uncharacterized protein {ECO:0000313|EMBL:ONI26811.1};	--	GO:0005634,nucleus; GO:0003677,DNA binding; GO:0009908,flower development; GO:0048579,negative regulation of long-day photoperiodism, flowering; GO:0006355,regulation of transcription, DNA-templated; GO:0006351,transcription, DNA-templated	CCT motif
Prupe.1G047500_v2.0.a1	61.68	63.13	63.07	54.82	59.68	61.16	54.2	51.98	53.8	49.62	52.73	53.23	2781	3044	3042	2278	2524	2742	2210	2428	2151	1926	2378	2069	Pp01	3356446	3363965	+	Prupe.1G047500	--	K10599 pre-mRNA-processing factor 19 [EC:2.3.2.27] | (RefSeq) pre-mRNA-processing factor 19 (A)	pre-mRNA-processing factor 19 [Prunus persica]	RecName: Full=Pre-mRNA-processing factor 19 {ECO:0000305}; EC=2.3.2.27 {ECO:0000269|PubMed:19825583}; AltName: Full=Plant U-box protein 72; Short=OsPUB72; AltName: Full=RING-type E3 ubiquitin transferase PRP19 {ECO:0000305}; AltName: Full=U-box domain-containing protein 72;	SubName: Full=Uncharacterized protein {ECO:0000313|EMBL:ONI26812.1};	mRNA splicing factor	GO:0005634,nucleus; GO:0000974,Prp19 complex; GO:0071006,U2-type catalytic step 1 spliceosome; GO:0061630,ubiquitin protein ligase activity; GO:0004842,ubiquitin-protein transferase activity; GO:0006281,DNA repair; GO:0000349,generation of catalytic spliceosome for first transesterification step; GO:0045087,innate immune response; GO:0070534,protein K63-linked ubiquitination; GO:0016567,protein u…	WD domain, G-beta repeat
Prupe.1G047600_v2.0.a1	14.77	14.78	13.52	12.9	12.85	12.73	14.74	15.6	14.34	12.97	12.36	11.4	532	569	521	428	434	456	480	582	458	402	445	354	Pp01	3364488	3367788	-	Prupe.1G047600	--	--	hypothetical protein PRUPE_1G047600 [Prunus persica]	--	SubName: Full=Uncharacterized protein {ECO:0000313|EMBL:ONI26813.1};	Oxidation resistance protein	--	TLD
Prupe.1G047700_v2.0.a1	1.16	1.2	1.18	0.6	1.24	1.09	0.57	0.52	0.81	0.38	0.56	0.47	86	95	93	41	86	80	38	40	53	24	41	30	Pp01	3369783	3374630	+	Prupe.1G047700	--	K19613 leucine-rich repeat protein SHOC2 | (RefSeq) putative inactive disease susceptibility protein LOV1 (A)	putative disease resistance protein At1g50180 isoform X1 [Prunus persica]	RecName: Full=Probable disease resistance RPP8-like protein 2;	SubName: Full=Uncharacterized protein {ECO:0000313|EMBL:EMJ25904.1};	Apoptotic ATPase	GO:0005886,plasma membrane; GO:0043531,ADP binding; GO:0005524,ATP binding; GO:0006952,defense response; GO:0007165,signal transduction	NB-ARC domain
Prupe.1G047800_v2.0.a1	5.37	6.37	6.02	1.83	2.66	3.02	5.11	5.67	4.93	1.89	1.69	2.1	86	109	103	27	40	48	74	94	70	26	27	29	Pp01	3375123	3375873	+	Prupe.1G047800	--	K17769 mitochondrial import receptor subunit TOM22 | (RefSeq) mitochondrial import receptor subunit TOM9-2-like (A)	hypothetical protein PRUPE_1G047800 [Prunus persica]	RecName: Full=Mitochondrial import receptor subunit TOM9-2; AltName: Full=Mitochondrial import receptor subunit TOM22 homolog 2; AltName: Full=Translocase of outer membrane 22 kDa subunit homolog 2; AltName: Full=Translocase of outer membrane 9 kDa subunit TOM9-2;	SubName: Full=Uncharacterized protein {ECO:0000313|EMBL:EMJ28338.1};	Translocase of outer mitochondrial membrane complex, subunit TOM22	GO:0031307,integral component of mitochondrial outer membrane; GO:0005742,mitochondrial outer membrane translocase complex; GO:0005739,mitochondrion; GO:0009536,plastid; GO:0005774,vacuolar membrane; GO:0015450,P-P-bond-hydrolysis-driven protein transmembrane transporter activity; GO:0030150,protein import into mitochondrial matrix; GO:0045040,protein import into mitochondrial outer membrane; GO:…	Mitochondrial import receptor subunit Tom22
Prupe.1G048000_v2.0.a1	0.68	0.64	0.72	0.29	0.48	0.46	0.9	0.86	0.57	0.18	0.11	0.13	49	49	55	19	32	33	58	64	36	11	8	8	Pp01	3394301	3398826	+	Prupe.1G048000	--	K19613 leucine-rich repeat protein SHOC2 | (RefSeq) putative inactive disease susceptibility protein LOV1 (A)	hypothetical protein PRUPE_1G048000 [Prunus persica]	RecName: Full=Disease resistance protein RPP8; AltName: Full=Resistance to Peronospora parasitica protein 8;	SubName: Full=Uncharacterized protein {ECO:0000313|EMBL:EMJ28252.1};	Apoptotic ATPase	GO:0005886,plasma membrane; GO:0043531,ADP binding; GO:0005524,ATP binding; GO:0000166,nucleotide binding; GO:0071446,cellular response to salicylic acid stimulus; GO:0006952,defense response; GO:0051607,defense response to virus; GO:0009626,plant-type hypersensitive response; GO:0002230,positive regulation of defense response to virus by host; GO:0009646,response to absence of light; GO:0009637,…	NB-ARC domain
Prupe.1G048100_v2.0.a1	7.67	7.07	7.2	3.18	3.31	3.47	8.2	7.32	7.42	2.2	3.07	1.93	267	263	268	102	108	120	258	264	229	66	107	58	Pp01	3399214	3401284	+	Prupe.1G048100	--	--	uncharacterized protein LOC18793395 [Prunus persica]	--	SubName: Full=Uncharacterized protein {ECO:0000313|EMBL:EMJ23586.1};	--	--	--
Prupe.1G048200_v2.0.a1	2.5	2.25	2.15	1.65	2.03	2.25	2.27	2.93	1.88	1.01	1.02	1.25	135	130	124	82	103	121	111	164	90	47	55	58	Pp01	3402160	3405429	-	Prupe.1G048200	--	K06180 23S rRNA pseudouridine1911/1915/1917 synthase [EC:5.4.99.23] | (RefSeq) pentatricopeptide repeat-containing protein At1g20230 isoform X1 (A)	pentatricopeptide repeat-containing protein At4g33170 [Prunus persica]	RecName: Full=Pentatricopeptide repeat-containing protein At4g33170;	SubName: Full=Uncharacterized protein {ECO:0000313|EMBL:ONI26822.1};	FOG: PPR repeat	GO:0043231,intracellular membrane-bounded organelle; GO:0004519,endonuclease activity; GO:0003723,RNA binding; GO:0008270,zinc ion binding; GO:0009451,RNA modification	DYW family of nucleic acid deaminases
Prupe.1G048300_v2.0.a1	20.5	20.04	16.85	0.35	0.75	0.85	18.46	16.04	16.56	1.01	1.2	1.01	754	788	663	12	26	31	614	611	540	32	44	32	Pp01	3408379	3410412	-	Prupe.1G048300	--	K04733 interleukin-1 receptor-associated kinase 4 [EC:2.7.11.1] | (RefSeq) cysteine-rich receptor-like protein kinase 25 (A)	PREDICTED: cysteine-rich repeat secretory protein 3 [Prunus mume]	RecName: Full=Cysteine-rich repeat secretory protein 3; AltName: Full=Plasmodesmata-located protein 2; Short=PDLP2; Flags: Precursor;	SubName: Full=Uncharacterized protein {ECO:0000313|EMBL:ONI26823.1};	--	GO:0016021,integral component of membrane; GO:0009506,plasmodesma; GO:0010497,plasmodesmata-mediated intercellular transport; GO:0046739,transport of virus in multicellular host	Salt stress response/antifungal
Prupe.1G048400_v2.0.a1	7.21	7.32	6.36	6.8	6.98	6.96	7.47	6.56	6.78	4.59	4.66	5.26	175	190	165	152	159	168	164	165	146	96	113	110	Pp01	3413797	3416867	+	Prupe.1G048400	--	--	uncharacterized protein LOC109947871 isoform X1 [Prunus persica]	--	SubName: Full=Uncharacterized protein {ECO:0000313|EMBL:ONI26824.1};	--	--	--
Prupe.1G048500_v2.0.a1	1.82	2.15	2.02	0.82	0.91	0.82	1.89	1.82	2.14	0.66	0.69	0.93	134	169	159	56	63	60	126	139	140	42	51	59	Pp01	3418735	3423547	-	Prupe.1G048500	--	K19613 leucine-rich repeat protein SHOC2 | (RefSeq) putative inactive disease susceptibility protein LOV1 (A)	hypothetical protein PRUPE_1G048500 [Prunus persica]	RecName: Full=Disease resistance protein RPP8; AltName: Full=Resistance to Peronospora parasitica protein 8;	SubName: Full=Uncharacterized protein {ECO:0000313|EMBL:EMJ27954.1};	Apoptotic ATPase	GO:0005886,plasma membrane; GO:0043531,ADP binding; GO:0005524,ATP binding; GO:0000166,nucleotide binding; GO:0071446,cellular response to salicylic acid stimulus; GO:0006952,defense response; GO:0051607,defense response to virus; GO:0009626,plant-type hypersensitive response; GO:0002230,positive regulation of defense response to virus by host; GO:0009646,response to absence of light; GO:0009637,…	NB-ARC domain
Prupe.1G048600_v2.0.a1	2.32	2.63	2.24	1.26	1.32	0.96	1.1	1.92	1.63	1.73	0.83	1.44	56	68	58	28	30	23	24	48	35	36	20	30	Pp01	3427285	3428419	+	Prupe.1G048600	--	K12412 pheromone receptor transcription factor | (RefSeq) MADS-box protein FLOWERING LOCUS C isoform X1 (A)	MADS-box protein FLOWERING LOCUS C isoform X1 [Prunus persica]	RecName: Full=Agamous-like MADS-box protein AGL29 {ECO:0000305};	SubName: Full=MADS-box protein 24 {ECO:0000313|EMBL:APP89296.1};	MADS box transcription factor	GO:0005634,nucleus; GO:0003677,DNA binding; GO:0003700,DNA-binding transcription factor activity; GO:0046983,protein dimerization activity; GO:0006351,transcription, DNA-templated	SRF-type transcription factor (DNA-binding and dimerisation domain)
Prupe.1G048800_v2.0.a1	1.62	1.58	1.71	172.93	150.56	156.25	3.37	3.33	4.31	165.43	185.36	208.43	48	50	54	4710	4174	4592	90	102	113	4209	5479	5310	Pp01	3431594	3434261	+	Prupe.1G048800	--	K11294 nucleolin | (RefSeq) 28 kDa ribonucleoprotein, chloroplastic-like (A)	28 kDa ribonucleoprotein, chloroplastic [Prunus persica]	RecName: Full=28 kDa ribonucleoprotein, chloroplastic; Short=28RNP;	SubName: Full=Uncharacterized protein {ECO:0000313|EMBL:ONI26831.1};	FOG: RRM domain	GO:0009507,chloroplast; GO:0030529,NA; GO:0003723,RNA binding; GO:0006397,mRNA processing	RNA recognition motif. (a.k.a. RRM, RBD, or RNP domain)
Prupe.1G048900_v2.0.a1	29.27	27.97	26.45	17.45	20.26	17.37	28.9	31.18	26.59	16.54	16.53	16.56	1503	1536	1453	826	976	887	1342	1659	1211	731	849	733	Pp01	3435762	3441521	+	Prupe.1G048900	--	K17265 Ras GTPase-activating protein-binding protein 1 [EC:3.6.4.12 3.6.4.13] | (RefSeq) ras GTPase-activating protein-binding protein 1 (A)	putative G3BP-like protein [Prunus persica]	--	SubName: Full=Uncharacterized protein {ECO:0000313|EMBL:EMJ28913.1};	RasGAP SH3 binding protein rasputin, contains NTF2 and RRM domains	GO:0003723,RNA binding	Nuclear transport factor 2 (NTF2) domain
Prupe.1G049000_v2.0.a1	17.3	19.75	20.31	23.3	25.48	27.1	15.4	14.54	17.29	25.5	24.98	21.47	834	1018	1047	1035	1152	1299	671	726	739	1058	1204	892	Pp01	3442072	3446129	-	Prupe.1G049000	--	--	uncharacterized protein LOC18794044 [Prunus persica]	--	SubName: Full=Uncharacterized protein {ECO:0000313|EMBL:EMJ23317.1};	--	GO:0006396,RNA processing	Tetratricopeptide repeat
Prupe.1G049100_v2.0.a1	0.04	0.04	0.04	0	0.04	0.04	0.04	0	0.02	0	0.08	0	2	2	2	0	2	2	2	0	1	0	4	0	Pp01	3447741	3450097	+	Prupe.1G049100	--	K01759 lactoylglutathione lyase [EC:4.4.1.5] | (RefSeq) probable lactoylglutathione lyase, chloroplastic (A)	uncharacterized protein LOC18788632 [Prunus persica]	RecName: Full=Protein SRC2 {ECO:0000305}; AltName: Full=Protein SOYBEAN GENE REGULATED BY COLD 2 {ECO:0000303|Ref.1};	SubName: Full=Uncharacterized protein {ECO:0000313|EMBL:ONI26836.1};	--	GO:0005789,endoplasmic reticulum membrane; GO:0016021,integral component of membrane; GO:0005886,plasma membrane; GO:0032586,protein storage vacuole membrane	C2 domain
Prupe.1G049200_v2.0.a1	10.13	9.99	12.11	1.38	1.61	1.6	6.05	6.97	9.24	2.12	2.59	2.48	383	404	490	48	57	60	207	273	310	69	98	81	Pp01	3457675	3460523	+	Prupe.1G049200	--	K14484 auxin-responsive protein IAA | (RefSeq) auxin-responsive protein IAA13 (A)	auxin-responsive protein IAA13 [Prunus persica]	RecName: Full=Auxin-responsive protein IAA12; AltName: Full=Indoleacetic acid-induced protein 12; AltName: Full=Protein BODENLOS;	RecName: Full=Auxin-responsive protein {ECO:0000256|RuleBase:RU004549};	--	GO:0005634,nucleus; GO:0003700,DNA-binding transcription factor activity; GO:0009734,auxin-activated signaling pathway; GO:0009880,embryonic pattern specification; GO:0045892,negative regulation of transcription, DNA-templated; GO:0048364,root development; GO:0006351,transcription, DNA-templated; GO:0010051,xylem and phloem pattern formation	AUX/IAA family
Prupe.1G049300_v2.0.a1	102.87	102.03	107.12	123.67	137.74	121.64	113.93	105.8	117.24	129.85	134.18	136.67	4154	4406	4627	4602	5217	4884	4160	4426	4198	4514	5419	4757	Pp01	3463561	3470464	-	Prupe.1G049300	--	K01703 3-isopropylmalate/(R)-2-methylmalate dehydratase large subunit [EC:4.2.1.33 4.2.1.35] | (RefSeq) 3-isopropylmalate dehydratase large subunit, chloroplastic (A)	3-isopropylmalate dehydratase large subunit, chloroplastic [Prunus persica]	RecName: Full=3-isopropylmalate dehydratase large subunit, chloroplastic; EC=4.2.1.33; AltName: Full=AtLEUC; AltName: Full=Isopropylmalate isomerase large subunit 1; Short=AtIIL1; Flags: Precursor;	SubName: Full=Uncharacterized protein {ECO:0000313|EMBL:EMJ28924.1};	3-isopropylmalate dehydratase (aconitase superfamily)	GO:0009507,chloroplast; GO:0009570,chloroplast stroma; GO:0009536,plastid; GO:0003861,3-isopropylmalate dehydratase activity; GO:0051539,4 iron, 4 sulfur cluster binding; GO:0050486,intramolecular transferase activity, transferring hydroxy groups; GO:0046872,metal ion binding; GO:0019761,glucosinolate biosynthetic process; GO:0009098,leucine biosynthetic process; GO:0046686,response to cadmium ion	Aconitase family (aconitate hydratase)
Prupe.1G049400_v2.0.a1	17.75	18.66	18.62	14.58	13.79	12.79	17.39	16.39	16.83	16.48	14.77	15.39	1062	1194	1192	804	774	761	941	1016	893	849	884	794	Pp01	3476059	3481475	+	Prupe.1G049400	--	--	hypothetical protein PRUPE_1G049400 [Prunus persica]	RecName: Full=Mediator of RNA polymerase II transcription subunit 8; AltName: Full=Protein SETH 10;	SubName: Full=Uncharacterized protein {ECO:0000313|EMBL:EMJ23232.1};	--	GO:0016592,mediator complex; GO:0050832,defense response to fungus; GO:0009909,regulation of flower development; GO:0006355,regulation of transcription, DNA-templated; GO:0006351,transcription, DNA-templated	--
Prupe.1G049600_v2.0.a1	0.16	0.18	0.06	1.92	1.78	2.24	0.15	0	0.04	1.6	0.89	1.52	5	6	2	54	51	68	4	0	1	42	27	40	Pp01	3486625	3489087	+	Prupe.1G049600	--	--	bypass of stop codon protein 1 [Prunus persica]	--	SubName: Full=Uncharacterized protein {ECO:0000313|EMBL:ONI26842.1};	--	GO:0005509,calcium ion binding	EF hand
Prupe.1G049900_v2.0.a1	0.58	0.33	0.42	0.9	1.01	0.94	0.3	0.22	0.52	0.81	1.02	0.82	44	27	34	63	72	71	21	17	35	53	78	54	Pp01	3494273	3500391	-	Prupe.1G049900	--	K19613 leucine-rich repeat protein SHOC2 | (RefSeq) putative inactive disease susceptibility protein LOV1 (A)	putative disease resistance protein At1g50180 isoform X1 [Prunus persica]	RecName: Full=Disease resistance protein RPP8; AltName: Full=Resistance to Peronospora parasitica protein 8;	SubName: Full=Uncharacterized protein {ECO:0000313|EMBL:EMJ27497.1};	Apoptotic ATPase	GO:0005886,plasma membrane; GO:0043531,ADP binding; GO:0005524,ATP binding; GO:0000166,nucleotide binding; GO:0071446,cellular response to salicylic acid stimulus; GO:0006952,defense response; GO:0051607,defense response to virus; GO:0009626,plant-type hypersensitive response; GO:0002230,positive regulation of defense response to virus by host; GO:0009646,response to absence of light; GO:0009637,…	NB-ARC domain
Prupe.1G050000_v2.0.a1	0	0	0	0.71	1.49	0.99	0	0	0	1.29	0.95	0.86	0	0	0	16	34	24	0	0	0	27	23	18	Pp01	3509559	3511029	+	Prupe.1G050000	--	--	uncharacterized protein LOC18792646 [Prunus persica]	--	SubName: Full=Uncharacterized protein {ECO:0000313|EMBL:ONI26846.1};	--	GO:0005509,calcium ion binding	EF hand
Prupe.1G050200_v2.0.a1	1.04	1.32	1.27	5.86	5.75	5.39	0.9	0.96	0.96	5.88	6.4	6.4	87	118	113	450	450	447	68	83	71	422	534	460	Pp01	3513569	3526770	+	Prupe.1G050200	--	K08737 DNA mismatch repair protein MSH6 | (RefSeq) DNA mismatch repair protein MSH6 (A)	DNA mismatch repair protein MSH1, mitochondrial isoform X1 [Prunus persica]	RecName: Full=DNA mismatch repair protein MSH1, mitochondrial; Short=AtMSH1; AltName: Full=MutS protein homolog 1; AltName: Full=Protein CHLOROPLAST MUTATOR; Flags: Precursor;	SubName: Full=Uncharacterized protein {ECO:0000313|EMBL:ONI26848.1};	Mismatch repair ATPase MSH6 (MutS family)	GO:0009507,chloroplast; GO:0032300,mismatch repair complex; GO:0005739,mitochondrion; GO:0009536,plastid; GO:0042651,thylakoid membrane; GO:0005524,ATP binding; GO:0003684,damaged DNA binding; GO:0003677,DNA binding; GO:0008094,DNA-dependent ATPase activity; GO:0000404,heteroduplex DNA loop binding; GO:0043570,maintenance of DNA repeat elements; GO:0006298,mismatch repair; GO:0032042,mitochondria…	MutS domain V
Prupe.1G050600_v2.0.a1	24.95	24.79	20.34	53.99	38.63	41.31	29.14	29.35	30.87	56.67	67.25	70.03	1211	1287	1056	2415	1759	1994	1279	1476	1329	2368	3265	2930	Pp01	3540269	3544838	-	Prupe.1G050600	--	K02434 aspartyl-tRNA(Asn)/glutamyl-tRNA(Gln) amidotransferase subunit B [EC:6.3.5.6 6.3.5.7] | (RefSeq) glutamyl-tRNA(Gln) amidotransferase subunit B, chloroplastic/mitochondrial isoform X1 (A)	hypothetical protein PRUPE_1G050600 [Prunus persica]	RecName: Full=Glutamyl-tRNA(Gln) amidotransferase subunit B, chloroplastic/mitochondrial {ECO:0000255|HAMAP-Rule:MF_03147}; Short=Glu-AdT subunit B {ECO:0000255|HAMAP-Rule:MF_03147}; EC=6.3.5.- {ECO:0000255|HAMAP-Rule:MF_03147};	RecName: Full=Glutamyl-tRNA(Gln) amidotransferase subunit B, chloroplastic/mitochondrial {ECO:0000256|HAMAP-Rule:MF_03147}; Short=Glu-AdT subunit B {ECO:0000256|HAMAP-Rule:MF_03147}; EC=6.3.5.- {ECO:0000256|HAMAP-Rule:MF_03147};	Glutamyl-tRNA amidotransferase subunit B	GO:0009507,chloroplast; GO:0005739,mitochondrion; GO:0005524,ATP binding; GO:0016884,carbon-nitrogen ligase activity, with glutamine as amido-N-donor; GO:0006412,translation	GatB/GatE catalytic domain
Prupe.1G050700_v2.0.a1	66.91	69.44	68.31	21.54	19.57	20.34	72.34	72.7	56.92	24.73	22.47	24.04	1075	1193	1174	319	295	325	1051	1210	811	342	361	333	Pp01	3554351	3558017	+	Prupe.1G050700	--	--	hypothetical protein PRUPE_1G050700 [Prunus persica]	--	SubName: Full=Uncharacterized protein {ECO:0000313|EMBL:EMJ24871.1};	--	--	--
Prupe.1G050800_v2.0.a1	5.04	5.52	4.68	6.29	6.11	6.24	5.14	5.4	5.65	5.99	6.03	6.83	379	444	377	436	431	467	350	421	377	388	454	443	Pp01	3558565	3565660	-	Prupe.1G050800	--	K11420 euchromatic histone-lysine N-methyltransferase [EC:2.1.1.43] | (RefSeq) histone-lysine N-methyltransferase family member SUVH9 (A)	histone-lysine N-methyltransferase family member SUVH9 [Prunus persica]	RecName: Full=Histone-lysine N-methyltransferase family member SUVH9; AltName: Full=Histone H3-K9 methyltransferase 9; Short=H3-K9-HMTase 9; AltName: Full=Protein SET DOMAIN GROUP 22; AltName: Full=Suppressor of variegation 3-9 homolog protein 9; Short=Su(var)3-9 homolog protein 9;	SubName: Full=Uncharacterized protein {ECO:0000313|EMBL:EMJ28171.1};	Histone H3 (Lys9) methyltransferase SUV39H1/Clr4, required for transcriptional silencing	GO:0000775,chromosome, centromeric region; GO:0005634,nucleus; GO:0003677,DNA binding; GO:0018024,histone-lysine N-methyltransferase activity; GO:0008270,zinc ion binding; GO:0009294,DNA mediated transformation; GO:0080188,RNA-directed DNA methylation	SAD/SRA domain
Prupe.1G050900_v2.0.a1	77.52	73.64	80.88	0.83	1.95	2.01	68.13	77.98	76.37	0.99	0.98	0.64	1827	1856	2039	18	43	47	1452	1904	1596	20	23	13	Pp01	3576440	3577957	+	Prupe.1G050900	--	--	uncharacterized protein LOC18793316 [Prunus persica]	RecName: Full=Membrane protein PM19L {ECO:0000305}; AltName: Full=PM19-like protein 1 {ECO:0000303|PubMed:26505346}; Short=OsPM19L1 {ECO:0000303|PubMed:26505346};	SubName: Full=Uncharacterized protein {ECO:0000313|EMBL:EMJ24750.1};	--	GO:0016021,integral component of membrane	AWPM-19-like family
Prupe.1G051000_v2.0.a1	10.82	11.36	10.41	16.66	20.05	16.92	14	13.12	12.3	16.12	15.74	15.28	382	429	393	542	664	594	447	480	385	490	556	465	Pp01	3578105	3580638	-	Prupe.1G051000	--	--	surfeit locus protein 6 [Prunus persica]	--	SubName: Full=Uncharacterized protein {ECO:0000313|EMBL:EMJ23512.1};	Uncharacterized conserved protein	--	Surfeit locus protein 6
Prupe.1G051100_v2.0.a1	0	0	0	0	0	0	0.05	0	0	0	0	0	0	0	0	0	0	0	1	0	0	0	0	0	Pp01	3592314	3593660	+	Prupe.1G051100	--	K09422 transcription factor MYB, plant | (RefSeq) myb-related protein 305 (A)	myb-related protein 305 [Prunus persica]	RecName: Full=Transcription factor MYB2 {ECO:0000305}; AltName: Full=Myb-related protein 2 {ECO:0000305}; Short=OsMYB2 {ECO:0000303|PubMed:22301384};	SubName: Full=Uncharacterized protein {ECO:0000313|EMBL:EMJ28844.1};	Transcription factor, Myb superfamily	GO:0005634,nucleus; GO:0000981,DNA-binding transcription factor activity, RNA polymerase II-specific; GO:0043565,sequence-specific DNA binding; GO:0001135,RNA polymerase II transcription regulator recruiting activity; GO:0044212,transcription regulatory region DNA binding; GO:0030154,cell differentiation; GO:1901002,positive regulation of response to salt stress; GO:1902584,positive regulation of…	Myb-like DNA-binding domain
Prupe.1G051200_v2.0.a1	8.98	9.74	9.92	5.46	6.14	6.7	9.8	9.66	9.71	5.03	5.42	5.71	502	582	593	281	322	372	495	559	481	242	303	275	Pp01	3594416	3599019	+	Prupe.1G051200	--	--	uncharacterized protein LOC18793975 [Prunus persica]	--	SubName: Full=Uncharacterized protein {ECO:0000313|EMBL:EMJ23022.1};	--	GO:0005768,endosome; GO:0016021,integral component of membrane; GO:0005802,trans-Golgi network	--
Prupe.1G051300_v2.0.a1	0.04	0.04	0	0.05	0	0	0.09	0	0	0	0	0	1	1	0	1	0	0	2	0	0	0	0	0	Pp01	3601947	3603229	+	Prupe.1G051300	--	K09422 transcription factor MYB, plant | (RefSeq) myb-related protein 305 (A)	myb-related protein 305 [Prunus persica]	RecName: Full=Transcription factor MYB2 {ECO:0000305}; AltName: Full=Myb-related protein 2 {ECO:0000305}; Short=OsMYB2 {ECO:0000303|PubMed:22301384};	SubName: Full=Uncharacterized protein {ECO:0000313|EMBL:EMJ23041.1};	Transcription factor, Myb superfamily	GO:0005634,nucleus; GO:0000981,DNA-binding transcription factor activity, RNA polymerase II-specific; GO:0043565,sequence-specific DNA binding; GO:0001135,RNA polymerase II transcription regulator recruiting activity; GO:0044212,transcription regulatory region DNA binding; GO:0030154,cell differentiation; GO:1901002,positive regulation of response to salt stress; GO:1902584,positive regulation of…	Myb-like DNA-binding domain
Prupe.1G051400_v2.0.a1	1.6	1.66	1.86	1.14	1.38	1.7	1.49	2.28	1.28	0.81	0.85	1.22	90	100	112	59	73	95	76	133	64	39	48	59	Pp01	3604276	3607051	+	Prupe.1G051400	--	K17710 pentatricopeptide repeat domain-containing protein 1 | (RefSeq) pentatricopeptide repeat-containing protein At1g20230-like (A)	pentatricopeptide repeat-containing protein At3g12770 [Prunus persica]	RecName: Full=Pentatricopeptide repeat-containing protein At3g12770;	SubName: Full=Uncharacterized protein {ECO:0000313|EMBL:ONI26865.1};	FOG: PPR repeat	GO:0005739,mitochondrion; GO:0004519,endonuclease activity; GO:0003723,RNA binding; GO:0008270,zinc ion binding; GO:0080156,mitochondrial mRNA modification	PPR repeat family
Prupe.1G051600_v2.0.a1	0.88	0.63	0.66	0.07	0.02	0.1	0.58	0.58	0.61	0.13	0.13	0.17	54	41	43	4	1	6	32	37	33	7	8	9	Pp01	3611795	3615261	-	Prupe.1G051600	--	--	probable folate-biopterin transporter 8, chloroplastic isoform X1 [Prunus persica]	RecName: Full=Probable folate-biopterin transporter 9, chloroplastic; Flags: Precursor;	SubName: Full=Uncharacterized protein {ECO:0000313|EMBL:EMJ27966.1};	--	GO:0031969,chloroplast membrane; GO:0016021,integral component of membrane	BT1 family
Prupe.1G051700_v2.0.a1	0.29	0.12	0.08	0	0	0	0.05	0.04	0.19	0.05	0	0	7	3	2	0	0	0	1	1	4	1	0	0	Pp01	3617551	3619127	-	Prupe.1G051700	--	--	uncharacterized protein LOC18793114 [Prunus persica]	--	SubName: Full=Uncharacterized protein {ECO:0000313|EMBL:ONI26868.1};	--	--	Transcription factor TFIID complex subunit 8 C-term
Prupe.1G051800_v2.0.a1	0	0	0	0	0	0.04	0	0	0	0.02	0	0	0	0	0	0	0	2	0	0	0	1	0	0	Pp01	3620367	3623138	+	Prupe.1G051800	--	K13457 disease resistance protein RPM1 | (RefSeq) probable disease resistance protein At1g58602 isoform X1 (A)	putative disease resistance protein At1g50180 [Prunus persica]	RecName: Full=Putative disease resistance protein At1g50180;	SubName: Full=Uncharacterized protein {ECO:0000313|EMBL:ONI26869.1};	Apoptotic ATPase	GO:0005886,plasma membrane; GO:0009506,plasmodesma; GO:0043531,ADP binding; GO:0005524,ATP binding; GO:0006952,defense response; GO:0007165,signal transduction	NB-ARC domain
Prupe.1G051900_v2.0.a1	0	0	0	0	0.06	0	0	0.21	0.06	0	0	0	0	0	0	0	1	0	0	4	1	0	0	0	Pp01	3623139	3624467	+	Prupe.1G051900	--	K13457 disease resistance protein RPM1 | (RefSeq) putative disease resistance protein At1g50180 isoform X1 (A)	hypothetical protein PRUPE_1G051900 [Prunus persica]	RecName: Full=Probable disease resistance RPP8-like protein 2;	SubName: Full=Uncharacterized protein {ECO:0000313|EMBL:ONI26870.1};	Apoptotic ATPase	GO:0005886,plasma membrane; GO:0043531,ADP binding; GO:0005524,ATP binding; GO:0006952,defense response; GO:0007165,signal transduction	Leucine Rich repeats (2 copies)
Prupe.1G052300_v2.0.a1	7.74	7.81	9.73	9.79	6.26	6.74	6.58	7.27	6.86	14.51	13.67	11.52	290	313	390	338	220	251	223	282	228	468	512	372	Pp01	3644308	3647748	-	Prupe.1G052300	--	--	haloacid dehalogenase-like hydrolase domain-containing protein At2g33255 [Prunus persica]	RecName: Full=Haloacid dehalogenase-like hydrolase domain-containing protein At2g33255; EC=3.1.3.-;	SubName: Full=Uncharacterized protein {ECO:0000313|EMBL:EMJ24895.1};	--	GO:0009507,chloroplast; GO:0046872,metal ion binding; GO:0016791,phosphatase activity; GO:0016311,dephosphorylation	Haloacid dehalogenase-like hydrolase
Prupe.1G052400_v2.0.a1	10.48	8.6	18.98	276.81	276.71	259.57	5.7	5.64	8.16	263.73	249.74	255.32	482	423	934	11736	11941	11874	237	269	333	10445	11491	10125	Pp01	3654986	3657144	-	Prupe.1G052400	--	K03320 ammonium transporter, Amt family | (RefSeq) ammonium transporter 1 member 1 (A)	ammonium transporter 1 member 1 [Prunus persica]	RecName: Full=Ammonium transporter 1 member 1; Short=AtAMT1;1;	RecName: Full=Ammonium transporter {ECO:0000256|RuleBase:RU362002};	Ammonia permease	GO:0005887,integral component of plasma membrane; GO:0005634,nucleus; GO:0005886,plasma membrane; GO:0009506,plasmodesma; GO:0008519,ammonium transmembrane transporter activity; GO:0043621,protein self-association; GO:0015696,ammonium transport; GO:0080181,lateral root branching; GO:0010311,lateral root formation; GO:0015695,organic cation transport; GO:0051258,protein polymerization; GO:0009737,…	Ammonium Transporter Family
Prupe.1G052500_v2.0.a1	13.58	14.42	12.6	29.65	25.52	29.07	17.71	16.55	15.33	33.82	34.21	38.8	708	804	703	1425	1248	1507	835	894	709	1518	1784	1744	Pp01	3674595	3681835	+	Prupe.1G052500	--	K03797 carboxyl-terminal processing protease [EC:3.4.21.102] | (RefSeq) carboxyl-terminal-processing peptidase 2, chloroplastic isoform X1 (A)	carboxyl-terminal-processing peptidase 2, chloroplastic isoform X1 [Prunus persica]	RecName: Full=Carboxyl-terminal-processing peptidase 2, chloroplastic; EC=3.4.21.102; AltName: Full=D1 C-terminal processing protease 2; AltName: Full=Photosystem II D1 protein processing peptidase 2; Flags: Precursor;	SubName: Full=Uncharacterized protein {ECO:0000313|EMBL:ONI26876.1};	--	GO:0009543,chloroplast thylakoid lumen; GO:0005739,mitochondrion; GO:0009579,thylakoid; GO:0031977,thylakoid lumen; GO:0004175,endopeptidase activity; GO:0008236,serine-type peptidase activity	Peptidase family S41
Prupe.1G052600_v2.0.a1	1.19	1.89	1.36	14.86	9.19	12.54	1.25	2.34	1.53	28.01	34.32	29.9	36	61	44	413	260	376	34	73	41	727	1035	777	Pp01	3681818	3683661	-	Prupe.1G052600	--	--	uncharacterized protein LOC18788847 [Prunus persica]	--	SubName: Full=Uncharacterized protein {ECO:0000313|EMBL:EMJ25563.1};	--	GO:0016021,integral component of membrane	--
Prupe.1G052700_v2.0.a1	49.71	48.22	45.22	31.75	37.12	29.53	54.1	45.23	39.88	30.56	28.23	31.16	1449	1503	1410	853	1015	856	1426	1366	1031	767	823	783	Pp01	3687875	3689805	+	Prupe.1G052700	--	--	PREDICTED: small acidic protein 1 [Prunus mume]	RecName: Full=Small acidic protein 1;	SubName: Full=Uncharacterized protein {ECO:0000313|EMBL:EMJ22918.1};	--	GO:0009734,auxin-activated signaling pathway; GO:0040029,regulation of gene expression, epigenetic; GO:0009733,response to auxin	--
Prupe.1G053200_v2.0.a1	0.06	0.06	0.11	1	1.4	0.99	0.09	0.02	0.07	0.89	0.67	0.71	3	3	6	47	67	50	4	1	3	39	34	31	Pp01	3706809	3709299	+	Prupe.1G053200	--	K23452 UDP-glucosyltransferase 85A [EC:2.4.1.-] | (RefSeq) 7-deoxyloganetin glucosyltransferase-like (A)	7-deoxyloganetin glucosyltransferase isoform X1 [Prunus persica]	RecName: Full=7-deoxyloganetin glucosyltransferase; EC=2.4.1.324; AltName: Full=Genipin glucosyltransferase; AltName: Full=UDP-glucose glucosyltransferase 2; Short=GjUGT2; AltName: Full=UDP-glycosyltransferase 85A24;	RecName: Full=Glycosyltransferase {ECO:0000256|RuleBase:RU362057}; EC=2.4.1.- {ECO:0000256|RuleBase:RU362057};	UDP-glucuronosyl and UDP-glucosyl transferase	GO:0035251,UDP-glucosyltransferase activity; GO:0008152,metabolic process	UDP-glucoronosyl and UDP-glucosyl transferase
Prupe.1G053300_v2.0.a1	0	0	0.03	38.2	37.38	32.56	0	0	0	41.77	45.86	47.24	0	0	1	1258	1253	1157	0	0	0	1285	1639	1455	Pp01	3709672	3711528	+	Prupe.1G053300	--	K23452 UDP-glucosyltransferase 85A [EC:2.4.1.-] | (RefSeq) 7-deoxyloganetin glucosyltransferase-like (A)	7-deoxyloganetin glucosyltransferase-like [Prunus persica]	RecName: Full=7-deoxyloganetin glucosyltransferase; EC=2.4.1.324; AltName: Full=Genipin glucosyltransferase; AltName: Full=UDP-glucose glucosyltransferase 2; Short=GjUGT2; AltName: Full=UDP-glycosyltransferase 85A24;	RecName: Full=Glycosyltransferase {ECO:0000256|RuleBase:RU362057}; EC=2.4.1.- {ECO:0000256|RuleBase:RU362057};	UDP-glucuronosyl and UDP-glucosyl transferase	GO:0035251,UDP-glucosyltransferase activity; GO:0008152,metabolic process	UDP-glucoronosyl and UDP-glucosyl transferase
Prupe.1G053400_v2.0.a1	0.02	0	0.02	6.52	7.15	7.45	0.03	0	0	6.93	9.63	10.65	1	0	1	241	269	297	1	0	0	239	386	368	Pp01	3712547	3719390	+	Prupe.1G053400	--	K23452 UDP-glucosyltransferase 85A [EC:2.4.1.-] | (RefSeq) 7-deoxyloganetin glucosyltransferase-like (A)	7-deoxyloganetin glucosyltransferase [Prunus persica]	RecName: Full=7-deoxyloganetin glucosyltransferase; EC=2.4.1.324; AltName: Full=Genipin glucosyltransferase; AltName: Full=UDP-glucose glucosyltransferase 2; Short=GjUGT2; AltName: Full=UDP-glycosyltransferase 85A24;	RecName: Full=Glycosyltransferase {ECO:0000256|RuleBase:RU362057}; EC=2.4.1.- {ECO:0000256|RuleBase:RU362057};	UDP-glucuronosyl and UDP-glucosyl transferase	GO:0035251,UDP-glucosyltransferase activity; GO:0008152,metabolic process	UDP-glucoronosyl and UDP-glucosyl transferase
Prupe.1G053600_v2.0.a1	28.96	29.64	27.08	38.77	40.19	39.83	28.77	28.27	29.29	37.12	39.1	37.51	2014	2204	2014	2484	2621	2754	1809	2036	1806	2222	2719	2248	Pp01	3723717	3731594	-	Prupe.1G053600	--	K17985 activating molecule in BECN1-regulated autophagy protein 1 | (RefSeq) uncharacterized protein LOC18793419 (A)	uncharacterized protein LOC18793419 [Prunus persica]	RecName: Full=Flagellar WD repeat-containing protein Pf20;	SubName: Full=Uncharacterized protein {ECO:0000313|EMBL:ONI26893.1};	WD40 repeat-containing protein	GO:0031514,motile cilium	WD domain, G-beta repeat
Prupe.1G053700_v2.0.a1	3.77	3.7	3.17	13.6	14.94	15.34	4.98	7.03	3.76	11.4	11.18	11.39	61	64	55	203	227	247	73	118	54	159	181	159	Pp01	3735122	3736426	-	Prupe.1G053700	--	--	hypothetical protein PRUPE_1G053700 [Prunus persica]	--	SubName: Full=Uncharacterized protein {ECO:0000313|EMBL:ONI26896.1};	--	--	--
Prupe.1G053800_v2.0.a1	128.29	128.88	167.17	141.36	129.43	127.27	79.38	104.12	133.05	128.7	119.77	117.58	7135	7665	9945	7245	6752	7038	3992	5999	6562	6162	6662	5637	Pp01	3742446	3746581	+	Prupe.1G053800	--	K01177 beta-amylase [EC:3.2.1.2] | (RefSeq) beta-amylase 1, chloroplastic (A)	beta-amylase 1, chloroplastic [Prunus persica]	RecName: Full=Beta-amylase 1, chloroplastic; EC=3.2.1.2; AltName: Full=1,4-alpha-D-glucan maltohydrolase; AltName: Full=Beta-amylase 7; AltName: Full=Thioredoxin-regulated beta-amylase; Short=TR-BAMY; Flags: Precursor;	RecName: Full=Beta-amylase {ECO:0000256|RuleBase:RU000509}; EC=3.2.1.2 {ECO:0000256|RuleBase:RU000509};	--	GO:0009507,chloroplast; GO:0005829,cytosol; GO:0005634,nucleus; GO:0102229,amylopectin maltohydrolase activity; GO:0016161,beta-amylase activity; GO:0009414,response to water deprivation; GO:0005983,starch catabolic process	Glycosyl hydrolase family 14
Prupe.1G053900_v2.0.a1	0	0	0	0.17	0.16	0.08	0	0	0	0.62	0.38	0.18	0	0	0	2	2	1	0	0	0	7	5	2	Pp01	3748512	3749601	+	Prupe.1G053900	--	--	late embryogenesis abundant protein 1 [Prunus persica]	RecName: Full=Late embryogenesis abundant protein 1; AltName: Full=CapLEA-1;	SubName: Full=Uncharacterized protein {ECO:0000313|EMBL:EMJ27274.1};	Uncharacterized conserved protein	--	--
Prupe.1G054000_v2.0.a1	15.23	17.02	11.82	19.17	19.72	20.24	17.42	17.66	14.49	19.68	21.79	25.36	1395	1667	1158	1618	1694	1843	1443	1676	1177	1552	1996	2002	Pp01	3766757	3777383	+	Prupe.1G054000	--	K04079 molecular chaperone HtpG | (RefSeq) heat shock cognate protein HSP 90-beta-like (A)	uncharacterized protein LOC18792426 isoform X1 [Prunus persica]	RecName: Full=Protein C2-DOMAIN ABA-RELATED 3 {ECO:0000303|PubMed:25465408};	SubName: Full=Uncharacterized protein {ECO:0000313|EMBL:ONI26899.1};	Predicted lipase	GO:0005634,nucleus; GO:0005886,plasma membrane; GO:0005096,GTPase activator activity; GO:0046872,metal ion binding; GO:0005543,phospholipid binding; GO:0009738,abscisic acid-activated signaling pathway; GO:0009789,positive regulation of abscisic acid-activated signaling pathway; GO:0043547,positive regulation of GTPase activity	Lipase (class 3)
Prupe.1G054100_v2.0.a1	0.07	0.09	0.22	17.42	13.83	14.84	0.11	0.03	0.04	15.45	15.32	18.74	2	3	7	485	392	446	3	1	1	402	463	488	Pp01	3778017	3779948	-	Prupe.1G054100	--	--	uncharacterized protein LOC18791675 [Prunus persica]	--	SubName: Full=Uncharacterized protein {ECO:0000313|EMBL:EMJ27287.1};	--	--	--
Prupe.1G054200_v2.0.a1	0.25	0.19	0.27	0.45	0.35	0.39	0.3	0.44	0.38	0.69	0.88	0.83	31	25	35	51	40	47	33	56	41	73	108	88	Pp01	3787593	3805679	+	Prupe.1G054200	--	K10357 myosin V | (RefSeq) myosin-6 (A)	myosin-6 [Prunus persica]	RecName: Full=Myosin-6; AltName: Full=AtMYA2;	SubName: Full=Uncharacterized protein {ECO:0000313|EMBL:ONI26905.1};	Myosin class V heavy chain	GO:0005737,cytoplasm; GO:0016459,myosin complex; GO:0003779,actin binding; GO:0005524,ATP binding; GO:0005516,calmodulin binding; GO:0003774,motor activity	Myosin head (motor domain)
Prupe.1G054400_v2.0.a1	4.4	4.21	4.21	14.23	13.51	15.86	4.01	4.72	3.82	15.79	16.93	20.99	91	93	93	271	262	326	75	101	70	281	350	374	Pp01	3822658	3826237	-	Prupe.1G054400	--	K18010 7-hydroxymethyl chlorophyll a reductase [EC:1.17.7.2] | (RefSeq) 7-hydroxymethyl chlorophyll a reductase, chloroplastic isoform X1 (A)	hypothetical protein PRUPE_1G054400 [Prunus persica]	RecName: Full=7-hydroxymethyl chlorophyll a reductase, chloroplastic; EC=1.17.7.2 {ECO:0000269|PubMed:21934147}; Flags: Precursor;	SubName: Full=Uncharacterized protein {ECO:0000313|EMBL:ONI26908.1};	--	GO:0009507,chloroplast; GO:0090415,7-hydroxymethyl chlorophyll a reductase activity; GO:0051536,iron-sulfur cluster binding; GO:0046872,metal ion binding; GO:0033354,chlorophyll cycle; GO:0015994,chlorophyll metabolic process	Coenzyme F420 hydrogenase/dehydrogenase, beta subunit C terminus
Prupe.1G054500_v2.0.a1	1.33	1.75	2.19	0	0	0.24	1.99	2.34	1.41	0.09	0.08	0	17	24	30	0	0	3	23	31	16	1	1	0	Pp01	3840248	3840848	+	Prupe.1G054500	--	K18010 7-hydroxymethyl chlorophyll a reductase [EC:1.17.7.2] | (RefSeq) 7-hydroxymethyl chlorophyll a reductase, chloroplastic-like (A)	hypothetical protein PRUPE_1G054500 [Prunus persica]	RecName: Full=7-hydroxymethyl chlorophyll a reductase, chloroplastic; EC=1.17.7.2 {ECO:0000269|PubMed:21934147}; Flags: Precursor;	SubName: Full=Uncharacterized protein {ECO:0000313|EMBL:ONI26909.1};	--	GO:0009507,chloroplast; GO:0090415,7-hydroxymethyl chlorophyll a reductase activity; GO:0051536,iron-sulfur cluster binding; GO:0046872,metal ion binding; GO:0033354,chlorophyll cycle; GO:0015994,chlorophyll metabolic process	--
Prupe.1G054600_v2.0.a1	5.33	6.03	6.01	37.71	36.07	41.79	5.72	5.9	6.01	42.45	42.45	48	238	288	287	1552	1511	1856	231	273	238	1632	1896	1848	Pp01	3841111	3848333	-	Prupe.1G054600	--	K18010 7-hydroxymethyl chlorophyll a reductase [EC:1.17.7.2] | (RefSeq) 7-hydroxymethyl chlorophyll a reductase, chloroplastic isoform X1 (A)	7-hydroxymethyl chlorophyll a reductase, chloroplastic isoform X1 [Prunus persica]	RecName: Full=7-hydroxymethyl chlorophyll a reductase, chloroplastic; EC=1.17.7.2 {ECO:0000269|PubMed:21934147}; Flags: Precursor;	SubName: Full=Uncharacterized protein {ECO:0000313|EMBL:EMJ24140.1};	--	GO:0009507,chloroplast; GO:0090415,7-hydroxymethyl chlorophyll a reductase activity; GO:0051536,iron-sulfur cluster binding; GO:0046872,metal ion binding; GO:0033354,chlorophyll cycle; GO:0015994,chlorophyll metabolic process	Coenzyme F420 hydrogenase/dehydrogenase, beta subunit C terminus
Prupe.1G054700_v2.0.a1	13.13	13.13	12.36	8.02	7.63	8.72	12.71	14.55	14.78	6.94	7.13	8	912	975	918	513	497	602	798	1047	910	415	495	479	Pp01	3850396	3860450	-	Prupe.1G054700	--	--	uncharacterized protein LOC18793258 [Prunus persica]	RecName: Full=Protein BLISTER {ECO:0000303|PubMed:20647345}; AltName: Full=Protein KOLD SENSITIV-1 {ECO:0000303|PubMed:20674078};	SubName: Full=Uncharacterized protein {ECO:0000313|EMBL:ONI26918.1};	--	GO:0005829,cytosol; GO:0005634,nucleus; GO:0048826,cotyledon morphogenesis; GO:0009908,flower development; GO:0009965,leaf morphogenesis; GO:0051781,positive regulation of cell division; GO:0040008,regulation of growth; GO:0006355,regulation of transcription, DNA-templated; GO:0048316,seed development; GO:0010091,trichome branching	Leucine-rich repeats of kinetochore protein Cenp-F/LEK1
Prupe.1G054800_v2.0.a1	0.25	0.26	0.46	0.94	0.93	0.53	0.35	0.25	0.22	0.84	0.7	0.69	12	13	23	41	41	25	15	12	9	34	33	28	Pp01	3860908	3864022	-	Prupe.1G054800	--	K00799 glutathione S-transferase [EC:2.5.1.18] | (RefSeq) glutathione transferase GST 23-like (A)	hypothetical protein PRUPE_1G054800 [Prunus persica]	RecName: Full=Probable glutathione S-transferase; EC=2.5.1.18; AltName: Full=Auxin-induced protein PGNT1/PCNT110;	SubName: Full=Uncharacterized protein {ECO:0000313|EMBL:EMJ27198.1};	Glutathione S-transferase	GO:0004364,glutathione transferase activity; GO:0009734,auxin-activated signaling pathway	Glutathione S-transferase, N-terminal domain
Prupe.1G054900_v2.0.a1	6.95	6.8	13.03	22.45	23.5	16.67	6.76	7.36	7.61	17.86	17.61	13.53	174	182	349	518	552	415	153	191	169	385	441	292	Pp01	3868045	3870293	-	Prupe.1G054900	--	K00799 glutathione S-transferase [EC:2.5.1.18] | (RefSeq) glutathione transferase GST 23-like (A)	hypothetical protein PRUPE_1G054900 [Prunus persica]	RecName: Full=Glutathione transferase GST 23; EC=2.5.1.18; AltName: Full=Glutathione transferase GST 36;	SubName: Full=Uncharacterized protein {ECO:0000313|EMBL:EMJ28368.1};	Glutathione S-transferase	GO:0004364,glutathione transferase activity; GO:0006952,defense response	Glutathione S-transferase, N-terminal domain
Prupe.1G055000_v2.0.a1	0.84	0.93	2.55	38.11	29.83	26.19	1.48	0.53	0.67	25.41	25.5	18.13	17	20	55	708	564	525	27	11	12	441	514	315	Pp01	3877731	3878762	-	Prupe.1G055000	--	K00799 glutathione S-transferase [EC:2.5.1.18] | (RefSeq) probable glutathione S-transferase (A)	probable glutathione S-transferase [Prunus persica]	RecName: Full=Probable glutathione S-transferase; EC=2.5.1.18; AltName: Full=Auxin-induced protein PGNT35/PCNT111;	SubName: Full=Uncharacterized protein {ECO:0000313|EMBL:EMJ27700.1};	Glutathione S-transferase	GO:0004364,glutathione transferase activity; GO:0009734,auxin-activated signaling pathway	Glutathione S-transferase, N-terminal domain
Prupe.1G056100_v2.0.a1	0	0	0.04	0	0	0	0	0	0	0	0	0	0	0	1	0	0	0	0	0	0	0	0	0	Pp01	3985495	3987120	-	Prupe.1G056100	--	K00799 glutathione S-transferase [EC:2.5.1.18] | (RefSeq) glutathione transferase GST 23 (A)	glutathione transferase GST 23 [Prunus persica]	RecName: Full=Glutathione transferase GST 23; EC=2.5.1.18; AltName: Full=Glutathione transferase GST 36;	SubName: Full=Uncharacterized protein {ECO:0000313|EMBL:EMJ27512.1};	Glutathione S-transferase	GO:0004364,glutathione transferase activity; GO:0006952,defense response	Glutathione S-transferase, N-terminal domain
Prupe.1G056200_v2.0.a1	128.15	115.24	129.9	92.65	103.17	91.95	147.93	147.26	128.31	92.78	91.04	77.81	2373	2282	2573	1581	1792	1693	2477	2825	2107	1479	1686	1242	Pp01	4006368	4009655	-	Prupe.1G056200	--	K11353 NADH dehydrogenase (ubiquinone) 1 alpha subcomplex subunit 13 | (RefSeq) NADH dehydrogenase [ubiquinone] 1 alpha subcomplex subunit 13-A (A)	NADH dehydrogenase [ubiquinone]	RecName: Full=NADH dehydrogenase [ubiquinone] 1 alpha subcomplex subunit 13-A; AltName: Full=Protein MATERNAL EFFECT EMBRYO ARREST 4;	SubName: Full=Uncharacterized protein {ECO:0000313|EMBL:EMJ24909.1};	NADH:ubiquinone oxidoreductase, B16.6 subunit/cell death-regulatory protein	GO:0016021,integral component of membrane; GO:0031966,mitochondrial membrane; GO:0005747,mitochondrial respiratory chain complex I; GO:0005739,mitochondrion; GO:0045271,respiratory chain complex I; GO:0009793,embryo development ending in seed dormancy; GO:0055114,oxidation-reduction process; GO:0009853,photorespiration	GRIM-19 protein
Prupe.1G056300_v2.0.a1	15.12	15.55	14.14	3.88	5.13	4.29	19.44	21.07	14.86	3.75	3.68	3.51	694	763	694	164	221	196	807	1002	605	148	169	139	Pp01	4010345	4015753	+	Prupe.1G056300	--	K04077 chaperonin GroEL | (RefSeq) chaperonin CPN60-2, mitochondrial (A)	chaperonin CPN60-2, mitochondrial [Prunus persica]	RecName: Full=Chaperonin CPN60-2, mitochondrial; AltName: Full=HSP60-2; Flags: Precursor;	SubName: Full=Uncharacterized protein {ECO:0000313|EMBL:EMJ26833.1};	Mitochondrial chaperonin, Cpn60/Hsp60p	GO:0005739,mitochondrion; GO:0005524,ATP binding; GO:0042026,protein refolding	TCP-1/cpn60 chaperonin family
Prupe.1G056400_v2.0.a1	18.52	23.9	19.54	65.06	77.28	77.07	20.64	18.99	20.6	60.85	59.95	64.12	513	708	579	1661	2008	2123	517	545	506	1451	1661	1531	Pp01	4015929	4019313	-	Prupe.1G056400	--	K11346 inhibitor of growth protein 4 | (RefSeq) PHD finger protein ING1 (A)	PHD finger protein ING1 [Prunus persica]	RecName: Full=PHD finger protein ING1; AltName: Full=Protein INHIBITOR OF GROWTH 1; Short=Protein AtING1;	RecName: Full=PHD finger protein ING {ECO:0000256|RuleBase:RU361213};	Chromatin remodeling protein, contains PHD Zn-finger	GO:0005634,nucleus; GO:0046872,metal ion binding; GO:0035064,methylated histone binding; GO:0016569,covalent chromatin modification; GO:0040008,regulation of growth; GO:0006355,regulation of transcription, DNA-templated; GO:0006351,transcription, DNA-templated	Inhibitor of growth proteins N-terminal histone-binding
Prupe.1G056500_v2.0.a1	72.9	75.33	69.82	24.27	30.84	26.76	73.5	77.84	72.61	20.15	19.82	21.28	6509	7192	6668	1997	2583	2376	5934	7200	5749	1549	1770	1638	Pp01	4020414	4034376	-	Prupe.1G056500	--	K14007 protein transport protein SEC24 | (RefSeq) protein transport protein Sec24-like At4g32640 (A)	protein transport protein Sec24-like At4g32640 [Prunus persica]	RecName: Full=Protein transport protein Sec24-like At4g32640;	SubName: Full=Uncharacterized protein {ECO:0000313|EMBL:EMJ28561.1};	Vesicle coat complex COPII, subunit SFB3	GO:0030127,COPII vesicle coat; GO:0005789,endoplasmic reticulum membrane; GO:0033116,endoplasmic reticulum-Golgi intermediate compartment membrane; GO:0000139,Golgi membrane; GO:0008270,zinc ion binding; GO:0006888,ER to Golgi vesicle-mediated transport; GO:0006886,intracellular protein transport	Sec23/Sec24 trunk domain
Prupe.1G056600_v2.0.a1	0	0	0	0	0	0.07	0	0	0	0.1	0.15	0.08	0	0	0	0	0	3	0	0	0	4	7	3	Pp01	4042374	4048753	+	Prupe.1G056600	--	K23544 serine incorporator 1/3 | (RefSeq) probable serine incorporator isoform X3 (A)	probable serine incorporator isoform X1 [Prunus persica]	--	SubName: Full=Uncharacterized protein {ECO:0000313|EMBL:EMJ27617.1};	Tumor differentially expressed (TDE) protein	GO:0016021,integral component of membrane	Serine incorporator (Serinc)
Prupe.1G056900_v2.0.a1	2.8	3.52	4.53	5.96	6.48	7.2	3.21	2.91	1.82	6.25	6.3	6.56	52	70	90	102	113	133	54	56	30	100	117	105	Pp01	4061962	4063154	-	Prupe.1G056900	--	K00878 hydroxyethylthiazole kinase [EC:2.7.1.50] | (RefSeq) hydroxyethylthiazole kinase (A)	hydroxyethylthiazole kinase [Prunus persica]	RecName: Full=Hydroxyethylthiazole kinase; EC=2.7.1.50; AltName: Full=4-methyl-5-beta-hydroxyethylthiazole kinase; Short=TH kinase; Short=Thz kinase;	SubName: Full=Uncharacterized protein {ECO:0000313|EMBL:EMJ23385.1};	--	GO:0005524,ATP binding; GO:0004417,hydroxyethylthiazole kinase activity; GO:0046872,metal ion binding; GO:0009228,thiamine biosynthetic process; GO:0009229,thiamine diphosphate biosynthetic process; GO:0036172,thiamine salvage	Hydroxyethylthiazole kinase family
Prupe.1G057400_v2.0.a1	13.42	12.41	12.76	2.91	2.17	2.63	12.91	14.84	14.9	2.64	2.62	3.11	461	456	469	92	70	90	401	528	454	78	90	92	Pp01	4081134	4084613	+	Prupe.1G057400	--	K20891 beta-glucuronosyltransferase [EC:2.4.1.-] | (RefSeq) beta-glucuronosyltransferase GlcAT14A (A)	hypothetical protein PRUPE_1G057400 [Prunus persica]	RecName: Full=Beta-glucuronosyltransferase GlcAT14A {ECO:0000305}; EC=2.4.1.- {ECO:0000305}; AltName: Full=GT14 family glucuronic acid transferase 1 {ECO:0000305}; Short=AtGlcAT14A {ECO:0000303|PubMed:24128328};	SubName: Full=Uncharacterized protein {ECO:0000313|EMBL:EMJ22995.1};	Branching enzyme	GO:0005794,Golgi apparatus; GO:0000139,Golgi membrane; GO:0016021,integral component of membrane; GO:0008375,acetylglucosaminyltransferase activity; GO:0015020,glucuronosyltransferase activity; GO:0009826,unidimensional cell growth	Core-2/I-Branching enzyme
Prupe.1G057500_v2.0.a1	17.67	18.16	18.25	34.36	33.73	29.25	14.48	19.47	14.36	28.41	31.3	30.02	684	752	756	1226	1225	1126	507	781	493	947	1212	1002	Pp01	4084839	4090705	-	Prupe.1G057500	--	K23541 Ca2+/H+ antiporter, TMEM165/GDT1 family | (RefSeq) hypothetical protein (A)	protein PAM71-homolog, chloroplastic [Prunus persica]	RecName: Full=Protein PAM71-homolog, chloroplastic {ECO:0000303|PubMed:27020959}; AltName: Full=GDT1-like protein 2 {ECO:0000305}; AltName: Full=PHOTOSYNTHESIS AFFECTED MUTANT71-homolog {ECO:0000303|PubMed:27020959}; Flags: Precursor;	SubName: Full=Uncharacterized protein {ECO:0000313|EMBL:ONI26950.1};	Predicted membrane protein	GO:0009507,chloroplast; GO:0009941,chloroplast envelope; GO:0009706,chloroplast inner membrane; GO:0016021,integral component of membrane	Uncharacterized protein family UPF0016
Prupe.1G057600_v2.0.a1	0.48	0.36	0.58	6.14	5.17	5.07	0.41	0.33	0.36	6.48	6.7	6.44	45	36	58	528	453	471	35	32	30	521	626	518	Pp01	4102012	4107708	+	Prupe.1G057600	--	K17422 large subunit ribosomal protein L41 | (RefSeq) LRR receptor-like kinase family protein (A)	probable leucine-rich repeat receptor-like protein kinase At2g33170 [Prunus persica]	RecName: Full=Probable leucine-rich repeat receptor-like protein kinase At2g33170; EC=2.7.11.1; Flags: Precursor;	SubName: Full=Uncharacterized protein {ECO:0000313|EMBL:ONI26951.1};	--	GO:0016021,integral component of membrane; GO:0005524,ATP binding; GO:0004674,protein serine/threonine kinase activity	Protein kinase domain
Prupe.1G057900_v2.0.a1	0	0	0	0.04	0	0	0	0	0.04	0.04	0	0	0	0	0	1	0	0	0	0	1	1	0	0	Pp01	4111842	4114761	+	Prupe.1G057900	--	K00008 L-iditol 2-dehydrogenase [EC:1.1.1.14] | (RefSeq) sorbitol dehydrogenase isoform X1 (A)	hypothetical protein PRUPE_1G057900 [Prunus persica]	RecName: Full=L-idonate 5-dehydrogenase; EC=1.1.1.366;	SubName: Full=Uncharacterized protein {ECO:0000313|EMBL:EMJ25251.1};	Sorbitol dehydrogenase	GO:0102198,L-idonate 5-dehydrogenase activity (NAD-dependent); GO:0008270,zinc ion binding; GO:0046183,L-idonate catabolic process	Alcohol dehydrogenase GroES-like domain
Prupe.1G058400_v2.0.a1	0.08	0	0	0.95	1.41	1.41	0	0	0	0.97	1.44	0.7	2	0	0	23	35	37	0	0	0	22	38	16	Pp01	4147352	4148590	-	Prupe.1G058400	--	--	uncharacterized protein LOC18791259 [Prunus persica]	RecName: Full=S-protein homolog 21 {ECO:0000303|PubMed:10344198}; Flags: Precursor;	SubName: Full=Uncharacterized protein {ECO:0000313|EMBL:EMJ25949.1};	--	GO:0005576,extracellular region; GO:0060320,rejection of self pollen	Plant self-incompatibility protein S1
Prupe.1G058700_v2.0.a1	7.42	7.01	7.99	3.76	5.42	3.89	7.49	6.62	4.27	4.12	3.63	5.43	92	93	106	43	63	48	84	85	47	44	45	58	Pp01	4166848	4167429	+	Prupe.1G058700	--	--	hypothetical protein PRUPE_1G069100 [Prunus persica]	--	SubName: Full=Uncharacterized protein {ECO:0000313|EMBL:ONI27126.1};	--	--	--
Prupe.1G058800_v2.0.a1	7.82	9.14	7.22	23.66	24.49	25.17	7.35	8.68	7.72	18.97	18.28	21.78	80	100	79	223	235	256	68	92	70	167	187	192	Pp01	4174069	4176139	-	Prupe.1G058800	--	--	hypothetical protein PRUPE_1G058800 [Prunus persica]	--	SubName: Full=Uncharacterized protein {ECO:0000313|EMBL:ONI26964.1};	--	--	--
Prupe.1G059900_v2.0.a1	0	0	0	0	0	0	0.03	0	0	0	0	0	0	0	0	0	0	0	1	0	0	0	0	0	Pp01	4237288	4239560	-	Prupe.1G059900	--	--	hypothetical protein PRUPE_1G059900 [Prunus persica]	--	SubName: Full=Uncharacterized protein {ECO:0000313|EMBL:ONI26976.1};	--	--	--
Prupe.1G060300_v2.0.a1	2	2.23	1.76	0.3	0.47	0.7	2.35	2.18	3.19	0.51	0.85	0.63	136	162	128	19	30	47	144	153	192	30	58	37	Pp01	4247276	4253019	-	Prupe.1G060300	--	K02604 origin recognition complex subunit 2 | (RefSeq) origin of replication complex subunit 2-like (A)	uncharacterized protein LOC18790513 isoform X1 [Prunus persica]	--	SubName: Full=Uncharacterized protein {ECO:0000313|EMBL:ONI26980.1};	--	--	Domain of unknown function (DUF4487)
Prupe.1G060800_v2.0.a1	60	55.56	46.79	14.23	19.1	14.55	50.11	51.96	44.1	18.26	14.28	13.46	1634	1618	1363	357	488	394	1234	1466	1065	428	389	316	Pp01	4280933	4285588	+	Prupe.1G060800	--	K01519 inosine triphosphate pyrophosphatase [EC:3.6.1.-] | (RefSeq) inosine triphosphate pyrophosphatase (A)	inosine triphosphate pyrophosphatase [Prunus persica]	RecName: Full=Inosine triphosphate pyrophosphatase {ECO:0000255|HAMAP-Rule:MF_03148}; Short=ITPase {ECO:0000255|HAMAP-Rule:MF_03148}; Short=Inosine triphosphatase {ECO:0000255|HAMAP-Rule:MF_03148}; EC=3.6.1.9 {ECO:0000255|HAMAP-Rule:MF_03148}; AltName: Full=Non-canonical purine NTP pyrophosphatase {ECO:0000255|HAMAP-Rule:MF_03148}; AltName: Full=Non-standard purine NTP pyrophosphatase {ECO:000025…	RecName: Full=Inosine triphosphate pyrophosphatase {ECO:0000256|HAMAP-Rule:MF_03148}; Short=ITPase {ECO:0000256|HAMAP-Rule:MF_03148}; Short=Inosine triphosphatase {ECO:0000256|HAMAP-Rule:MF_03148}; EC=3.6.1.9 {ECO:0000256|HAMAP-Rule:MF_03148}; AltName: Full=Non-canonical purine NTP pyrophosphatase {ECO:0000256|HAMAP-Rule:MF_03148}; AltName: Full=Non-standard purine NTP pyrophosphatase {ECO:000025…	Inosine triphosphate pyrophosphatase	GO:0005737,cytoplasm; GO:0046872,metal ion binding; GO:0035529,NADH pyrophosphatase activity; GO:0047429,nucleoside-triphosphate diphosphatase activity; GO:0000166,nucleotide binding; GO:0009143,nucleoside triphosphate catabolic process; GO:0009117,nucleotide metabolic process	Ham1 family
Prupe.1G060900_v2.0.a1	1020.2	1050.42	996.27	2.25	1.53	2.71	920.98	1036.75	1032.76	2.07	2.42	2.1	59111	65082	61745	120	83	156	48251	62228	53061	103	140	105	Pp01	4287815	4292890	-	Prupe.1G060900	--	K01728 pectate lyase [EC:4.2.2.2] | (RefSeq) probable pectate lyase 8 (A)	probable pectate lyase 8 [Prunus persica]	RecName: Full=Probable pectate lyase 15; EC=4.2.2.2; AltName: Full=Pectate lyase A11; Flags: Precursor;	RecName: Full=Pectate lyase {ECO:0000256|RuleBase:RU361123}; EC=4.2.2.2 {ECO:0000256|RuleBase:RU361123};	--	GO:0046872,metal ion binding; GO:0030570,pectate lyase activity; GO:0045490,pectin catabolic process	Pectate lyase
Prupe.1G061000_v2.0.a1	119.57	128.66	115.37	3.3	4.54	6.05	108.07	98.46	99.1	3.87	3.38	4.3	7356	8464	7592	187	262	370	6012	6275	5406	205	208	228	Pp01	4306921	4312008	+	Prupe.1G061000	--	K22390 acid phosphatase type 7 | (RefSeq) purple acid phosphatase 23 (A)	purple acid phosphatase 23 [Prunus persica]	RecName: Full=Purple acid phosphatase 23; EC=3.1.3.2; Flags: Precursor;	RecName: Full=Purple acid phosphatase {ECO:0000256|RuleBase:RU361203}; EC=3.1.3.2 {ECO:0000256|RuleBase:RU361203};	Purple acid phosphatase	GO:0005576,extracellular region; GO:0003993,acid phosphatase activity; GO:0046872,metal ion binding	Calcineurin-like phosphoesterase
Prupe.1G061100_v2.0.a1	203.47	192.36	197.05	39.57	37.62	34.33	189.4	188.01	172.42	44.94	46.51	43.58	7410	7491	7676	1328	1285	1243	6237	7093	5568	1409	1694	1368	Pp01	4313212	4317336	+	Prupe.1G061100	--	K15303 aflatoxin B1 aldehyde reductase | (RefSeq) aflatoxin B1 aldehyde reductase member 4-like (A)	probable voltage-gated potassium channel subunit beta [Prunus persica]	RecName: Full=Probable voltage-gated potassium channel subunit beta; AltName: Full=K(+) channel subunit beta; AltName: Full=Potassium voltage beta 1; Short=KV-beta1;	SubName: Full=Uncharacterized protein {ECO:0000313|EMBL:EMJ23769.1};	Voltage-gated shaker-like K+ channel, subunit beta/KCNAB	GO:0016020,membrane; GO:0005886,plasma membrane; GO:0009506,plasmodesma; GO:0005244,voltage-gated ion channel activity; GO:0006813,potassium ion transport; GO:0034765,regulation of ion transmembrane transport	Aldo/keto reductase family
Prupe.1G061200_v2.0.a1	4.31	4.72	3.51	5.49	4.36	4.53	2.7	2.87	2.31	4.53	4.91	5.41	452	529	394	530	429	472	256	312	215	409	515	489	Pp01	4318313	4324926	+	Prupe.1G061200	--	K04422 mitogen-activated protein kinase kinase kinase 13 [EC:2.7.11.25] | (RefSeq) serine/threonine-protein kinase EDR1 isoform X1 (A)	uncharacterized protein LOC18789060 [Prunus persica]	RecName: Full=Serine/threonine-protein kinase EDR1; EC=2.7.11.1; AltName: Full=MAPKK kinase EDR1; AltName: Full=Protein ENHANCED DISEASE RESISTANCE 1; Short=AtEDR1; AltName: Full=Serine/threonine/tyrosine-protein kinase 10;	SubName: Full=Uncharacterized protein {ECO:0000313|EMBL:ONI26992.1};	Tyrosine kinase specific for activated (GTP-bound) p21cdc42Hs	GO:0005829,cytosol; GO:0005769,early endosome; GO:0005783,endoplasmic reticulum; GO:0005768,endosome; GO:0005634,nucleus; GO:0005886,plasma membrane; GO:0005802,trans-Golgi network; GO:0012510,trans-Golgi network transport vesicle membrane; GO:0005524,ATP binding; GO:0016301,kinase activity; GO:0004709,MAP kinase kinase kinase activity; GO:0004712,protein serine/threonine/tyrosine kinase activity…	Protein tyrosine kinase
Prupe.1G061500_v2.0.a1	12.1	12.43	10.48	24.53	13.58	24.8	19.65	8.59	14.45	36.3	57.8	23.2	325	357	301	607	342	662	477	239	344	839	1552	537	Pp01	4354076	4357579	-	Prupe.1G061500	--	K14152 phosphoribosyl-ATP pyrophosphohydrolase / phosphoribosyl-AMP cyclohydrolase / histidinol dehydrogenase [EC:3.6.1.31 3.5.4.19 1.1.1.23] | (RefSeq) uncharacterized protein LOC111783531 (A)	protein SULFUR DEFICIENCY-INDUCED 2 [Prunus persica]	RecName: Full=Protein SULFUR DEFICIENCY-INDUCED 2 {ECO:0000305};	SubName: Full=Uncharacterized protein {ECO:0000313|EMBL:EMJ24392.1};	--	GO:0005634,nucleus; GO:0010438,cellular response to sulfur starvation; GO:0009658,chloroplast organization; GO:0010439,regulation of glucosinolate biosynthetic process	Tetratricopeptide repeat
Prupe.1G061700_v2.0.a1	0	0	0	0	0	0	0	0	0	0.05	0	0	0	0	0	0	0	0	0	0	0	1	0	0	Pp01	4372354	4374064	+	Prupe.1G061700	--	K10880 DNA-repair protein XRCC3 | (RefSeq) DNA repair protein XRCC3 homolog (A)	hypothetical protein PRUPE_1G061700 [Prunus persica]	RecName: Full=DNA repair protein XRCC3 homolog; AltName: Full=X-ray repair cross-complementing protein 3 homolog; Short=AtXRCC3;	SubName: Full=Uncharacterized protein {ECO:0000313|EMBL:ONI26997.1};	DNA repair protein RHP57	GO:0033063,Rad51B-Rad51C-Rad51D-XRCC2 complex; GO:0005657,replication fork; GO:0005524,ATP binding; GO:0008094,DNA-dependent ATPase activity; GO:0003690,double-stranded DNA binding; GO:0000400,four-way junction DNA binding; GO:0000150,recombinase activity; GO:0003697,single-stranded DNA binding; GO:0006302,double-strand break repair; GO:0045003,double-strand break repair via synthesis-dependent s…	Rad51
Prupe.1G061800_v2.0.a1	52.55	51.57	53.49	25.88	28.24	27.82	28.08	37.48	28.46	27	25.97	25.32	3140	3295	3419	1425	1583	1653	1517	2320	1508	1389	1552	1304	Pp01	4377565	4381365	-	Prupe.1G061800	--	K17893 ubiquinol oxidase [EC:1.10.3.11] | (RefSeq) ubiquinol oxidase, mitochondrial (A)	hypothetical protein PRUPE_1G061800 [Prunus persica]	RecName: Full=Ubiquinol oxidase, mitochondrial; EC=1.10.3.11; AltName: Full=Alternative oxidase; Flags: Precursor;	RecName: Full=Ubiquinol oxidase {ECO:0000256|RuleBase:RU003779}; EC=1.10.3.11 {ECO:0000256|RuleBase:RU003779};	--	GO:0016021,integral component of membrane; GO:0005743,mitochondrial inner membrane; GO:0070469,respiratory chain; GO:0009916,alternative oxidase activity; GO:0046872,metal ion binding; GO:0102721,ubiquinol:oxygen oxidoreductase activity	Alternative oxidase
Prupe.1G061900_v2.0.a1	19.08	27.02	33.3	19.9	26.69	26.15	12.51	16.59	19.13	16.33	18.74	19.03	855	1295	1596	822	1122	1165	507	770	760	630	840	735	Pp01	4381065	4384158	-	Prupe.1G061900	--	K17893 ubiquinol oxidase [EC:1.10.3.11] | (RefSeq) ubiquinol oxidase, mitochondrial (A)	ubiquinol oxidase, mitochondrial [Prunus persica]	RecName: Full=Ubiquinol oxidase, mitochondrial; EC=1.10.3.11; AltName: Full=Alternative oxidase; Flags: Precursor;	RecName: Full=Ubiquinol oxidase {ECO:0000256|RuleBase:RU003779}; EC=1.10.3.11 {ECO:0000256|RuleBase:RU003779};	--	GO:0016021,integral component of membrane; GO:0005743,mitochondrial inner membrane; GO:0070469,respiratory chain; GO:0009916,alternative oxidase activity; GO:0046872,metal ion binding; GO:0102721,ubiquinol:oxygen oxidoreductase activity	Alternative oxidase
Prupe.1G062200_v2.0.a1	0.21	0	0	0	0	0	0	0	0	0	0	0	1	0	0	0	0	0	0	0	0	0	0	0	Pp01	4442131	4442953	+	Prupe.1G062200	--	--	hypothetical protein PRUPE_1G062200 [Prunus persica]	--	SubName: Full=Uncharacterized protein {ECO:0000313|EMBL:ONI27004.1};	--	--	--
Prupe.1G063000_v2.0.a1	35.6	34.81	35.15	13.14	15.88	13.61	35.49	35.03	26.61	18.58	18.35	19.34	679	710	717	231	284	258	612	692	450	305	350	318	Pp01	4472092	4475029	-	Prupe.1G063000	--	K09548 prefoldin subunit 1 | (RefSeq) prefoldin subunit 1 (A)	prefoldin subunit 1 [Prunus persica]	--	SubName: Full=Uncharacterized protein {ECO:0000313|EMBL:EMJ28777.1};	Molecular chaperone Prefoldin, subunit 1	GO:0016272,prefoldin complex; GO:0051082,unfolded protein binding; GO:0006457,protein folding	Prefoldin subunit
Prupe.1G063100_v2.0.a1	8.61	9.26	7.73	6.38	5.99	6.19	10.8	10.89	10.3	10.06	8.75	7.58	591	680	568	404	386	423	671	775	627	595	601	449	Pp01	4476421	4481897	+	Prupe.1G063100	--	K04733 interleukin-1 receptor-associated kinase 4 [EC:2.7.11.1] | (RefSeq) probable serine/threonine-protein kinase PBL17 isoform X2 (A)	probable serine/threonine-protein kinase PBL17 isoform X2 [Prunus persica]	RecName: Full=Probable serine/threonine-protein kinase PBL17 {ECO:0000305}; EC=2.7.11.1 {ECO:0000305}; AltName: Full=PBS1-like protein 17 {ECO:0000303|PubMed:20413097};	SubName: Full=Uncharacterized protein {ECO:0000313|EMBL:ONI27013.1};	Serine/threonine protein kinase	GO:0005886,plasma membrane; GO:0005524,ATP binding; GO:0004675,transmembrane receptor protein serine/threonine kinase activity; GO:0007166,cell surface receptor signaling pathway; GO:0006952,defense response; GO:0006468,protein phosphorylation	Protein tyrosine kinase
Prupe.1G063200_v2.0.a1	0.21	0.15	0.25	0.4	1.29	0.58	0.52	0.41	0.12	0.55	1.15	0.43	4	3	5	7	23	11	9	8	2	9	22	7	Pp01	4482296	4483189	+	Prupe.1G063200	--	K13265 vestitone reductase [EC:1.1.1.348] | (RefSeq) vestitone reductase-like (A)	hypothetical protein PRUPE_1G063200 [Prunus persica]	RecName: Full=Vestitone reductase; EC=1.1.1.348;	SubName: Full=Uncharacterized protein {ECO:0000313|EMBL:ONI27017.1};	Flavonol reductase/cinnamoyl-CoA reductase	GO:0050662,coenzyme binding; GO:0016491,oxidoreductase activity; GO:0006952,defense response; GO:0009813,flavonoid biosynthetic process	3-beta hydroxysteroid dehydrogenase/isomerase family
Prupe.1G063400_v2.0.a1	35.34	35.18	37.54	28.33	26.14	22.59	25.19	22.91	27.82	22.38	20.62	19.74	1842	1961	2093	1361	1278	1171	1187	1237	1286	1004	1075	887	Pp01	4491562	4502439	-	Prupe.1G063400	--	K01853 cycloartenol synthase [EC:5.4.99.8] | (RefSeq) cycloartenol synthase 2 (A)	cycloartenol synthase 2 [Prunus persica]	RecName: Full=Cycloartenol synthase 2; EC=5.4.99.8;	RecName: Full=Terpene cyclase/mutase family member {ECO:0000256|RuleBase:RU362003}; EC=5.4.99.- {ECO:0000256|RuleBase:RU362003};	Oxidosqualene-lanosterol cyclase and related proteins	GO:0016871,cycloartenol synthase activity; GO:0010686,tetracyclic triterpenoid biosynthetic process	Squalene-hopene cyclase C-terminal domain
Prupe.1G063600_v2.0.a1	5.41	5.99	5.92	2.31	2.86	3.08	4.74	5.08	4.67	2.02	2.71	2.24	410	485	480	161	203	232	325	399	314	132	205	146	Pp01	4523192	4534081	-	Prupe.1G063600	--	K14554 U3 small nucleolar RNA-associated protein 21 | (RefSeq) U3 small nucleolar RNA-associated protein 21 homolog (A)	U3 small nucleolar RNA-associated protein 21 homolog [Prunus persica]	RecName: Full=Katanin p80 WD40 repeat-containing subunit B1 homolog {ECO:0000255|HAMAP-Rule:MF_03022};	SubName: Full=Uncharacterized protein {ECO:0000313|EMBL:EMJ26523.1};	WD repeat protein	GO:0080008,Cul4-RING E3 ubiquitin ligase complex; GO:0008352,katanin complex; GO:0005874,microtubule; GO:0008017,microtubule binding; GO:0043622,cortical microtubule organization; GO:0051013,microtubule severing	Utp21 specific WD40 associated putative domain
Prupe.1G063800_v2.0.a1	22.47	23.8	23.51	18.45	21.22	19.76	23.25	22.85	20.43	20.9	19.85	19.22	883	1000	988	668	782	772	826	930	712	707	780	651	Pp01	4548221	4555416	-	Prupe.1G063800	--	K06691 26S proteasome regulatory subunit N13 | (RefSeq) 26S proteasome regulatory subunit RPN13 isoform X1 (A)	26S proteasome regulatory subunit RPN13 isoform X1 [Prunus persica]	RecName: Full=26S proteasome regulatory subunit RPN13; Short=AtRPN13; AltName: Full=26S proteasome non-ATPase regulatory subunit 13;	SubName: Full=Uncharacterized protein {ECO:0000313|EMBL:EMJ23919.1};	Cell membrane glycoprotein	GO:0005737,cytoplasm; GO:0005634,nucleus; GO:0008541,proteasome regulatory particle, lid subcomplex; GO:0061133,endopeptidase activator activity; GO:0070628,proteasome binding; GO:0043130,ubiquitin binding; GO:0006511,ubiquitin-dependent protein catabolic process	Proteasome complex subunit Rpn13 ubiquitin receptor
Prupe.1G064000_v2.0.a1	4.51	5.5	5	8.86	11.57	10.47	4.7	5.07	4.47	8.02	7.63	8.96	296	386	351	536	712	683	279	345	260	453	501	507	Pp01	4564070	4569477	+	Prupe.1G064000	--	K06173 tRNA pseudouridine38-40 synthase [EC:5.4.99.12] | (RefSeq) uncharacterized protein LOC112520238 (A)	uncharacterized protein LOC18793789 [Prunus persica]	--	RecName: Full=tRNA pseudouridine synthase {ECO:0000256|RuleBase:RU003792}; EC=5.4.99.- {ECO:0000256|RuleBase:RU003792};	Pseudouridylate synthase	GO:0009982,pseudouridine synthase activity; GO:0003723,RNA binding; GO:0001522,pseudouridine synthesis; GO:0008033,tRNA processing	tRNA pseudouridine synthase
Prupe.1G064100_v2.0.a1	0	0	0	0.07	0	0.04	0	0	0	0	0.02	0	0	0	0	3	0	2	0	0	0	0	1	0	Pp01	4570895	4574405	+	Prupe.1G064100	--	K04733 interleukin-1 receptor-associated kinase 4 [EC:2.7.11.1] | (RefSeq) LRR receptor-like kinase (A)	pollen receptor-like kinase 1 [Prunus persica]	RecName: Full=Pollen receptor-like kinase 1 {ECO:0000303|PubMed:23024212}; Short=AtPRK1 {ECO:0000303|PubMed:23024212}; EC=2.7.11.1 {ECO:0000305}; AltName: Full=LRR receptor-like serine/threonine-protein kinase RLK; Flags: Precursor;	SubName: Full=Uncharacterized protein {ECO:0000313|EMBL:ONI27038.1};	--	GO:0045177,apical part of cell; GO:0016324,apical plasma membrane; GO:0016021,integral component of membrane; GO:0005524,ATP binding; GO:0004674,protein serine/threonine kinase activity	Protein tyrosine kinase
Prupe.1G064300_v2.0.a1	0	0	0.04	0	0	0	0	0	0	0	0	0	0	0	2	0	0	0	0	0	0	0	0	0	Pp01	4579786	4584484	+	Prupe.1G064300	--	K17609 nucleoredoxin [EC:1.8.1.8] | (RefSeq) hypothetical protein (A)	hypothetical protein PRUPE_1G064300 [Prunus persica]	RecName: Full=U-box domain-containing protein 52; AltName: Full=Plant U-box protein 52; Includes: RecName: Full=E3 ubiquitin ligase; EC=2.3.2.27; AltName: Full=RING-type E3 ubiquitin transferase {ECO:0000305}; Includes: RecName: Full=Serine/threonine-protein kinase; EC=2.7.11.-;	SubName: Full=Uncharacterized protein {ECO:0000313|EMBL:ONI27040.1};	--	GO:0005524,ATP binding; GO:0004674,protein serine/threonine kinase activity; GO:0004842,ubiquitin-protein transferase activity	Protein kinase domain
Prupe.1G064400_v2.0.a1	4.66	5.02	4.59	3.1	4.13	3.94	5.91	5.59	5.28	5.15	4.32	4.41	206	237	217	126	171	173	236	256	207	196	191	168	Pp01	4584561	4588021	-	Prupe.1G064400	--	K17710 pentatricopeptide repeat domain-containing protein 1 | (RefSeq) pentatricopeptide repeat-containing protein At2g18940, chloroplastic (A)	pentatricopeptide repeat-containing protein At3g42630 isoform X1 [Prunus persica]	RecName: Full=Pentatricopeptide repeat-containing protein At3g42630;	SubName: Full=Uncharacterized protein {ECO:0000313|EMBL:EMJ23653.1};	FOG: PPR repeat	GO:0009507,chloroplast; GO:0005739,mitochondrion; GO:0004519,endonuclease activity; GO:0003723,RNA binding; GO:0097034,NA; GO:0070134,positive regulation of mitochondrial translational initiation; GO:0009451,RNA modification	PPR repeat family
Prupe.1G064600_v2.0.a1	146.51	137.57	149.05	28.04	29.79	29.08	144.78	121.01	144.23	37	34.38	27.97	5092	5113	5541	898	971	1005	4550	4357	4445	1107	1195	838	Pp01	4596091	4599995	+	Prupe.1G064600	--	--	uncharacterized protein LOC18791458 [Prunus persica]	RecName: Full=Protein MARD1 {ECO:0000303|PubMed:15159630}; AltName: Full=Mediator of ABA-regulated dormancy1 {ECO:0000303|PubMed:15159630}; AltName: Full=Senescence-associated protein SAG102 {ECO:0000303|PubMed:11402199};	SubName: Full=Uncharacterized protein {ECO:0000313|EMBL:EMJ25062.1};	--	GO:0010494,cytoplasmic stress granule; GO:0000932,P-body; GO:0046872,metal ion binding; GO:0009737,response to abscisic acid; GO:0010162,seed dormancy process	zinc-finger of the FCS-type, C2-C2
Prupe.1G064700_v2.0.a1	44.87	44.26	41.64	3.82	4.53	4.34	39.93	36.39	26.5	6.79	5.24	5.31	676	713	671	53	64	65	544	568	354	88	79	69	Pp01	4600146	4602306	-	Prupe.1G064700	--	--	uncharacterized protein LOC18788843 [Prunus persica]	--	SubName: Full=Uncharacterized protein {ECO:0000313|EMBL:ONI27044.1};	Predicted membrane protein, contains DoH and Cytochrome b-561/ferric reductase transmembrane domains	--	--
Prupe.1G064800_v2.0.a1	7.94	8.4	7.63	2.6	2	1.85	7.07	7.58	6.58	3.24	3.14	2.58	453	513	466	137	107	105	365	448	333	159	179	127	Pp01	4603379	4609802	-	Prupe.1G064800	--	K01961 acetyl-CoA carboxylase, biotin carboxylase subunit [EC:6.4.1.2 6.3.4.14] | (RefSeq) biotin carboxylase 1, chloroplastic isoform X1 (A)	biotin carboxylase 1, chloroplastic isoform X1 [Prunus persica]	RecName: Full=Biotin carboxylase 1, chloroplastic; EC=6.3.4.14; AltName: Full=Acetyl-CoA carboxylase subunit A 1; Short=ACC; EC=6.4.1.2; Flags: Precursor;	SubName: Full=Uncharacterized protein {ECO:0000313|EMBL:ONI27046.1};	3-Methylcrotonyl-CoA carboxylase, biotin-containing subunit/Propionyl-CoA carboxylase, alpha chain/Acetyl-CoA carboxylase, biotin carboxylase subunit	GO:0009507,chloroplast; GO:0003989,acetyl-CoA carboxylase activity; GO:0005524,ATP binding; GO:0004075,biotin carboxylase activity; GO:0046872,metal ion binding; GO:0006633,fatty acid biosynthetic process; GO:2001295,malonyl-CoA biosynthetic process	Carbamoyl-phosphate synthase L chain, ATP binding domain
Prupe.1G064900_v2.0.a1	0.47	0.18	0.23	0.45	0.65	0.62	0.73	0.02	0	1.48	1.4	1.05	19	8	10	17	25	25	27	1	0	52	57	37	Pp01	4616544	4618714	+	Prupe.1G064900	--	K00487 trans-cinnamate 4-monooxygenase [EC:1.14.13.11] | (RefSeq) cytochrome P450 CYP73A100 (A)	cytochrome P450 CYP73A100 [Prunus persica]	RecName: Full=Cytochrome P450 CYP73A100; EC=1.14.-.-;	SubName: Full=Uncharacterized protein {ECO:0000313|EMBL:ONI27052.1};	Cytochrome P450 CYP2 subfamily	GO:0016021,integral component of membrane; GO:0020037,heme binding; GO:0005506,iron ion binding; GO:0004497,monooxygenase activity; GO:0016705,oxidoreductase activity, acting on paired donors, with incorporation or reduction of molecular oxygen	Cytochrome P450
Prupe.1G065000_v2.0.a1	15.76	15.9	13.98	15.91	18.5	17.36	14.85	15.86	14.04	13.76	13.61	15.66	1337	1442	1269	1244	1472	1464	1139	1394	1056	1005	1155	1145	Pp01	4619014	4629033	-	Prupe.1G065000	--	K12598 ATP-dependent RNA helicase DOB1 [EC:3.6.4.13] | (RefSeq) DExH-box ATP-dependent RNA helicase DExH10 isoform X1 (A)	DExH-box ATP-dependent RNA helicase DExH10 isoform X2 [Prunus persica]	RecName: Full=DExH-box ATP-dependent RNA helicase DExH10 {ECO:0000305}; EC=3.6.4.13; AltName: Full=Protein HUA ENHANCER 2 {ECO:0000303|PubMed:11923195};	SubName: Full=Uncharacterized protein {ECO:0000313|EMBL:ONI27055.1};	Nuclear exosomal RNA helicase MTR4, DEAD-box superfamily	GO:0005829,cytosol; GO:0016607,nuclear speck; GO:0005654,nucleoplasm; GO:0005634,nucleus; GO:0055087,Ski complex; GO:0005524,ATP binding; GO:0004004,ATP-dependent RNA helicase activity; GO:0003723,RNA binding; GO:0003724,RNA helicase activity; GO:0006397,mRNA processing; GO:0060149,negative regulation of posttranscriptional gene silencing; GO:0070478,nuclear-transcribed mRNA catabolic process, 3'…	rRNA-processing arch domain
Prupe.1G065100_v2.0.a1	0.61	0.67	0.57	1.14	1.54	1.56	0.98	0.86	1.38	1.29	0.61	0.9	11	13	11	19	26	28	16	16	22	20	11	14	Pp01	4619793	4620638	+	Prupe.1G065100	--	--	hypothetical protein PRUPE_1G065100 [Prunus persica]	--	SubName: Full=Uncharacterized protein {ECO:0000313|EMBL:ONI27059.1};	--	--	--
Prupe.1G065200_v2.0.a1	57.26	54.93	60.21	16.96	15.44	12.67	50.67	52.31	49.17	19.54	18.17	14.51	1396	1432	1570	381	353	307	1117	1321	1063	410	443	305	Pp01	4653826	4657720	+	Prupe.1G065200	--	K02738 20S proteasome subunit beta 1 [EC:3.4.25.1] | (RefSeq) proteasome subunit beta type-6 (A)	proteasome subunit beta type-6 [Prunus persica]	RecName: Full=Proteasome subunit beta type-6; EC=3.4.25.1; AltName: Full=20S proteasome beta subunit A-1; AltName: Full=Proteasome component D; AltName: Full=Proteasome subunit beta type-1; Flags: Precursor;	RecName: Full=Proteasome subunit beta type {ECO:0000256|RuleBase:RU004203}; EC=3.4.25.1 {ECO:0000256|RuleBase:RU004203};	20S proteasome, regulatory subunit beta type PSMB6/PSMB9/PRE3	GO:0005737,cytoplasm; GO:0005634,nucleus; GO:0019774,proteasome core complex, beta-subunit complex; GO:0004298,threonine-type endopeptidase activity; GO:0051603,proteolysis involved in cellular protein catabolic process	Proteasome subunit
Prupe.1G065300_v2.0.a1	61.78	61.39	55.97	20.73	19.91	24	61.79	59.18	77.13	23.34	24.87	21.42	6548	6958	6346	2025	1979	2529	5922	6498	7249	2130	2636	1957	Pp01	4658133	4665858	-	Prupe.1G065300	--	K14486 auxin response factor | (RefSeq) auxin response factor 19-like isoform X1 (A)	hypothetical protein PRUPE_1G065300 [Prunus persica]	RecName: Full=Auxin response factor 5;	RecName: Full=Auxin response factor {ECO:0000256|RuleBase:RU004561};	--	GO:0005634,nucleus; GO:0003677,DNA binding; GO:0009734,auxin-activated signaling pathway; GO:0006355,regulation of transcription, DNA-templated; GO:0006351,transcription, DNA-templated	Auxin response factor
Prupe.1G065500_v2.0.a1	8.45	7.82	8.95	5.93	4.89	4.7	9.3	10.75	8.94	8.29	8.67	6.01	385	381	436	249	209	213	383	507	361	325	395	236	Pp01	4691569	4695254	+	Prupe.1G065500	--	--	uncharacterized protein LOC18789172 [Prunus persica]	--	SubName: Full=Uncharacterized protein {ECO:0000313|EMBL:EMJ23018.1};	--	GO:0003824,catalytic activity	Orn/Lys/Arg decarboxylase, major domain
Prupe.1G065600_v2.0.a1	19.04	19.15	18.98	8.92	8.26	8.68	21.14	19.37	21.66	8.94	8.79	8.17	836	899	891	361	340	379	839	881	843	338	386	309	Pp01	4695534	4698407	-	Prupe.1G065600	--	--	methyl-CpG-binding domain-containing protein 2 [Prunus persica]	RecName: Full=Methyl-CpG-binding domain-containing protein 2; Short=AtMBD2; Short=MBD02; AltName: Full=Methyl-CpG-binding protein MBD2;	SubName: Full=Uncharacterized protein {ECO:0000313|EMBL:ONI27066.1};	Methyl-CpG binding transcription regulators	GO:0005634,nucleus; GO:0003677,DNA binding; GO:0019899,enzyme binding; GO:0008270,zinc ion binding; GO:0006355,regulation of transcription, DNA-templated; GO:0006351,transcription, DNA-templated	CW-type Zinc Finger
Prupe.1G065700_v2.0.a1	90.4	88.97	93.95	47.03	63.75	53.67	81.03	82.69	62.62	50.66	49.5	49.73	1335	1405	1484	640	883	788	1082	1265	820	644	731	633	Pp01	4701470	4702162	-	Prupe.1G065700	--	K17771 mitochondrial import receptor subunit TOM7 | (RefSeq) mitochondrial import receptor subunit TOM7-1 (A)	mitochondrial import receptor subunit TOM7-1 [Prunus persica]	RecName: Full=Mitochondrial import receptor subunit TOM7-1; AltName: Full=Translocase of outer membrane 7 kDa subunit 1;	SubName: Full=Uncharacterized protein {ECO:0000313|EMBL:EMJ26988.1};	--	GO:0016021,integral component of membrane; GO:0005742,mitochondrial outer membrane translocase complex; GO:0030150,protein import into mitochondrial matrix	TOM7 family
Prupe.1G065800_v2.0.a1	68.91	70.3	66.69	47.92	49.67	45.77	81.58	73.74	61.29	55.77	52.11	49.28	1022	1115	1058	655	691	675	1094	1133	806	712	773	630	Pp01	4703282	4706505	+	Prupe.1G065800	--	K09498 T-complex protein 1 subunit zeta | (RefSeq) T-complex protein 1 subunit zeta 1-like (A)	uncharacterized protein LOC18791917 [Prunus persica]	--	SubName: Full=Uncharacterized protein {ECO:0000313|EMBL:EMJ27025.1};	--	GO:0016021,integral component of membrane; GO:0005747,mitochondrial respiratory chain complex I	--
Prupe.1G065900_v2.0.a1	4.82	4.03	3.38	1.96	2.75	2.6	6.95	6.57	5.83	2.2	2.07	2.7	56	50	42	21	30	30	73	79	60	22	24	27	Pp01	4707655	4708279	+	Prupe.1G065900	--	--	hypothetical protein PRUPE_1G065900 [Prunus persica]	--	SubName: Full=Uncharacterized protein {ECO:0000313|EMBL:ONI27069.1};	--	GO:0016021,integral component of membrane	--
Prupe.1G066100_v2.0.a1	6.2	5.63	4.96	2.44	3.66	2.64	5.99	5.9	6.79	2.21	2.85	2.01	215	209	184	78	119	91	188	212	209	66	99	60	Pp01	4716335	4717962	+	Prupe.1G066100	--	--	F-box protein At5g07610 [Prunus persica]	RecName: Full=F-box protein At5g07610;	SubName: Full=Uncharacterized protein {ECO:0000313|EMBL:ONI27071.1};	--	--	F-box domain
Prupe.1G066500_v2.0.a1	0	0	0.1	0.08	0.04	0.1	0	0	0	0.16	0.14	0.04	0	0	3	2	1	3	0	0	0	4	4	1	Pp01	4752642	4756242	-	Prupe.1G066500	--	K01047 secretory phospholipase A2 [EC:3.1.1.4] | (RefSeq) phospholipase A2-alpha (A)	hypothetical protein PRUPE_1G066500 [Prunus persica]	RecName: Full=Phospholipase A2-alpha {ECO:0000303|PubMed:16140037}; EC=3.1.1.4 {ECO:0000269|PubMed:16140037}; AltName: Full=Secretory phospholipase A2-alpha; Short=AtsPLA2-alpha; Flags: Precursor;	SubName: Full=Uncharacterized protein {ECO:0000313|EMBL:ONI27075.1};	--	GO:0031410,cytoplasmic vesicle; GO:0005576,extracellular region; GO:0005794,Golgi apparatus; GO:0005634,nucleus; GO:0005773,vacuole; GO:0005509,calcium ion binding; GO:0004623,phospholipase A2 activity; GO:0102567,phospholipase A2 activity (consuming 1,2-dipalmitoylphosphatidylcholine); GO:0102568,phospholipase A2 activity consuming 1,2-dioleoylphosphatidylethanolamine); GO:0050482,arachidonic ac…	Phospholipase A2
Prupe.1G066600_v2.0.a1	0	0	0.08	0.35	0.26	0.16	0.09	0	0	0.09	0	0.28	0	0	1	4	3	2	1	0	0	1	0	3	Pp01	4757463	4758045	+	Prupe.1G066600	--	--	hypothetical protein PRUPE_1G066600 [Prunus persica]	--	SubName: Full=Uncharacterized protein {ECO:0000313|EMBL:ONI27077.1};	--	--	--
Prupe.1G066700_v2.0.a1	0.35	0.06	0.12	0	0.03	0.06	0.35	0.19	0.07	0	0	0.04	11	2	4	0	1	2	10	6	2	0	0	1	Pp01	4759995	4761459	+	Prupe.1G066700	--	--	hypothetical protein PRUPE_1G066700 [Prunus persica]	--	SubName: Full=Uncharacterized protein {ECO:0000313|EMBL:ONI27078.1};	--	--	--
Prupe.1G067100_v2.0.a1	0.18	0.33	0.33	5.78	6	6.45	0.06	0.02	0.17	6.8	6.9	4.56	7	14	14	210	222	253	2	1	6	231	272	155	Pp01	4779946	4783246	-	Prupe.1G067100	--	--	sodium transporter HKT1 isoform X1 [Prunus persica]	RecName: Full=Probable cation transporter HKT6; Short=OsHKT6;	SubName: Full=Uncharacterized protein {ECO:0000313|EMBL:ONI27083.1};	Na+/K+ transporter	GO:0016021,integral component of membrane; GO:0005886,plasma membrane; GO:0015081,sodium ion transmembrane transporter activity; GO:0035725,sodium ion transmembrane transport	Cation transport protein
Prupe.1G067200_v2.0.a1	6.16	6.91	6.05	2.97	2.29	2.98	5.57	8.8	6.35	3.84	3.51	3.17	270	324	284	120	94	130	221	400	247	145	154	120	Pp01	4796600	4806483	-	Prupe.1G067200	--	K18677 galacturonokinase [EC:2.7.1.44] | (RefSeq) galacturonokinase isoform X1 (A)	galacturonokinase isoform X1 [Prunus persica]	RecName: Full=Galacturonokinase; EC=2.7.1.44; AltName: Full=D-galacturonic acid-1-P kinase;	SubName: Full=Uncharacterized protein {ECO:0000313|EMBL:ONI27084.1};	Galactokinase	GO:0005829,cytosol; GO:0005524,ATP binding; GO:0005534,galactose binding; GO:0047912,galacturonokinase activity; GO:0046872,metal ion binding; GO:0046835,carbohydrate phosphorylation; GO:0046396,D-galacturonate metabolic process; GO:0006012,galactose metabolic process	GHMP kinases C terminal
Prupe.1G067300_v2.0.a1	0.61	0.41	0.1	0.12	0.53	0.22	0.24	0.11	0.12	0.19	0.17	0.19	11	8	2	2	9	4	4	2	2	3	3	3	Pp01	4806889	4807737	+	Prupe.1G067300	--	--	hypothetical protein PRUPE_1G067300 [Prunus persica]	--	SubName: Full=Uncharacterized protein {ECO:0000313|EMBL:ONI27086.1};	--	--	--
Prupe.1G067400_v2.0.a1	0.54	0.18	0.11	0.21	1.2	0.43	0.51	0.37	0.22	0.49	0.77	0.85	14	5	3	5	29	11	12	10	5	11	20	19	Pp01	4810025	4811236	+	Prupe.1G067400	--	K14488 SAUR family protein | (RefSeq) auxin-responsive protein SAUR50 (A)	auxin-responsive protein SAUR50 [Prunus persica]	RecName: Full=Auxin-responsive protein SAUR50 {ECO:0000303|PubMed:12036261}; AltName: Full=Protein SMALL AUXIN UP RNA 50 {ECO:0000303|PubMed:12036261};	SubName: Full=Uncharacterized protein {ECO:0000313|EMBL:EMJ28049.1}; Flags: Fragment;	--	GO:0009734,auxin-activated signaling pathway; GO:0040008,regulation of growth	Auxin responsive protein
Prupe.1G067500_v2.0.a1	0.22	0.13	0.38	0.23	0.26	0.14	0.27	0.26	0.24	0.6	0.27	0.19	8	5	15	8	9	5	9	10	8	19	10	6	Pp01	4817521	4822628	-	Prupe.1G067500	--	K11778 ditrans,polycis-polyprenyl diphosphate synthase [EC:2.5.1.87] | (RefSeq) dehydrodolichyl diphosphate synthase 6 isoform X1 (A)	dehydrodolichyl diphosphate synthase 6 isoform X1 [Prunus persica]	RecName: Full=Dehydrodolichyl diphosphate synthase 6; Short=Dedol-PP synthase 6; EC=2.5.1.-;	RecName: Full=Alkyl transferase {ECO:0000256|RuleBase:RU363018}; EC=2.5.1.- {ECO:0000256|RuleBase:RU363018};	Cis-prenyltransferase	GO:0002094,polyprenyltransferase activity; GO:0016094,polyprenol biosynthetic process; GO:0006486,protein glycosylation	Putative undecaprenyl diphosphate synthase
Prupe.1G067600_v2.0.a1	0.41	0.49	0.88	0.63	0.9	0.73	0.89	0.83	0.7	1.59	0.9	1.33	22	28	50	31	45	39	43	46	33	73	48	61	Pp01	4821005	4824294	-	Prupe.1G067600	--	K03035 26S proteasome regulatory subunit N5 | (RefSeq) 26S proteasome non-ATPase regulatory subunit 12 homolog A-like (A)	hypothetical protein PRUPE_1G067600 [Prunus persica]	RecName: Full=26S proteasome non-ATPase regulatory subunit 12 homolog A; AltName: Full=26S proteasome regulatory subunit RPN5a; Short=AtRPN5a; AltName: Full=26S proteasome regulatory subunit p55 homolog A; AltName: Full=Protein EMBRYO DEFECTIVE 2107; AltName: Full=Protein MARIPOSA;	SubName: Full=Uncharacterized protein {ECO:0000313|EMBL:ONI27089.1};	26S proteasome regulatory complex, subunit RPN5/PSMD12	GO:0005737,cytoplasm; GO:0031595,nuclear proteasome complex; GO:0008541,proteasome regulatory particle, lid subcomplex; GO:0043161,proteasome-mediated ubiquitin-dependent protein catabolic process	PCI domain
Prupe.1G067700_v2.0.a1	9.08	9.55	8.24	18.45	18.01	17.16	7.63	8.79	6.84	16.81	16.19	18.21	585	658	568	1096	1089	1100	445	587	391	933	1044	1012	Pp01	4836332	4845974	+	Prupe.1G067700	--	K01214 isoamylase [EC:3.2.1.68] | (RefSeq) isoamylase 1, chloroplastic isoform X1 (A)	isoamylase 1, chloroplastic isoform X2 [Prunus persica]	RecName: Full=Isoamylase 1, chloroplastic; Short=AtISA1; EC=3.2.1.68; Flags: Precursor;	SubName: Full=Uncharacterized protein {ECO:0000313|EMBL:ONI27090.1};	1,4-alpha-glucan branching enzyme/starch branching enzyme II	GO:0009507,chloroplast; GO:0010368,chloroplast isoamylase complex; GO:0019156,isoamylase activity; GO:0010021,amylopectin biosynthetic process; GO:0019252,starch biosynthetic process; GO:0005983,starch catabolic process	Alpha amylase, catalytic domain
Prupe.1G067800_v2.0.a1	9.34	8.37	9.35	8.7	14.21	9.08	7.33	6.21	5.33	12.15	10.42	11.1	241	231	258	207	344	233	171	166	122	270	269	247	Pp01	4853134	4854537	+	Prupe.1G067800	--	--	uncharacterized protein LOC18789091 [Prunus persica]	--	SubName: Full=Uncharacterized protein {ECO:0000313|EMBL:EMJ25066.1};	--	--	--
Prupe.1G067900_v2.0.a1	16.56	17.97	15.44	61.82	61.52	69.27	19.23	20.41	19.48	57.15	60.98	58.17	722	838	720	2484	2516	3003	758	922	753	2145	2659	2186	Pp01	4855221	4860369	-	Prupe.1G067900	--	K00967 ethanolamine-phosphate cytidylyltransferase [EC:2.7.7.14] | (RefSeq) ethanolamine-phosphate cytidylyltransferase (A)	hypothetical protein PRUPE_1G067900 [Prunus persica]	RecName: Full=Ethanolamine-phosphate cytidylyltransferase; EC=2.7.7.14; AltName: Full=CTP:phosphoethanolamine cytidylyltransferase; AltName: Full=Phosphorylethanolamine cytidylyltransferase 1;	SubName: Full=Uncharacterized protein {ECO:0000313|EMBL:ONI27093.1};	Choline phosphate cytidylyltransferase/Predicted CDP-ethanolamine synthase	GO:0031307,integral component of mitochondrial outer membrane; GO:0005739,mitochondrion; GO:0004306,ethanolamine-phosphate cytidylyltransferase activity; GO:0006646,phosphatidylethanolamine biosynthetic process	Cytidylyltransferase-like
Prupe.1G068000_v2.0.a1	94.48	91.37	99.61	172.65	168.6	166.73	77.9	85.68	77.38	185.72	175.87	180.79	1965	2032	2216	3309	3289	3448	1465	1846	1427	3325	3658	3241	Pp01	4862544	4864430	+	Prupe.1G068000	--	K03676 glutaredoxin 3 | (RefSeq) glutaredoxin-C4 (A)	glutaredoxin-C4 [Prunus persica]	RecName: Full=Glutaredoxin-C4; Short=AtGrxC4;	SubName: Full=Uncharacterized protein {ECO:0000313|EMBL:ONI27095.1};	Glutaredoxin and related proteins	GO:0005783,endoplasmic reticulum; GO:0005794,Golgi apparatus; GO:0005773,vacuole; GO:0009055,electron transfer activity; GO:0015035,protein disulfide oxidoreductase activity; GO:0045454,cell redox homeostasis	Glutaredoxin
Prupe.1G068100_v2.0.a1	0.09	0.08	0.25	2.35	2.9	2.8	0.1	0.09	0.14	1.89	2.07	2.01	5	5	15	121	152	156	5	5	7	91	116	97	Pp01	4865985	4870686	+	Prupe.1G068100	--	K21760 bifunctional lysine-specific demethylase and histidyl-hydroxylase MINA [EC:1.14.11.-] | (RefSeq) uncharacterized protein LOC109946833 (A)	uncharacterized protein LOC109946833 [Prunus persica]	--	SubName: Full=Uncharacterized protein {ECO:0000313|EMBL:ONI27096.1};	Uncharacterized conserved protein	--	Cupin superfamily protein
Prupe.1G068200_v2.0.a1	0.05	0.04	0.19	2.13	2.34	2.96	0.03	0.02	0.26	2.12	1.16	1.54	2	2	9	86	96	129	1	1	10	80	51	58	Pp01	4869865	4872307	-	Prupe.1G068200	--	--	hypothetical protein PRUPE_1G068200 [Prunus persica]	--	SubName: Full=Uncharacterized protein {ECO:0000313|EMBL:EMJ28855.1};	--	--	--
Prupe.1G068600_v2.0.a1	3.43	3.23	3.38	1.18	1.07	1.37	3.03	3.24	3.34	1.7	1.18	1.21	174	175	183	55	51	69	139	170	150	74	60	53	Pp01	4884616	4890361	-	Prupe.1G068600	--	K23877 xyloglucan O-acetyltransferase | (RefSeq) protein ALTERED XYLOGLUCAN 4-like (A)	protein trichome birefringence-like 5 [Prunus persica]	RecName: Full=Protein trichome birefringence-like 5;	SubName: Full=Uncharacterized protein {ECO:0000313|EMBL:EMJ23449.1};	--	GO:0005794,Golgi apparatus; GO:0016021,integral component of membrane; GO:0016413,O-acetyltransferase activity; GO:0071554,cell wall organization or biogenesis	GDSL/SGNH-like Acyl-Esterase family found in Pmr5 and Cas1p
Prupe.1G068800_v2.0.a1	0	0	0	0.04	0.04	0.07	0	0	0	0.04	0.1	0.12	0	0	0	1	1	2	0	0	0	1	3	3	Pp01	4895489	4898720	-	Prupe.1G068800	--	K04733 interleukin-1 receptor-associated kinase 4 [EC:2.7.11.1] | (RefSeq) putative receptor-like protein kinase At4g00960 (A)	putative serine/threonine-protein kinase [Prunus persica]	RecName: Full=Probable LRR receptor-like serine/threonine-protein kinase At1g56140; EC=2.7.11.1; Flags: Precursor;	SubName: Full=Uncharacterized protein {ECO:0000313|EMBL:EMJ28421.1};	--	GO:0016021,integral component of membrane; GO:0005886,plasma membrane; GO:0005524,ATP binding; GO:0004674,protein serine/threonine kinase activity	Protein kinase domain
Prupe.1G068900_v2.0.a1	2.68	2.89	2.79	55.33	52.37	57.39	5.13	5.37	4.77	56.96	57.78	61.84	116	134	129	2208	2127	2471	201	241	183	2123	2502	2308	Pp01	4900002	4904300	-	Prupe.1G068900	--	K14849 ribosomal RNA-processing protein 1 | (RefSeq) hypothetical protein (A)	hypothetical protein PRUPE_1G068900 [Prunus persica]	--	SubName: Full=Uncharacterized protein {ECO:0000313|EMBL:ONI27106.1};	--	GO:0004518,nuclease activity	Endonuclease I
Prupe.1G069000_v2.0.a1	6.32	7.57	8.61	4.21	4.73	6.36	8.71	7.18	4.75	6.83	6.32	3.6	57	73	83	35	40	57	71	67	38	53	57	28	Pp01	4919858	4923162	-	Prupe.1G069000	--	--	hypothetical protein PRUPE_1G069000 [Prunus persica]	--	SubName: Full=Uncharacterized protein {ECO:0000313|EMBL:ONI27125.1};	--	GO:0016021,integral component of membrane	--
Prupe.1G069100_v2.0.a1	1.43	0.89	1.46	2.51	3.19	3.21	1.81	1.58	0.92	3	2.65	3.16	21	14	23	34	44	47	24	24	12	38	39	40	Pp01	4920154	4920843	+	Prupe.1G069100	--	--	hypothetical protein PRUPE_1G069100 [Prunus persica]	--	SubName: Full=Uncharacterized protein {ECO:0000313|EMBL:ONI27126.1};	--	--	--
Prupe.1G069300_v2.0.a1	1.38	1.83	2.09	0.43	0.33	0.25	1.02	1.54	0.76	0.5	0.25	0.57	45	64	73	13	10	8	30	52	22	14	8	16	Pp01	4930151	4931799	-	Prupe.1G069300	--	K19041 E3 ubiquitin-protein ligase RNF38/44 [EC:2.3.2.27] | (RefSeq) RING-H2 finger protein ATL43 (A)	hypothetical protein PRUPE_1G069300, partial [Prunus persica]	RecName: Full=RING-H2 finger protein ATL43; EC=2.3.2.27 {ECO:0000305}; AltName: Full=RING-type E3 ubiquitin transferase ATL43 {ECO:0000305}; Flags: Precursor;	SubName: Full=Uncharacterized protein {ECO:0000313|EMBL:ONI27128.1}; Flags: Fragment;	FOG: Predicted E3 ubiquitin ligase	GO:0016021,integral component of membrane; GO:0046872,metal ion binding; GO:0061630,ubiquitin protein ligase activity; GO:0043161,proteasome-mediated ubiquitin-dependent protein catabolic process	Ring finger domain
Prupe.1G069400_v2.0.a1	27.62	26.85	24.82	34.01	37.55	33.7	25.39	23.19	24.56	29.81	30.59	33.03	1031	1072	991	1170	1315	1251	857	897	813	958	1142	1063	Pp01	4935374	4940393	+	Prupe.1G069400	--	K12850 pre-mRNA-splicing factor 38B | (RefSeq) pre-mRNA splicing factor SR-like 1 isoform X1 (A)	pre-mRNA splicing factor SR-like 1 isoform X1 [Prunus persica]	RecName: Full=Pre-mRNA splicing factor SR-like 1 {ECO:0000303|PubMed:12047626}; Short=AtSRL1 {ECO:0000303|PubMed:12047626};	SubName: Full=Uncharacterized protein {ECO:0000313|EMBL:EMJ23582.1};	Putative RNA binding protein	GO:0071011,precatalytic spliceosome; GO:0006397,mRNA processing; GO:0010226,response to lithium ion; GO:0009651,response to salt stress; GO:0008380,RNA splicing	PRP38 family
Prupe.1G069500_v2.0.a1	3.91	4.01	3.83	19.79	16.88	15.73	3.96	4.88	3.79	20.94	20.89	22.35	164	180	172	765	664	656	150	212	141	756	876	808	Pp01	4940637	4944248	+	Prupe.1G069500	--	K05658 ATP-binding cassette, subfamily B (MDR/TAP), member 1 [EC:7.6.2.2] | (RefSeq) ABC transporter B family member 13-like (A)	ABC transporter I family member 17 [Prunus persica]	RecName: Full=ABC transporter I family member 17; Short=ABC transporter ABCI.17; Short=AtABCI17; AltName: Full=MRP-related protein 1; AltName: Full=Non-intrinsic ABC protein 3;	SubName: Full=Uncharacterized protein {ECO:0000313|EMBL:ONI27130.1};	Multidrug/pheromone exporter, ABC superfamily	GO:0005886,plasma membrane; GO:0005774,vacuolar membrane; GO:0005524,ATP binding; GO:0016887,ATPase activity; GO:0005315,inorganic phosphate transmembrane transporter activity; GO:0005215,transporter activity; GO:0035435,phosphate ion transmembrane transport	ABC transporter
Prupe.1G069600_v2.0.a1	0.11	0.1	0.07	0	0.04	0.04	0	0.1	0.25	0.25	0.04	0.17	3	3	2	0	1	1	0	3	6	6	1	4	Pp01	4943443	4945017	-	Prupe.1G069600	--	--	hypothetical protein PRUPE_1G069600 [Prunus persica]	--	SubName: Full=Uncharacterized protein {ECO:0000313|EMBL:ONI27131.1};	--	--	--
Prupe.1G069700_v2.0.a1	11.28	10.38	10.71	7.31	9.46	8.12	9.86	10.76	10.13	6.8	6.4	8.53	497	489	505	297	391	356	393	491	396	258	282	324	Pp01	4954633	4956700	+	Prupe.1G069700	--	K14849 ribosomal RNA-processing protein 1 | (RefSeq) ribosomal RNA processing protein 1 homolog (A)	ribosomal RNA processing protein 1 homolog [Prunus persica]	--	SubName: Full=Uncharacterized protein {ECO:0000313|EMBL:ONI27132.1};	--	GO:0030688,preribosome, small subunit precursor; GO:0006364,rRNA processing	Nucleolar protein,Nop52
Prupe.1G069800_v2.0.a1	197.81	177.38	219.62	26.86	39.93	43.62	354.72	279.28	459.38	17.99	15.52	11.35	5619	5388	6673	703	1064	1232	9111	8218	11571	440	441	278	Pp01	4958393	4960245	-	Prupe.1G069800	--	K14504 xyloglucan:xyloglucosyl transferase TCH4 [EC:2.4.1.207] | (RefSeq) probable xyloglucan endotransglucosylase/hydrolase protein 23 (A)	PREDICTED: probable xyloglucan endotransglucosylase/hydrolase protein 23 [Prunus mume]	RecName: Full=Probable xyloglucan endotransglucosylase/hydrolase protein 23; Short=At-XTH23; Short=XTH-23; EC=2.4.1.207; Flags: Precursor;	RecName: Full=Xyloglucan endotransglucosylase/hydrolase {ECO:0000256|RuleBase:RU361120}; EC=2.4.1.207 {ECO:0000256|RuleBase:RU361120};	--	GO:0048046,apoplast; GO:0005618,cell wall; GO:0005794,Golgi apparatus; GO:0004553,hydrolase activity, hydrolyzing O-glycosyl compounds; GO:0016762,xyloglucan:xyloglucosyl transferase activity; GO:0042546,cell wall biogenesis; GO:0071555,cell wall organization; GO:0010411,xyloglucan metabolic process	Glycosyl hydrolases family 16
Prupe.1G069900_v2.0.a1	57.59	52.96	72.98	15.15	17.23	17.82	55.29	56.75	64.54	14.25	16.02	13.07	1258	1237	1705	305	353	387	1092	1284	1250	268	350	246	Pp01	4964999	4966120	-	Prupe.1G069900	--	--	transmembrane protein 230 [Prunus persica]	--	SubName: Full=Uncharacterized protein {ECO:0000313|EMBL:EMJ27163.1};	Predicted membrane protein	GO:0016021,integral component of membrane	Eukaryotic protein of unknown function (DUF872)
Prupe.1G070000_v2.0.a1	1.77	1.89	1.73	2.71	3.03	2.9	1.66	1.88	1.63	2.29	2.67	2.42	148	169	155	209	238	242	126	163	121	165	224	175	Pp01	4966371	4970466	-	Prupe.1G070000	--	K22262 WD repeat and FYVE domain-containing protein 3 | (RefSeq) protein SPIRRIG (A)	putative pentatricopeptide repeat-containing protein At3g25970 [Prunus persica]	RecName: Full=Pentatricopeptide repeat-containing protein At3g09040, mitochondrial; Flags: Precursor;	SubName: Full=Uncharacterized protein {ECO:0000313|EMBL:ONI27141.1};	FOG: PPR repeat	GO:0043231,intracellular membrane-bounded organelle; GO:0005739,mitochondrion; GO:0004519,endonuclease activity; GO:0003723,RNA binding; GO:0009451,RNA modification	PPR repeat family
Prupe.1G070100_v2.0.a1	2.09	1.62	2.65	0.65	0.59	0.52	1.63	1.24	2.11	0.73	0.9	0.47	133	110	180	38	35	33	94	82	119	40	57	26	Pp01	4973919	4977504	+	Prupe.1G070100	--	K18422 helicase MOV-10 [EC:3.6.4.13] | (RefSeq) probable RNA helicase SDE3 (A)	probable RNA helicase SDE3 [Prunus persica]	RecName: Full=Probable RNA helicase SDE3; EC=3.6.4.13; AltName: Full=Silencing defective protein 3;	SubName: Full=Uncharacterized protein {ECO:0000313|EMBL:EMJ26366.1};	RNA helicase	GO:0005737,cytoplasm; GO:0005524,ATP binding; GO:0003724,RNA helicase activity; GO:0035194,posttranscriptional gene silencing by RNA; GO:0009616,virus induced gene silencing	AAA domain
Prupe.1G070300_v2.0.a1	0.65	0.59	0.87	1.36	1.54	1.33	0.39	0.37	0.79	1.72	1.55	1.66	37	36	53	71	82	75	20	22	40	84	88	81	Pp01	4989933	4993223	+	Prupe.1G070300	--	K18422 helicase MOV-10 [EC:3.6.4.13] | (RefSeq) probable RNA helicase SDE3 (A)	hypothetical protein PRUPE_1G070300 [Prunus persica]	RecName: Full=Probable RNA helicase SDE3; EC=3.6.4.13; AltName: Full=Silencing defective protein 3;	SubName: Full=Uncharacterized protein {ECO:0000313|EMBL:ONI27144.1};	RNA helicase	GO:0005737,cytoplasm; GO:0005524,ATP binding; GO:0003724,RNA helicase activity; GO:0035194,posttranscriptional gene silencing by RNA; GO:0009616,virus induced gene silencing	AAA domain
Prupe.1G070500_v2.0.a1	65.3	69.14	66.77	15.84	20.83	20.34	59.02	58.52	61.9	15.95	15.2	15.23	5626	6370	6153	1258	1683	1742	4598	5223	4729	1183	1310	1131	Pp01	4998154	5002319	-	Prupe.1G070500	--	K16221 transcription factor TCP21 (protein CCA1 HIKING EXPEDITION) | (RefSeq) transcription factor TCP7-like (A)	transcription factor TCP7-like [Prunus persica]	RecName: Full=Transcription factor TCP7;	SubName: Full=Uncharacterized protein {ECO:0000313|EMBL:ONI27147.1};	--	GO:0005634,nucleus; GO:0003677,DNA binding; GO:0003700,DNA-binding transcription factor activity; GO:0006355,regulation of transcription, DNA-templated; GO:0006351,transcription, DNA-templated	TCP family transcription factor
Prupe.1G070600_v2.0.a1	21.12	20.63	15.16	5.6	5.41	4.42	36.14	27.43	17.56	5.01	6.57	4.31	495	517	380	121	119	103	766	666	365	101	154	87	Pp01	5010491	5014119	-	Prupe.1G070600	--	--	E2F-associated phosphoprotein [Prunus persica]	--	SubName: Full=Uncharacterized protein {ECO:0000313|EMBL:EMJ24743.1};	Uncharacterized conserved protein	--	E2F-associated phosphoprotein
Prupe.1G070700_v2.0.a1	14.31	13.78	13.19	94.53	64.3	75.03	20.77	18.01	15.13	125.24	133.55	152.73	478	492	471	2909	2014	2491	627	623	448	3600	4460	4396	Pp01	5015356	5017804	+	Prupe.1G070700	--	K03671 thioredoxin 1 | (RefSeq) thioredoxin X, chloroplastic (A)	thioredoxin X, chloroplastic [Prunus persica]	RecName: Full=Thioredoxin X, chloroplastic; Short=AtTrxx; Flags: Precursor;	SubName: Full=Uncharacterized protein {ECO:0000313|EMBL:EMJ27104.1};	Thioredoxin-like protein	GO:0009507,chloroplast; GO:0009570,chloroplast stroma; GO:0008047,enzyme activator activity; GO:0016671,oxidoreductase activity, acting on a sulfur group of donors, disulfide as acceptor; GO:0015035,protein disulfide oxidoreductase activity; GO:0047134,protein-disulfide reductase activity; GO:0004791,thioredoxin-disulfide reductase activity; GO:0045454,cell redox homeostasis; GO:0034599,cellular …	Thioredoxin
Prupe.1G071000_v2.0.a1	19.77	19.22	21.42	14.81	19.43	15.99	18.29	18.44	16.72	16.98	15.46	15.56	587	610	680	405	541	472	491	567	440	434	459	398	Pp01	5024119	5028022	+	Prupe.1G071000	--	K12857 Prp8 binding protein | (RefSeq) U5 small nuclear ribonucleoprotein 40 kDa protein (A)	U5 small nuclear ribonucleoprotein 40 kDa protein [Prunus persica]	RecName: Full=COMPASS-like H3K4 histone methylase component WDR5A {ECO:0000303|PubMed:19567704}; Short=AtWDR5A {ECO:0000303|PubMed:19567704};	SubName: Full=Uncharacterized protein {ECO:0000313|EMBL:EMJ23598.1};	U5 snRNP-specific protein-like factor and related proteins	GO:0005634,nucleus; GO:0048188,Set1C/COMPASS complex; GO:0042393,histone binding; GO:0008168,methyltransferase activity; GO:0010228,vegetative to reproductive phase transition of meristem	WD domain, G-beta repeat
Prupe.1G071100_v2.0.a1	16.09	17.02	15	13.75	15.02	14.97	16.02	18.25	15.8	13.49	11.85	12.9	1274	1441	1270	1003	1115	1178	1147	1497	1109	919	938	880	Pp01	5033258	5037602	+	Prupe.1G071100	--	--	uncharacterized protein LOC18792415 [Prunus persica]	--	SubName: Full=Uncharacterized protein {ECO:0000313|EMBL:EMJ26473.1};	--	--	--
Prupe.1G071200_v2.0.a1	26.12	24.75	23.23	1.54	1.68	1.59	21.95	23.43	18.74	2.5	1.85	1.61	679	688	646	37	41	41	516	631	432	56	48	36	Pp01	5039171	5044492	+	Prupe.1G071200	--	K08507 unconventional SNARE in the endoplasmic reticulum protein 1 | (RefSeq) uncharacterized protein LOC18793657 (A)	uncharacterized protein LOC18793657 [Prunus persica]	--	SubName: Full=Uncharacterized protein {ECO:0000313|EMBL:EMJ27262.1};	--	GO:0016021,integral component of membrane	Membrane fusion protein Use1
Prupe.1G071300_v2.0.a1	0	0	0	0.49	0.62	0.58	0	0.04	0.09	0.53	0.5	0.19	0	0	0	11	14	14	0	1	2	11	12	4	Pp01	5047466	5048600	-	Prupe.1G071300	--	--	hypothetical protein PRUPE_1G071300 [Prunus persica]	--	SubName: Full=Uncharacterized protein {ECO:0000313|EMBL:ONI27160.1};	--	--	--
Prupe.1G071400_v2.0.a1	49.99	57.36	112.3	8.02	8.94	8.47	34.04	68.73	80.67	8.63	6.5	6.13	1353	1660	3251	200	227	228	833	1927	1936	201	176	143	Pp01	5055585	5057067	-	Prupe.1G071400	--	K13425 WRKY transcription factor 22 | (RefSeq) probable WRKY transcription factor 27 (A)	probable WRKY transcription factor 11 [Prunus persica]	RecName: Full=Probable WRKY transcription factor 11; AltName: Full=WRKY DNA-binding protein 11;	SubName: Full=Uncharacterized protein {ECO:0000313|EMBL:EMJ23400.1};	--	GO:0005634,nucleus; GO:0005516,calmodulin binding; GO:0003700,DNA-binding transcription factor activity; GO:0043565,sequence-specific DNA binding; GO:0042742,defense response to bacterium; GO:0010200,response to chitin; GO:0006351,transcription, DNA-templated	WRKY DNA -binding domain
Prupe.1G071900_v2.0.a1	25.09	23.98	23.26	12.58	12.11	13.7	19.95	23.33	22.07	16.93	15.39	12.78	950	971	942	439	430	516	683	915	741	552	583	417	Pp01	5100318	5105347	-	Prupe.1G071900	--	K15285 solute carrier family 35, member E3 | (RefSeq) uncharacterized membrane protein At1g06890 (A)	uncharacterized membrane protein At1g06890 [Prunus persica]	RecName: Full=Nucleotide-sugar uncharacterized transporter 1 {ECO:0000305};	SubName: Full=Uncharacterized protein {ECO:0000313|EMBL:EMJ24448.1};	Glucose-6-phosphate/phosphate and phosphoenolpyruvate/phosphate antiporter	GO:0016021,integral component of membrane; GO:0008643,carbohydrate transport	Triose-phosphate Transporter family
Prupe.1G072000_v2.0.a1	78.42	82.53	85.1	21.11	24.11	21.95	66.72	72.04	73.39	24.5	26.8	20.86	1387	1561	1610	344	400	386	1067	1320	1151	373	474	318	Pp01	5107316	5108145	+	Prupe.1G072000	--	--	oligosaccharyltransferase complex subunit ostc [Prunus persica]	--	SubName: Full=Uncharacterized protein {ECO:0000313|EMBL:EMJ24768.1};	Predicted membrane protein	GO:0016021,integral component of membrane	OST3 / OST6 family, transporter family
Prupe.1G072100_v2.0.a1	0	0	0	0.03	0	0.03	0	0	0	0.1	0.11	0.07	0	0	0	1	0	1	0	0	0	3	4	2	Pp01	5111501	5114680	-	Prupe.1G072100	--	K19613 leucine-rich repeat protein SHOC2 | (RefSeq) plant intracellular Ras-group-related LRR protein 1-like (A)	plant intracellular Ras-group-related LRR protein 6 [Prunus persica]	RecName: Full=Plant intracellular Ras-group-related LRR protein 6;	SubName: Full=Uncharacterized protein {ECO:0000313|EMBL:EMJ26834.1};	FOG: Leucine rich repeat	--	Leucine rich repeat
Prupe.1G072500_v2.0.a1	4.98	4.35	4.25	12.28	13.81	14.97	5.11	4.57	4.54	13.53	14.28	16.63	183	171	167	416	476	547	170	174	148	428	525	527	Pp01	5167649	5170950	+	Prupe.1G072500	--	K00499 choline monooxygenase [EC:1.14.15.7] | (RefSeq) choline monooxygenase, chloroplastic (A)	choline monooxygenase, chloroplastic [Prunus persica]	RecName: Full=Choline monooxygenase, chloroplastic; EC=1.14.15.7; Flags: Precursor;	SubName: Full=Uncharacterized protein {ECO:0000313|EMBL:ONI27175.1};	--	GO:0009570,chloroplast stroma; GO:0051537,2 iron, 2 sulfur cluster binding; GO:0019133,choline monooxygenase activity; GO:0005506,iron ion binding; GO:0016708,oxidoreductase activity, acting on paired donors, with incorporation or reduction of molecular oxygen, NAD(P)H as one donor, and incorporation of two atoms of oxygen into one donor; GO:0019439,aromatic compound catabolic process; GO:0019285…	Ring hydroxylating alpha subunit (catalytic domain)
Prupe.1G072600_v2.0.a1	213.48	219.7	173.36	50.54	44.94	48.05	246.92	234.01	229.31	49.5	49.41	50.13	16136	17757	14016	3520	3186	3611	16876	18323	15369	3221	3735	3266	Pp01	5171221	5185852	-	Prupe.1G072600	--	K01537 Ca2+-transporting ATPase [EC:3.6.3.8] | (RefSeq) calcium-transporting ATPase 10, plasma membrane-type isoform X1 (A)	calcium-transporting ATPase 10, plasma membrane-type isoform X2 [Prunus persica]	RecName: Full=Calcium-transporting ATPase 10, plasma membrane-type; EC=3.6.3.8; AltName: Full=Ca(2+)-ATPase isoform 10;	RecName: Full=Calcium-transporting ATPase {ECO:0000256|RuleBase:RU361146}; EC=3.6.3.8 {ECO:0000256|RuleBase:RU361146};	Calcium transporting ATPase	GO:0005887,integral component of plasma membrane; GO:0043231,intracellular membrane-bounded organelle; GO:0005886,plasma membrane; GO:0009506,plasmodesma; GO:0005524,ATP binding; GO:0005388,calcium-transporting ATPase activity; GO:0005516,calmodulin binding; GO:0046872,metal ion binding	Cation transporting ATPase, C-terminus
Prupe.1G072800_v2.0.a1	5.64	6.98	4.48	1.22	2.03	1.35	9.04	8.77	9.3	2.21	2.11	2.53	80	106	68	16	27	19	116	129	117	27	30	31	Pp01	5190186	5190851	+	Prupe.1G072800	--	--	hypothetical protein PRUPE_1G072800 [Prunus persica]	--	SubName: Full=Uncharacterized protein {ECO:0000313|EMBL:ONI27181.1};	--	--	--
Prupe.1G073000_v2.0.a1	26.49	29.03	24.77	13.55	18.13	16.95	25.02	27.85	24.9	10.02	11.23	11.64	1014	1188	1014	478	651	645	866	1104	845	330	430	384	Pp01	5214872	5219856	-	Prupe.1G073000	--	K08991 crossover junction endonuclease MUS81 [EC:3.1.22.-] | (RefSeq) hypothetical protein (A)	hypothetical protein PRUPE_1G073000 [Prunus persica]	--	SubName: Full=Uncharacterized protein {ECO:0000313|EMBL:ONI27183.1};	Nucleolar GTPase/ATPase p130	--	LisH
Prupe.1G073100_v2.0.a1	83.5	82.34	89.14	35.8	50.72	40.43	63.48	75.79	58.6	42.07	36.97	36.12	2073	2186	2367	819	1181	998	1425	1949	1290	899	918	773	Pp01	5220070	5221775	+	Prupe.1G073100	--	K02937 large subunit ribosomal protein L7e | (RefSeq) 60S ribosomal protein L7-2-like (A)	60S ribosomal protein L7-2 [Prunus persica]	RecName: Full=60S ribosomal protein L7-4;	SubName: Full=Uncharacterized protein {ECO:0000313|EMBL:EMJ24953.1};	60S ribosomal protein L7	GO:0009507,chloroplast; GO:0022625,cytosolic large ribosomal subunit; GO:0022626,cytosolic ribosome; GO:0016020,membrane; GO:0042788,polysomal ribosome; GO:0003729,mRNA binding; GO:0003723,RNA binding; GO:0003735,structural constituent of ribosome; GO:0002181,cytoplasmic translation; GO:0000463,maturation of LSU-rRNA from tricistronic rRNA transcript (SSU-rRNA, 5.8S rRNA, LSU-rRNA)	Ribosomal L30 N-terminal domain
Prupe.1G073200_v2.0.a1	13.18	12.43	12.56	9.09	10.06	10.71	12.78	13.3	13.14	8.18	7.39	8.01	683	689	696	434	489	552	599	714	604	365	383	358	Pp01	5225989	5229004	+	Prupe.1G073200	--	--	zinc finger CCHC domain-containing protein 10 [Prunus persica]	--	SubName: Full=Uncharacterized protein {ECO:0000313|EMBL:EMJ23391.1};	Predicted C3H1-type Zn-finger protein	GO:0003676,nucleic acid binding; GO:0008270,zinc ion binding	Zinc knuckle
Prupe.1G073300_v2.0.a1	35.74	32.71	33.06	0	0	0	39.74	39.03	27.9	0	0	0	754	738	746	0	0	0	758	853	522	0	0	0	Pp01	5229297	5230286	+	Prupe.1G073300	--	--	hypothetical protein PRUPE_1G073300 [Prunus persica]	--	SubName: Full=Uncharacterized protein {ECO:0000313|EMBL:EMJ27276.1};	--	--	--
Prupe.1G073400_v2.0.a1	69.65	68.23	65.03	0.19	0.21	0.16	68.64	63.58	55.98	0.26	0.62	0.46	3133	3282	3129	8	9	7	2792	2963	2233	10	28	18	Pp01	5233619	5235729	-	Prupe.1G073400	--	--	uncharacterized protein LOC18792993 [Prunus persica]	--	SubName: Full=Uncharacterized protein {ECO:0000313|EMBL:EMJ25179.1};	--	--	--
Prupe.1G073600_v2.0.a1	14.6	15.54	14.87	9.09	10.83	10.89	17.21	17.36	17.83	9.09	10.42	10.29	1111	1264	1210	637	773	824	1184	1368	1203	595	793	675	Pp01	5249253	5261757	+	Prupe.1G073600	--	K19513 protein CLEC16A | (RefSeq) uncharacterized protein LOC18791202 isoform X1 (A)	uncharacterized protein LOC18791202 isoform X2 [Prunus persica]	RecName: Full=Protein TRANSPARENT TESTA 9 {ECO:0000303|PubMed:8528278}; AltName: Full=Protein GREEN FLUORESCENT SEED 9 {ECO:0000303|PubMed:25116949};	SubName: Full=Uncharacterized protein {ECO:0000313|EMBL:ONI27192.1};	Uncharacterized conserved protein	GO:0019898,extrinsic component of membrane; GO:0005794,Golgi apparatus; GO:0009718,anthocyanin-containing compound biosynthetic process; GO:0001708,cell fate specification; GO:1903415,flavonoid transport from endoplasmic reticulum to plant-type vacuole; GO:0044090,positive regulation of vacuole organization; GO:0016192,vesicle-mediated transport	Uncharacterised conserved protein
Prupe.1G073700_v2.0.a1	2.98	1.98	4.38	0.94	0.75	0.82	1.47	1.34	4.07	1.16	1.06	0.75	234	166	367	68	55	64	104	109	283	78	83	51	Pp01	5265716	5270520	-	Prupe.1G073700	--	K03695 ATP-dependent Clp protease ATP-binding subunit ClpB | (RefSeq) uncharacterized LOC105780584 (A)	protein SMAX1-LIKE 4 [Prunus persica]	RecName: Full=Protein SMAX1-LIKE 4 {ECO:0000303|PubMed:23893171}; Short=AtSMXL4 {ECO:0000303|PubMed:23893171}; AltName: Full=Protein HEAT SHOCK PROTEIN-RELATED {ECO:0000303|PubMed:26603028}; Short=AtHSPR {ECO:0000303|PubMed:26603028}; EC=3.6.3.- {ECO:0000269|PubMed:26603028};	SubName: Full=Uncharacterized protein {ECO:0000313|EMBL:ONI27195.1};	Chaperone HSP104 and related ATP-dependent Clp proteases	GO:0009507,chloroplast; GO:0005634,nucleus; GO:0016787,hydrolase activity; GO:0033500,carbohydrate homeostasis; GO:0010233,phloem transport; GO:0019538,protein metabolic process; GO:0006355,regulation of transcription, DNA-templated; GO:0006351,transcription, DNA-templated	Clp amino terminal domain, pathogenicity island component
Prupe.1G073800_v2.0.a1	7.57	8.38	8.36	24.01	22.17	22.8	6.38	6.37	7.07	24.22	23.57	25.72	408	483	482	1193	1121	1222	311	356	338	1124	1271	1195	Pp01	5286394	5293764	-	Prupe.1G073800	--	K01230 mannosyl-oligosaccharide alpha-1,2-mannosidase [EC:3.2.1.113] | (RefSeq) mannosyl-oligosaccharide 1,2-alpha-mannosidase MNS1 isoform X2 (A)	mannosyl-oligosaccharide 1,2-alpha-mannosidase MNS1 isoform X1 [Prunus persica]	RecName: Full=Mannosyl-oligosaccharide 1,2-alpha-mannosidase MNS1; Short=AtMANIb; EC=3.2.1.113 {ECO:0000269|PubMed:19914916}; AltName: Full=Alpha-mannosidase IB;	RecName: Full=alpha-1,2-Mannosidase {ECO:0000256|RuleBase:RU361193}; EC=3.2.1.- {ECO:0000256|RuleBase:RU361193};	Mannosyl-oligosaccharide alpha-1,2-mannosidase and related glycosyl hydrolases	GO:0005783,endoplasmic reticulum; GO:0005768,endosome; GO:0005794,Golgi apparatus; GO:0000139,Golgi membrane; GO:0016021,integral component of membrane; GO:0005802,trans-Golgi network; GO:0004559,alpha-mannosidase activity; GO:0005509,calcium ion binding; GO:0004571,mannosyl-oligosaccharide 1,2-alpha-mannosidase activity; GO:0006491,N-glycan processing; GO:0006486,protein glycosylation	Glycosyl hydrolase family 47
Prupe.1G073900_v2.0.a1	0.61	1.1	0.57	0	0	0.24	0.54	0.39	0.55	0.09	0.16	0	15	29	15	0	0	6	12	10	12	2	4	0	Pp01	5294105	5296206	-	Prupe.1G073900	--	--	protein At-4/1 isoform X1 [Prunus persica]	RecName: Full=Protein At-4/1; AltName: Full=Tomato spotted wilt virus movement protein-interacting protein 4/1; Short=At-4/1;	SubName: Full=Uncharacterized protein {ECO:0000313|EMBL:ONI27209.1};	--	GO:0005783,endoplasmic reticulum; GO:0009506,plasmodesma; GO:0010496,intercellular transport; GO:0046907,intracellular transport; GO:0016032,viral process	--
Prupe.1G074000_v2.0.a1	0.01	0	0.01	0.01	0.01	0.04	0.03	0.08	0.1	0.09	0.05	0	1	0	1	1	1	3	2	6	7	6	4	0	Pp01	5296562	5300393	-	Prupe.1G074000	--	K13420 LRR receptor-like serine/threonine-protein kinase FLS2 [EC:2.7.11.1] | (RefSeq) receptor kinase-like protein Xa21 (A)	receptor kinase-like protein Xa21 [Prunus persica]	RecName: Full=Receptor kinase-like protein Xa21 {ECO:0000303|Ref.1}; EC=2.7.11.1 {ECO:0000255|PROSITE-ProRule:PRU00159, ECO:0000269|PubMed:11927577}; Contains: RecName: Full=Receptor kinase-like protein Xa21, processed {ECO:0000250|UniProtKB:Q2R2D5}; Flags: Precursor;	SubName: Full=Uncharacterized protein {ECO:0000313|EMBL:ONI27212.1};	--	GO:0005789,endoplasmic reticulum membrane; GO:0016021,integral component of membrane; GO:0005634,nucleus; GO:0005886,plasma membrane; GO:0005524,ATP binding; GO:0004674,protein serine/threonine kinase activity; GO:0006952,defense response; GO:0031349,positive regulation of defense response; GO:1900426,positive regulation of defense response to bacterium; GO:0046777,protein autophosphorylation	Leucine rich repeat
Prupe.1G074100_v2.0.a1	0.27	0.15	0.2	0	0.06	0.21	0.12	0.21	0.42	0.06	0.05	0	5	3	4	0	1	4	2	4	7	1	1	0	Pp01	5307612	5308849	+	Prupe.1G074100	--	K17604 zinc finger SWIM domain-containing protein 3 | (RefSeq) protein FAR1-RELATED SEQUENCE 5-like (A)	hypothetical protein PRUPE_1G074100 [Prunus persica]	RecName: Full=Protein FAR1-RELATED SEQUENCE 7;	SubName: Full=Uncharacterized protein {ECO:0000313|EMBL:ONI27213.1};	--	GO:0005634,nucleus; GO:0003700,DNA-binding transcription factor activity; GO:0008270,zinc ion binding; GO:0010018,far-red light signaling pathway; GO:0042753,positive regulation of circadian rhythm; GO:0045893,positive regulation of transcription, DNA-templated; GO:0009585,red, far-red light phototransduction	FAR1 DNA-binding domain
Prupe.1G074200_v2.0.a1	14.99	15.01	13.84	3.85	4.11	3.63	13.72	13.03	14.76	3.61	3.54	3.32	482	516	476	114	124	116	399	434	421	100	114	92	Pp01	5311064	5314020	-	Prupe.1G074200	--	K12867 pre-mRNA-splicing factor SYF1 | (RefSeq) hypothetical protein (A)	probable inactive purple acid phosphatase 28 [Prunus persica]	RecName: Full=Probable inactive purple acid phosphatase 28; Flags: Precursor;	SubName: Full=Uncharacterized protein {ECO:0000313|EMBL:ONI27214.1};	Predicted DNA repair exonuclease SIA1	GO:0005576,extracellular region; GO:0003993,acid phosphatase activity; GO:0046872,metal ion binding	Calcineurin-like phosphoesterase
Prupe.1G074400_v2.0.a1	2.88	4.04	9.51	1.17	0.9	1.21	2.09	4.98	5.24	0.63	0.6	0.84	96	144	339	36	28	40	63	172	155	18	20	24	Pp01	5331904	5336485	+	Prupe.1G074400	--	K18486 heart-and neural crest derivatives-expressed protein 2 | (RefSeq) transcription factor bHLH27-like (A)	transcription factor bHLH35 [Prunus persica]	RecName: Full=Transcription factor bHLH35; AltName: Full=Basic helix-loop-helix protein 35; Short=AtbHLH35; Short=bHLH 35; AltName: Full=Transcription factor EN 41; AltName: Full=bHLH transcription factor bHLH035;	SubName: Full=Uncharacterized protein {ECO:0000313|EMBL:ONI27216.1};	--	GO:0005634,nucleus; GO:0003677,DNA binding; GO:0046983,protein dimerization activity; GO:0006355,regulation of transcription, DNA-templated; GO:0006351,transcription, DNA-templated	Helix-loop-helix DNA-binding domain
Prupe.1G074500_v2.0.a1	10.27	10.59	8.7	9.85	8.15	9.11	8.45	10.69	10.62	9.78	9.8	8.54	371	409	336	328	276	327	276	400	340	304	354	266	Pp01	5337420	5341085	+	Prupe.1G074500	--	K13105 proline-rich protein PRCC | (RefSeq) ubiquitin carboxyl-terminal hydrolase 36 (A)	ubiquitin carboxyl-terminal hydrolase 36 [Prunus persica]	--	SubName: Full=Uncharacterized protein {ECO:0000313|EMBL:EMJ26845.1};	Mitotic checkpoint protein PRCC	--	Mitotic checkpoint regulator, MAD2B-interacting
Prupe.1G074600_v2.0.a1	11.23	11.66	9.29	7.13	8.85	9.54	13.95	12.74	14.43	6.27	6.29	6.83	927	1029	820	542	685	783	1041	1089	1056	445	519	486	Pp01	5341126	5357394	-	Prupe.1G074600	--	K10777 DNA ligase 4 [EC:6.5.1.1] | (RefSeq) DNA ligase 4 isoform X1 (A)	DNA ligase 4 isoform X1 [Prunus persica]	RecName: Full=DNA ligase 4; EC=6.5.1.1 {ECO:0000255|PROSITE-ProRule:PRU10135}; AltName: Full=DNA ligase IV; AltName: Full=Polydeoxyribonucleotide synthase [ATP] 4;	RecName: Full=DNA ligase {ECO:0000256|RuleBase:RU000617}; EC=6.5.1.1 {ECO:0000256|RuleBase:RU000617};	ATP-dependent DNA ligase IV	GO:0048046,apoplast; GO:0005737,cytoplasm; GO:0032807,DNA ligase IV complex; GO:0009506,plasmodesma; GO:0005524,ATP binding; GO:0003677,DNA binding; GO:0003910,DNA ligase (ATP) activity; GO:0046872,metal ion binding; GO:0006974,cellular response to DNA damage stimulus; GO:0071897,DNA biosynthetic process; GO:0051103,DNA ligation involved in DNA repair; GO:0006310,DNA recombination; GO:0006260,DNA…	ATP dependent DNA ligase domain
Prupe.1G074700_v2.0.a1	3.39	2.8	3.05	20.73	17.48	22.36	2.29	3.47	2.61	30.05	34.26	39.67	154	136	148	867	744	1009	94	163	105	1174	1555	1552	Pp01	5362774	5365595	-	Prupe.1G074700	--	K07253 phenylpyruvate tautomerase [EC:5.3.2.1] | (RefSeq) macrophage migration inhibitory factor homolog (A)	hypothetical protein PRUPE_1G074700 [Prunus persica]	--	SubName: Full=Uncharacterized protein {ECO:0000313|EMBL:ONI27225.1};	Macrophage migration inhibitory factor	--	Macrophage migration inhibitory factor (MIF)
Prupe.1G074800_v2.0.a1	20.43	20.82	20.31	17.97	21.47	19.22	17.68	17.88	18.85	21.44	22.31	20.92	902	983	959	731	889	844	706	818	738	815	985	796	Pp01	5365775	5371354	-	Prupe.1G074800	--	K21444 poly(rC)-binding protein 3/4 | (RefSeq) RNA-binding KH domain-containing protein PEPPER (A)	RNA-binding KH domain-containing protein PEPPER [Prunus persica]	RecName: Full=RNA-binding KH domain-containing protein PEPPER {ECO:0000303|PubMed:16356489};	SubName: Full=Uncharacterized protein {ECO:0000313|EMBL:EMJ24435.1};	PolyC-binding proteins alphaCP-1 and related KH domain proteins	GO:0005634,nucleus; GO:0003723,RNA binding; GO:0048467,gynoecium development; GO:0009299,mRNA transcription; GO:0048579,negative regulation of long-day photoperiodism, flowering; GO:0048577,negative regulation of short-day photoperiodism, flowering; GO:0006355,regulation of transcription, DNA-templated; GO:0006396,RNA processing; GO:0048367,shoot system development	KH domain
Prupe.1G074900_v2.0.a1	1.46	2.09	1.97	20.55	19.41	22.6	1.57	1.57	1.84	31.54	35.9	32.91	97	148	140	1256	1208	1491	94	108	108	1801	2382	1882	Pp01	5376716	5381669	+	Prupe.1G074900	--	K12127 pseudo-response regulator 1 | (RefSeq) TOC1_PRR1; hypothetical protein (A)	protein CHLOROPLAST IMPORT APPARATUS 2 [Prunus persica]	RecName: Full=Protein CHLOROPLAST IMPORT APPARATUS 2; Flags: Precursor;	SubName: Full=Uncharacterized protein {ECO:0000313|EMBL:EMJ26265.1};	GATA-4/5/6 transcription factors	GO:0009507,chloroplast; GO:0005634,nucleus; GO:0045036,protein targeting to chloroplast; GO:0006355,regulation of transcription, DNA-templated	CCT motif
Prupe.1G075000_v2.0.a1	1.27	1.3	1.84	3.69	4.11	4.58	2.11	1.02	1.92	2.92	2.52	2.82	42	46	65	112	127	150	63	35	56	83	83	80	Pp01	5382584	5384379	-	Prupe.1G075000	--	--	hypothetical protein PRUPE_1G075000 [Prunus persica]	--	SubName: Full=Uncharacterized protein {ECO:0000313|EMBL:ONI27231.1};	--	GO:0016021,integral component of membrane	--
Prupe.1G075100_v2.0.a1	8.08	8.04	8.31	6.28	7.2	6.57	7.57	8.8	7.64	6.52	5.84	5.89	328	349	361	235	274	265	278	370	275	228	237	206	Pp01	5385368	5390044	+	Prupe.1G075100	--	K15441 tRNA-specific adenosine deaminase 2 [EC:3.5.4.-] | (RefSeq) tRNA-specific adenosine deaminase 2 (A)	tRNA-specific adenosine deaminase 2 [Prunus persica]	RecName: Full=tRNA(adenine(34)) deaminase, chloroplastic; Short=TADA; EC=3.5.4.33; AltName: Full=tRNA adenosine deaminase arginine; AltName: Full=tRNA arginine adenosine deaminase; Flags: Precursor;	SubName: Full=Uncharacterized protein {ECO:0000313|EMBL:EMJ28377.1};	Cytosine deaminase FCY1 and related enzymes	GO:0009507,chloroplast; GO:0005886,plasma membrane; GO:0046872,metal ion binding; GO:0008251,tRNA-specific adenosine deaminase activity; GO:0002100,tRNA wobble adenosine to inosine editing	Cytidine and deoxycytidylate deaminase zinc-binding region
Prupe.1G075200_v2.0.a1	7.04	7.03	6.2	9.7	7.65	10.96	7.64	8.89	6.87	7.63	9.61	7.31	104	111	98	132	106	161	102	136	90	97	142	93	Pp01	5390464	5394776	+	Prupe.1G075200	--	--	hypothetical protein PRUPE_1G075200 [Prunus persica]	--	SubName: Full=Uncharacterized protein {ECO:0000313|EMBL:ONI27233.1};	--	--	--
Prupe.1G075300_v2.0.a1	1.84	2.24	2.76	1.5	2.16	2.78	3.26	3.03	1.98	3.11	2.67	2.89	20	26	32	15	22	30	32	34	19	29	29	27	Pp01	5394777	5395285	+	Prupe.1G075300	--	--	hypothetical protein PRUPE_1G075300 [Prunus persica]	--	SubName: Full=Uncharacterized protein {ECO:0000313|EMBL:ONI27234.1};	--	GO:0016021,integral component of membrane	--
Prupe.1G075400_v2.0.a1	7.79	8.3	7.03	4.79	4.89	6.23	9.19	9.97	9.14	4.37	4.47	3.78	416	474	402	236	245	331	444	552	433	201	239	174	Pp01	5401468	5407085	+	Prupe.1G075400	--	K11515 inner centromere protein | (RefSeq) DNA binding / methyl-CpG binding protein isoform 1 (A)	hypothetical protein PRUPE_1G075400 [Prunus persica]	RecName: Full=Histone-lysine N-methyltransferase ATXR6; EC=2.1.1.43; AltName: Full=Protein SET DOMAIN GROUP 34; AltName: Full=Trithorax-related protein 6; Short=TRX-related protein 6;	SubName: Full=Uncharacterized protein {ECO:0000313|EMBL:ONI27235.1};	--	GO:0005634,nucleus; GO:0046976,histone methyltransferase activity (H3-K27 specific); GO:0046872,metal ion binding; GO:0009901,anther dehiscence; GO:0070734,histone H3-K27 methylation; GO:0051726,regulation of cell cycle; GO:0006275,regulation of DNA replication	PHD-finger
Prupe.1G075500_v2.0.a1	19.49	22.47	17.85	11.64	12.15	12.02	19.78	20.39	19.31	9.62	9.81	10.21	1127	1389	1104	620	659	691	1034	1221	990	479	567	509	Pp01	5407949	5414252	-	Prupe.1G075500	--	K11657 remodeling and spacing factor 1 | (RefSeq) homeobox protein HAT3.1-like (A)	pathogenesis-related homeodomain protein isoform X1 [Prunus persica]	RecName: Full=Pathogenesis-related homeodomain protein; Short=PRHA;	SubName: Full=Uncharacterized protein {ECO:0000313|EMBL:EMJ25722.1};	PHD Zn-finger protein	GO:0005634,nucleus; GO:0003700,DNA-binding transcription factor activity; GO:0046872,metal ion binding; GO:0043565,sequence-specific DNA binding; GO:0006952,defense response; GO:0045893,positive regulation of transcription, DNA-templated; GO:0009733,response to auxin; GO:0006351,transcription, DNA-templated	PHD-finger
Prupe.1G075600_v2.0.a1	76.19	73.31	75.75	34.96	36.58	30.13	72.74	67.74	66.18	35.49	36.29	30.34	1419	1460	1509	600	639	558	1225	1307	1093	569	676	487	Pp01	5416195	5419082	-	Prupe.1G075600	--	K02130 F-type H+-transporting ATPase subunit f | (RefSeq) uncharacterized protein LOC107483935 (A)	uncharacterized protein LOC18788802 [Prunus persica]	--	SubName: Full=Uncharacterized protein {ECO:0000313|EMBL:EMJ25033.1};	--	GO:0005753,mitochondrial proton-transporting ATP synthase complex; GO:0009536,plastid	Mitochondrial F1F0-ATP synthase, subunit f
Prupe.1G075700_v2.0.a1	0.26	0.27	0.3	0.47	1.05	0.7	0.51	0.36	0.33	0.6	0.64	0.57	9	10	11	15	34	24	16	13	10	18	22	17	Pp01	5417001	5418625	+	Prupe.1G075700	--	--	hypothetical protein PRUPE_1G075700 [Prunus persica]	--	SubName: Full=Uncharacterized protein {ECO:0000313|EMBL:EMJ27080.1};	--	--	--
Prupe.1G075800_v2.0.a1	0	0	0	0	0	0	0	0.06	0	0	0	0	0	0	0	0	0	0	0	3	0	0	0	0	Pp01	5421124	5425350	+	Prupe.1G075800	--	K20044 phosphatidylinositol-binding clathrin assembly protein | (RefSeq) putative clathrin assembly protein At5g57200 (A)	putative clathrin assembly protein At5g57200 [Prunus persica]	RecName: Full=Putative clathrin assembly protein At2g01600;	SubName: Full=Uncharacterized protein {ECO:0000313|EMBL:EMJ23498.1};	Clathrin assembly protein AP180 and related proteins, contain ENTH domain	GO:0005905,clathrin-coated pit; GO:0030136,clathrin-coated vesicle; GO:0005794,Golgi apparatus; GO:0016020,membrane; GO:0005886,plasma membrane; GO:0005545,1-phosphatidylinositol binding; GO:0030276,clathrin binding; GO:0048268,clathrin coat assembly; GO:0006897,endocytosis	ANTH domain
Prupe.1G075900_v2.0.a1	92.08	94.87	78.99	67.39	87.65	95.66	86.73	81.2	78.74	57.89	65.9	69.85	728	802	668	491	650	752	620	665	552	394	521	476	Pp01	5454525	5455019	-	Prupe.1G075900	--	--	hypothetical protein PRUPE_1G075900 [Prunus persica]	--	SubName: Full=Uncharacterized protein {ECO:0000313|EMBL:ONI27244.1};	--	--	--
Prupe.1G076200_v2.0.a1	36.71	37.39	40.13	34.08	27.38	31	34.24	35.25	34.73	35.74	32.62	31.47	1322	1440	1546	1131	925	1110	1115	1315	1109	1108	1175	977	Pp01	5483368	5486365	+	Prupe.1G076200	--	--	uncharacterized protein LOC18780319 [Prunus persica]	--	SubName: Full=Uncharacterized protein {ECO:0000313|EMBL:EMJ13332.1};	--	--	--
Prupe.1G076300_v2.0.a1	33.73	32	32.47	15.62	15.9	14.64	32.58	30.13	27.65	18.82	16.72	15.72	1043	1058	1074	445	461	450	911	965	758	501	517	419	Pp01	5488230	5492049	+	Prupe.1G076300	--	--	uncharacterized protein LOC18778896 isoform X2 [Prunus persica]	--	SubName: Full=Uncharacterized protein {ECO:0000313|EMBL:EMJ12895.1};	--	GO:0016021,integral component of membrane	--
Prupe.1G076400_v2.0.a1	8.07	8.42	10.54	9.84	10.06	9.54	4.45	4.31	6.34	9.41	9.31	8.89	580	647	810	652	678	682	289	321	404	582	669	551	Pp01	5492103	5498085	-	Prupe.1G076400	--	K18469 TBC1 domain family member 5 | (RefSeq) uncharacterized protein LOC18778482 (A)	uncharacterized protein LOC18778482 [Prunus persica]	--	SubName: Full=Uncharacterized protein {ECO:0000313|EMBL:EMJ15832.1};	Ypt/Rab-specific GTPase-activating protein GYP6	--	Rab-GTPase-TBC domain
Prupe.1G076500_v2.0.a1	6.3	6.2	6.73	5.3	5.54	5.61	7.59	7.06	6.44	4.92	4.47	4.57	485	510	554	376	400	429	528	563	439	326	344	303	Pp01	5507713	5514723	+	Prupe.1G076500	--	K11375 elongator complex protein 4 | (RefSeq) elongator complex protein 4 isoform X1 (A)	elongator complex protein 4 isoform X1 [Prunus persica]	RecName: Full=Elongator complex protein 4; Short=AtELP4; AltName: Full=Elongator component 4; AltName: Full=Protein ELONGATA 1;	SubName: Full=Uncharacterized protein {ECO:0000313|EMBL:EMJ12675.1};	RNA polymerase II elongator complex, subunit ELP4	GO:0005737,cytoplasm; GO:0033588,Elongator holoenzyme complex; GO:0000123,histone acetyltransferase complex; GO:0008023,transcription elongation factor complex; GO:0000993,RNA polymerase II complex binding; GO:0016746,transferase activity, transferring acyl groups; GO:0009738,abscisic acid-activated signaling pathway; GO:0009734,auxin-activated signaling pathway; GO:0071329,cellular response to s…	PAXNEB protein
Prupe.1G076600_v2.0.a1	36.98	38.14	35.7	9.14	11.17	11.52	24.31	28.48	25.97	12.39	11.51	8.8	2725	3005	2814	621	772	844	1620	2174	1697	786	848	559	Pp01	5525069	5533086	+	Prupe.1G076600	--	K15333 tRNA guanosine-2'-O-methyltransferase [EC:2.1.1.34] | (RefSeq) uncharacterized protein LOC104224633 (A)	subtilisin-like protease SBT2.5 [Prunus persica]	RecName: Full=Subtilisin-like protease SBT2.5 {ECO:0000303|PubMed:16193095}; EC=3.4.21.- {ECO:0000305}; AltName: Full=Subtilase subfamily 2 member 5 {ECO:0000303|PubMed:16193095}; Short=AtSBT2.5 {ECO:0000303|PubMed:16193095}; AltName: Full=Subtilisin-like serine protease 3 {ECO:0000303|PubMed:12702015}; Short=At-SLP3 {ECO:0000303|PubMed:12702015}; Flags: Precursor;	SubName: Full=Uncharacterized protein {ECO:0000313|EMBL:EMJ14846.1};	--	GO:0005618,cell wall; GO:0016020,membrane; GO:0004252,serine-type endopeptidase activity; GO:0008236,serine-type peptidase activity	Subtilase family
Prupe.1G076700_v2.0.a1	16.35	14.04	16.54	4.85	5.56	6.05	14.79	18.67	12.5	5.83	6.51	5.71	329	302	356	90	105	121	269	389	223	101	131	99	Pp01	5548713	5551827	+	Prupe.1G076700	--	--	uncharacterized protein LOC18780394 [Prunus persica]	--	SubName: Full=Uncharacterized protein {ECO:0000313|EMBL:ONI27263.1};	--	--	Thioredoxin
Prupe.1G076800_v2.0.a1	1.32	1.27	2.06	6.42	5.81	7.02	2.7	1.86	1.99	6.93	8.34	5.83	56	58	94	252	232	297	104	82	75	254	355	214	Pp01	5556109	5562962	+	Prupe.1G076800	--	K22285 oxysterol-binding protein-related protein 8 | (RefSeq) oxysterol-binding protein-related protein 4C isoform X1 (A)	oxysterol-binding protein-related protein 4C isoform X1 [Prunus persica]	RecName: Full=Oxysterol-binding protein-related protein 4B; AltName: Full=OSBP-related protein 4B;	SubName: Full=Uncharacterized protein {ECO:0000313|EMBL:EMJ12611.1};	Oxysterol-binding protein	GO:0008289,lipid binding; GO:0006869,lipid transport	Oxysterol-binding protein
Prupe.1G076900_v2.0.a1	65.63	63.8	55	10.01	9.97	11.63	81.68	69.64	59.42	14.36	11.15	7.51	1572	1634	1409	221	224	277	1769	1728	1262	296	267	155	Pp01	5563712	5564835	-	Prupe.1G076900	--	--	uncharacterized protein LOC18778215 [Prunus persica]	--	SubName: Full=Uncharacterized protein {ECO:0000313|EMBL:EMJ13269.1};	--	--	Domain of unknown function (DUF4228)
Prupe.1G077000_v2.0.a1	9.27	12.34	11	25	24.15	27.23	9.1	9.95	9.37	26.45	28.08	28.47	241	343	306	599	589	704	214	268	216	592	730	638	Pp01	5567965	5569934	-	Prupe.1G077000	--	--	protein COFACTOR ASSEMBLY OF COMPLEX C SUBUNIT B CCB2, chloroplastic [Prunus persica]	RecName: Full=Protein COFACTOR ASSEMBLY OF COMPLEX C SUBUNIT B CCB2, chloroplastic {ECO:0000305}; AltName: Full=Protein HIGH CHLOROPHYLL FLUORESCENCE 208 {ECO:0000303|PubMed:17971335}; Flags: Precursor;	SubName: Full=Uncharacterized protein {ECO:0000313|EMBL:EMJ12955.1};	--	GO:0009507,chloroplast; GO:0009535,chloroplast thylakoid membrane; GO:0016021,integral component of membrane; GO:0010190,cytochrome b6f complex assembly	Cofactor assembly of complex C subunit B, CCB2/CCB4
Prupe.1G077100_v2.0.a1	2.05	1.95	1.74	6.25	6.58	6.46	2.45	2.2	2.56	6.69	7.1	6.85	204	207	185	572	613	638	220	227	226	572	706	587	Pp01	5570824	5576399	+	Prupe.1G077100	--	K17964 leucine-rich PPR motif-containing protein, mitochondrial | (RefSeq) pentatricopeptide repeat-containing protein At5g57250, mitochondrial (A)	pentatricopeptide repeat-containing protein At5g57250, mitochondrial [Prunus persica]	RecName: Full=Pentatricopeptide repeat-containing protein At5g57250, mitochondrial; Flags: Precursor;	SubName: Full=Uncharacterized protein {ECO:0000313|EMBL:ONI27269.1};	FOG: PPR repeat	GO:0043231,intracellular membrane-bounded organelle; GO:0005739,mitochondrion; GO:0004519,endonuclease activity; GO:0003723,RNA binding; GO:0009451,RNA modification	PPR repeat
Prupe.1G077200_v2.0.a1	29.18	29.11	27.3	12.59	13.68	12.4	26.99	28.82	27.95	12.92	11.58	11.63	1467	1565	1468	583	645	620	1227	1501	1246	559	582	504	Pp01	5578023	5582183	-	Prupe.1G077200	--	K20293 conserved oligomeric Golgi complex subunit 6 | (RefSeq) conserved oligomeric Golgi complex subunit 6 (A)	conserved oligomeric Golgi complex subunit 6 [Prunus persica]	--	SubName: Full=Uncharacterized protein {ECO:0000313|EMBL:EMJ14808.1};	Uncharacterized conserved protein	GO:0017119,Golgi transport complex; GO:0006891,intra-Golgi vesicle-mediated transport	Conserved oligomeric complex COG6
Prupe.1G077300_v2.0.a1	0.17	0.16	0.13	28.12	22.98	30.58	0.15	0.23	0.15	38.28	43.91	43.98	5	5	4	773	643	907	4	7	4	983	1310	1131	Pp01	5582419	5584712	-	Prupe.1G077300	--	--	hypothetical protein PRUPE_1G077300 [Prunus persica]	RecName: Full=Large ribosomal RNA subunit accumulation protein YCED homolog 2, chloroplastic {ECO:0000305}; AltName: Full=Protein DUF177B {ECO:0000303|PubMed:27574185}; Flags: Precursor;	SubName: Full=Uncharacterized protein {ECO:0000313|EMBL:ONI27271.1};	--	GO:0009507,chloroplast; GO:0042254,ribosome biogenesis	Uncharacterized ACR, COG1399
Prupe.1G077400_v2.0.a1	19.78	21.96	19.37	46.19	61.4	58.45	23.99	23.02	22.88	33.84	32.82	41.04	1983	2354	2077	4267	5773	5826	2174	2390	2034	2920	3290	3546	Pp01	5586813	5591771	+	Prupe.1G077400	--	K12825 splicing factor 3A subunit 1 | (RefSeq) probable splicing factor 3A subunit 1 (A)	probable splicing factor 3A subunit 1 [Prunus persica]	RecName: Full=Probable splicing factor 3A subunit 1;	SubName: Full=Uncharacterized protein {ECO:0000313|EMBL:EMJ12549.1};	Splicing factor 3a, subunit 1	GO:0071013,catalytic step 2 spliceosome; GO:0005686,U2 snRNP; GO:0071004,U2-type prespliceosome; GO:0005684,U2-type spliceosomal complex; GO:0003723,RNA binding; GO:0000389,mRNA 3'-splice site recognition; GO:0000398,mRNA splicing, via spliceosome; GO:0000381,regulation of alternative mRNA splicing, via spliceosome	Pre-mRNA splicing factor PRP21 like protein
Prupe.1G077700_v2.0.a1	26.62	27.09	29.58	28.37	32.9	30.4	22.66	26.86	23.46	28.52	25.91	26.6	1017	1107	1209	999	1179	1155	783	1063	795	938	990	876	Pp01	5602616	5608150	-	Prupe.1G077700	--	K07466 replication factor A1 | (RefSeq) uncharacterized protein LOC109838687 (A)	uncharacterized protein LOC18778876 [Prunus persica]	--	SubName: Full=Uncharacterized protein {ECO:0000313|EMBL:EMJ12606.1};	--	GO:0016021,integral component of membrane; GO:0008375,acetylglucosaminyltransferase activity	Core-2/I-Branching enzyme
Prupe.1G077800_v2.0.a1	2.75	1.79	1.45	3.38	2.04	2.41	1.99	0.81	0.68	5.42	2.63	2.5	23	16	13	26	16	20	15	7	5	39	22	18	Pp01	5603582	5603973	+	Prupe.1G077800	--	--	hypothetical protein PRUPE_1G077800 [Prunus persica]	--	SubName: Full=Uncharacterized protein {ECO:0000313|EMBL:ONI27291.1};	--	--	--
Prupe.1G077900_v2.0.a1	5.65	4.59	4.63	6.98	7.06	8.33	3.69	4.02	3.5	6.07	6.57	5.8	122	106	107	139	143	179	72	90	67	113	142	108	Pp01	5608411	5609499	+	Prupe.1G077900	--	--	hypothetical protein PRUPE_1G077900 [Prunus persica]	--	SubName: Full=Uncharacterized protein {ECO:0000313|EMBL:ONI27292.1};	--	--	--
Prupe.1G078100_v2.0.a1	124.88	122.66	127.54	57.12	73.56	60.35	102.43	111.9	120.56	58.63	53.96	56.15	4154	4363	4538	1751	2295	1996	3081	3856	3556	1679	1795	1610	Pp01	5618642	5620823	+	Prupe.1G078100	--	K02930 large subunit ribosomal protein L4e | (RefSeq) 60S ribosomal protein L4 (A)	60S ribosomal protein L4 [Prunus persica]	RecName: Full=60S ribosomal protein L4; AltName: Full=L1;	SubName: Full=Uncharacterized protein {ECO:0000313|EMBL:EMJ13159.1};	Ribosomal protein RPL1/RPL2/RL4L4	GO:0005840,ribosome; GO:0003735,structural constituent of ribosome; GO:0006412,translation	Ribosomal protein L4/L1 family
Prupe.1G078200_v2.0.a1	197.26	195.9	174.21	252.84	217.69	221.58	191.46	203.08	202.58	296.42	330.11	330.47	10820	11490	10221	12780	11200	12085	9496	11539	9853	13996	18108	15624	Pp01	5626690	5630985	+	Prupe.1G078200	--	K03283 heat shock 70kDa protein 1/2/6/8 | (RefSeq) stromal 70 kDa heat shock-related protein, chloroplastic (A)	stromal 70 kDa heat shock-related protein, chloroplastic [Prunus persica]	RecName: Full=Stromal 70 kDa heat shock-related protein, chloroplastic; Flags: Precursor;	SubName: Full=Uncharacterized protein {ECO:0000313|EMBL:ONI27296.1};	Molecular chaperones mortalin/PBP74/GRP75, HSP70 superfamily	GO:0009570,chloroplast stroma; GO:0005524,ATP binding; GO:0051082,unfolded protein binding; GO:0006457,protein folding	Hsp70 protein
Prupe.1G078300_v2.0.a1	0.38	0.35	0.35	0.19	0.11	0.23	0.28	0.44	0.6	0.23	0.45	0.38	15	15	15	7	4	9	10	18	21	8	18	13	Pp01	5632234	5639556	-	Prupe.1G078300	--	--	hypothetical protein PRUPE_1G078300 [Prunus persica]	--	SubName: Full=Uncharacterized protein {ECO:0000313|EMBL:ONI27302.1};	--	GO:0016021,integral component of membrane	LMBR1-like membrane protein
Prupe.1G078400_v2.0.a1	1.21	0.79	0.89	0.17	0.22	0	0.12	0.05	0.12	0.18	0.16	0.24	23	16	18	3	4	0	2	1	2	3	3	4	Pp01	5644209	5645289	+	Prupe.1G078400	--	--	hypothetical protein PRUPE_1G078400 [Prunus persica]	--	SubName: Full=Uncharacterized protein {ECO:0000313|EMBL:ONI27303.1};	--	--	Transposase DDE domain group 1
Prupe.1G078700_v2.0.a1	13.07	12.14	12.4	0.52	0.23	0.25	16.45	12.26	15.12	2.67	3.94	3.56	1170	1162	1187	43	19	22	1331	1137	1200	206	353	275	Pp01	5698131	5706669	-	Prupe.1G078700	--	K01534 Cd2+/Zn2+-exporting ATPase [EC:3.6.3.3 3.6.3.5] | (RefSeq) putative inactive cadmium/zinc-transporting ATPase HMA3 (A)	putative inactive cadmium/zinc-transporting ATPase HMA3 [Prunus persica]	RecName: Full=Cadmium/zinc-transporting ATPase HMA2; EC=3.6.3.3; EC=3.6.3.5; AltName: Full=Cadmium/zinc-transporting ATPase 3; AltName: Full=Protein HEAVY METAL ATPASE 2;	SubName: Full=Uncharacterized protein {ECO:0000313|EMBL:ONI27308.1};	Cation transport ATPase	GO:0016021,integral component of membrane; GO:0005886,plasma membrane; GO:0005524,ATP binding; GO:0008551,cadmium-exporting ATPase activity; GO:0046872,metal ion binding; GO:0016463,zinc-exporting ATPase activity; GO:0055069,zinc ion homeostasis	E1-E2 ATPase
Prupe.1G078800_v2.0.a1	0.1	0	0	0	0	0	0	0	0	0.11	0.39	0	1	0	0	0	0	0	0	0	0	1	4	0	Pp01	5707717	5709321	-	Prupe.1G078800	--	--	hypothetical protein PRUPE_1G078800 [Prunus persica]	--	SubName: Full=Uncharacterized protein {ECO:0000313|EMBL:ONI27309.1};	--	--	--
Prupe.1G079000_v2.0.a1	0.96	1.01	0.73	0.98	1.06	1.12	1.04	1.02	1.04	0.93	1.27	1.11	55	62	45	52	57	64	54	61	53	46	73	55	Pp01	5750197	5754371	+	Prupe.1G079000	--	K19589 release factor glutamine methyltransferase [EC:2.1.1.297] | (RefSeq) pentatricopeptide repeat-containing protein At2g22410, mitochondrial (A)	pentatricopeptide repeat-containing protein At2g34400 [Prunus persica]	RecName: Full=Pentatricopeptide repeat-containing protein At2g34400;	SubName: Full=Uncharacterized protein {ECO:0000313|EMBL:EMJ15830.1};	FOG: PPR repeat	GO:0043231,intracellular membrane-bounded organelle; GO:0004519,endonuclease activity; GO:0003723,RNA binding; GO:0009451,RNA modification	PPR repeat family
Prupe.1G079100_v2.0.a1	1.03	0.6	1.62	0.99	1.01	1.16	0.66	0.78	1.07	1.14	1.31	0.68	65	41	110	58	60	73	38	51	60	62	83	37	Pp01	5758276	5763590	+	Prupe.1G079100	--	K03029 26S proteasome regulatory subunit N10 | (RefSeq) 26S proteasome non-ATPase regulatory subunit 4 homolog (A)	uncharacterized protein LOC18781358 isoform X1 [Prunus persica]	RecName: Full=Nitrate regulatory gene2 protein {ECO:0000303|PubMed:26744214}; Short=NRG2 protein {ECO:0000303|PubMed:26744214};	SubName: Full=Uncharacterized protein {ECO:0000313|EMBL:EMJ14832.1};	--	GO:0005634,nucleus; GO:0071249,cellular response to nitrate; GO:0015706,nitrate transport; GO:0071705,nitrogen compound transport; GO:0006355,regulation of transcription, DNA-templated; GO:0010167,response to nitrate; GO:1901698,response to nitrogen compound; GO:0006351,transcription, DNA-templated	Protein of unknown function (DUF632)
Prupe.1G079200_v2.0.a1	13.06	12.45	13.25	3.19	4.13	4.64	12.77	14.49	10.4	3.74	3.71	3.84	422	430	458	95	125	149	373	485	298	104	120	107	Pp01	5763940	5768891	-	Prupe.1G079200	--	K17776 metaxin | (RefSeq) mitochondrial outer membrane import complex protein METAXIN isoform X1 (A)	mitochondrial outer membrane import complex protein METAXIN isoform X1 [Prunus persica]	RecName: Full=Mitochondrial outer membrane import complex protein METAXIN;	SubName: Full=Uncharacterized protein {ECO:0000313|EMBL:EMJ12852.1};	Translocase of outer mitochondrial membrane complex, subunit TOM37/Metaxin 1	GO:0016021,integral component of membrane; GO:0005743,mitochondrial inner membrane; GO:0005741,mitochondrial outer membrane; GO:0005739,mitochondrion; GO:0009536,plastid; GO:0006626,protein targeting to mitochondrion	Glutathione S-transferase N-terminal domain
Prupe.1G079300_v2.0.a1	25.73	26.76	23.19	25.52	21.22	22.74	26.3	23.94	26.08	23.53	24.13	24.02	2151	2392	2074	1966	1664	1890	1988	2073	1933	1693	2017	1731	Pp01	5770069	5778823	+	Prupe.1G079300	--	K17943 pumilio RNA-binding family | (RefSeq) pumilio homolog 6, chloroplastic isoform X2 (A)	pumilio homolog 6, chloroplastic isoform X2 [Prunus persica]	RecName: Full=Pumilio homolog 6, chloroplastic; Short=APUM-6; Short=AtPUM6; Flags: Precursor;	SubName: Full=Uncharacterized protein {ECO:0000313|EMBL:EMJ15751.1};	Translational repressor Pumilio/PUF3 and related RNA-binding proteins (Puf superfamily)	GO:0009507,chloroplast; GO:0003729,mRNA binding; GO:0006417,regulation of translation	Pumilio-family RNA binding repeat
Prupe.1G079400_v2.0.a1	16.72	17.49	16.52	8.72	11.29	10.04	15.75	16.11	13.4	7.92	7.66	9.19	439	491	464	211	278	262	374	438	312	179	201	208	Pp01	5780037	5783253	+	Prupe.1G079400	--	K19306 18S rRNA (guanine1575-N7)-methyltransferase [EC:2.1.1.309] | (RefSeq) probable 18S rRNA (guanine-N(7))-methyltransferase (A)	probable 18S rRNA (guanine-N(7))-methyltransferase [Prunus persica]	RecName: Full=18S rRNA (guanine-N(7))-methyltransferase RID2 {ECO:0000305}; EC=2.1.1.309 {ECO:0000250|UniProtKB:P25627}; AltName: Full=Protein ROOT INITIATION DEFECTIVE 2 {ECO:0000303|PubMed:14522871};	SubName: Full=Uncharacterized protein {ECO:0000313|EMBL:EMJ12960.1};	Predicted protein carboxyl methylase	GO:0005730,nucleolus; GO:0005654,nucleoplasm; GO:0005634,nucleus; GO:0048471,perinuclear region of cytoplasm; GO:0016435,rRNA (guanine) methyltransferase activity; GO:1990110,callus formation; GO:0048527,lateral root development; GO:0010078,maintenance of root meristem identity; GO:0048364,root development; GO:0070476,rRNA (guanine-N7)-methylation; GO:0006364,rRNA processing	Methyltransferase involved in Williams-Beuren syndrome
Prupe.1G079500_v2.0.a1	122.74	117.76	118.3	69.35	80.87	59.87	118.03	120.06	98.16	66.28	65.45	61.06	2775	2847	2861	1445	1715	1346	2413	2812	1968	1290	1480	1190	Pp01	5783779	5785447	-	Prupe.1G079500	--	K02942 large subunit ribosomal protein LP1 | (RefSeq) 60S acidic ribosomal protein P3-2 (A)	60S acidic ribosomal protein P3-2 [Prunus persica]	RecName: Full=60S acidic ribosomal protein P3-2;	SubName: Full=Uncharacterized protein {ECO:0000313|EMBL:EMJ13442.1};	--	GO:0005829,cytosol; GO:0022626,cytosolic ribosome; GO:0005634,nucleus; GO:0003735,structural constituent of ribosome; GO:0006414,translational elongation	60s Acidic ribosomal protein
Prupe.1G079600_v2.0.a1	3.04	3.28	3.45	1.25	1.56	1.38	1.81	2.97	2	1.79	1.36	1.53	267	308	324	101	128	120	144	270	156	135	119	116	Pp01	5788158	5804266	-	Prupe.1G079600	--	K14774 U3 small nucleolar RNA-associated protein 25 | (RefSeq) U3 small nucleolar RNA-associated protein 25 (A)	U3 small nucleolar RNA-associated protein 25 [Prunus persica]	--	SubName: Full=Uncharacterized protein {ECO:0000313|EMBL:ONI27320.1};	Uncharacterized conserved protein	GO:0005634,nucleus	Utp25, U3 small nucleolar RNA-associated SSU processome protein 25
Prupe.1G079700_v2.0.a1	11.99	11.76	11.15	8.82	8.57	8.3	11.34	11.46	9.63	7.19	6.89	6.73	407	427	405	276	273	280	348	403	290	210	234	197	Pp01	5804303	5809633	-	Prupe.1G079700	--	K06127 2-methoxy-6-polyprenyl-1,4-benzoquinol methylase [EC:2.1.1.201] | (RefSeq) 2-methoxy-6-polyprenyl-1,4-benzoquinol methylase, mitochondrial (A)	2-methoxy-6-polyprenyl-1,4-benzoquinol methylase, mitochondrial [Prunus persica]	RecName: Full=2-methoxy-6-polyprenyl-1,4-benzoquinol methylase, mitochondrial {ECO:0000255|HAMAP-Rule:MF_03191}; EC=2.1.1.201 {ECO:0000255|HAMAP-Rule:MF_03191}; AltName: Full=Ubiquinone biosynthesis methyltransferase COQ5 {ECO:0000255|HAMAP-Rule:MF_03191}; Flags: Precursor;	RecName: Full=2-methoxy-6-polyprenyl-1,4-benzoquinol methylase, mitochondrial {ECO:0000256|HAMAP-Rule:MF_03191}; EC=2.1.1.201 {ECO:0000256|HAMAP-Rule:MF_03191}; AltName: Full=Ubiquinone biosynthesis methyltransferase COQ5 {ECO:0000256|HAMAP-Rule:MF_03191};	Ubiquinone biosynthesis methyltransferase COQ5	GO:0005743,mitochondrial inner membrane; GO:0005739,mitochondrion; GO:0102005,NA; GO:0006744,ubiquinone biosynthetic process	ubiE/COQ5 methyltransferase family
Prupe.1G080200_v2.0.a1	7.24	8.68	6.87	9.7	12.65	9.39	7.65	7.01	8.15	8.18	7.83	8.19	359	460	364	443	588	463	343	360	358	349	388	350	Pp01	5865285	5871947	+	Prupe.1G080200	--	K17866 diphthamide biosynthesis protein 2 | (RefSeq) diphthamide biosynthesis protein 2 (A)	diphthamide biosynthesis protein 2 [Prunus persica]	--	RecName: Full=2-(3-amino-3-carboxypropyl)histidine synthase subunit 2 {ECO:0000256|RuleBase:RU364133}; EC=2.5.1.108 {ECO:0000256|RuleBase:RU364133};	Diphthamide biosynthesis protein	GO:0016740,transferase activity; GO:0017183,peptidyl-diphthamide biosynthetic process from peptidyl-histidine	Putative diphthamide synthesis protein
Prupe.1G080300_v2.0.a1	0	0	0	0	0	0.09	0	0	0	0.51	0.17	0.2	0	0	0	0	0	1	0	0	0	5	2	2	Pp01	5872790	5873326	+	Prupe.1G080300	--	K01183 chitinase [EC:3.2.1.14] | (RefSeq) endochitinase EP3 (A)	hypothetical protein PRUPE_1G080300 [Prunus persica]	RecName: Full=Endochitinase EP3 {ECO:0000303|PubMed:11525512}; EC=3.2.1.14; AltName: Full=Chitinase class IV {ECO:0000303|PubMed:11525512}; Short=AtchitIV {ECO:0000303|PubMed:11525512}; AltName: Full=Protein HOMOLOG OF CARROT EP3-3 CHITINASE {ECO:0000303|PubMed:11525512}; Short=AtEP3 {ECO:0000303|PubMed:11525512}; Flags: Precursor;	SubName: Full=Uncharacterized protein {ECO:0000313|EMBL:ONI27328.1};	Predicted chitinase	GO:0005618,cell wall; GO:0008061,chitin binding; GO:0004568,chitinase activity; GO:0016998,cell wall macromolecule catabolic process; GO:0006032,chitin catabolic process; GO:0006952,defense response; GO:0000272,polysaccharide catabolic process; GO:0009617,response to bacterium; GO:0009611,response to wounding; GO:0010262,somatic embryogenesis	--
Prupe.1G080500_v2.0.a1	1.53	1.75	3.7	75.8	70.05	52.87	3.18	3.64	2.99	143.64	119.83	81.77	41	50	106	1871	1760	1408	77	101	71	3312	3210	1888	Pp01	5885461	5887160	+	Prupe.1G080500	--	K01183 chitinase [EC:3.2.1.14] | (RefSeq) endochitinase EP3 (A)	endochitinase EP3 [Prunus persica]	RecName: Full=Endochitinase EP3 {ECO:0000303|PubMed:11525512}; EC=3.2.1.14; AltName: Full=Chitinase class IV {ECO:0000303|PubMed:11525512}; Short=AtchitIV {ECO:0000303|PubMed:11525512}; AltName: Full=Protein HOMOLOG OF CARROT EP3-3 CHITINASE {ECO:0000303|PubMed:11525512}; Short=AtEP3 {ECO:0000303|PubMed:11525512}; Flags: Precursor;	SubName: Full=Uncharacterized protein {ECO:0000313|EMBL:EMJ12971.1};	Predicted chitinase	GO:0005618,cell wall; GO:0008061,chitin binding; GO:0004568,chitinase activity; GO:0016998,cell wall macromolecule catabolic process; GO:0006032,chitin catabolic process; GO:0006952,defense response; GO:0000272,polysaccharide catabolic process; GO:0009617,response to bacterium; GO:0009611,response to wounding; GO:0010262,somatic embryogenesis	Chitinase class I
Prupe.1G080600_v2.0.a1	0.57	1.23	1.31	38.01	34.69	27.8	2.22	1.94	1.92	74.28	54.62	42.67	13	30	32	801	744	632	46	46	39	1462	1249	841	Pp01	5898667	5900182	+	Prupe.1G080600	--	K01183 chitinase [EC:3.2.1.14] | (RefSeq) endochitinase EP3 (A)	endochitinase EP3 [Prunus persica]	RecName: Full=Endochitinase EP3 {ECO:0000303|PubMed:11525512}; EC=3.2.1.14; AltName: Full=Chitinase class IV {ECO:0000303|PubMed:11525512}; Short=AtchitIV {ECO:0000303|PubMed:11525512}; AltName: Full=Protein HOMOLOG OF CARROT EP3-3 CHITINASE {ECO:0000303|PubMed:11525512}; Short=AtEP3 {ECO:0000303|PubMed:11525512}; Flags: Precursor;	SubName: Full=Uncharacterized protein {ECO:0000313|EMBL:EMJ12970.1};	Predicted chitinase	GO:0005618,cell wall; GO:0008061,chitin binding; GO:0004568,chitinase activity; GO:0016998,cell wall macromolecule catabolic process; GO:0006032,chitin catabolic process; GO:0006952,defense response; GO:0000272,polysaccharide catabolic process; GO:0009617,response to bacterium; GO:0009611,response to wounding; GO:0010262,somatic embryogenesis	Chitinase class I
Prupe.1G080700_v2.0.a1	0.2	0.11	0.19	11.91	15.93	11.45	0.18	0	0.09	6.37	6.02	6.51	5	3	5	268	365	278	4	0	2	134	147	137	Pp01	5921762	5923142	+	Prupe.1G080700	--	K01183 chitinase [EC:3.2.1.14] | (RefSeq) endochitinase EP3 (A)	endochitinase EP3 [Prunus persica]	RecName: Full=Endochitinase EP3 {ECO:0000303|PubMed:11525512}; EC=3.2.1.14; AltName: Full=Chitinase class IV {ECO:0000303|PubMed:11525512}; Short=AtchitIV {ECO:0000303|PubMed:11525512}; AltName: Full=Protein HOMOLOG OF CARROT EP3-3 CHITINASE {ECO:0000303|PubMed:11525512}; Short=AtEP3 {ECO:0000303|PubMed:11525512}; Flags: Precursor;	SubName: Full=Uncharacterized protein {ECO:0000313|EMBL:EMJ27743.1};	Predicted chitinase	GO:0005618,cell wall; GO:0008061,chitin binding; GO:0004568,chitinase activity; GO:0016998,cell wall macromolecule catabolic process; GO:0006032,chitin catabolic process; GO:0006952,defense response; GO:0000272,polysaccharide catabolic process; GO:0009617,response to bacterium; GO:0009611,response to wounding; GO:0010262,somatic embryogenesis	Chitinase class I
Prupe.1G080900_v2.0.a1	5.61	5.5	7.42	2.96	3.72	3.27	4.2	6.48	5.49	2.7	2.02	2.42	183	192	259	89	114	106	124	219	159	76	66	68	Pp01	5925691	5928468	-	Prupe.1G080900	--	K02897 large subunit ribosomal protein L25 | (RefSeq) uncharacterized protein LOC18793968 (A)	uncharacterized protein LOC18793968 [Prunus persica]	--	SubName: Full=Uncharacterized protein {ECO:0000313|EMBL:ONI27334.1};	--	GO:0005840,ribosome; GO:0008097,5S rRNA binding; GO:0003735,structural constituent of ribosome; GO:0006412,translation	Ribosomal protein TL5, C-terminal domain
Prupe.1G081100_v2.0.a1	0.35	0.53	0.89	0.38	0.49	0.07	0.12	0.24	1.04	0.29	0.07	0.2	10	16	27	10	13	2	3	7	26	7	2	5	Pp01	5938673	5940402	-	Prupe.1G081100	--	--	hypothetical protein PRUPE_1G081100 [Prunus persica]	RecName: Full=Putative pentatricopeptide repeat-containing protein At5g08310, mitochondrial; Flags: Precursor;	SubName: Full=Uncharacterized protein {ECO:0000313|EMBL:ONI27337.1};	FOG: PPR repeat	GO:0043231,intracellular membrane-bounded organelle; GO:0005739,mitochondrion; GO:0004519,endonuclease activity; GO:0003723,RNA binding; GO:0009451,RNA modification	--
[truncated: 20,047 more rows]
