# Supplementary material for: Metabolomic and transcriptomic analyses of peach leaves and fruits in response to pruning
Source: BMC Genomics. 2024 Jul 3;25:666. doi: 10.1186/s12864-024-10549-y (PMC11223333; doi:10.1186/s12864-024-10549-y)
Supplement: Supplementary file 4 — Supplementary Material 4: Supplemental Table S4. DEGs in the leaves undergoing pruning [file 12864_2024_10549_MOESM4_ESM.xls]

## Sheet: Sheet1
Supplemental Table S4: Differentially expressed genes in the leaves undergoing pruning
ID	pdL_1_fpkm	pdL_2_fpkm	pdL_3_fpkm	updL_1_fpkm	updL_2_fpkm	updL_3_fpkm	pdL_1_count	pdL_2_count	pdL_3_count	updL_1_count	updL_2_count	updL_3_count	FoldChange	log2FoldChange	pvalue	padj	regulated
Prupe.1G002700_v2.0.a1	47.01	30.29	35.52	72.9	84.99	80.03	3842	2520	3132	5566	7538	6118	0.461	-1.117	6.91979e-12	4.4672e-10	down
Prupe.1G003000_v2.0.a1	0.46	0.45	0.57	15.07	22.2	9.8	14	14	19	433	741	282	0.03	-5.037	1.4846e-53	1.34646e-49	down
Prupe.1G008100_v2.0.a1	0.18	0.14	0.1	0.52	0.54	0.55	10	8	6	27	33	29	0.25	-1.998	6.66497e-05	0.000622533	down
Prupe.1G008800_v2.0.a1	0.61	0.15	0.24	1.69	1.46	1.75	12	3	5	31	31	32	0.198	-2.337	3.02778e-05	0.000323064	down
Prupe.1G020000_v2.0.a1	2.47	1.92	2.41	5.92	6.03	6.77	107	85	113	240	284	275	0.352	-1.506	9.51934e-16	1.29828e-13	down
Prupe.1G021400_v2.0.a1	64.25	72.23	49.54	285.05	380.8	221.91	1345	1539	1119	5574	8651	4345	0.203	-2.299	1.54257e-36	2.79807e-33	down
Prupe.1G021600_v2.0.a1	0	0	0	0.13	0.98	0.27	0	0	0	2	17	4	0.023	-5.425	0.000921469	0.00564299	down
Prupe.1G021800_v2.0.a1	21.06	21.22	10.34	286.48	501.33	233.58	436	447	231	5539	11261	4522	0.05	-4.321	1.87529e-21	5.39936e-19	down
Prupe.1G026200_v2.0.a1	13.08	9.67	4.42	26.19	18	23.69	170	128	62	318	254	288	0.389	-1.361	8.2695e-06	0.000105709	down
Prupe.1G032500_v2.0.a1	0.11	0	0.1	0.34	0.68	1.18	2	0	2	6	14	21	0.089	-3.483	0.000708843	0.00455541	down
Prupe.1G033700_v2.0.a1	0.33	0.43	0.59	0	0.13	0.02	18	24	35	0	8	1	8.102	3.018	0.000124102	0.00104946	up
Prupe.1G033900_v2.0.a1	7.61	11.64	9.18	1.94	2.95	3.82	369	574	480	88	155	173	3.136	1.649	1.35087e-12	1.05165e-10	up
Prupe.1G037900_v2.0.a1	2.24	1.67	1.4	4.96	3.84	1.82	71	54	48	147	132	54	0.488	-1.034	0.00273437	0.0136148	down
Prupe.1G038000_v2.0.a1	3.15	2.2	5.05	40.73	54.56	9.43	59	42	102	712	1108	165	0.097	-3.363	6.59122e-06	8.73962e-05	down
Prupe.1G039200_v2.0.a1	0.92	0.53	0.3	1.97	1.43	1.14	31	18	11	62	52	36	0.375	-1.415	0.00119593	0.00696848	down
Prupe.1G039900_v2.0.a1	1.01	2.13	0.88	0.57	0.63	0.17	19	41	18	10	13	3	2.812	1.492	0.0134563	0.0488266	up
Prupe.1G042800_v2.0.a1	0.5	0.88	0.21	2.51	2.26	1.25	9	16	4	42	44	21	0.254	-1.979	0.000223765	0.00173897	down
Prupe.1G045800_v2.0.a1	6.3	1.52	2.3	21.35	24.76	24.76	423	104	167	1340	1805	1556	0.14	-2.834	6.0703e-06	8.16834e-05	down
Prupe.1G046000_v2.0.a1	0.04	0	0.03	0.16	0.34	0.35	1	0	1	4	10	9	0.081	-3.629	0.00697214	0.0290663	down
Prupe.1G047700_v2.0.a1	0.6	1.24	1.09	0.38	0.56	0.47	41	86	80	24	41	30	2.006	1.004	0.00411239	0.0190731	up
Prupe.1G048000_v2.0.a1	0.29	0.48	0.46	0.18	0.11	0.13	19	32	33	11	8	8	2.841	1.507	0.00322776	0.0156379	up
Prupe.1G052600_v2.0.a1	14.86	9.19	12.54	28.01	34.32	29.9	413	260	376	727	1035	777	0.386	-1.375	4.6745e-14	4.87066e-12	down
Prupe.1G054200_v2.0.a1	0.45	0.35	0.39	0.69	0.88	0.83	51	40	47	73	108	88	0.476	-1.069	7.10043e-05	0.000657534	down
Prupe.1G064900_v2.0.a1	0.45	0.65	0.62	1.48	1.4	1.05	17	25	25	52	57	37	0.424	-1.237	0.000524079	0.00352606	down
Prupe.1G069800_v2.0.a1	26.86	39.93	43.62	17.99	15.52	11.35	703	1064	1232	440	441	278	2.38	1.251	4.5166e-11	2.39551e-09	up
Prupe.1G078700_v2.0.a1	0.52	0.23	0.25	2.67	3.94	3.56	43	19	22	206	353	275	0.095	-3.403	2.48342e-30	1.87695e-27	down
Prupe.1G080700_v2.0.a1	11.91	15.93	11.45	6.37	6.02	6.51	268	365	278	134	147	137	2.008	1.006	1.90457e-08	5.39684e-07	up
Prupe.1G083000_v2.0.a1	0.18	0.24	0.26	0.66	0.57	0.77	10	14	16	35	35	41	0.329	-1.603	0.000163948	0.00133657	down
Prupe.1G087100_v2.0.a1	5.88	4.36	4.6	10.16	11.15	7.96	135	102	114	218	278	171	0.492	-1.023	7.95503e-07	1.42024e-05	down
Prupe.1G090200_v2.0.a1	3.68	5.86	4.71	1.47	1.59	1.31	126	204	174	47	59	42	3.142	1.652	1.25825e-11	7.65884e-10	up
Prupe.1G090300_v2.0.a1	2.07	3.09	3.89	1.46	1.1	1.1	88	134	179	58	51	44	2.392	1.258	6.87181e-06	9.03801e-05	up
Prupe.1G091100_v2.0.a1	1.69	0.81	1.46	3.94	4.66	4	163	79	152	354	487	360	0.306	-1.707	6.20353e-13	5.18552e-11	down
Prupe.1G091200_v2.0.a1	1.42	0.95	1.53	3.91	4.45	3.16	81	55	94	208	275	168	0.329	-1.603	5.55084e-12	3.64807e-10	down
Prupe.1G092700_v2.0.a1	10.92	7.01	14.89	32.58	42.66	17.43	467	305	687	1301	1979	697	0.345	-1.533	0.00110729	0.00654881	down
Prupe.1G093800_v2.0.a1	0.11	0.1	0.29	0.76	0.46	0.74	5	5	15	34	24	33	0.248	-2.011	0.000249721	0.00190163	down
Prupe.1G095500_v2.0.a1	9.67	17.56	18.8	1.97	2.17	2.64	588	1086	1233	112	143	150	6.529	2.707	5.71035e-34	7.9677e-31	up
Prupe.1G098400_v2.0.a1	0.52	3.15	2.17	0.51	0.4	0.74	12	74	54	11	10	16	3.389	1.761	0.00238499	0.0122	up
Prupe.1G100300_v2.0.a1	41.61	29.96	30.35	65.93	72.12	65.26	831	609	654	1230	1563	1219	0.487	-1.038	1.28514e-11	7.79639e-10	down
Prupe.1G101400_v2.0.a1	2.2	1.09	1.13	4.01	5.79	2.66	145	73	80	247	414	164	0.346	-1.532	1.14538e-06	1.94897e-05	down
Prupe.1G103700_v2.0.a1	12.48	8.11	10.25	23.66	24.96	24.18	729	482	646	1291	1582	1321	0.412	-1.28	1.68037e-15	2.20871e-13	down
Prupe.1G103900_v2.0.a1	0.73	0.44	0.45	1.11	1.36	0.99	67	41	45	95	136	85	0.455	-1.137	7.08283e-05	0.000656828	down
Prupe.1G107200_v2.0.a1	0.04	0.04	0.04	0.47	0.26	0.34	1	1	1	11	7	8	0.106	-3.244	0.0043517	0.0199382	down
Prupe.1G109900_v2.0.a1	0.34	0.09	0.3	0.7	1.01	0.77	22	6	21	42	70	46	0.29	-1.784	6.27301e-05	0.000592907	down
Prupe.1G111300_v2.0.a1	2.32	37.09	18.89	0.32	1.12	1.06	63	1026	554	8	33	27	22.057	4.463	2.90531e-05	0.0003122	up
Prupe.1G113100_v2.0.a1	0.88	0.35	1.88	1.94	4.11	4.2	20	8	46	41	101	89	0.294	-1.764	0.000331118	0.00241502	down
Prupe.1G113800_v2.0.a1	0.18	0.06	0.11	0.89	1.43	0.32	3	1	2	14	26	5	0.128	-2.969	0.00123943	0.00717359	down
Prupe.1G120000_v2.0.a1	1.09	2.22	1.23	7.35	6.04	4	14	29	17	88	84	48	0.253	-1.986	1.19582e-07	2.6812e-06	down
Prupe.1G120300_v2.0.a1	2.04	1.82	1.85	0.99	0.64	0.89	44	40	43	20	15	18	2.203	1.139	0.00326606	0.0157729	up
Prupe.1G120600_v2.0.a1	10.17	5	7.1	16.33	18.04	12.74	146	73	110	219	281	171	0.461	-1.118	1.54323e-05	0.00017993	down
Prupe.1G121700_v2.0.a1	30.46	20.55	21.35	67.98	73.53	61.65	402	276	304	838	1053	761	0.346	-1.53	4.95352e-19	1.09575e-16	down
Prupe.1G123100_v2.0.a1	9.11	17.42	8.3	0.92	0.64	1.42	486	946	478	46	37	71	11.205	3.486	1.06758e-13	1.00858e-11	up
Prupe.1G124200_v2.0.a1	1.06	1.4	1.51	1.79	2.63	3.53	31	42	48	49	84	97	0.482	-1.054	0.00139415	0.00789368	down
Prupe.1G128000_v2.0.a1	74.34	46.12	54.67	111.83	147.2	127.73	2130	1345	1690	2993	4577	3423	0.44	-1.183	4.3974e-11	2.34602e-09	down
Prupe.1G129800_v2.0.a1	1.31	1.01	0.83	2.3	2.9	2.54	41	32	28	67	98	74	0.394	-1.343	8.32196e-06	0.000106304	down
Prupe.1G132700_v2.0.a1	0.1	0	0.24	1.27	1.61	0.82	2	0	5	23	34	15	0.091	-3.463	9.86128e-06	0.000123022	down
Prupe.1G134800_v2.0.a1	1.73	3.22	4.46	1.16	0.75	1.42	64	121	178	40	30	49	2.736	1.452	5.30233e-05	0.000517648	up
Prupe.1G135600_v2.0.a1	0.14	0.03	0.03	0.62	0.22	0.29	4	1	1	17	7	8	0.173	-2.528	0.00870749	0.0345613	down
Prupe.1G141000_v2.0.a1	21.17	35.53	27.76	12.17	11.75	13.46	624	1066	883	335	376	371	2.177	1.122	5.26918e-11	2.73861e-09	up
Prupe.1G143100_v2.0.a1	0.43	0.33	0.44	0.88	0.78	0.7	40	31	44	76	78	60	0.497	-1.009	0.000498643	0.00339014	down
Prupe.1G148600_v2.0.a1	0.78	0.42	0.83	1.87	1.9	1	20	11	23	45	53	24	0.414	-1.273	0.00360633	0.017102	down
Prupe.1G149700_v2.0.a1	2.06	3.32	2.47	0.92	0.48	0.68	55	90	71	23	14	17	3.654	1.869	3.21934e-07	6.39601e-06	up
Prupe.1G152000_v2.0.a1	0.05	0.23	0.15	0	0.02	0	2	10	7	0	1	0	16.044	4.004	0.0123505	0.0455798	up
Prupe.1G154300_v2.0.a1	12.5	3.61	6.06	28.81	35.94	33.21	367	108	192	790	1145	912	0.222	-2.173	7.69716e-05	0.000704434	down
Prupe.1G162800_v2.0.a1	18.52	17.51	8.96	47.16	49.49	22.36	766	737	400	1822	2221	865	0.369	-1.44	0.00182556	0.00978539	down
Prupe.1G166600_v2.0.a1	0.97	0.73	0.72	1.87	1.74	1.13	34	26	27	61	66	37	0.495	-1.013	0.00338492	0.0162474	down
Prupe.1G175100_v2.0.a1	0.33	0.26	0.09	0.77	0.81	0.63	10	8	3	22	27	18	0.294	-1.766	0.00254012	0.0128201	down
Prupe.1G175600_v2.0.a1	1.06	1.27	0.89	2.45	2.17	1.64	35	43	32	76	78	51	0.498	-1.006	0.000912882	0.00560364	down
Prupe.1G177200_v2.0.a1	0.74	0.06	0.26	2.71	4.74	2.13	26	2	10	89	181	70	0.109	-3.197	0.000562823	0.00374782	down
Prupe.1G178400_v2.0.a1	2.46	2.03	2.81	13.35	11.43	4.24	114	96	141	579	576	184	0.246	-2.025	3.11563e-05	0.000331075	down
Prupe.1G179700_v2.0.a1	1.28	1.12	1.1	0.6	0.69	0.39	53	47	49	23	31	15	2.018	1.013	0.00510499	0.022735	up
Prupe.1G183100_v2.0.a1	1.14	0.66	0.74	2.67	2.65	2.3	27	16	19	59	68	51	0.324	-1.624	4.23151e-06	6.0059e-05	down
Prupe.1G183500_v2.0.a1	1.5	0.92	0.52	3.71	3.45	1.9	16	10	6	37	40	19	0.314	-1.669	0.00132493	0.00755514	down
Prupe.1G184200_v2.0.a1	0.14	0.25	0.09	0.59	0.49	0.38	11	20	8	44	42	28	0.317	-1.657	0.00031889	0.00234329	down
Prupe.1G189900_v2.0.a1	46.11	63.91	59.5	27.78	22.87	30.79	2109	2975	2936	1187	1135	1317	2.008	1.006	4.17935e-12	2.80775e-10	up
Prupe.1G205100_v2.0.a1	8.98	9.85	7.11	2.8	2.33	2.61	419	468	358	122	118	114	3.248	1.7	2.99148e-21	8.34806e-19	up
Prupe.1G205200_v2.0.a1	5.92	6.72	3.63	2.03	1.92	1.52	162	187	107	52	57	39	2.872	1.522	5.46282e-08	1.35369e-06	up
Prupe.1G208500_v2.0.a1	23.12	11.89	15.61	50.03	53.68	45.06	751	393	547	1518	1892	1369	0.332	-1.591	1.1027e-14	1.25011e-12	down
Prupe.1G212400_v2.0.a1	37.42	46.41	47.12	19.08	18.02	21.5	884	1116	1201	421	462	475	2.159	1.111	3.42597e-17	5.80782e-15	up
Prupe.1G214900_v2.0.a1	3	7.31	6.18	1.26	1.92	1.4	89	221	198	35	62	39	3.442	1.783	2.89292e-08	7.77403e-07	up
Prupe.1G216600_v2.0.a1	0.23	0.31	0.16	0.56	0.47	0.56	13	18	10	30	29	30	0.424	-1.237	0.00611938	0.0262162	down
Prupe.1G219200_v2.0.a1	1.81	2.09	3.22	0.89	1.15	0.66	35	41	67	16	24	12	2.544	1.347	0.00108752	0.00645499	up
Prupe.1G220700_v2.0.a1	0.29	0.43	0.34	1.63	1.1	0.27	8	12	10	42	33	7	0.341	-1.551	0.0124349	0.0458168	down
Prupe.1G221500_v2.0.a1	3.73	7.88	6.83	2.66	2.29	2.17	138	297	273	92	92	75	2.498	1.321	2.72101e-07	5.49626e-06	up
Prupe.1G222000_v2.0.a1	6.04	10.57	9.6	3.73	3.13	3.2	272	485	467	157	153	135	2.515	1.33	6.04629e-11	3.11573e-09	up
Prupe.1G225800_v2.0.a1	4.45	4.4	6.15	8.95	11.74	11.17	188	189	280	353	538	441	0.455	-1.135	4.71235e-10	1.97407e-08	down
Prupe.1G226800_v2.0.a1	0.14	0.08	0.13	0.36	0.48	0.2	8	5	8	20	31	11	0.319	-1.647	0.0064244	0.0272782	down
Prupe.1G230500_v2.0.a1	10.66	19.46	13.63	4.41	3.97	5.6	401	745	553	155	162	197	3.011	1.59	1.39865e-13	1.28782e-11	up
Prupe.1G231300_v2.0.a1	0.43	1.82	1.37	0.13	0.11	0.23	14	60	48	4	4	7	7.323	2.872	7.01774e-06	9.19759e-05	up
Prupe.1G232800_v2.0.a1	0.54	0.48	0.34	0.96	0.92	0.78	31	28	21	52	58	42	0.49	-1.03	0.00270588	0.0134989	down
Prupe.1G235800_v2.0.a1	38.1	11.31	20.11	133.22	162.81	58.62	3343	1010	1904	10919	15503	4811	0.193	-2.372	0.000185029	0.00148048	down
Prupe.1G237200_v2.0.a1	4.25	8.19	6.52	2.01	2.07	2.4	140	275	232	62	74	74	2.817	1.494	2.35915e-09	8.47377e-08	up
Prupe.1G241400_v2.0.a1	1.61	1.05	0.75	3.56	3.79	2.1	129	86	65	267	330	158	0.351	-1.508	1.80976e-07	3.84845e-06	down
Prupe.1G241500_v2.0.a1	2.14	1.27	0.9	5.44	5.64	2.75	117	71	53	278	335	141	0.304	-1.717	1.03469e-07	2.3608e-06	down
Prupe.1G242100_v2.0.a1	3.55	7.6	7.5	2.49	2.35	3.02	171	373	390	112	123	136	2.283	1.191	4.38877e-06	6.18073e-05	up
Prupe.1G244900_v2.0.a1	1.07	1.73	1.74	0.48	0.53	1.08	108	178	190	45	58	102	2.094	1.066	0.000870605	0.00538054	up
Prupe.1G249700_v2.0.a1	0.13	0.04	0.11	0.59	0.79	0.4	10	3	9	42	66	29	0.151	-2.724	1.31276e-07	2.90039e-06	down
Prupe.1G250400_v2.0.a1	20.89	13.14	13.68	29.11	40.93	34.07	331	212	234	431	704	505	0.445	-1.168	2.45052e-08	6.73485e-07	down
Prupe.1G255200_v2.0.a1	8.6	17.38	12.91	4.96	5.35	6.1	395	813	640	213	267	262	2.277	1.187	2.56605e-08	6.99935e-07	up
Prupe.1G258400_v2.0.a1	4.27	2.64	5.6	9.01	11.22	10.59	192	121	272	379	548	446	0.394	-1.345	7.93325e-09	2.48534e-07	down
Prupe.1G258900_v2.0.a1	1.34	1.06	1.22	3.5	3.07	2.78	46	37	45	112	114	89	0.376	-1.411	3.92367e-08	1.01529e-06	down
Prupe.1G261500_v2.0.a1	14.43	6.3	10.08	19.4	28.42	24	414	184	312	520	885	644	0.418	-1.259	7.24772e-07	1.31335e-05	down
Prupe.1G264500_v2.0.a1	0.22	0.29	0.3	0.58	0.77	0.45	14	19	21	35	54	27	0.434	-1.205	0.00315478	0.0153623	down
Prupe.1G264700_v2.0.a1	34.19	25.54	29.63	78.67	70.96	53.67	709	539	663	1524	1597	1041	0.428	-1.225	4.46349e-14	4.70717e-12	down
Prupe.1G264900_v2.0.a1	0.62	0.15	0.48	2.82	3	1.93	12	3	10	51	63	35	0.157	-2.67	3.62364e-08	9.5122e-07	down
Prupe.1G265600_v2.0.a1	9.93	4.61	4.63	69.38	68.08	25.72	163	77	82	1064	1213	395	0.115	-3.115	2.86483e-08	7.70997e-07	down
Prupe.1G266400_v2.0.a1	5.27	4.27	3.71	9.32	11.56	5.23	249	205	189	411	592	231	0.494	-1.017	4.64599e-05	0.000464317	down
Prupe.1G267300_v2.0.a1	32.29	54.6	53.62	20.05	17.55	18.86	1007	1733	1804	584	594	550	2.399	1.263	2.28624e-13	2.03285e-11	up
Prupe.1G270200_v2.0.a1	0	0.31	0.1	3.29	1.37	0.34	0	3	1	29	14	3	0.08	-3.647	0.000997625	0.00601393	down
Prupe.1G272400_v2.0.a1	2.83	1.32	1.12	3.83	5.6	2.68	61	29	26	77	131	54	0.424	-1.238	0.00174925	0.00946027	down
Prupe.1G275800_v2.0.a1	0.05	0.02	0.02	0.05	0.32	0.24	2	1	1	2	15	10	0.14	-2.833	0.0123172	0.0454665	down
Prupe.1G283100_v2.0.a1	1.26	2.22	2.94	1.35	0.76	0.88	29	52	73	29	19	19	2.084	1.059	0.0103524	0.0395081	up
Prupe.1G284200_v2.0.a1	9.04	13.82	12.91	5.56	4.55	6.85	597	929	920	343	326	423	2.033	1.024	3.83637e-08	9.95534e-07	up
Prupe.1G284600_v2.0.a1	0.03	0.08	0.1	0.59	1.01	0.44	2	5	6	32	64	24	0.102	-3.298	4.56401e-08	1.1615e-06	down
Prupe.1G284900_v2.0.a1	1.96	3.25	3.03	1.14	0.8	0.8	63	106	105	34	28	24	2.916	1.544	8.99277e-07	1.57148e-05	up
Prupe.1G294500_v2.0.a1	3.25	7.28	6.07	2.6	2.12	2.77	79	180	159	59	56	63	2.133	1.093	0.000213397	0.00167134	up
Prupe.1G294600_v2.0.a1	0.31	1.21	0.85	0.11	0.09	0	3	12	9	1	1	0	11.028	3.463	0.0119203	0.0442172	up
Prupe.1G296000_v2.0.a1	6.58	11.98	10.46	2.65	2.31	3.93	231	428	396	87	88	129	3.141	1.651	4.65246e-11	2.46038e-09	up
Prupe.1G301900_v2.0.a1	5.09	2.57	3.26	9.3	11.44	11.41	295	152	204	504	720	619	0.33	-1.598	2.29163e-12	1.67612e-10	down
Prupe.1G302100_v2.0.a1	15.9	20.42	17.05	37.05	38.5	36.78	153	200	177	333	402	331	0.459	-1.123	8.19229e-14	7.98924e-12	down
Prupe.1G308300_v2.0.a1	1.73	1.27	1.4	3.47	3.78	2.93	87	65	76	163	206	138	0.419	-1.254	1.09587e-08	3.34263e-07	down
Prupe.1G308400_v2.0.a1	6.39	3.27	3.55	12.41	15.6	11.22	140	73	84	254	371	230	0.328	-1.609	5.61082e-10	2.31306e-08	down
Prupe.1G310700_v2.0.a1	4.09	2.88	4.18	7.63	9.18	5.38	117	84	129	204	285	144	0.488	-1.034	1.61484e-05	0.000187286	down
Prupe.1G312600_v2.0.a1	4.93	3.8	3.28	9.02	11.66	5.62	120	94	86	205	308	128	0.443	-1.174	1.39444e-05	0.000165426	down
Prupe.1G316400_v2.0.a1	0.96	0.66	0.62	3.38	2.56	0.72	10	7	7	33	29	7	0.328	-1.61	0.0116894	0.0435927	down
Prupe.1G317100_v2.0.a1	19.04	12.61	12.35	30.21	33.64	30.85	1025	691	717	1519	1965	1553	0.452	-1.146	4.02116e-11	2.16439e-09	down
Prupe.1G318600_v2.0.a1	12.27	23.52	21.38	7.83	6.5	11.35	141	275	265	84	81	122	2.143	1.099	5.74468e-05	0.000550754	up
Prupe.1G318700_v2.0.a1	0.11	0.36	0.58	0.04	0	0.08	3	10	17	1	0	2	8.845	3.145	0.00951739	0.037126	up
Prupe.1G318800_v2.0.a1	91.96	185.81	149.27	56.9	49.86	56.83	865	1779	1515	500	509	500	2.511	1.328	1.31775e-11	7.94109e-10	up
Prupe.1G319000_v2.0.a1	2.42	3.54	4.34	1.59	1.27	1.43	65	97	126	40	37	36	2.326	1.218	4.69371e-05	0.000467284	up
Prupe.1G320500_v2.0.a1	7.61	11.22	8.45	4.17	3.11	3.82	262	393	314	134	116	123	2.379	1.25	1.1265e-10	5.44896e-09	up
Prupe.1G320600_v2.0.a1	0.64	0.31	0.52	0.13	0.07	0.04	16	8	14	3	2	1	5.889	2.558	0.00438681	0.0200484	up
Prupe.1G324300_v2.0.a1	1.79	4.55	4.55	1.77	1.2	1.35	51	132	140	47	37	36	2.438	1.286	0.000289786	0.00215692	up
Prupe.1G326900_v2.0.a1	29.88	38.28	45.69	44.27	79.12	96.14	862	1124	1422	1193	2477	2594	0.498	-1.005	0.00694684	0.0289875	down
Prupe.1G327300_v2.0.a1	0.37	0	0	4.56	6.03	0.63	5	0	0	58	89	8	0.033	-4.939	0.00576519	0.0249463	down
Prupe.1G327400_v2.0.a1	0.21	0.2	0	11.23	11.87	1.61	3	3	0	153	188	22	0.016	-5.965	7.97165e-07	1.42181e-05	down
Prupe.1G327500_v2.0.a1	20.53	12.83	17.48	80.37	101.4	45.68	283	180	260	1035	1517	589	0.218	-2.196	1.07322e-08	3.28835e-07	down
Prupe.1G327700_v2.0.a1	0.14	0.07	0	5.17	5.72	0.59	2	1	0	70	90	8	0.017	-5.863	2.05515e-08	5.76388e-07	down
Prupe.1G328200_v2.0.a1	11.96	11.35	10.65	28.29	33.16	19.08	205	198	197	453	617	306	0.409	-1.289	4.4624e-11	2.37371e-09	down
Prupe.1G330800_v2.0.a1	101.95	101.8	81.14	280.75	237.58	167.54	4094	4161	3516	10532	10354	6293	0.404	-1.308	1.50977e-15	1.99895e-13	down
Prupe.1G330900_v2.0.a1	33.1	17.35	21.37	69.69	77.27	69.84	600	320	418	1180	1520	1184	0.323	-1.631	2.35737e-15	3.01129e-13	down
Prupe.1G334100_v2.0.a1	2.11	2.4	3.06	4.02	6.5	5.9	37	43	58	66	124	97	0.445	-1.169	6.05554e-05	0.000575086	down
Prupe.1G334700_v2.0.a1	0.04	0.03	0	0.15	0.39	0.34	1	1	0	4	12	9	0.075	-3.735	0.00505927	0.0225646	down
Prupe.1G335600_v2.0.a1	0.31	0.26	0.27	0.64	1.34	1.08	14	12	13	27	66	46	0.262	-1.93	1.26007e-05	0.000151568	down
Prupe.1G343000_v2.0.a1	0.13	1.36	0.67	0.13	0.03	0.13	4	44	23	4	1	4	7.005	2.808	0.00141427	0.00797435	up
Prupe.1G349300_v2.0.a1	4.56	3.72	3.32	7.67	9.2	9.35	136	113	107	214	298	261	0.428	-1.225	3.8259e-10	1.62906e-08	down
Prupe.1G353800_v2.0.a1	15.23	31.09	30.43	10.33	10.92	11.12	1176	2444	2536	745	915	803	2.28	1.189	5.94797e-09	1.93006e-07	up
Prupe.1G354900_v2.0.a1	55.62	73.62	64.19	24.96	26.09	27.85	2381	3208	2965	998	1212	1115	2.366	1.242	1.46265e-26	7.80324e-24	up
Prupe.1G358200_v2.0.a1	244.57	299.87	428.7	93.99	95.6	181.92	7593	9476	14361	2726	3221	5283	2.515	1.331	0.00187184	0.00999212	up
Prupe.1G358500_v2.0.a1	28.09	17.8	19.61	50.11	72.52	68.11	369	238	278	615	1034	837	0.333	-1.586	9.67124e-15	1.10331e-12	down
Prupe.1G361100_v2.0.a1	17.2	31.3	22.39	4.24	3.88	7.62	543	1006	763	125	133	225	4.324	2.112	1.42978e-16	2.17939e-14	up
Prupe.1G361900_v2.0.a1	1.07	0.47	1.12	4.54	7.18	2.1	54	24	61	214	393	99	0.188	-2.409	9.17927e-05	0.000818195	down
Prupe.1G363100_v2.0.a1	0.95	0.66	0.95	5.38	4.78	1.95	24	17	26	127	131	46	0.207	-2.275	6.50057e-09	2.07961e-07	down
Prupe.1G364400_v2.0.a1	21.64	19.58	24.58	11.28	11.09	7.61	532	490	652	259	296	175	2.13	1.091	1.92357e-10	8.78884e-09	up
Prupe.1G365800_v2.0.a1	8.31	6.04	7.41	18.07	21.04	19.4	792	586	762	1609	2177	1730	0.361	-1.471	2.95908e-24	1.21988e-21	down
Prupe.1G366100_v2.0.a1	0	0.16	0.04	0.51	0.51	0.21	0	4	1	12	14	5	0.15	-2.738	0.00845991	0.0337856	down
Prupe.1G367500_v2.0.a1	1.58	1.73	1.4	3.19	3.57	3.49	44	49	42	83	108	91	0.443	-1.174	4.25914e-06	6.03096e-05	down
Prupe.1G369800_v2.0.a1	0	0	0.14	0.33	1.18	0.19	0	0	6	12	49	7	0.084	-3.577	0.00055793	0.00371796	down
Prupe.1G372100_v2.0.a1	0.17	0.19	0.1	0.61	0.45	0.32	8	9	5	27	23	14	0.32	-1.646	0.00432116	0.019825	down
Prupe.1G372900_v2.0.a1	2.51	2.06	2	6.34	5.35	3.67	126	105	108	297	291	172	0.416	-1.266	1.28034e-08	3.81348e-07	down
Prupe.1G375700_v2.0.a1	0.28	0.07	0	0.61	1.02	0.8	8	2	0	16	31	21	0.14	-2.832	0.000262407	0.00197914	down
Prupe.1G376400_v2.0.a1	1.43	1.67	2.78	7.84	9.02	5.78	53	63	111	271	362	200	0.252	-1.987	5.40641e-15	6.3269e-13	down
Prupe.1G377400_v2.0.a1	9	19.35	15.62	3.09	2.47	5.26	181	396	339	58	54	99	3.902	1.964	1.13158e-10	5.45899e-09	up
Prupe.1G379200_v2.0.a1	20.68	14.27	16.54	38.47	43.21	39.16	985	692	850	1712	2234	1745	0.414	-1.272	4.81705e-17	7.87176e-15	down
Prupe.1G384800_v2.0.a1	60.85	72.22	61.91	29.75	28.32	27.59	2667	3222	2928	1218	1347	1131	2.202	1.139	2.53352e-32	2.70327e-29	up
Prupe.1G385900_v2.0.a1	0.5	0.38	0.43	1.24	1.32	1.44	18	14	17	42	52	49	0.317	-1.659	1.05737e-05	0.000130385	down
Prupe.1G386600_v2.0.a1	0.44	0.15	0.36	1.02	1.02	0.41	17	6	15	37	43	15	0.377	-1.407	0.00871968	0.0345975	down
Prupe.1G386800_v2.0.a1	98.15	116.88	124.25	49.79	40.97	46.35	4408	5343	6021	2089	1997	1947	2.393	1.259	2.17031e-28	1.40597e-25	up
Prupe.1G388000_v2.0.a1	2.28	1.41	1.68	5.95	3.45	3.34	73	46	58	178	120	100	0.411	-1.282	1.45239e-05	0.000171071	down
Prupe.1G390800_v2.0.a1	0.04	0.21	0.31	0.82	0.78	0.73	1	5	8	18	20	16	0.236	-2.08	0.0022968	0.0118142	down
Prupe.1G392300_v2.0.a1	0.94	0.39	0.47	1.45	1.68	1.14	42	18	23	61	82	48	0.41	-1.287	0.00073035	0.00465445	down
Prupe.1G394200_v2.0.a1	0.55	0.12	0.11	0.99	1.42	0.85	9	2	2	15	25	13	0.234	-2.095	0.00443015	0.0202253	down
Prupe.1G396600_v2.0.a1	1.92	0.94	0.7	3.45	4.17	2.12	28	14	11	47	66	29	0.355	-1.494	0.00109319	0.00647772	down
Prupe.1G398100_v2.0.a1	0.89	0.82	0.98	2.2	2	1.04	32	30	38	74	78	35	0.498	-1.005	0.00393613	0.018373	down
Prupe.1G401300_v2.0.a1	65.89	115.79	97.96	29.87	27.87	40.01	8462	15136	13575	3583	3884	4806	2.748	1.458	3.16678e-15	3.98904e-13	up
Prupe.1G403000_v2.0.a1	0.82	0.8	0.76	2.49	1.17	1.49	27	27	27	77	42	46	0.449	-1.155	0.00187547	0.0100027	down
Prupe.1G404900_v2.0.a1	16.83	22.59	24.31	3.54	2.54	5.18	764	1044	1191	150	125	220	5.463	2.45	4.56981e-28	2.85834e-25	up
Prupe.1G405400_v2.0.a1	0.07	0.03	0.09	0.51	1.12	0.51	2	1	3	14	36	14	0.089	-3.496	2.37251e-05	0.000262979	down
Prupe.1G406000_v2.0.a1	819.89	442.12	609.54	1431.59	1708.41	1523.43	7213	3959	5786	11765	16311	12536	0.391	-1.355	1.44318e-12	1.10688e-10	down
Prupe.1G407700_v2.0.a1	8.07	6.13	6.66	14.38	18.35	13.67	274	212	244	456	676	434	0.436	-1.197	5.16339e-12	3.4182e-10	down
Prupe.1G408700_v2.0.a1	0.29	0.28	0.05	0.68	2.18	0.68	5	5	1	11	41	11	0.169	-2.564	0.00112022	0.00660371	down
Prupe.1G416400_v2.0.a1	10.41	10.39	10.14	2.66	2.23	2.49	318	323	334	76	74	71	4.068	2.024	2.13262e-30	1.6819e-27	up
Prupe.1G416800_v2.0.a1	2.31	1.08	1.34	3.39	3.84	2.1	67	32	42	92	121	57	0.494	-1.017	0.00332973	0.0160207	down
Prupe.1G417100_v2.0.a1	4.45	10.94	13.3	2.2	1.85	1.65	104	260	335	48	47	36	4.846	2.277	1.38622e-11	8.26315e-10	up
Prupe.1G418100_v2.0.a1	0.91	0.62	0.76	1.82	1.84	1.36	40	28	36	75	88	56	0.442	-1.176	0.000105611	0.00091923	down
Prupe.1G422500_v2.0.a1	1.28	1.57	1.22	0.55	0.54	0.84	95	118	97	38	43	58	2.044	1.032	0.000195568	0.00155613	up
Prupe.1G426300_v2.0.a1	6.81	8.15	5	0.83	0.99	1.8	202	246	160	23	32	50	5.317	2.411	1.84866e-15	2.39521e-13	up
Prupe.1G426700_v2.0.a1	3.01	2.68	3.22	14.25	10.53	6.48	64	58	74	283	243	129	0.278	-1.848	1.02285e-11	6.33225e-10	down
Prupe.1G427700_v2.0.a1	4.87	6.17	7.5	2.8	2.24	3.41	328	423	545	176	164	215	2.119	1.084	8.74117e-08	2.03017e-06	up
Prupe.1G431300_v2.0.a1	1.08	0.32	0.31	1.47	2.23	1.41	59	18	18	75	132	72	0.327	-1.613	0.000262767	0.00197986	down
Prupe.1G431900_v2.0.a1	5.12	4.05	4.12	7.56	9.68	10.09	129	104	112	178	265	238	0.47	-1.089	1.10985e-07	2.51017e-06	down
Prupe.1G433300_v2.0.a1	12.74	7.49	6.21	38.53	35.74	22.5	751	449	395	2121	2286	1240	0.267	-1.903	3.06629e-06	4.58905e-05	down
Prupe.1G436700_v2.0.a1	1.98	1.87	2.72	0.24	0.61	1.02	27	26	40	3	9	13	3.404	1.767	0.00131244	0.00750281	up
Prupe.1G437100_v2.0.a1	115.11	62.61	80.49	229.17	262.48	228.95	1519	841	1146	2825	3759	2826	0.349	-1.518	3.54866e-15	4.37885e-13	down
Prupe.1G440000_v2.0.a1	6.8	6.54	6.05	17.09	12.66	13.84	198	194	190	465	400	377	0.432	-1.212	6.17864e-14	6.12429e-12	down
Prupe.1G445100_v2.0.a1	5.17	2.62	3.05	12.41	6.88	8.38	99	51	63	222	143	150	0.382	-1.387	4.3835e-06	6.17812e-05	down
Prupe.1G447700_v2.0.a1	0.25	0.77	0.27	1.54	2.05	1.76	6	19	7	35	54	40	0.23	-2.122	1.02206e-05	0.00012698	down
Prupe.1G449100_v2.0.a1	0.07	0.13	0	0.34	0.4	0.27	3	6	0	14	19	11	0.192	-2.382	0.00398295	0.0185581	down
Prupe.1G449600_v2.0.a1	8.27	5.01	6.64	14.58	17.82	16.41	383	236	332	631	896	711	0.396	-1.335	1.17112e-12	9.19606e-11	down
Prupe.1G454300_v2.0.a1	2.15	1.22	2.04	5.2	5.77	2.17	38	22	39	86	111	36	0.401	-1.318	0.00079345	0.00499389	down
Prupe.1G457800_v2.0.a1	0.33	0.26	0.39	0.67	1	1.09	23	18	29	43	75	70	0.344	-1.54	1.67867e-05	0.000193841	down
Prupe.1G457900_v2.0.a1	0.29	0.35	0.27	0.81	0.97	0.57	18	22	18	47	65	33	0.374	-1.42	0.000183756	0.00147419	down
Prupe.1G458900_v2.0.a1	0.51	0.47	0.37	2.91	2.4	0.64	18	17	14	96	92	21	0.221	-2.176	1.03066e-05	0.000127786	down
Prupe.1G459400_v2.0.a1	41.47	54.34	54.17	23.25	23.76	20.9	1031	1375	1453	540	641	486	2.134	1.094	3.16288e-18	6.44623e-16	up
Prupe.1G462400_v2.0.a1	26.42	16.71	16.67	49.68	50.26	46.61	912	587	621	1602	1883	1505	0.397	-1.332	1.13892e-13	1.0704e-11	down
Prupe.1G465000_v2.0.a1	49.61	61.73	61.44	26.68	23.21	24.55	1517	1921	2027	762	770	702	2.245	1.167	1.24911e-24	5.39468e-22	up
Prupe.1G469000_v2.0.a1	1.14	1.14	1.23	0.57	0.62	0.46	56	57	65	26	33	21	2.063	1.045	0.00111837	0.00659712	up
Prupe.1G473700_v2.0.a1	3.97	1.92	2.35	5.88	6.53	5.58	191	94	122	264	341	251	0.446	-1.164	3.34117e-06	4.92295e-05	down
Prupe.1G477200_v2.0.a1	0.79	1.28	2.26	0.2	0.52	0.29	29	48	90	7	21	10	4.062	2.022	5.44462e-05	0.00052841	up
Prupe.1G477400_v2.0.a1	0.41	0.71	0.78	0.03	0	0.22	14	25	29	1	0	7	7.523	2.911	0.000475	0.00325251	up
Prupe.1G477800_v2.0.a1	650.01	1410.67	1502.05	242.55	272.98	368.95	16645	36768	41501	5802	7586	8837	3.859	1.948	2.00633e-07	4.21214e-06	up
Prupe.1G479100_v2.0.a1	1.38	0.78	1.08	3.35	4.2	2.88	64	37	54	145	211	125	0.302	-1.727	8.38417e-11	4.17072e-09	down
Prupe.1G480100_v2.0.a1	2.23	2.4	3.27	1.28	1.15	1.05	43	47	68	23	24	19	2.201	1.138	0.00138471	0.00785086	up
Prupe.1G480400_v2.0.a1	0.22	0.3	0.33	1.19	1.18	1.14	5	7	8	25	29	24	0.236	-2.082	9.58345e-05	0.000847559	down
Prupe.1G483200_v2.0.a1	0.48	0.25	0.25	0.81	0.85	0.43	38	20	21	60	73	32	0.453	-1.143	0.00483797	0.0216973	down
Prupe.1G486300_v2.0.a1	1.01	1.39	1.31	0.72	0.49	0.55	53	74	74	35	28	27	2.047	1.033	0.0010012	0.00602949	up
Prupe.1G487400_v2.0.a1	0.54	0.38	0.57	0	0	0	7	5	8	0	0	0	33.411	5.062	0.00125508	0.00724168	up
Prupe.1G488000_v2.0.a1	1.67	1.46	1.59	3.73	4.15	2.38	36	32	37	75	97	48	0.446	-1.164	0.000204851	0.00161857	down
Prupe.1G491000_v2.0.a1	6.04	8.66	5.51	1.84	1.96	2.13	267	390	263	76	94	88	3.29	1.718	5.2729e-16	7.35732e-14	up
Prupe.1G491300_v2.0.a1	1.03	2.07	1.64	0.61	0.9	0.69	43	88	74	24	41	27	2.058	1.041	0.00273627	0.0136205	up
Prupe.1G494200_v2.0.a1	10.32	2.56	3.36	22.17	24.8	21.37	313	79	110	628	816	606	0.234	-2.097	0.00099038	0.00597621	down
Prupe.1G495600_v2.0.a1	8.05	5.28	7.27	13.94	13.62	13.65	515	344	502	833	946	817	0.486	-1.041	2.11393e-10	9.53846e-09	down
Prupe.1G496000_v2.0.a1	0.48	1.1	1.11	0.14	0.23	0.33	19	44	47	5	10	12	3.707	1.89	0.000365127	0.0026178	up
Prupe.1G496100_v2.0.a1	4.27	7.47	7.11	1.63	2.06	3.16	311	554	559	111	163	215	2.642	1.401	3.31071e-08	8.76685e-07	up
Prupe.1G496500_v2.0.a1	8.89	16.91	14.26	3.37	3.28	5.32	677	1311	1172	240	271	379	3.211	1.683	2.69387e-13	2.38362e-11	up
Prupe.1G497100_v2.0.a1	499.34	269.64	399.12	824.5	1019.18	911.29	12816	7044	11053	19768	28388	21877	0.413	-1.276	3.24535e-11	1.80575e-09	down
Prupe.1G500500_v2.0.a1	21.26	27.04	26.08	11.57	11.54	11.35	655	848	867	333	386	327	2.086	1.061	3.07177e-17	5.2565e-15	up
Prupe.1G502800_v2.0.a1	2.19	0.98	0.48	23.83	36.72	19.32	59	27	14	601	1076	488	0.045	-4.483	5.45836e-12	3.60034e-10	down
Prupe.1G509100_v2.0.a1	0.03	0.14	0.26	1.24	1.12	0.88	1	5	10	41	43	29	0.13	-2.947	2.37938e-07	4.91008e-06	down
Prupe.1G511200_v2.0.a1	4.39	8.44	6.34	3.08	3.26	2.87	113	221	176	74	91	69	2.005	1.004	5.33894e-05	0.000520642	up
Prupe.1G512500_v2.0.a1	0.29	0.4	0.32	0.72	0.77	0.61	14	20	17	33	41	28	0.463	-1.111	0.00614855	0.0263139	down
Prupe.1G513200_v2.0.a1	0.65	0.49	0.51	1.68	1.3	1.06	33	25	28	79	71	50	0.399	-1.326	4.74798e-05	0.000471651	down
Prupe.1G513800_v2.0.a1	1.33	1.21	1.06	2.39	3.36	2.8	44	41	38	74	121	87	0.407	-1.298	2.56304e-06	3.93658e-05	down
Prupe.1G514500_v2.0.a1	1.33	2.45	2.09	0.74	1.05	0.79	90	169	153	47	77	50	2.188	1.129	3.80908e-05	0.000389695	up
Prupe.1G515700_v2.0.a1	0.55	0.61	0.54	1.4	1.16	0.79	32	36	34	76	73	43	0.493	-1.021	0.00138473	0.00785086	down
Prupe.1G516300_v2.0.a1	0.12	0	0	0.38	0.59	0.17	3	0	0	9	16	4	0.1	-3.315	0.00700581	0.0291732	down
Prupe.1G516400_v2.0.a1	0.06	0	0.09	0.16	0.33	0.36	4	0	6	10	23	22	0.168	-2.573	0.00114758	0.00672349	down
Prupe.1G517300_v2.0.a1	0.47	1.63	0.58	3.06	2.97	1.5	9	32	12	55	62	27	0.342	-1.547	0.00157961	0.008709	down
Prupe.1G519700_v2.0.a1	0.03	0	0	0.14	0.24	0.19	1	0	0	5	10	7	0.046	-4.456	0.00280352	0.0139209	down
Prupe.1G520700_v2.0.a1	1.08	1.3	1.2	2.5	3.18	1.45	31	38	37	67	99	39	0.485	-1.044	0.00222862	0.0115467	down
Prupe.1G524600_v2.0.a1	8.71	11.07	12.99	4.61	3.42	4.24	279	361	449	138	119	127	2.587	1.371	1.05713e-12	8.52232e-11	up
Prupe.1G524700_v2.0.a1	11.66	19.63	15.61	6.55	5.51	5.24	421	721	608	221	216	177	2.615	1.387	3.88583e-14	4.14618e-12	up
Prupe.1G525200_v2.0.a1	0.97	0.34	0.32	1.77	1.26	1.09	40	14	14	68	56	42	0.385	-1.376	0.00245745	0.0125002	down
Prupe.1G527900_v2.0.a1	1.09	1.17	1.13	2.39	2.53	2.13	45	49	50	92	113	82	0.465	-1.105	8.03966e-06	0.000103207	down
Prupe.1G528500_v2.0.a1	0.73	0.61	0.65	1.78	1.74	1.05	66	56	63	150	171	89	0.422	-1.246	1.52142e-06	2.4907e-05	down
Prupe.1G530300_v2.0.a1	1.8	2.41	2.44	0.54	0.52	0.85	61	83	89	17	19	27	3.376	1.755	2.28363e-07	4.72523e-06	up
Prupe.1G539100_v2.0.a1	4.05	3.12	4.57	9.75	10.34	10.74	69	54	84	155	191	171	0.369	-1.437	5.66902e-11	2.92964e-09	down
Prupe.1G539400_v2.0.a1	0.84	0.42	0.4	1.75	1.22	0.69	43	22	22	84	68	33	0.442	-1.177	0.0053198	0.023471	down
Prupe.1G541100_v2.0.a1	47.66	34.94	35.09	72.87	92.47	71.13	2135	1593	1696	3049	4495	2980	0.484	-1.048	4.28714e-11	2.29394e-09	down
Prupe.1G547100_v2.0.a1	0.57	0.51	0.77	1.74	2	1.21	22	20	32	63	84	44	0.361	-1.472	2.28194e-05	0.000254095	down
Prupe.1G548000_v2.0.a1	2.01	1.71	1.44	3.18	3.66	5.32	44	38	34	65	87	109	0.409	-1.289	3.55347e-05	0.000367776	down
Prupe.1G551400_v2.0.a1	2.29	4.72	4.72	1.03	1.18	0.95	93	195	207	39	52	36	3.575	1.838	7.69456e-10	3.02103e-08	up
Prupe.1G558300_v2.0.a1	8.03	5.32	4.83	17.4	15.66	8.88	475	320	308	961	1005	491	0.423	-1.24	2.82792e-07	5.69952e-06	down
Prupe.1G560800_v2.0.a1	1.77	1.96	1.09	3.32	4.08	3	24	27	16	42	60	38	0.447	-1.161	0.00188926	0.0100576	down
Prupe.1G566700_v2.0.a1	10.62	7.52	8.71	17.76	21.69	18.18	437	315	387	683	969	700	0.452	-1.145	2.3849e-12	1.73734e-10	down
Prupe.1G577300_v2.0.a1	2.33	1.79	2.11	0.79	1.21	0.85	41	32	40	13	23	14	2.109	1.077	0.00889271	0.035158	up
Prupe.1G579700_v2.0.a1	0.02	0.14	0.18	0.63	0.88	0.24	1	6	8	24	39	9	0.195	-2.36	0.000984709	0.00594793	down
Prupe.1G580300_v2.0.a1	0.53	0.79	0.95	2.49	2.3	2.4	19	29	37	84	90	81	0.306	-1.71	1.22867e-08	3.696e-07	down
Prupe.1G580400_v2.0.a1	19.61	15.51	15.37	39.2	36.74	35.19	688	554	582	1285	1399	1155	0.441	-1.181	1.75762e-18	3.75077e-16	down
Prupe.1G581000_v2.0.a1	9.02	3.44	3.83	26.6	34.68	29.44	425	165	195	1171	1774	1298	0.176	-2.509	1.858e-07	3.93718e-06	down
Prupe.2G001900_v2.0.a1	0.65	0.14	0.2	1.24	1.2	0.93	9	2	3	16	18	12	0.287	-1.802	0.0127379	0.0465646	down
Prupe.2G003400_v2.0.a1	30.6	64.75	51.03	23.62	22.56	22.65	4304	9270	7745	3104	3444	2980	2.045	1.032	5.6701e-08	1.39703e-06	up
Prupe.2G004500_v2.0.a1	0	0	0	0.23	0.08	0.07	0	0	0	10	4	3	0.03	-5.072	0.00209361	0.0109884	down
Prupe.2G005500_v2.0.a1	51.23	52.74	74.43	22.76	22.53	25.9	3126	3275	4900	1297	1492	1478	2.422	1.276	2.21834e-17	3.94494e-15	up
Prupe.2G005900_v2.0.a1	2.68	4.25	3.98	1.78	1.73	1.59	103	166	165	64	72	57	2.066	1.047	1.12823e-05	0.000138276	up
Prupe.2G008400_v2.0.a1	3.79	4.01	4.15	2.38	1.56	1.86	155	167	183	91	69	71	2.006	1.004	3.16373e-06	4.70384e-05	up
Prupe.2G010400_v2.0.a1	1841.64	3201.37	2884.96	879	852.72	1038.93	43615	77170	73720	19446	21916	23014	2.751	1.46	2.30551e-18	4.80685e-16	up
Prupe.2G013000_v2.0.a1	0	0.02	0	0.16	0.12	0.09	0	1	0	7	6	4	0.059	-4.095	0.00860394	0.0342327	down
Prupe.2G020700_v2.0.a1	9.66	11.54	7.67	2.95	4.29	3.92	245	298	210	70	118	93	2.493	1.318	2.36854e-09	8.49071e-08	up
Prupe.2G027900_v2.0.a1	0.11	0.03	0.15	0.67	0.6	0.58	4	1	6	23	24	20	0.151	-2.724	4.6906e-05	0.000467284	down
Prupe.2G028600_v2.0.a1	14.27	28.69	32.94	7.48	7.62	11.03	664	1359	1654	325	385	480	2.786	1.478	0.000150959	0.00124353	up
Prupe.2G031000_v2.0.a1	0	0	0	0.7	2.56	0.11	0	0	0	13	55	2	0.008	-7.002	0.00114152	0.0066988	down
Prupe.2G031800_v2.0.a1	0.08	0.75	0.3	1.2	1.51	0.73	2	19	8	28	41	17	0.313	-1.676	0.00730421	0.0300964	down
Prupe.2G039600_v2.0.a1	0.83	0.88	1.02	2.37	2.49	1.9	38	41	50	101	123	81	0.392	-1.351	1.68533e-07	3.60923e-06	down
Prupe.2G044800_v2.0.a1	4.84	8.67	9.89	4.88	2.95	2.59	118	215	260	111	78	59	2.177	1.122	0.000121026	0.00102872	up
Prupe.2G045500_v2.0.a1	2.71	1.16	1.88	8.25	8.41	5.21	80	35	60	228	270	144	0.256	-1.963	3.35445e-11	1.86074e-09	down
Prupe.2G048900_v2.0.a1	0.64	0.62	0.5	4.02	3.45	1.01	50	50	42	295	294	74	0.202	-2.306	1.61277e-09	5.98243e-08	down
Prupe.2G051800_v2.0.a1	0.54	0.62	0.57	1.32	1.4	1.03	36	42	41	82	101	64	0.447	-1.161	2.42544e-05	0.00026761	down
Prupe.2G066100_v2.0.a1	45.33	34.93	32.17	77.7	77.35	64.82	1233	967	944	1974	2283	1649	0.497	-1.008	1.70921e-11	1.00011e-09	down
Prupe.2G066400_v2.0.a1	0.98	1.18	1.07	2.08	2.07	2.15	41	50	48	81	94	84	0.495	-1.015	6.63622e-05	0.000620807	down
Prupe.2G071700_v2.0.a1	0.62	0.4	0.33	0.92	1.05	0.78	38	25	22	53	70	45	0.474	-1.076	0.0022623	0.0116812	down
Prupe.2G074100_v2.0.a1	1.01	0.58	0.65	1.44	1.26	1.85	56	33	39	75	76	96	0.478	-1.065	0.000715735	0.00458816	down
Prupe.2G083000_v2.0.a1	3.98	2.18	1.97	5.85	8.53	9.11	43	24	23	59	100	92	0.335	-1.577	7.64158e-06	9.89369e-05	down
Prupe.2G083500_v2.0.a1	0.1	0.07	0.21	0.38	0.63	0.54	4	3	9	14	27	20	0.242	-2.044	0.00138501	0.00785086	down
Prupe.2G086300_v2.0.a1	2.19	1.32	1.48	4.97	4.73	3.53	67	41	49	142	157	101	0.367	-1.447	7.42481e-08	1.75821e-06	down
Prupe.2G093800_v2.0.a1	1.78	0.5	0.75	3.7	3.68	2.4	46	13	21	89	103	58	0.303	-1.721	3.86579e-05	0.00039482	down
Prupe.2G098800_v2.0.a1	6.19	4.57	4.95	11.66	13.07	9.23	145	109	125	255	332	202	0.449	-1.154	1.03449e-08	3.18046e-07	down
Prupe.2G101700_v2.0.a1	0.74	1.12	1.14	0.43	0.45	0.48	33	51	55	18	22	20	2.126	1.088	0.003677	0.017369	up
Prupe.2G104800_v2.0.a1	1.03	1.11	0.77	2.06	2.71	2.12	51	56	41	95	145	98	0.409	-1.292	6.80093e-07	1.23982e-05	down
Prupe.2G105400_v2.0.a1	10.81	12.44	10.73	5.13	4.58	4.26	1176	1377	1259	521	540	433	2.357	1.237	1.44553e-27	8.74017e-25	up
Prupe.2G106200_v2.0.a1	0.54	0.49	0.44	1.27	1.37	0.73	23	21	20	50	63	29	0.422	-1.244	0.00122165	0.00708197	down
Prupe.2G106800_v2.0.a1	38.35	18.96	25.55	78.76	90.25	72.71	1248	628	897	2394	3187	2213	0.335	-1.579	2.26779e-06	3.53094e-05	down
Prupe.2G112600_v2.0.a1	0.02	0.04	0.08	1.51	2.35	0.16	1	2	4	67	121	7	0.034	-4.87	3.97816e-05	0.000405165	down
Prupe.2G112800_v2.0.a1	0.02	0.02	0.1	0.75	0.27	0.15	1	1	5	31	13	6	0.127	-2.976	0.00125723	0.00724562	down
Prupe.2G112900_v2.0.a1	0	0.04	0	0.19	0.13	0.5	0	1	0	5	4	13	0.044	-4.512	0.00321892	0.0156118	down
Prupe.2G114500_v2.0.a1	0.05	0.07	0.04	0.24	0.32	0.24	2	3	2	10	15	10	0.186	-2.427	0.00402494	0.0187057	down
Prupe.2G116200_v2.0.a1	0.11	0.26	0.31	0.01	0.02	0.01	9	21	26	1	2	1	12.821	3.68	0.000113276	0.000972415	up
Prupe.2G116800_v2.0.a1	1.27	0.88	0.39	3.72	3.51	2.21	27	19	9	74	81	44	0.261	-1.94	3.15626e-06	4.69658e-05	down
Prupe.2G118000_v2.0.a1	4.83	8	7.05	2.42	2.39	2.93	747	1258	1176	350	400	424	2.472	1.306	8.00325e-14	7.84708e-12	up
Prupe.2G120900_v2.0.a1	0.33	0.08	0.43	0.75	1.11	0.53	19	5	27	41	70	29	0.343	-1.546	0.00242345	0.0123703	down
Prupe.2G121600_v2.0.a1	2.37	1.48	1.69	3.9	3.53	3.7	52	33	40	80	84	76	0.483	-1.05	0.000272992	0.00204705	down
Prupe.2G123100_v2.0.a1	0.76	1.57	1.22	0.19	0.13	0.48	22	46	38	5	4	13	4.331	2.115	0.000204986	0.00161874	up
Prupe.2G124400_v2.0.a1	3.64	6.69	5.98	1.88	1.51	3.76	31	58	55	15	14	30	2.199	1.137	0.00932756	0.0365743	up
Prupe.2G133000_v2.0.a1	0	0.05	0.22	0.26	1.12	0.57	0	1	5	5	25	11	0.136	-2.874	0.00443107	0.0202253	down
Prupe.2G135000_v2.0.a1	1.65	3.93	3.21	1.03	0.66	1.29	67	163	141	39	29	49	2.854	1.513	1.51467e-05	0.000177027	up
Prupe.2G136300_v2.0.a1	35.47	24.27	25.02	74.74	74.65	65.53	1331	927	1013	2620	3040	2300	0.384	-1.382	2.42471e-18	4.99793e-16	down
Prupe.2G137300_v2.0.a1	1.68	2.61	2.2	5.08	7.12	9.48	41	65	58	116	189	217	0.288	-1.798	1.42911e-10	6.75067e-09	down
Prupe.2G139600_v2.0.a1	13.28	5.49	5.99	19.08	22.62	14.01	152	64	74	204	281	150	0.434	-1.203	0.000164124	0.00133679	down
Prupe.2G140900_v2.0.a1	0.34	0.2	0.53	0.72	1.27	0.72	10	6	17	20	41	20	0.381	-1.392	0.00924354	0.0362683	down
Prupe.2G146900_v2.0.a1	3.41	4.87	3.99	2.41	1.86	1.62	88	128	111	58	52	39	2.021	1.015	9.93009e-05	0.000871417	up
Prupe.2G152000_v2.0.a1	0.36	0.2	0.43	0.85	1.31	0.85	23	13	30	51	91	51	0.32	-1.645	1.49544e-05	0.000175231	down
Prupe.2G153700_v2.0.a1	1.71	1.38	1.77	3.28	3.33	3.05	74	61	83	133	157	124	0.487	-1.037	1.66327e-06	2.68417e-05	down
Prupe.2G161000_v2.0.a1	12.55	9.29	6.17	4.17	4.42	4.88	390	294	207	121	149	142	2.019	1.014	4.51234e-05	0.000452456	up
Prupe.2G161500_v2.0.a1	15.07	16.2	17.48	7.5	6.86	6.51	413	452	517	192	204	167	2.263	1.178	5.9398e-17	9.5347e-15	up
Prupe.2G162300_v2.0.a1	2.45	1.19	0.8	4.88	5.34	4.39	71	35	25	132	168	119	0.295	-1.759	2.88513e-07	5.80192e-06	down
Prupe.2G167000_v2.0.a1	11.91	16.43	16.93	5.87	6.3	7.7	547	768	839	252	314	331	2.196	1.135	1.37821e-11	8.2506e-10	up
Prupe.2G172800_v2.0.a1	285.28	410.34	391.66	119.33	106.51	149.69	10465	15321	15502	4089	4240	5136	2.788	1.479	2.172e-21	6.15593e-19	up
Prupe.2G175900_v2.0.a1	1.11	0.84	0.58	2.18	1.88	2.04	44	34	25	81	81	76	0.402	-1.316	2.03792e-05	0.000229904	down
Prupe.2G176500_v2.0.a1	2.28	1.91	2.24	3.57	5.14	5.75	67	57	71	98	164	158	0.429	-1.22	1.77995e-06	2.85721e-05	down
Prupe.2G178500_v2.0.a1	0.37	0.82	0.64	0.2	0.13	0.1	8	18	15	4	3	2	4.173	2.061	0.00947142	0.0369863	up
Prupe.2G181700_v2.0.a1	54.87	47.93	50.08	105.18	83.11	109.51	4433	3941	4365	7938	7287	8275	0.497	-1.007	1.14208e-14	1.28148e-12	down
Prupe.2G183600_v2.0.a1	27	18.69	18.68	87.73	77.53	60.91	308	217	230	935	960	650	0.277	-1.852	2.45502e-23	8.73168e-21	down
Prupe.2G184900_v2.0.a1	1.3	1.91	1.54	3.99	3.33	2.65	46	69	59	132	128	88	0.462	-1.115	1.03269e-05	0.00012795	down
Prupe.2G191100_v2.0.a1	2.5	1.43	1.41	3.27	3.64	3.86	36	21	22	44	57	52	0.481	-1.057	0.00355924	0.0169274	down
Prupe.2G192100_v2.0.a1	0	0.04	0.1	0.76	1.21	0.6	0	1	3	19	35	15	0.054	-4.209	4.61751e-06	6.42801e-05	down
Prupe.2G192600_v2.0.a1	1.55	1.67	1.09	5.77	6.05	3.57	50	55	38	174	212	108	0.271	-1.883	4.16514e-12	2.80775e-10	down
Prupe.2G193600_v2.0.a1	0.67	0.73	0.98	2.35	2.46	1.09	17	19	27	56	68	26	0.392	-1.352	0.000981537	0.0059347	down
Prupe.2G193800_v2.0.a1	94.21	38.36	57.37	139.38	169.18	132.51	1974	818	1297	2728	3847	2597	0.421	-1.248	0.00250736	0.0126829	down
Prupe.2G193900_v2.0.a1	2.4	1.56	1.84	18.19	15.2	4.38	92	61	76	651	632	157	0.151	-2.73	5.34274e-06	7.30309e-05	down
Prupe.2G194400_v2.0.a1	75.66	138.38	117.65	18.29	14.52	14.39	1878	3496	3151	424	391	334	6.779	2.761	7.68878e-52	4.64889e-48	up
Prupe.2G203500_v2.0.a1	0.06	0.06	0.17	0.3	0.54	0.66	2	2	6	9	19	20	0.191	-2.391	0.00182201	0.00976929	down
Prupe.2G207600_v2.0.a1	16.57	10.6	15.44	36.49	38.91	27.87	564	367	567	1160	1437	887	0.402	-1.315	8.92655e-13	7.35994e-11	down
Prupe.2G211800_v2.0.a1	7.35	5.33	4.59	15.77	18.23	12.89	407	300	274	815	1095	667	0.358	-1.481	1.1445e-14	1.28148e-12	down
Prupe.2G213600_v2.0.a1	69.96	29.61	41.56	128.46	135.49	73.81	1966	847	1260	3372	4132	1940	0.41	-1.286	0.00506795	0.0225977	down
Prupe.2G215100_v2.0.a1	3.72	5.48	6.32	1.72	2.28	1.72	30	45	55	13	20	13	2.606	1.382	0.000823446	0.00513988	up
Prupe.2G215400_v2.0.a1	0	0.12	0	0.51	0.98	0.51	0	1	0	4	9	4	0.06	-4.068	0.00985452	0.0380281	down
Prupe.2G218600_v2.0.a1	21.56	29.96	26.29	10.78	12.81	10.92	152	215	200	71	98	72	2.174	1.12	6.0501e-08	1.47901e-06	up
Prupe.2G225200_v2.0.a1	8.44	7.98	7.29	23.9	30.34	20.03	160	154	149	423	624	355	0.309	-1.693	1.051e-20	2.84539e-18	down
Prupe.2G227100_v2.0.a1	155.21	94.63	114.38	291.66	312.92	185.2	3368	2090	2678	5912	7369	3759	0.45	-1.151	0.000245441	0.0018714	down
Prupe.2G227200_v2.0.a1	95.86	122.31	149.06	37.38	30.26	27.25	1617	2100	2713	589	554	430	3.746	1.905	4.0042e-32	4.03512e-29	up
Prupe.2G229200_v2.0.a1	31.4	17.49	23.2	42.93	51.82	48.77	621	352	495	793	1112	902	0.489	-1.033	2.01848e-07	4.22786e-06	down
Prupe.2G229500_v2.0.a1	0	0.09	0.13	0.44	0.85	0.34	0	2	3	9	20	7	0.13	-2.946	0.00286817	0.014176	down
Prupe.2G235300_v2.0.a1	0.49	0.97	0.76	2.06	1.82	1.7	9	18	15	35	36	29	0.386	-1.373	0.00157266	0.00867857	down
Prupe.2G237800_v2.0.a1	26.61	51.78	43.77	16.63	18.18	17.83	209	414	371	122	155	131	2.233	1.159	1.79766e-07	3.8349e-06	up
Prupe.2G240800_v2.0.a1	5.31	10.68	8.65	4.1	4.12	3.03	279	571	490	201	235	149	2.11	1.077	1.4334e-06	2.37664e-05	up
Prupe.2G241500_v2.0.a1	4.2	3.57	3.14	8.47	10.09	5.61	216	187	174	407	563	270	0.438	-1.19	2.79254e-08	7.56028e-07	down
Prupe.2G242500_v2.0.a1	0.21	0.37	0.81	0.04	0.11	0.09	5	9	21	1	3	2	5.327	2.413	0.01239	0.0457121	up
Prupe.2G243000_v2.0.a1	0.96	1.45	1.29	3.58	3.4	3.3	48	74	70	168	185	155	0.348	-1.524	1.09917e-12	8.74468e-11	down
Prupe.2G248900_v2.0.a1	128.33	32.16	69.02	373.64	436.2	358.96	3712	947	2154	10096	13693	9712	0.193	-2.375	2.02434e-05	0.000228924	down
Prupe.2G249800_v2.0.a1	6.88	13.07	10.65	3.65	4.37	4	103	199	172	51	71	56	2.448	1.292	8.47854e-07	1.49749e-05	up
Prupe.2G251200_v2.0.a1	25.86	11.75	14.3	79.62	111.36	83.76	977	452	583	2810	4566	2960	0.185	-2.438	5.72821e-09	1.86542e-07	down
Prupe.2G251900_v2.0.a1	0.07	0.09	0.1	0.36	0.19	0.36	3	4	5	15	9	15	0.279	-1.843	0.0122185	0.0451386	down
Prupe.2G256100_v2.0.a1	41.92	48.13	41.32	12.57	17.27	9.7	1778	2078	1891	498	795	385	3.215	1.685	1.59652e-22	5.26533e-20	up
Prupe.2G256700_v2.0.a1	22.62	19.17	16	33.29	47.93	32.92	291	251	222	400	669	396	0.491	-1.027	1.34515e-07	2.95753e-06	down
Prupe.2G256900_v2.0.a1	0.91	2.75	2.7	0.51	0.76	0.6	32	99	103	17	29	20	3.245	1.698	6.65254e-05	0.000622013	up
Prupe.2G260800_v2.0.a1	0.47	0.15	0.32	0.87	1.39	0.87	12	4	9	21	39	21	0.291	-1.781	0.00132254	0.00754862	down
Prupe.2G263300_v2.0.a1	196.94	114.31	132.7	378.25	402.08	429.38	3964	2342	2882	7112	8783	8084	0.357	-1.485	6.00777e-16	8.31869e-14	down
Prupe.2G263900_v2.0.a1	9.61	4.67	7.03	46.03	58.7	48.13	200	99	158	895	1326	937	0.136	-2.881	6.42101e-40	1.94118e-36	down
Prupe.2G264000_v2.0.a1	25.03	17.04	24.06	125.44	122.13	121.74	720	499	747	3371	3813	3276	0.174	-2.523	1.3572e-64	2.46183e-60	down
Prupe.2G265000_v2.0.a1	26.8	31.27	18.46	59.22	66.74	32.33	810	962	602	1672	2189	914	0.47	-1.09	0.00274079	0.0136393	down
Prupe.2G266400_v2.0.a1	0.27	0.29	0.33	0.58	0.97	0.46	23	25	30	46	90	37	0.424	-1.238	0.000958475	0.00582438	down
Prupe.2G277800_v2.0.a1	9.24	6.6	9.22	18.39	20.6	21.69	621	451	668	1154	1502	1363	0.4	-1.32	7.52017e-17	1.19656e-14	down
Prupe.2G278000_v2.0.a1	0.59	0.32	0.37	1.46	1.38	1.06	27	15	18	62	68	45	0.32	-1.643	8.36903e-06	0.00010683	down
Prupe.2G279600_v2.0.a1	0.54	1.9	1.67	0.16	0.17	0.2	32	115	107	9	11	11	7.431	2.893	2.42572e-09	8.64442e-08	up
Prupe.2G279900_v2.0.a1	4.27	8.65	9.04	2.55	3.19	3.75	95	196	217	53	77	78	2.225	1.154	7.36932e-05	0.000678538	up
Prupe.2G283600_v2.0.a1	0.44	0.44	0.5	0.88	1.11	1.13	32	32	39	59	87	76	0.429	-1.222	3.04885e-05	0.000324739	down
Prupe.2G294300_v2.0.a1	0.24	0.39	0.39	0.73	0.73	0.79	24	41	43	70	81	75	0.438	-1.19	5.65607e-05	0.000543409	down
Prupe.2G304400_v2.0.a1	2.12	1.75	2.38	6.36	5.62	4.28	94	79	114	264	271	178	0.373	-1.423	1.38942e-11	8.26315e-10	down
Prupe.2G307500_v2.0.a1	155.65	107	109.07	246.77	238.48	243.05	7137	4994	5396	10570	11867	10424	0.496	-1.01	3.93863e-11	2.12627e-09	down
Prupe.2G311700_v2.0.a1	117.96	138.89	125.9	35.99	31.04	42.1	17969	21534	20692	5121	5131	5998	3.386	1.76	2.08054e-44	9.43472e-41	up
Prupe.2G311800_v2.0.a1	1.25	2.81	3.03	0.56	0.63	1.21	31	71	81	13	17	28	2.843	1.507	0.000634852	0.00414677	up
Prupe.2G312000_v2.0.a1	14.06	19.58	17.45	7.84	6.14	6.98	407	577	545	212	193	189	2.358	1.238	1.53607e-14	1.68866e-12	up
Prupe.2G314600_v2.0.a1	0.05	0	0	0.37	0.45	0.27	2	0	0	15	21	11	0.04	-4.638	0.000122116	0.00103605	down
Prupe.2G317500_v2.0.a1	0.24	0.55	0.69	0.06	0.06	0.11	12	28	37	3	3	5	6.323	2.661	0.000119425	0.00101845	up
Prupe.2G318900_v2.0.a1	1.94	8.99	7.11	1.75	1.48	1.55	142	670	562	120	118	106	3.607	1.851	0.00183928	0.00984149	up
Prupe.2G319600_v2.0.a1	12.98	13.15	9.08	36.33	31.49	16.57	567	585	428	1483	1493	677	0.406	-1.299	0.000298383	0.00221274	down
Prupe.2G320200_v2.0.a1	0.75	0.71	0.99	0.22	0.41	0.32	32	31	46	9	19	13	2.464	1.301	0.00323555	0.0156631	up
Prupe.2G320300_v2.0.a1	1.32	1	1.53	0.26	0.35	0.68	48	37	60	9	14	23	2.88	1.526	0.00050146	0.00340674	up
Prupe.2G322300_v2.0.a1	61.03	53.76	89.68	130.81	180.04	88.1	948	850	1503	1898	3035	1280	0.498	-1.006	0.00563402	0.0245015	down
Prupe.2G326300_v2.0.a1	17.65	13.52	14.66	42.72	49.87	39.9	463	361	415	1047	1420	979	0.336	-1.575	1.58791e-26	8.00084e-24	down
Prupe.3G001100_v2.0.a1	1.03	0.6	1.31	2.53	2.5	6.12	27	16	37	62	71	150	0.255	-1.972	3.25433e-06	4.81094e-05	down
Prupe.3G004100_v2.0.a1	132.33	149.11	168.18	52.33	57.88	58.38	2661	3052	3649	983	1263	1098	2.577	1.366	1.52261e-32	1.84124e-29	up
Prupe.3G005300_v2.0.a1	2.45	3.23	2.23	6.21	6.09	4.57	67	90	66	159	181	117	0.453	-1.142	5.61834e-07	1.05063e-05	down
Prupe.3G007200_v2.0.a1	24.52	19.07	24.3	43.7	51.56	45.14	1434	1135	1533	2387	3272	2469	0.469	-1.092	6.88586e-16	9.46232e-14	down
Prupe.3G011100_v2.0.a1	4.24	8.39	9.73	3.59	3.26	2.91	67	135	166	53	56	43	2.21	1.144	0.000208835	0.00164229	up
Prupe.3G011300_v2.0.a1	37.79	61.18	58.69	12.22	10.05	11.2	1255	2068	2103	379	362	348	4.546	2.184	4.70086e-39	1.21813e-35	up
Prupe.3G011900_v2.0.a1	1.52	2.44	2.18	4.24	4.65	4.19	35	57	54	91	116	90	0.453	-1.142	9.91903e-06	0.000123612	down
Prupe.3G012300_v2.0.a1	0.23	0.54	0.98	0.05	0.19	0.12	10	24	46	2	9	5	4.592	2.199	0.00171063	0.00929572	up
Prupe.3G012400_v2.0.a1	9	20.37	14.93	8.3	5.35	6.14	296	682	530	255	191	189	2.157	1.109	7.48272e-06	9.72968e-05	up
Prupe.3G012600_v2.0.a1	5.27	10.87	11.82	3.92	4.66	2.46	128	269	310	89	123	56	2.438	1.286	1.58016e-05	0.000183734	up
Prupe.3G012800_v2.0.a1	5.24	11.32	12.31	2.9	3.93	3.18	203	446	514	105	165	115	2.771	1.471	3.71381e-08	9.67885e-07	up
Prupe.3G014100_v2.0.a1	0.34	0.51	0.16	0.87	1.02	0.38	23	35	12	55	75	24	0.43	-1.216	0.00956687	0.0372469	down
Prupe.3G014600_v2.0.a1	0.51	1.46	1.17	0.26	0.36	0.57	40	116	99	19	31	42	2.507	1.326	0.00125614	0.00724485	up
Prupe.3G017500_v2.0.a1	0.3	0.22	0.1	0.72	1.17	0.92	8	6	3	18	34	23	0.213	-2.231	0.000177236	0.00142884	down
Prupe.3G017800_v2.0.a1	0.81	0.22	0.71	1.43	1.37	0.94	43	12	41	71	79	47	0.456	-1.133	0.00654971	0.0277064	down
Prupe.3G020200_v2.0.a1	0.66	1.01	0.7	1.51	1.81	1.32	26	41	30	56	78	49	0.492	-1.022	0.00141801	0.00799047	down
Prupe.3G025900_v2.0.a1	30.12	60.06	60.22	25.82	19.75	22.39	1907	3870	4114	1527	1357	1326	2.131	1.091	9.94599e-08	2.28947e-06	up
Prupe.3G026100_v2.0.a1	2.95	5.18	4.2	1.77	1.75	1.8	214	383	329	120	138	122	2.235	1.16	1.69651e-08	4.8846e-07	up
Prupe.3G027500_v2.0.a1	0.51	0.4	0.37	0.96	0.86	0.88	41	33	32	73	76	67	0.454	-1.138	9.48761e-05	0.000841956	down
Prupe.3G028000_v2.0.a1	7.83	2.51	3.16	22.58	27.54	23.75	147	48	64	396	561	417	0.179	-2.482	2.37177e-06	3.66765e-05	down
Prupe.3G031700_v2.0.a1	1.83	3.75	4.23	1.16	0.45	1.28	49	102	122	29	13	32	3.291	1.719	3.30757e-05	0.000347975	up
Prupe.3G033000_v2.0.a1	0.62	1.16	0.72	0.17	0.28	0.11	12	23	15	3	6	2	4.239	2.084	0.00430692	0.019783	up
Prupe.3G035700_v2.0.a1	23.88	55.06	52.1	11.48	12.88	20.05	550	1291	1295	247	322	432	2.823	1.497	0.000534507	0.00358325	up
Prupe.3G036900_v2.0.a1	0.02	0.04	0.1	0.43	0.43	0.52	1	2	5	18	21	22	0.12	-3.063	3.46667e-05	0.000361598	down
Prupe.3G040000_v2.0.a1	0.11	0.03	0.1	0.46	0.96	0.46	4	1	4	16	39	16	0.12	-3.058	3.03401e-05	0.000323539	down
Prupe.3G042300_v2.0.a1	2.48	2.48	2.26	4.4	4.54	6.01	61	62	60	101	121	138	0.467	-1.097	6.73614e-06	8.88632e-05	down
Prupe.3G048100_v2.0.a1	45.83	22.53	32.49	75.83	81.83	75.94	1459	730	1116	2255	2827	2261	0.421	-1.248	1.85423e-09	6.80847e-08	down
Prupe.3G048300_v2.0.a1	4.83	3.56	2.78	9.03	8.67	4.32	209	157	130	365	407	175	0.495	-1.014	0.000206098	0.00162469	down
Prupe.3G050200_v2.0.a1	12.45	18	17.45	6.65	7.46	8.53	810	1192	1225	404	527	519	2.038	1.027	8.77235e-11	4.33574e-09	up
Prupe.3G051900_v2.0.a1	4.03	2.17	2.05	14.18	15.52	16.3	93	51	51	306	389	352	0.174	-2.524	5.62477e-25	2.55069e-22	down
Prupe.3G052000_v2.0.a1	80.12	142.52	132.84	184.06	262.74	355.55	2132	3860	3814	4575	7587	8849	0.425	-1.236	0.000544484	0.00363905	down
Prupe.3G057300_v2.0.a1	16.71	34.79	39.66	2.4	2.13	3.36	686	1454	1757	92	95	129	11.087	3.471	3.46099e-17	5.81286e-15	up
Prupe.3G060200_v2.0.a1	7.99	12.46	12.93	3.65	4.02	7.06	75	119	131	32	41	62	2.183	1.126	0.000395709	0.00280162	up
Prupe.3G068000_v2.0.a1	3.47	2.76	2.55	7.47	8.16	6.75	120	97	95	241	306	218	0.38	-1.395	4.04195e-13	3.50799e-11	down
Prupe.3G068200_v2.0.a1	21.21	16.54	20.37	43.1	48.22	40.52	1042	827	1080	1978	2571	1862	0.428	-1.224	2.61182e-20	6.96703e-18	down
Prupe.3G071000_v2.0.a1	0.12	0.1	0.11	0.29	0.27	0.29	12	10	11	26	28	26	0.381	-1.392	0.00305268	0.0149172	down
Prupe.3G078500_v2.0.a1	9.36	7	6.31	16.68	14.25	17.89	301	229	219	501	497	538	0.451	-1.15	3.54813e-10	1.51791e-08	down
Prupe.3G078700_v2.0.a1	2.09	1.84	1.83	4.92	4.84	2.52	86	77	81	189	216	97	0.455	-1.135	1.75377e-05	0.000201467	down
Prupe.3G084200_v2.0.a1	14.34	7.85	9.75	30.33	27.39	18.95	165	92	121	326	342	204	0.406	-1.299	1.6628e-07	3.56519e-06	down
Prupe.3G086400_v2.0.a1	1.04	0.94	0.74	1.89	2.51	2.23	13	12	10	22	34	26	0.397	-1.332	0.00458994	0.020783	down
Prupe.3G087900_v2.0.a1	0.59	0.55	0.38	1.25	1.21	0.92	50	48	35	99	112	73	0.437	-1.195	1.78345e-05	0.000204617	down
Prupe.3G094600_v2.0.a1	0.91	0.44	0.45	1.3	1.08	1.33	41	20	22	55	53	56	0.47	-1.089	0.00375508	0.0176734	down
Prupe.3G096200_v2.0.a1	0.74	0.38	0.42	1.1	1.41	0.82	23	12	14	32	48	24	0.445	-1.169	0.00961802	0.0373899	down
Prupe.3G099000_v2.0.a1	1.05	3	1.82	0.44	0.38	1.02	31	90	58	12	12	28	3.088	1.627	0.000783637	0.00494344	up
Prupe.3G099600_v2.0.a1	0.58	0.34	0.65	1.43	1.55	1.06	10	6	12	23	29	17	0.378	-1.405	0.00782126	0.0318023	down
Prupe.3G103700_v2.0.a1	23.19	26.78	29.31	12.62	10.77	10.8	1238	1455	1688	629	624	539	2.246	1.167	1.99424e-22	6.34622e-20	up
Prupe.3G106200_v2.0.a1	0.06	0.19	0.18	0.89	0.65	0.48	1	3	3	13	11	7	0.207	-2.269	0.0104204	0.0397006	down
Prupe.3G111000_v2.0.a1	0.25	0.25	0.46	1.1	1.6	0.65	12	12	24	49	83	29	0.279	-1.839	4.15902e-05	0.000421455	down
Prupe.3G112600_v2.0.a1	3.04	2.56	2.59	7.03	6.96	4.04	99	85	91	214	246	123	0.441	-1.18	9.61639e-07	1.66442e-05	down
Prupe.3G113100_v2.0.a1	0.3	0.58	0.38	0.04	0.09	0.17	24	48	33	3	8	13	3.99	1.996	0.000337932	0.00245977	up
Prupe.3G114200_v2.0.a1	1.83	2.76	2.56	1	0.86	0.84	37	57	56	19	19	16	2.551	1.351	0.000299183	0.00221777	up
Prupe.3G116000_v2.0.a1	1.36	1.29	0.86	3.91	3.08	1.71	92	89	63	247	226	108	0.393	-1.346	4.02995e-06	5.75131e-05	down
Prupe.3G118500_v2.0.a1	65.06	34.49	46.4	106.12	124.07	110.14	1892	1021	1456	2883	3916	2996	0.418	-1.259	1.59595e-10	7.42279e-09	down
Prupe.3G121200_v2.0.a1	5.55	2.38	4.26	19.91	23.17	19.82	204	89	169	684	925	682	0.189	-2.406	4.44597e-24	1.79212e-21	down
Prupe.3G123700_v2.0.a1	0.23	0.08	0.11	0.35	0.48	0.25	19	7	10	27	43	19	0.384	-1.38	0.00862466	0.0343001	down
Prupe.3G135400_v2.0.a1	4.13	15.91	12.26	4.08	2.63	3.96	39	153	125	36	27	35	2.908	1.54	0.00022066	0.00171784	up
Prupe.3G141700_v2.0.a1	0.06	0.05	0.03	0.63	0.46	0.24	2	2	1	21	18	8	0.099	-3.333	0.00022395	0.00173897	down
Prupe.3G144000_v2.0.a1	49.09	71.32	52.52	15.09	33.09	19.74	1069	1581	1234	307	782	402	2.454	1.295	0.000515151	0.00347825	up
Prupe.3G144100_v2.0.a1	19.99	26.98	19.55	5.24	14.25	6.36	380	522	401	93	294	113	2.483	1.312	0.00447176	0.0203598	up
Prupe.3G148300_v2.0.a1	33.88	46.01	30.6	13.05	12.77	14.49	670	926	653	241	274	268	2.646	1.404	2.46821e-17	4.34669e-15	up
Prupe.3G153300_v2.0.a1	663.03	590.28	381.03	1614.96	1511.96	971.97	10273	9309	6370	23374	25423	14086	0.388	-1.364	8.64218e-06	0.000109776	down
Prupe.3G153400_v2.0.a1	2.05	1.31	1.08	4.1	2.05	2.67	37	24	21	69	40	45	0.491	-1.025	0.00962528	0.0374101	down
Prupe.3G154300_v2.0.a1	0.63	0.68	1.47	0.28	0.09	0.21	19	21	48	8	3	6	4.657	2.22	0.000381439	0.00271437	up
Prupe.3G154700_v2.0.a1	0.89	1.35	1.25	0.49	0.25	0.59	65	100	98	33	20	40	2.555	1.353	7.05209e-05	0.000654981	up
Prupe.3G154900_v2.0.a1	1.38	1.96	3.2	0.74	0.41	0.7	34	49	85	17	11	16	3.447	1.785	5.27312e-05	0.000515629	up
Prupe.3G160300_v2.0.a1	1.5	1.01	0.87	2.11	3.14	2.66	67	46	42	88	152	111	0.414	-1.272	9.50428e-06	0.000119097	down
Prupe.3G164900_v2.0.a1	3.25	2.24	2.47	6.52	6.39	5.31	202	142	166	379	431	309	0.425	-1.235	1.83128e-11	1.06467e-09	down
Prupe.3G166400_v2.0.a1	0.41	0.42	0.25	0.95	1.07	0.59	23	24	15	50	65	31	0.399	-1.326	0.000771722	0.00488595	down
Prupe.3G168100_v2.0.a1	46.69	80.54	67.39	28.85	27.88	27.06	2481	4356	3864	1432	1608	1345	2.238	1.162	8.73998e-14	8.47778e-12	up
Prupe.3G173600_v2.0.a1	2.92	1.22	1.62	5.37	5	4.55	92	39	55	158	171	134	0.376	-1.411	2.18805e-06	3.41852e-05	down
Prupe.3G175800_v2.0.a1	0.12	0.08	0.03	0.38	0.42	0.18	7	5	2	21	27	10	0.229	-2.128	0.00203864	0.0107434	down
Prupe.3G176300_v2.0.a1	0.1	0.25	0.06	0.48	0.68	0.51	3	8	2	14	23	15	0.233	-2.102	0.00267096	0.0133688	down
Prupe.3G178500_v2.0.a1	143.6	96.52	114.02	293.94	353.28	318.55	4698	3214	4025	8983	12543	9748	0.356	-1.488	9.29207e-22	2.76309e-19	down
Prupe.3G179600_v2.0.a1	90.34	56.77	70.8	162.14	166.81	139.12	4146	2652	3506	6951	8308	5972	0.453	-1.141	3.56641e-12	2.47859e-10	down
Prupe.3G180900_v2.0.a1	0.47	0.51	0.61	1.15	1.15	0.98	20	22	28	46	53	39	0.468	-1.094	0.0017163	0.00932097	down
Prupe.3G184000_v2.0.a1	13.63	17.14	18.42	48.43	58.79	36.7	432	553	630	1434	2022	1088	0.331	-1.596	1.56707e-21	4.5847e-19	down
Prupe.3G184100_v2.0.a1	0.32	0.54	0.12	0.9	1.16	0.65	10	17	4	26	39	19	0.347	-1.526	0.00602817	0.025905	down
Prupe.3G185000_v2.0.a1	1.62	1.69	2.08	0.94	0.63	0.42	50	53	69	27	21	12	2.643	1.402	0.000176026	0.00141971	up
Prupe.3G187300_v2.0.a1	103.32	125.37	111.92	49.08	39.09	43.31	2382	2942	2784	1057	978	934	2.507	1.326	1.1816e-31	1.12805e-28	up
Prupe.3G187900_v2.0.a1	4	7.39	6.39	2.41	1.85	1.7	181	340	312	102	91	72	2.877	1.525	1.3111e-10	6.24199e-09	up
Prupe.3G189500_v2.0.a1	0.34	0.33	1.37	0.09	0.21	0.15	12	12	53	3	8	5	4.394	2.136	0.00368221	0.0173891	up
Prupe.3G193800_v2.0.a1	34.17	23.19	25.28	50.01	56.81	56.36	1730	1195	1381	2365	3121	2669	0.492	-1.023	1.24115e-10	5.92452e-09	down
Prupe.3G194000_v2.0.a1	26.97	35.16	30.27	12.71	10.45	13.34	759	1007	919	334	319	351	2.448	1.292	1.74111e-19	4.04898e-17	up
Prupe.3G194800_v2.0.a1	65.96	98.17	91.94	35.31	30.42	27.17	2570	3893	3865	1285	1286	990	2.664	1.413	8.19734e-23	2.75355e-20	up
Prupe.3G200500_v2.0.a1	24.1	32.21	35.39	10.6	10.9	15.26	1349	1835	2137	554	662	799	2.402	1.265	5.11813e-13	4.33821e-11	up
Prupe.3G205100_v2.0.a1	1.07	0.96	1.44	2.02	2.75	2.47	33	30	48	58	92	71	0.465	-1.106	0.000271782	0.00203882	down
Prupe.3G207000_v2.0.a1	0.41	1.75	0.82	0	0.19	0.15	6	26	13	0	3	2	8.311	3.055	0.0020703	0.0108724	up
Prupe.3G207800_v2.0.a1	3.07	4.75	3.71	1.59	1.67	1.54	66	104	86	32	39	31	2.314	1.21	3.26935e-05	0.000345386	up
Prupe.3G208100_v2.0.a1	5.58	3.72	5.13	11.03	10.97	8.89	227	154	225	419	484	338	0.454	-1.138	6.98471e-10	2.79681e-08	down
Prupe.3G208200_v2.0.a1	0	0.13	0.05	0.52	0.45	0.16	0	5	2	19	19	6	0.147	-2.762	0.00248333	0.0125909	down
Prupe.3G208300_v2.0.a1	0.44	0.18	0.38	1.34	1.78	0.3	14	6	13	40	62	9	0.285	-1.812	0.00322579	0.0156367	down
Prupe.3G208900_v2.0.a1	0.78	0.62	0.84	2.65	2.48	1.91	25	20	29	79	86	57	0.309	-1.694	1.04033e-07	2.3677e-06	down
Prupe.3G210100_v2.0.a1	0.9	1.15	0.94	1.84	2.27	1.97	52	68	59	100	143	107	0.474	-1.077	4.58154e-06	6.38774e-05	down
Prupe.3G210500_v2.0.a1	1.54	0.08	0.28	18.32	23.44	8.63	36	2	7	401	596	189	0.037	-4.739	1.74443e-05	0.000200648	down
Prupe.3G213400_v2.0.a1	0.36	0.12	0.18	0.53	0.54	0.48	24	8	13	33	39	30	0.413	-1.274	0.00710033	0.0294653	down
Prupe.3G214200_v2.0.a1	0.3	0.21	0.31	0.78	1.03	0.65	34	25	39	84	129	70	0.324	-1.627	1.00292e-07	2.30277e-06	down
Prupe.3G216700_v2.0.a1	5.71	5.17	3.84	12.41	12.42	8.04	230	212	167	467	543	303	0.435	-1.201	5.10409e-09	1.69185e-07	down
Prupe.3G227700_v2.0.a1	7.83	6.92	5.83	2.89	3.18	2.44	281	253	226	97	124	82	2.34	1.227	7.48814e-10	2.95277e-08	up
Prupe.3G229000_v2.0.a1	2.21	6.18	6.2	2.12	0.97	1.06	38	108	115	34	18	17	3.413	1.771	4.28505e-05	0.000432776	up
Prupe.3G233800_v2.0.a1	3.1	3.16	5.55	1.31	1.23	1.46	84	87	162	33	36	37	2.867	1.52	1.28306e-06	2.14501e-05	up
Prupe.3G236300_v2.0.a1	0.1	0	0.02	0.31	0.44	0.11	5	0	1	14	23	5	0.139	-2.85	0.00413247	0.0191515	down
Prupe.3G239900_v2.0.a1	2.76	1.86	2.26	5.13	5.37	3.38	61	42	54	106	129	70	0.482	-1.054	0.00017967	0.00144461	down
Prupe.3G243500_v2.0.a1	22.44	11.86	13.62	42.84	46.64	32.38	1006	541	659	1794	2269	1358	0.384	-1.38	8.32749e-05	0.000753754	down
Prupe.3G245300_v2.0.a1	1	1.89	2.24	0.61	0.33	0.46	28	54	68	16	10	12	3.575	1.838	5.02256e-05	0.000495401	up
Prupe.3G248600_v2.0.a1	8.49	6.27	12.85	34.32	41.35	26.6	306	230	500	1156	1618	897	0.262	-1.931	1.6429e-17	2.98006e-15	down
Prupe.3G253900_v2.0.a1	7.35	11.18	9.52	24.44	22.7	19.36	330	511	461	1025	1106	813	0.408	-1.295	4.07213e-18	8.11696e-16	down
Prupe.3G255000_v2.0.a1	1.7	0.97	1.5	3.55	3.71	4.04	86	50	82	168	204	191	0.358	-1.481	4.46968e-10	1.87675e-08	down
Prupe.3G260200_v2.0.a1	0.87	1.46	1.21	0.27	0.3	0.04	24	41	36	7	9	1	5.538	2.469	2.59225e-05	0.000282577	up
Prupe.3G265800_v2.0.a1	3.49	2.19	4.95	6.12	8.81	5.83	130	83	199	213	356	203	0.497	-1.007	0.000230649	0.00178183	down
Prupe.3G269200_v2.0.a1	11.38	12.05	11.96	1.85	1.82	2.58	231	249	262	35	40	49	5.5	2.46	3.60692e-29	2.51638e-26	up
Prupe.3G269300_v2.0.a1	0.32	0.08	0.1	0.98	1.01	0.37	12	3	4	34	41	13	0.206	-2.277	0.000429608	0.00300643	down
Prupe.3G269500_v2.0.a1	1.26	1.13	1.7	0.37	0.53	1.04	70	64	102	19	32	54	2.041	1.03	0.00703025	0.0292481	up
Prupe.3G271700_v2.0.a1	0.82	0.37	0.44	1.69	1.37	1.39	26	12	15	50	47	41	0.357	-1.485	0.000284744	0.00212401	down
Prupe.3G280300_v2.0.a1	0.33	0.41	0.3	1	0.66	0.82	15	19	15	43	33	35	0.405	-1.304	0.00140333	0.00792498	down
Prupe.3G281700_v2.0.a1	0	0	0	0.21	0.81	0.73	0	0	0	2	9	7	0.029	-5.124	0.00176735	0.00953838	down
Prupe.3G284000_v2.0.a1	135.48	228.88	136.03	63.1	49.61	58.65	6231	10714	6750	2711	2476	2523	2.814	1.493	3.94538e-17	6.56562e-15	up
Prupe.3G286300_v2.0.a1	0.19	0	0.03	1.24	1.24	0.76	5	0	1	31	36	19	0.066	-3.925	6.23248e-07	1.15241e-05	down
Prupe.3G289400_v2.0.a1	1.25	2.03	1.64	2.88	4.59	2.05	34	56	48	73	135	52	0.499	-1.004	0.00281796	0.0139735	down
Prupe.3G290700_v2.0.a1	0.06	0.17	0.16	1.38	1.45	0.5	1	3	3	22	27	8	0.115	-3.123	0.000133083	0.00111244	down
Prupe.3G292900_v2.0.a1	2.23	3.75	3.42	8.23	7.97	5.78	35	60	58	121	136	85	0.413	-1.275	1.82063e-06	2.91478e-05	down
Prupe.3G296700_v2.0.a1	8.9	11.31	11.94	4.81	3.64	4.89	430	556	622	217	191	221	2.331	1.221	3.55982e-13	3.1194e-11	up
Prupe.3G301600_v2.0.a1	36.49	42.51	39.92	18.21	14.92	13.67	1330	1577	1570	620	590	466	2.462	1.3	9.39064e-27	5.16172e-24	up
Prupe.3G303300_v2.0.a1	4.23	1.98	3.18	7.29	7.02	5.58	369	176	299	594	665	455	0.461	-1.118	1.87508e-06	2.99139e-05	down
Prupe.3G308200_v2.0.a1	0.13	0	0.04	0.51	0.36	0.56	3	0	1	11	9	12	0.116	-3.113	0.00269242	0.0134355	down
Prupe.3G308400_v2.0.a1	1.7	1.17	0.81	2.44	2.41	2.27	76	53	39	102	117	95	0.5	-1	0.000553412	0.00369192	down
Prupe.3G310500_v2.0.a1	147.69	196.85	222.19	252.68	357.04	519.67	6511	8833	10569	10406	17082	21429	0.482	-1.054	0.00265692	0.0133132	down
Prupe.4G000900_v2.0.a1	0.95	0.57	0.54	1.29	1.55	1.76	26	16	16	33	46	45	0.435	-1.202	0.0028112	0.0139476	down
Prupe.4G004900_v2.0.a1	14.56	15.54	15.29	47.11	46.61	31.49	518	563	587	1566	1800	1048	0.352	-1.507	5.33599e-24	2.05935e-21	down
Prupe.4G006200_v2.0.a1	55.11	87.95	77.52	19.89	17.7	23.28	881	1431	1337	297	307	348	3.493	1.804	1.19993e-25	5.72779e-23	up
Prupe.4G010300_v2.0.a1	3.48	4.49	4.83	10.61	12.1	5.78	54	71	81	154	204	84	0.435	-1.2	2.15487e-05	0.000242026	down
Prupe.4G013500_v2.0.a1	12.31	6.87	7.3	26.64	27.09	24.83	477	271	305	964	1139	900	0.328	-1.607	4.41131e-15	5.29912e-13	down
Prupe.4G014300_v2.0.a1	0.82	0.85	0.63	1.83	1.61	1.18	41	43	34	85	87	55	0.483	-1.049	0.000394249	0.00279566	down
Prupe.4G015400_v2.0.a1	2.63	2.18	2.24	5.23	6.58	4.83	64	54	59	119	174	110	0.41	-1.286	6.72735e-08	1.61626e-06	down
Prupe.4G015700_v2.0.a1	0.21	0.39	0.31	1.19	1.48	0.8	13	25	21	70	101	47	0.252	-1.987	7.55551e-08	1.78218e-06	down
Prupe.4G017500_v2.0.a1	0.52	0.4	0.31	1.11	1.12	0.75	14	11	9	28	33	19	0.398	-1.331	0.00625289	0.0266748	down
Prupe.4G019600_v2.0.a1	0.13	0.1	0.06	0.43	0.54	0.25	6	5	3	19	28	11	0.228	-2.133	0.00134032	0.00763093	down
Prupe.4G022000_v2.0.a1	13.97	20.2	21.81	3.49	3.01	6.24	625	920	1053	146	146	261	4.228	2.08	2.75421e-17	4.80371e-15	up
Prupe.4G025300_v2.0.a1	3.44	3.27	3.78	7.36	11.09	5.97	32	31	38	64	112	52	0.416	-1.267	9.74388e-05	0.000857565	down
Prupe.4G025600_v2.0.a1	1.27	1.17	1.22	3.85	3.12	2.4	49	46	51	139	131	87	0.379	-1.4	5.78519e-08	1.41808e-06	down
Prupe.4G026300_v2.0.a1	0	0	0	0.1	0.27	0.05	0	0	0	6	18	3	0.02	-5.666	0.000255683	0.00193808	down
Prupe.4G029100_v2.0.a1	8.25	18.52	18.3	4.9	3.24	4.53	148	338	354	82	63	76	3.432	1.779	6.55352e-10	2.66534e-08	up
Prupe.4G029800_v2.0.a1	0	0.03	0.09	0.25	0.31	0.32	0	1	3	7	10	9	0.14	-2.835	0.00908633	0.0357909	down
Prupe.4G030300_v2.0.a1	13.09	6.96	4.75	29.51	27.81	19.94	501	271	196	1055	1155	714	0.314	-1.67	0.000345062	0.00250463	down
Prupe.4G031000_v2.0.a1	3.48	1.91	1.72	8.23	5.79	5.32	77	43	41	170	139	110	0.358	-1.48	1.20903e-06	2.03627e-05	down
Prupe.4G032600_v2.0.a1	0.74	0.73	0.59	1.39	1.56	2.14	21	21	18	37	48	57	0.389	-1.363	0.000309167	0.00228059	down
Prupe.4G033300_v2.0.a1	0.69	0.43	0.64	2.34	1.67	1.27	11	7	11	35	29	19	0.324	-1.627	0.00135296	0.00769081	down
Prupe.4G034500_v2.0.a1	3.34	2.33	3.38	7.89	8.36	5.11	139	99	152	307	378	199	0.412	-1.278	1.63452e-08	4.74376e-07	down
Prupe.4G034600_v2.0.a1	11.95	6.41	7.68	17.61	25.43	11.79	313	171	217	431	723	289	0.464	-1.108	0.00986726	0.0380565	down
Prupe.4G035100_v2.0.a1	0.47	0.59	0.41	0.03	0.17	0.07	15	19	14	1	6	2	5.024	2.329	0.00285017	0.0140985	up
Prupe.4G035300_v2.0.a1	12.73	20.32	16.99	6.67	6.06	7.18	184	299	265	90	95	97	2.428	1.28	8.75196e-10	3.41402e-08	up
Prupe.4G038600_v2.0.a1	0.37	0.15	0.12	0.68	0.88	0.36	22	9	8	38	57	20	0.325	-1.623	0.00215335	0.0112434	down
Prupe.4G039300_v2.0.a1	12.75	7.3	6.72	21.65	24.38	18.52	571	333	325	906	1185	776	0.405	-1.306	4.31041e-09	1.45294e-07	down
Prupe.4G041200_v2.0.a1	1.63	1.24	1.45	2.98	3.87	2.8	107	83	103	183	276	172	0.434	-1.204	1.29387e-08	3.84115e-07	down
Prupe.4G041400_v2.0.a1	0.26	0.26	0.61	0.67	1.23	0.81	10	10	25	24	51	29	0.401	-1.317	0.00692695	0.0289112	down
Prupe.4G045300_v2.0.a1	1.07	0.58	0.99	1.78	2.18	1.55	20	11	20	31	44	27	0.467	-1.099	0.0103196	0.039432	down
Prupe.4G050800_v2.0.a1	389.55	609.01	597.18	137.53	118.16	148.74	6510	10359	10768	2147	2143	2325	3.801	1.926	1.0077e-34	1.52322e-31	up
Prupe.4G052900_v2.0.a1	6.12	7.86	6.13	3.35	2.18	3.5	88	115	95	45	34	47	2.162	1.112	7.21133e-05	0.000665681	up
Prupe.4G056100_v2.0.a1	0.48	0.18	0.22	0.32	1.02	0.83	26	10	13	16	60	42	0.395	-1.341	0.0125282	0.0460576	down
Prupe.4G056600_v2.0.a1	1.75	2.28	1.92	0.63	0.67	0.88	110	146	130	37	46	52	2.626	1.393	3.66853e-08	9.5884e-07	up
Prupe.4G057600_v2.0.a1	2.46	0.92	1.26	11.28	14.24	11.41	76	29	42	326	478	330	0.122	-3.033	3.67526e-27	2.1505e-24	down
Prupe.4G058000_v2.0.a1	0.57	0.73	1.01	1.72	1.68	1.26	13	17	25	37	42	27	0.479	-1.063	0.00964745	0.0374401	down
Prupe.4G058900_v2.0.a1	0.16	0.06	0.03	0.66	0.42	0.17	5	2	1	19	14	5	0.199	-2.33	0.0089995	0.0355182	down
Prupe.4G059000_v2.0.a1	1.47	1.87	1.5	3.96	4.04	1.92	41	53	45	103	122	50	0.473	-1.081	0.000672287	0.00435367	down
Prupe.4G059200_v2.0.a1	0.12	0.14	0.19	0.46	0.56	0.24	6	7	10	21	30	11	0.347	-1.528	0.00940219	0.0368112	down
Prupe.4G059500_v2.0.a1	51.09	37.49	40.97	88.66	95.21	80.14	897	670	776	1454	1814	1316	0.477	-1.068	1.6241e-13	1.4604e-11	down
Prupe.4G062600_v2.0.a1	0.31	0.12	0.35	0.81	0.85	0.69	22	9	27	54	66	46	0.324	-1.625	4.70528e-05	0.000467922	down
Prupe.4G066200_v2.0.a1	2.43	0.36	3.61	23.97	32.4	70.64	40	6	64	368	578	1086	0.049	-4.358	2.8755e-06	4.34294e-05	down
Prupe.4G069400_v2.0.a1	2.53	3.97	3.76	1.13	1.18	1.62	180	288	289	75	91	108	2.519	1.333	5.49813e-09	1.80019e-07	up
Prupe.4G069600_v2.0.a1	4.25	4.87	5.17	2.07	2.27	2.49	310	362	407	141	180	170	2.022	1.016	1.9841e-10	9.01993e-09	up
Prupe.4G070200_v2.0.a1	2.43	2.26	3.53	6.59	7.83	18.16	53	50	83	134	185	370	0.243	-2.042	8.42083e-09	2.62901e-07	down
Prupe.4G072000_v2.0.a1	0.05	0	0.04	0.54	0.34	0.15	1	0	1	11	8	3	0.085	-3.562	0.00954368	0.0371966	down
Prupe.4G073300_v2.0.a1	0.27	0.45	0.21	1.37	1.73	0.73	6	10	5	28	41	15	0.235	-2.088	0.000265633	0.00199847	down
Prupe.4G076500_v2.0.a1	2.95	7.76	5.07	2.09	2.27	2.27	201	538	373	133	168	145	2.281	1.19	8.14587e-06	0.000104423	up
Prupe.4G078900_v2.0.a1	0.13	0.1	0.06	0.3	0.55	0.13	9	7	5	20	43	9	0.28	-1.835	0.00464723	0.0209901	down
Prupe.4G086300_v2.0.a1	7.48	13.48	14.77	5.72	5.65	5.65	409	750	871	292	335	289	2.023	1.016	8.16382e-07	1.44896e-05	up
Prupe.4G088000_v2.0.a1	0.69	1.08	1.37	2.38	2.18	1.59	39	62	83	125	133	84	0.495	-1.015	0.000279896	0.00209104	down
Prupe.4G092800_v2.0.a1	11.24	11.27	11.41	26.01	31.43	17.52	505	515	553	1091	1532	736	0.439	-1.187	2.7751e-11	1.56815e-09	down
Prupe.4G092900_v2.0.a1	2.27	1.84	1.52	7.13	8.85	2.94	108	89	78	317	457	131	0.29	-1.787	2.35974e-08	6.52489e-07	down
Prupe.4G093000_v2.0.a1	2.62	1.74	1.09	5.13	3.87	2.93	111	75	50	203	178	116	0.446	-1.166	0.000164348	0.00133802	down
Prupe.4G098300_v2.0.a1	2.15	2.02	2.01	4.78	5.16	3.69	89	85	90	185	232	143	0.439	-1.188	6.4797e-09	2.07961e-07	down
Prupe.4G098500_v2.0.a1	0.05	0	0.44	0.59	0.87	0.92	2	0	18	21	36	33	0.2	-2.32	0.00319414	0.0155248	down
Prupe.4G099200_v2.0.a1	0.03	0	0.23	0.45	0.75	0.51	1	0	9	15	29	17	0.151	-2.732	0.00102945	0.00617565	down
Prupe.4G099400_v2.0.a1	24.08	25.96	25.11	10.72	10.24	8.98	854	937	961	355	394	298	2.431	1.281	3.42722e-29	2.48665e-26	up
Prupe.4G101000_v2.0.a1	4.71	4.08	4.28	8.75	9.59	7.75	152	134	149	264	336	234	0.485	-1.044	7.26221e-10	2.86992e-08	down
Prupe.4G105100_v2.0.a1	61.28	79.26	75.65	23.49	26.19	38.02	5166	6801	6881	1850	2396	2998	2.372	1.246	6.3573e-13	5.28968e-11	up
Prupe.4G107600_v2.0.a1	7.52	5.68	5.05	16.19	16.41	13.51	160	123	116	322	379	269	0.384	-1.381	6.17426e-13	5.18495e-11	down
Prupe.4G110400_v2.0.a1	53.63	26.95	30.89	101.97	107.07	67.34	1009	516	627	1792	2186	1185	0.395	-1.341	0.000664563	0.00431134	down
Prupe.4G117200_v2.0.a1	3.1	1.67	2.12	8.13	8.81	2.82	80	44	59	196	247	68	0.341	-1.552	2.99296e-05	0.000319914	down
Prupe.4G121100_v2.0.a1	39.78	93.75	77.6	20.55	19.16	24.2	1146	2749	2412	553	599	652	3.169	1.664	2.39222e-06	3.69613e-05	up
Prupe.4G123500_v2.0.a1	7.44	5.49	4.81	17.1	32.94	16.4	493	370	344	1058	2368	1016	0.26	-1.944	6.03551e-07	1.1217e-05	down
Prupe.4G129700_v2.0.a1	0.07	0	0	0.53	0.4	0.04	2	0	0	15	13	1	0.066	-3.913	0.00669021	0.0281694	down
Prupe.4G129800_v2.0.a1	0.63	0.59	0.7	1.71	1.85	0.99	29	28	35	74	93	43	0.409	-1.29	0.000107133	0.000928026	down
Prupe.4G144800_v2.0.a1	1.38	1.19	1.28	4.41	4.23	3.64	56	49	56	167	186	138	0.304	-1.718	4.18628e-15	5.06233e-13	down
Prupe.4G146400_v2.0.a1	3.91	2.53	2.92	0.16	0.03	0.65	103	68	83	4	1	16	10.721	3.422	0.00032696	0.00239046	up
Prupe.4G156900_v2.0.a1	80.19	53.92	61.15	124.01	153.43	140.51	1518	1039	1249	2193	3152	2488	0.454	-1.14	2.89891e-12	2.04605e-10	down
Prupe.4G157400_v2.0.a1	7.19	4.32	4.16	24.42	25.19	14.72	224	137	140	711	852	429	0.238	-2.073	1.44622e-17	2.6498e-15	down
Prupe.4G157600_v2.0.a1	0.18	0.24	0.13	0.34	0.75	0.64	5	7	4	9	23	17	0.305	-1.714	0.0104776	0.0398684	down
Prupe.4G158000_v2.0.a1	2.35	5.81	4.92	1.28	1.62	2.1	170	427	383	86	127	142	2.507	1.326	4.44787e-06	6.24941e-05	up
Prupe.4G165500_v2.0.a1	11.57	13.04	13.14	4.88	4.91	5.52	345	396	423	136	159	154	2.385	1.254	1.69191e-16	2.53633e-14	up
Prupe.4G177600_v2.0.a1	15.8	10.35	10.58	51.69	43.15	24.09	54	36	39	165	160	77	0.301	-1.732	4.70492e-08	1.1936e-06	down
Prupe.4G185400_v2.0.a1	54.24	114.03	103.76	23.66	25.55	22.56	1293	2767	2669	527	661	503	3.645	1.866	9.03935e-20	2.21574e-17	up
Prupe.4G185700_v2.0.a1	31.48	58.48	56.03	20.7	19.53	17.58	1457	2755	2798	895	981	761	2.434	1.283	2.92652e-12	2.05752e-10	up
Prupe.4G186300_v2.0.a1	2.26	2.01	2.64	7.34	6.32	4.76	62	56	78	188	188	122	0.364	-1.457	5.62982e-10	2.31563e-08	down
Prupe.4G187100_v2.0.a1	4.43	7.5	8.05	1.02	1.63	1.89	173	298	339	37	69	69	4.232	2.081	3.7922e-14	4.07022e-12	up
Prupe.4G190900_v2.0.a1	6.88	8.03	8.11	3.17	2.32	2.03	265	315	337	114	97	73	2.973	1.572	1.88174e-16	2.77503e-14	up
Prupe.4G191000_v2.0.a1	1.46	0.36	0.7	0.17	0.04	0.05	64	16	33	7	2	2	9.594	3.262	6.7926e-06	8.95143e-05	up
Prupe.4G200400_v2.0.a1	46.25	32.04	36.85	69.58	86.5	72.38	841	593	723	1182	1707	1231	0.49	-1.03	1.85311e-10	8.48829e-09	down
Prupe.4G200600_v2.0.a1	3.82	2.3	2.94	6.69	8.12	6.4	176	108	146	288	406	276	0.415	-1.269	1.56947e-09	5.85775e-08	down
Prupe.4G205500_v2.0.a1	0.72	0.76	0.81	2.86	3.03	1.43	14	15	17	52	64	26	0.303	-1.723	4.68365e-05	0.000467284	down
Prupe.4G205800_v2.0.a1	2.85	2.5	2.31	4.91	4.09	6.21	56	50	49	90	87	114	0.489	-1.033	0.000146185	0.00120804	down
Prupe.4G213200_v2.0.a1	10.05	3.87	6.47	18.59	22.01	23.84	265	104	184	458	630	588	0.308	-1.698	3.00192e-10	1.29647e-08	down
Prupe.4G220300_v2.0.a1	2.61	1.26	1.19	8.42	8.38	5.12	55	27	27	166	192	101	0.224	-2.156	6.26144e-11	3.21746e-09	down
Prupe.4G222100_v2.0.a1	0.48	0.26	0.38	1.3	0.7	0.54	20	11	17	51	32	21	0.427	-1.226	0.0102283	0.0391332	down
Prupe.4G225500_v2.0.a1	8.25	2.43	6.69	45.24	47.49	17.19	80	24	70	410	500	156	0.155	-2.686	3.73414e-05	0.000382892	down
Prupe.4G226200_v2.0.a1	8.72	25.6	12.83	82.69	69.68	26.03	102	305	162	904	885	285	0.255	-1.971	0.00145684	0.00816111	down
Prupe.4G226400_v2.0.a1	0.86	1.06	0.6	4.67	3.62	2.24	16	20	12	81	73	39	0.232	-2.111	1.30415e-07	2.88488e-06	down
Prupe.4G227300_v2.0.a1	1.03	0.45	0.42	1.17	1.77	1.2	34	15	15	36	63	37	0.446	-1.164	0.00789308	0.0320296	down
Prupe.4G231600_v2.0.a1	0.05	0.09	0.1	0.31	0.41	0.12	4	7	9	23	36	9	0.276	-1.856	0.00361806	0.0171442	down
Prupe.4G233000_v2.0.a1	3.57	6.36	7.03	1.34	2.01	1.91	180	326	382	63	110	90	3.097	1.631	2.96912e-10	1.28537e-08	up
Prupe.4G234800_v2.0.a1	11.45	6.19	3.8	28.83	21.83	14.27	187	103	67	440	387	218	0.324	-1.626	0.00280556	0.0139272	down
Prupe.4G236200_v2.0.a1	1.99	3.53	1.69	0.95	1.32	0.95	36	65	33	16	26	16	2.15	1.104	0.00858512	0.0341728	up
Prupe.4G245500_v2.0.a1	1.73	0.71	1.81	3.6	10.73	2.38	38	16	43	74	256	49	0.249	-2.007	0.00806039	0.0325629	down
Prupe.4G247700_v2.0.a1	0.52	0.45	0.49	0.11	0.03	0.1	16	14	16	3	1	3	6.008	2.587	0.00139624	0.0078997	up
Prupe.4G248300_v2.0.a1	2.1	1.33	1.14	4.24	3.55	2.49	84	54	49	158	154	93	0.433	-1.208	3.62716e-05	0.000374462	down
Prupe.4G248400_v2.0.a1	1.92	4.01	3.13	0.63	0.18	0.88	49	104	86	15	5	21	5.208	2.381	2.46913e-07	5.03797e-06	up
Prupe.4G248500_v2.0.a1	0.22	0.78	0.81	0	0.08	0.12	8	29	32	0	3	4	8.935	3.159	0.00021052	0.00165165	up
Prupe.4G252300_v2.0.a1	2.73	2.29	0.86	5.61	3.74	4.7	74	63	25	142	110	119	0.406	-1.302	0.000218265	0.00170138	down
Prupe.4G256900_v2.0.a1	0.15	0.1	0.13	0.57	0.85	0.42	3	2	3	11	19	8	0.198	-2.336	0.00437861	0.0200261	down
Prupe.4G259800_v2.0.a1	0.18	0.3	0	0.99	0.77	0.71	4	7	0	21	19	15	0.186	-2.427	0.00131746	0.00752435	down
Prupe.4G263200_v2.0.a1	0.64	0.33	0.37	4.14	3.39	0.25	27	14	17	163	155	10	0.17	-2.557	0.0121302	0.0448675	down
Prupe.4G267000_v2.0.a1	2.03	1.57	1.91	4.32	4.25	2.97	74	58	75	147	168	101	0.463	-1.11	3.68706e-06	5.34609e-05	down
Prupe.4G270700_v2.0.a1	1.77	0.79	0.9	2.93	2.38	3.96	22	10	12	34	32	46	0.362	-1.465	0.00158498	0.00872797	down
Prupe.4G272900_v2.0.a1	0.85	0.83	0.28	2.52	2.84	1.03	14	14	5	39	51	16	0.296	-1.757	0.00131819	0.00752619	down
Prupe.4G275900_v2.0.a1	5.6	3.41	4.42	13.4	17	14.12	203	126	173	454	669	479	0.293	-1.771	2.15772e-19	4.9543e-17	down
Prupe.4G277700_v2.0.a1	0.73	0.41	0.63	1.01	2.68	1.76	28	16	26	36	111	63	0.315	-1.667	6.1492e-05	0.00058276	down
Prupe.4G279600_v2.0.a1	14.71	22.12	20.92	7.76	6.82	8.51	499	764	766	246	251	270	2.414	1.272	5.68312e-14	5.727e-12	up
Prupe.5G004600_v2.0.a1	1.33	2.75	2.78	0.82	0.69	0.77	61	128	137	35	34	33	2.91	1.541	2.02381e-06	3.20052e-05	up
Prupe.5G005900_v2.0.a1	0.16	0.25	0.28	0.69	0.53	0.42	7	11	13	28	25	17	0.407	-1.296	0.0115212	0.0430803	down
Prupe.5G009400_v2.0.a1	0.12	0.11	0.11	0.26	0.3	0.2	14	13	14	29	39	22	0.425	-1.235	0.00545852	0.0238987	down
Prupe.5G011400_v2.0.a1	614	1128.21	989.23	318.77	303.58	394.97	23331	43635	40558	11315	12519	14038	2.579	1.367	4.69908e-14	4.87066e-12	up
Prupe.5G013700_v2.0.a1	0.7	1.14	0.65	2.11	4.12	1.67	12	20	12	34	77	27	0.302	-1.728	0.00023354	0.00179994	down
Prupe.5G015000_v2.0.a1	1.59	1.01	1.27	4.08	3.69	3.87	82	53	71	197	207	187	0.323	-1.632	1.19499e-13	1.11732e-11	down
Prupe.5G015500_v2.0.a1	20.49	16.98	19.89	41.02	46.03	30.06	715	603	749	1337	1743	981	0.476	-1.071	1.86777e-11	1.07896e-09	down
Prupe.5G015800_v2.0.a1	2.37	0.61	1.39	3.52	3.17	3.03	126	33	80	175	183	151	0.44	-1.184	0.000927802	0.00567219	down
Prupe.5G016300_v2.0.a1	15.15	8.25	10.13	29.73	37.15	38.88	707	392	510	1296	1881	1697	0.308	-1.698	3.86333e-16	5.56166e-14	down
Prupe.5G016400_v2.0.a1	0.16	0.26	0.05	1.24	0.73	0.85	3	5	1	22	15	15	0.159	-2.65	0.000432652	0.00302193	down
Prupe.5G025300_v2.0.a1	3.45	2.83	1.76	0.78	1.66	1.07	237	198	130	50	124	69	2.209	1.143	0.000244126	0.00186294	up
Prupe.5G027800_v2.0.a1	8.26	11.88	9.09	4.52	3.87	4.37	358	524	425	183	182	177	2.214	1.147	9.69746e-12	6.10772e-10	up
Prupe.5G029300_v2.0.a1	25.73	15.04	16.6	42.44	44.25	42.64	958	570	667	1476	1788	1485	0.432	-1.211	1.14597e-10	5.51371e-09	down
Prupe.5G034100_v2.0.a1	3.33	1.78	2.73	5.73	6.76	4.97	94	51	83	151	207	131	0.436	-1.196	3.81349e-06	5.49864e-05	down
Prupe.5G034800_v2.0.a1	2.11	1.53	2.06	5.94	7.46	4.27	19	14	20	50	73	36	0.312	-1.68	1.40334e-05	0.000166266	down
Prupe.5G035100_v2.0.a1	2.61	1.89	1.33	5.52	7.22	3.53	80	59	44	158	240	101	0.348	-1.521	8.72823e-07	1.53264e-05	down
Prupe.5G036200_v2.0.a1	0.92	1.6	1.51	0.15	0.52	0.53	13	23	23	2	8	7	3.198	1.677	0.00955445	0.0372146	up
Prupe.5G040400_v2.0.a1	0.91	0.37	0.54	2.11	2.7	1.62	44	18	28	95	141	73	0.275	-1.861	1.30136e-07	2.88223e-06	down
Prupe.5G044000_v2.0.a1	0.81	0.46	0.44	2.35	1.84	1.41	24	14	14	65	59	39	0.298	-1.748	1.12004e-05	0.000137365	down
Prupe.5G047600_v2.0.a1	4.85	3.33	4.14	10.02	10.86	7.74	126	88	116	243	306	188	0.418	-1.257	2.4701e-09	8.75102e-08	down
Prupe.5G051000_v2.0.a1	22.36	17.56	16.72	48.12	56.92	55.28	1086	868	876	2183	3000	2511	0.343	-1.545	1.55061e-26	8.00084e-24	down
Prupe.5G059100_v2.0.a1	18.32	14.89	20.82	49.55	49.2	33.84	592	490	726	1496	1726	1023	0.396	-1.336	3.31354e-15	4.14512e-13	down
Prupe.5G059600_v2.0.a1	1.99	1.2	1.71	4.27	3.91	2.25	54	33	50	108	115	57	0.458	-1.127	0.000408285	0.00287384	down
Prupe.5G067800_v2.0.a1	0.2	0.28	0.43	0.84	0.89	0.49	10	14	23	39	48	23	0.396	-1.338	0.00296025	0.0145478	down
Prupe.5G069300_v2.0.a1	0.81	0.71	1.19	1.73	4.01	1.81	10	9	16	20	54	21	0.347	-1.525	0.00355841	0.0169274	down
Prupe.5G076200_v2.0.a1	1.89	1.42	2.46	6.13	4.9	4.96	42	32	59	127	118	103	0.351	-1.509	2.48153e-08	6.79946e-07	down
Prupe.5G076600_v2.0.a1	147.62	97.56	112.37	205.08	243.7	256.93	8053	5417	6614	10451	14428	13110	0.492	-1.023	5.98572e-10	2.4509e-08	down
Prupe.5G076700_v2.0.a1	15.62	10.92	12.87	33.75	37.15	33.9	613	436	545	1237	1582	1244	0.365	-1.453	4.2141e-22	1.29559e-19	down
Prupe.5G076900_v2.0.a1	3.73	5.26	4.61	2.23	2.13	2.1	129	185	172	72	80	68	2.033	1.024	1.51649e-06	2.48488e-05	up
Prupe.5G089100_v2.0.a1	0	0.04	0.02	0.16	0.55	0.06	0	2	1	8	32	3	0.067	-3.89	0.00131131	0.00750108	down
Prupe.5G089800_v2.0.a1	0.4	1.26	1.09	0.23	0.31	0.32	19	61	56	10	16	14	3.102	1.633	0.00086712	0.00536449	up
Prupe.5G093700_v2.0.a1	36.78	64.88	29.31	207.17	205.03	192.9	528	948	454	2778	3194	2590	0.209	-2.262	1.84182e-11	1.06737e-09	down
Prupe.5G093800_v2.0.a1	10.64	16.98	5.62	45.82	62.74	63.62	93	151	53	374	595	520	0.186	-2.429	8.06454e-08	1.88996e-06	down
Prupe.5G094400_v2.0.a1	0.3	0.35	0.14	0.82	0.84	0.87	6	7	3	15	18	16	0.303	-1.723	0.00747504	0.0306764	down
Prupe.5G102600_v2.0.a1	0.35	0.28	0.3	1.19	1.14	0.54	11	9	10	35	39	16	0.312	-1.68	0.000963501	0.00584708	down
Prupe.5G103300_v2.0.a1	1.06	1.74	1.89	0.55	0.34	0.55	43	72	83	21	15	21	3.152	1.656	1.10872e-05	0.000136162	up
Prupe.5G104500_v2.0.a1	110.44	83.79	76.34	194.24	190.9	157.14	3147	2430	2347	5170	5903	4188	0.486	-1.042	7.87964e-12	5.05048e-10	down
Prupe.5G109300_v2.0.a1	0.88	0.92	0.93	2.71	2.33	1.25	27	29	31	78	78	36	0.422	-1.245	0.000436734	0.0030427	down
Prupe.5G110600_v2.0.a1	2.82	2.03	0.98	4.68	3.54	4.1	153	112	57	237	208	208	0.46	-1.12	0.000233411	0.00179994	down
Prupe.5G116100_v2.0.a1	15.3	21.54	17.85	6.12	4.24	4.82	506	725	637	189	152	149	3.491	1.804	1.66538e-25	7.74574e-23	up
Prupe.5G117100_v2.0.a1	174.98	99.51	97.72	324.7	339.75	150.16	2828	1637	1704	4902	5959	2270	0.448	-1.159	0.00985766	0.0380281	down
Prupe.5G121800_v2.0.a1	1.81	1.16	1.02	2.74	3.11	2.91	104	68	63	147	194	156	0.442	-1.178	2.19928e-06	3.4331e-05	down
Prupe.5G130300_v2.0.a1	2.3	5.01	6.66	1.48	2	2.17	85	188	265	51	80	75	2.373	1.247	0.000161434	0.00131844	up
Prupe.5G130500_v2.0.a1	0.27	0.26	0.37	1.14	1.72	0.63	10	10	15	40	70	22	0.25	-2.001	3.69116e-05	0.000379773	down
Prupe.5G130600_v2.0.a1	2.63	1.95	2.84	5.16	4.96	4.34	90	68	105	165	184	139	0.499	-1.003	3.40669e-06	4.99547e-05	down
Prupe.5G131200_v2.0.a1	79.01	41.56	60.66	113.68	127.44	129.18	3584	1919	2969	4817	6274	5481	0.476	-1.07	4.61475e-08	1.17237e-06	down
Prupe.5G132000_v2.0.a1	0.6	0.29	0.41	1.06	1.46	0.85	12	6	9	20	32	16	0.374	-1.42	0.00955038	0.0372067	down
Prupe.5G135700_v2.0.a1	2.21	1.38	1.31	4.53	6.38	2.36	36	23	23	69	113	36	0.359	-1.479	0.000245255	0.00187077	down
Prupe.5G135900_v2.0.a1	0.46	0.34	0.39	0.84	1.14	1.19	33	25	30	56	88	79	0.366	-1.45	4.22596e-06	6.00272e-05	down
Prupe.5G138000_v2.0.a1	0.43	0.38	0.32	0.72	1.05	0.83	21	19	17	33	56	38	0.419	-1.255	0.00116358	0.00680184	down
Prupe.5G138700_v2.0.a1	0.02	0.02	0.02	0.16	0.22	0.1	1	1	1	8	13	5	0.109	-3.204	0.00544708	0.0238774	down
Prupe.5G141900_v2.0.a1	0.02	0.02	0	0.24	0.34	0.08	1	1	0	12	20	4	0.053	-4.236	0.00104509	0.00624808	down
Prupe.5G144900_v2.0.a1	8.87	6.85	5.33	14.5	15.01	12.71	262	206	170	400	481	351	0.484	-1.046	6.20107e-08	1.50577e-06	down
Prupe.5G145400_v2.0.a1	0.49	0.45	0.35	1.42	1.24	0.88	55	52	43	150	152	93	0.354	-1.499	1.21002e-08	3.65199e-07	down
Prupe.5G145600_v2.0.a1	2.4	1.91	1.6	3.78	4.25	3.6	267	216	192	393	513	375	0.492	-1.022	9.22602e-09	2.8607e-07	down
Prupe.5G146100_v2.0.a1	0.35	0.64	0.46	1.23	2.17	0.64	7	13	10	23	47	12	0.346	-1.53	0.00768364	0.0313551	down
Prupe.5G148300_v2.0.a1	8.03	7.18	6.07	15.98	18.47	10.17	157	143	128	292	392	186	0.463	-1.111	8.66327e-07	1.52418e-05	down
Prupe.5G152000_v2.0.a1	7.9	13.45	12.03	4.14	4.61	4.54	445	771	731	218	282	239	2.418	1.274	2.62163e-12	1.88711e-10	up
Prupe.5G159800_v2.0.a1	51.88	27.77	35.45	83.06	98.85	87.66	1683	917	1241	2517	3480	2660	0.416	-1.265	1.73841e-10	7.98306e-09	down
Prupe.5G162100_v2.0.a1	3	1.73	1.53	5.53	6.72	3.32	147	86	81	253	357	152	0.392	-1.35	5.32087e-06	7.27868e-05	down
Prupe.5G164000_v2.0.a1	13.43	5.43	6.32	18.78	20.17	26.99	532	219	270	695	867	1000	0.372	-1.425	0.00229147	0.0117915	down
Prupe.5G164100_v2.0.a1	0.45	0.31	0.59	2.48	3.39	1.4	17	12	24	87	138	49	0.182	-2.457	7.13135e-10	2.83675e-08	down
Prupe.5G164500_v2.0.a1	6.72	10.8	8.02	4.39	4.38	3.12	198	324	255	121	140	86	2.072	1.051	9.15688e-07	1.59624e-05	up
Prupe.5G166700_v2.0.a1	1.34	0.75	0.93	2.93	3.72	1.56	84	48	63	171	252	91	0.361	-1.472	4.79044e-06	6.63852e-05	down
Prupe.5G167100_v2.0.a1	0.67	0.45	0.62	1.26	1.13	1.07	26	18	26	46	48	39	0.487	-1.038	0.00381368	0.0179121	down
Prupe.5G169500_v2.0.a1	38.48	23.37	38.33	67.37	78.52	73.56	990	612	1064	1619	2192	1770	0.444	-1.172	1.4527e-10	6.82655e-09	down
Prupe.5G170000_v2.0.a1	2.05	1.32	1.87	4.14	4.33	2.38	82	54	81	155	188	89	0.471	-1.086	9.79549e-05	0.000861272	down
Prupe.5G171500_v2.0.a1	0.15	0.03	0.03	0.38	0.63	0.19	5	1	1	12	23	6	0.165	-2.6	0.00448665	0.0204071	down
Prupe.5G173700_v2.0.a1	0.26	0.6	0.46	0.8	0.97	0.89	13	31	25	38	53	42	0.477	-1.067	0.00554224	0.0241776	down
Prupe.5G174200_v2.0.a1	4.92	4.08	3.01	8.02	7.11	8.2	109	92	72	166	171	170	0.499	-1.004	9.37182e-06	0.000117889	down
Prupe.5G175800_v2.0.a1	6.24	7.6	6.35	3.19	1.94	2.21	287	356	315	137	97	95	2.672	1.418	1.14008e-12	8.99124e-11	up
Prupe.5G176400_v2.0.a1	3.01	5.74	5.41	1.56	1.67	1.25	177	344	344	86	107	69	3.037	1.603	5.0285e-11	2.64382e-09	up
Prupe.5G178100_v2.0.a1	35.27	14.95	22.46	58.68	65.13	60.84	489	211	336	760	980	789	0.384	-1.38	1.35821e-08	3.99943e-07	down
Prupe.5G184400_v2.0.a1	6.29	5.79	6.25	16.64	15.72	14.59	538	504	577	1329	1459	1167	0.379	-1.401	7.05264e-38	1.42142e-34	down
Prupe.5G190100_v2.0.a1	10.37	11.6	13.93	30.49	27.33	31.22	158	180	229	434	452	445	0.39	-1.357	3.50275e-18	7.0596e-16	down
Prupe.5G198700_v2.0.a1	25.39	17.94	21.33	53.85	60.81	58.32	1058	761	959	2096	2750	2273	0.363	-1.462	1.6797e-23	6.21797e-21	down
Prupe.5G199200_v2.0.a1	12.84	4.86	6.91	23.24	20.35	26.81	236	91	137	399	406	461	0.341	-1.552	5.81404e-08	1.42322e-06	down
Prupe.5G200300_v2.0.a1	0.53	0.32	0.4	0.75	0.83	0.87	55	34	45	73	94	85	0.493	-1.019	0.000380005	0.00270628	down
Prupe.5G211500_v2.0.a1	28.85	21.38	26.45	50.65	56.86	53.86	1375	1037	1360	2255	2941	2401	0.461	-1.117	4.00494e-16	5.72013e-14	down
Prupe.5G211600_v2.0.a1	0.38	0.55	0.68	0.16	0.14	0.22	13	19	25	5	5	7	3.052	1.61	0.00988073	0.0380928	up
Prupe.5G213900_v2.0.a1	14	25.09	20.11	8.2	8.28	8.62	707	1290	1096	387	454	407	2.271	1.183	1.69293e-11	9.93786e-10	up
Prupe.5G217200_v2.0.a1	1.51	4.27	4.36	0.71	0.82	1	68	196	212	30	40	42	3.85	1.945	8.07553e-08	1.89009e-06	up
Prupe.5G219900_v2.0.a1	0.75	1.34	2.38	0.23	0.79	0.69	28	51	96	8	32	24	2.509	1.327	0.00821056	0.0330518	up
Prupe.5G223100_v2.0.a1	20.5	16.06	19.79	41.15	41.48	42.04	2006	1600	2089	3761	4405	3848	0.439	-1.189	2.98259e-22	9.32778e-20	down
Prupe.5G223400_v2.0.a1	0.16	0.03	0.1	0.37	0.44	0.31	6	1	4	13	18	11	0.246	-2.024	0.00782836	0.0318169	down
Prupe.5G224500_v2.0.a1	0.15	0.2	0.14	0.48	0.93	0.48	3	4	3	9	20	9	0.248	-2.014	0.00992363	0.0382094	down
Prupe.5G225600_v2.0.a1	1.86	1.42	1.78	4.37	5.53	2.63	31	24	32	68	100	41	0.391	-1.353	0.000127581	0.00107437	down
Prupe.5G228700_v2.0.a1	1.15	0.91	0.9	0.33	0.24	0.19	26	21	22	7	6	4	3.768	1.914	0.00109349	0.00647772	up
Prupe.5G229400_v2.0.a1	16.26	30.51	25.15	6.5	6.42	8.37	812	1551	1355	303	348	391	3.247	1.699	1.41405e-17	2.61729e-15	up
Prupe.5G230400_v2.0.a1	8.45	5.15	9.16	19.22	22.68	11.78	335	208	392	712	976	437	0.413	-1.274	1.82343e-07	3.87297e-06	down
Prupe.5G230800_v2.0.a1	0	0	0.04	0.05	0.49	0.38	0	0	1	1	12	8	0.048	-4.373	0.00662354	0.0279731	down
Prupe.5G232200_v2.0.a1	8.82	12.6	10.53	5.35	4.02	5.93	194	282	250	110	96	122	2.019	1.014	1.2012e-06	2.02495e-05	up
Prupe.5G233000_v2.0.a1	1.56	1.1	0.77	3.47	3.31	2.06	64	46	34	133	147	79	0.377	-1.406	6.18473e-06	8.2977e-05	down
Prupe.5G236200_v2.0.a1	5.45	12.41	9.69	3.73	2.49	4.42	125	290	240	80	62	95	2.491	1.317	8.65622e-06	0.000109801	up
Prupe.5G240300_v2.0.a1	40.35	68.57	59.43	25.12	24.36	25.69	1424	2463	2263	828	933	848	2.157	1.109	3.15888e-12	2.2038e-10	up
Prupe.5G241700_v2.0.a1	0.08	0.22	0.22	0.53	0.57	0.36	5	14	15	31	39	21	0.345	-1.536	0.00212427	0.0111167	down
Prupe.5G242300_v2.0.a1	0.27	0.24	0.31	0.71	0.66	0.5	16	15	20	40	43	28	0.426	-1.233	0.00211296	0.011074	down
Prupe.5G242500_v2.0.a1	0.29	0.2	0.19	0.92	0.94	1.13	7	5	5	21	25	26	0.218	-2.197	0.000121544	0.00103215	down
Prupe.5G244000_v2.0.a1	8.4	4.71	8.49	15.45	16.29	14.85	419	239	457	720	882	693	0.451	-1.149	1.59105e-08	4.64734e-07	down
Prupe.6G001800_v2.0.a1	20.27	14.24	15.93	45.17	68.69	53.39	513	367	435	1068	1887	1264	0.293	-1.773	8.57353e-22	2.59192e-19	down
Prupe.6G002600_v2.0.a1	0.39	0.2	0.25	0.68	0.56	0.43	29	15	20	47	45	30	0.489	-1.031	0.0111364	0.0418833	down
Prupe.6G003500_v2.0.a1	5.16	3.62	5.5	14.45	20.01	15.18	140	100	161	366	589	385	0.279	-1.841	1.32583e-19	3.12328e-17	down
Prupe.6G006200_v2.0.a1	13.41	15.67	19.19	9.02	7.52	6.7	417	496	644	262	254	195	2.012	1.009	2.0373e-09	7.37616e-08	up
Prupe.6G007500_v2.0.a1	1.39	1.29	1.52	3.65	4.62	2.74	39	37	46	96	141	72	0.369	-1.438	4.0788e-07	7.87917e-06	down
Prupe.6G008000_v2.0.a1	5.03	5.7	6.76	3.07	2.62	2.36	175	202	254	100	99	77	2.103	1.073	8.22631e-08	1.91796e-06	up
Prupe.6G008300_v2.0.a1	33.03	38	41.37	16.82	14.31	14.65	1314	1539	1776	625	618	545	2.378	1.249	3.47397e-26	1.70309e-23	up
Prupe.6G008600_v2.0.a1	0.23	0.25	0.24	0.6	0.68	0.41	9	10	10	22	29	15	0.41	-1.288	0.0134713	0.0488439	down
Prupe.6G012000_v2.0.a1	25.61	15.73	17.52	35.69	46.99	43.71	699	437	516	910	1392	1116	0.453	-1.144	3.4282e-09	1.17996e-07	down
Prupe.6G019500_v2.0.a1	1.7	3.35	3.22	8.66	11.03	4.56	69	138	141	328	485	173	0.33	-1.601	7.5792e-08	1.78544e-06	down
Prupe.6G019600_v2.0.a1	1.14	1.24	2.29	4.1	3.21	2.85	46	51	100	155	141	108	0.446	-1.165	4.97988e-05	0.000491726	down
Prupe.6G022400_v2.0.a1	2.47	2.55	2.71	6.69	11.75	6.07	60	63	71	152	310	138	0.305	-1.715	2.73787e-10	1.19957e-08	down
Prupe.6G026100_v2.0.a1	43.82	41.14	40.07	97.24	96.26	57.11	2456	2347	2423	5091	5855	2994	0.485	-1.043	7.09931e-10	2.83329e-08	down
Prupe.6G028000_v2.0.a1	1.16	2.32	2.22	0.72	1.05	0.94	79	161	163	46	78	60	2.013	1.009	0.000544825	0.00363999	up
Prupe.6G029500_v2.0.a1	404.53	228.3	295.98	561.76	646.65	626.62	12766	7333	10078	16560	22146	18496	0.493	-1.021	2.59622e-08	7.04982e-07	down
Prupe.6G030800_v2.0.a1	1.56	1.64	1.73	3.4	3.06	3.24	55	59	66	112	117	107	0.493	-1.02	6.88102e-06	9.03801e-05	down
Prupe.6G039700_v2.0.a1	7.64	14.45	10.4	5.04	3.49	4.53	305	587	448	188	151	169	2.401	1.263	1.05396e-08	3.23481e-07	up
Prupe.6G040000_v2.0.a1	0.69	1.98	1.45	0.42	0.58	0.8	23	67	52	13	21	25	2.189	1.13	0.0128546	0.0469152	up
Prupe.6G040400_v2.0.a1	37.26	32.17	31.61	68.27	74.61	54.66	1285	1129	1176	2199	2792	1763	0.497	-1.009	1.04778e-13	9.95064e-12	down
Prupe.6G042000_v2.0.a1	3.7	3.98	5.65	1.09	1.67	3.28	94	103	155	26	46	78	2.124	1.087	0.00264097	0.0132443	up
Prupe.6G042600_v2.0.a1	117.22	154.67	136.66	60.34	52.89	62.72	8052	10814	10129	3872	3943	4030	2.241	1.164	7.53733e-24	2.84833e-21	up
Prupe.6G046800_v2.0.a1	0	0	0.02	0.12	0.8	0.05	0	0	1	5	37	2	0.024	-5.37	0.00052106	0.00351227	down
Prupe.6G052800_v2.0.a1	1.73	1.27	1.16	2.04	3.15	3.19	40	30	29	44	79	69	0.48	-1.058	0.00166969	0.00910234	down
Prupe.6G054800_v2.0.a1	61.92	203.4	149.98	16.85	19.74	23.82	3096	10351	8091	787	1071	1114	6.568	2.715	1.69274e-08	4.8815e-07	up
Prupe.6G055900_v2.0.a1	0.72	0.23	0.45	1.19	1.09	0.87	31	10	21	48	51	35	0.433	-1.207	0.0052696	0.0233087	down
Prupe.6G056700_v2.0.a1	2.61	1.84	1.67	4.73	5.07	3.86	113	81	78	191	238	156	0.435	-1.2	1.36021e-07	2.98343e-06	down
Prupe.6G058100_v2.0.a1	0.47	0.8	0.53	0.16	0.23	0.34	35	61	43	11	19	24	2.359	1.238	0.00323066	0.0156436	up
Prupe.6G058300_v2.0.a1	6.52	4.47	5.78	11.81	13.63	12.94	189	132	181	320	429	351	0.424	-1.238	9.04973e-12	5.71962e-10	down
Prupe.6G058900_v2.0.a1	0.19	0.24	0.31	0	0.05	0.04	10	13	18	0	3	2	7.589	2.924	0.00186172	0.0099469	up
Prupe.6G063000_v2.0.a1	12.09	31.42	37.83	6.64	4.94	4.93	372	984	1256	191	165	142	4.738	2.244	2.05174e-06	3.2334e-05	up
Prupe.6G063700_v2.0.a1	1.12	1.12	0.67	2.53	2.04	1.32	48	49	31	101	95	53	0.48	-1.059	0.00114195	0.00669919	down
Prupe.6G065900_v2.0.a1	3.46	3.86	5.68	8.69	9.22	7.67	66	75	117	155	191	137	0.492	-1.022	7.95381e-06	0.000102322	down
Prupe.6G067000_v2.0.a1	16.72	7.5	8.91	25.6	28.13	21.06	650	297	374	930	1187	766	0.433	-1.206	0.00221061	0.0114763	down
Prupe.6G068700_v2.0.a1	1.37	0.63	0.82	3.01	3.69	2.48	45	21	29	92	131	76	0.299	-1.741	1.43583e-07	3.12285e-06	down
Prupe.6G068800_v2.0.a1	0.45	1.11	0.8	0.14	0.07	0.17	17	43	33	5	3	6	6.015	2.589	2.90901e-05	0.000312413	up
Prupe.6G068900_v2.0.a1	4.02	5.98	5.64	2.66	2.86	1.78	128	194	194	79	99	53	2.069	1.049	1.13338e-05	0.000138815	up
Prupe.6G071500_v2.0.a1	6.29	4.19	4.39	9.41	11.73	10.93	118	80	89	165	239	192	0.449	-1.155	2.42878e-07	4.97805e-06	down
Prupe.6G072300_v2.0.a1	0.68	0.97	0.74	1.12	2.43	2.1	11	16	13	17	43	32	0.405	-1.306	0.00671505	0.0282412	down
Prupe.6G072400_v2.0.a1	7.2	1.34	2.29	13.52	14.86	16.71	216	41	74	379	484	469	0.236	-2.083	0.0037604	0.0176939	down
Prupe.6G075800_v2.0.a1	7.45	12.6	8.37	4.39	3.73	4.34	396	682	480	218	215	216	2.199	1.137	3.35252e-09	1.16052e-07	up
Prupe.6G077800_v2.0.a1	60.17	51.27	47.9	121.89	126.68	80.14	716	621	615	1355	1636	892	0.471	-1.085	2.75218e-10	1.20294e-08	down
Prupe.6G085600_v2.0.a1	9.93	4.45	8.19	11.97	15.58	17.04	390	178	347	439	664	626	0.492	-1.022	5.47994e-05	0.000529854	down
Prupe.6G090800_v2.0.a1	12.24	13.95	11.92	3.32	3.19	3.53	237	275	249	60	67	64	3.675	1.878	1.832e-22	5.93405e-20	up
Prupe.6G092600_v2.0.a1	2.85	1.05	1.18	2.79	5.35	3.11	96	36	43	88	196	98	0.44	-1.185	0.0021348	0.0111562	down
Prupe.6G094600_v2.0.a1	1.16	1.1	1.31	2.98	2.78	2.69	56	54	68	134	145	121	0.411	-1.284	5.82003e-09	1.89193e-07	down
Prupe.6G096700_v2.0.a1	1.99	1.46	1.32	7.05	7.38	4.32	32	24	23	106	129	65	0.247	-2.017	4.45686e-10	1.87571e-08	down
Prupe.6G098100_v2.0.a1	9.65	19.08	18.66	3.31	3.76	4.36	175	352	365	56	74	74	3.986	1.995	1.99754e-14	2.18273e-12	up
Prupe.6G105900_v2.0.a1	9.75	7.21	6.85	30.13	26.14	12.53	178	134	135	514	518	214	0.338	-1.566	8.60981e-09	2.6742e-07	down
Prupe.6G110500_v2.0.a1	15.53	10.49	10.94	31.64	29.87	24.43	250	172	190	476	522	368	0.418	-1.258	2.59775e-11	1.47643e-09	down
Prupe.6G114100_v2.0.a1	0.53	0.52	0.74	2.38	2.34	0.57	10	10	15	42	48	10	0.329	-1.604	0.00446667	0.0203468	down
Prupe.6G118300_v2.0.a1	0.8	0.81	1.24	1.88	2.62	1.14	46	47	77	101	163	61	0.49	-1.029	0.00157791	0.00870492	down
Prupe.6G127500_v2.0.a1	0.62	0.19	0.31	2.08	2.06	1.35	26	8	14	82	94	53	0.197	-2.341	1.4883e-08	4.36128e-07	down
Prupe.6G127700_v2.0.a1	1.21	1.3	1.3	3.49	2.93	2.38	43	47	50	116	113	79	0.42	-1.251	1.18618e-06	2.00523e-05	down
Prupe.6G129600_v2.0.a1	25.81	10.2	7.61	82.6	80.92	63.22	368	148	117	1100	1252	843	0.189	-2.404	1.71837e-05	0.000198153	down
Prupe.6G132400_v2.0.a1	9.88	7.88	9.18	22.07	25.38	16.73	408	331	409	851	1137	646	0.408	-1.294	1.16336e-14	1.29461e-12	down
Prupe.6G132500_v2.0.a1	1.21	0.87	1.63	3.13	2.64	2.3	22	16	32	53	52	39	0.448	-1.158	0.00176692	0.00953838	down
Prupe.6G139600_v2.0.a1	64.12	46.96	54.28	99.64	122.81	114.92	1375	1025	1256	1996	2858	2305	0.476	-1.072	4.56035e-13	3.90189e-11	down
Prupe.6G140400_v2.0.a1	0.28	0.83	0.18	0.02	0	0.02	13	39	9	1	0	1	27.838	4.799	0.000109802	0.000945728	up
Prupe.6G141200_v2.0.a1	1.74	1.36	1.46	2.98	3.36	2.74	118	94	107	189	247	174	0.487	-1.038	1.0187e-07	2.33017e-06	down
Prupe.6G143300_v2.0.a1	8.94	5.64	6.95	13.66	16.76	14.71	341	219	286	487	694	525	0.463	-1.11	2.57305e-09	9.04505e-08	down
Prupe.6G147500_v2.0.a1	1.88	4.04	2.26	0.86	0.88	1.56	63	138	82	27	32	49	2.381	1.252	0.000565883	0.00376129	up
Prupe.6G149100_v2.0.a1	2.02	1.35	0.6	3.81	2.87	2.05	59	40	19	104	91	56	0.443	-1.175	0.0030185	0.014786	down
Prupe.6G149200_v2.0.a1	13.35	7.52	9.67	19.91	22.44	19.34	211	121	165	294	385	286	0.481	-1.055	8.89897e-07	1.55659e-05	down
Prupe.6G151500_v2.0.a1	0.58	0.38	0.07	1.44	1.34	0.57	15	10	2	35	38	14	0.296	-1.756	0.00543622	0.0238539	down
Prupe.6G152000_v2.0.a1	15.46	17.85	17.15	39.61	38.32	25.39	280	329	335	670	753	430	0.474	-1.078	1.53011e-10	7.15325e-09	down
Prupe.6G157000_v2.0.a1	228.64	362.29	331.76	141.09	128.83	163.61	4427	7140	6931	2552	2707	2963	2.049	1.035	3.49963e-11	1.92966e-09	up
Prupe.6G158100_v2.0.a1	1.9	2.02	2.15	3.78	4.42	5.04	85	92	104	158	215	211	0.443	-1.174	6.17899e-09	1.99225e-07	down
Prupe.6G161800_v2.0.a1	0.19	0	0.09	0.8	0.52	0.25	4	0	2	16	12	5	0.171	-2.548	0.00984104	0.0379882	down
Prupe.6G162000_v2.0.a1	0.57	0.25	0.55	1.1	1.52	0.85	20	9	21	36	58	28	0.385	-1.377	0.00200336	0.0105975	down
Prupe.6G162100_v2.0.a1	6.57	10.32	10.09	3.12	2.47	2.91	309	494	512	137	126	128	3.069	1.618	1.04813e-16	1.63898e-14	up
Prupe.6G163000_v2.0.a1	0.01	0.06	0.01	0.19	0.14	0.19	1	4	1	12	10	12	0.161	-2.633	0.00379049	0.0178216	down
Prupe.6G163600_v2.0.a1	2.31	3.89	3.98	1.12	1.52	2.24	42	72	78	19	30	38	2.01	1.007	0.00595167	0.0256248	up
Prupe.6G166100_v2.0.a1	5.37	8.04	9.22	2.54	1.97	2.46	231	352	428	102	92	99	3.14	1.651	4.39078e-14	4.65757e-12	up
Prupe.6G167500_v2.0.a1	0.31	0.21	0.29	0.54	0.75	0.69	13	9	13	21	34	27	0.397	-1.335	0.00495572	0.0221572	down
Prupe.6G169700_v2.0.a1	5.52	7.74	4.06	18.41	20.51	6.67	131	187	104	408	528	148	0.369	-1.438	0.00588373	0.0253805	down
Prupe.6G172800_v2.0.a1	19.91	15.47	21.23	39.27	40.22	38.77	698	552	803	1286	1530	1271	0.465	-1.106	1.33634e-15	1.79555e-13	down
Prupe.6G176700_v2.0.a1	201.17	260.77	249.4	116.09	105.66	119.87	8932	11785	11948	4815	5091	4978	2.01	1.007	4.85059e-20	1.23922e-17	up
Prupe.6G176900_v2.0.a1	1.31	1.61	1.51	0.56	0.74	0.82	90	113	112	36	55	53	2.015	1.011	9.52418e-05	0.000843551	up
Prupe.6G179400_v2.0.a1	19.92	10.48	14.22	29.12	34.31	37.11	435	233	335	594	813	758	0.432	-1.212	2.13236e-08	5.95059e-07	down
Prupe.6G179500_v2.0.a1	0.71	1.39	1.21	0.09	0.12	0.18	33	66	61	4	6	8	8.111	3.02	3.40368e-09	1.17375e-07	up
Prupe.6G182400_v2.0.a1	9.51	7.44	6.45	20	23.21	15.89	314	250	230	617	832	491	0.385	-1.379	1.43472e-13	1.31436e-11	down
Prupe.6G188700_v2.0.a1	6.37	12.8	13.81	3.85	3.11	4.48	85	174	199	48	45	56	2.781	1.476	1.33829e-06	2.22709e-05	up
Prupe.6G190400_v2.0.a1	1.38	1.4	0.88	0.66	0.57	0.43	38	39	26	17	17	11	2.132	1.092	0.0127144	0.0464998	up
Prupe.6G195100_v2.0.a1	2.67	4.95	4.86	0.83	0.69	0.72	79	149	155	23	22	20	5.381	2.428	9.18939e-14	8.81938e-12	up
Prupe.6G202500_v2.0.a1	5.31	1.53	5.43	9.35	9.41	16.24	290	85	320	477	558	830	0.341	-1.554	0.0114299	0.0428009	down
Prupe.6G207900_v2.0.a1	0.48	0.25	0.21	0.72	1.18	1.2	15	8	7	21	40	35	0.293	-1.773	0.000525698	0.00353329	down
Prupe.6G211600_v2.0.a1	9.91	5.27	7.08	16.07	17.73	18.69	349	189	269	529	678	616	0.412	-1.278	1.49347e-09	5.59713e-08	down
Prupe.6G211700_v2.0.a1	1.56	1.62	1.49	3.47	4.15	3.13	140	148	144	290	403	262	0.421	-1.247	1.62634e-13	1.4604e-11	down
Prupe.6G214500_v2.0.a1	1.49	0.98	1.17	2.77	2.75	2.35	85	57	72	147	170	125	0.451	-1.15	6.85724e-07	1.24883e-05	down
Prupe.6G217500_v2.0.a1	1.56	0.61	1.16	2.68	3.97	3.01	25	10	20	40	69	45	0.335	-1.577	0.000129953	0.00108929	down
Prupe.6G218200_v2.0.a1	0.63	1.14	0.54	1.4	2.5	1.19	13	24	12	27	56	23	0.436	-1.199	0.0116932	0.0435977	down
Prupe.6G221200_v2.0.a1	89.1	120.7	112.81	54.51	44.99	47.26	2838	3913	3877	1622	1555	1408	2.124	1.087	5.90623e-19	1.29076e-16	up
Prupe.6G221800_v2.0.a1	2.27	1.15	0.85	3.04	2.97	2.39	223	115	90	279	316	219	0.497	-1.008	0.000721197	0.00460951	down
Prupe.6G222100_v2.0.a1	0.6	0.44	0.46	2.43	2.37	0.78	28	21	23	106	120	34	0.262	-1.934	3.5592e-06	5.18974e-05	down
Prupe.6G222600_v2.0.a1	0.02	0.06	0.08	0.25	0.16	0.37	1	3	4	11	8	16	0.205	-2.285	0.00743132	0.030538	down
Prupe.6G225400_v2.0.a1	24.13	31.67	30.7	12.36	11	12.02	1273	1701	1748	609	630	593	2.363	1.241	5.1586e-24	2.03417e-21	up
Prupe.6G226200_v2.0.a1	4.59	3.62	3.2	9	9.34	6.61	101	81	76	185	223	136	0.444	-1.173	2.33201e-07	4.8178e-06	down
Prupe.6G226600_v2.0.a1	2.73	4.36	5.36	0.94	0.93	1.36	124	202	263	40	46	58	3.711	1.892	3.02506e-11	1.68836e-09	up
Prupe.6G226800_v2.0.a1	3.64	6.94	6.75	1.34	1.26	2.69	146	283	292	50	55	101	3.145	1.653	1.54935e-07	3.34169e-06	up
Prupe.6G227000_v2.0.a1	0.12	0.14	0.27	0	0.03	0	4	5	10	0	1	0	16.089	4.008	0.0104057	0.0396614	up
Prupe.6G227100_v2.0.a1	0.53	0.67	0.84	0.1	0.09	0.17	17	22	29	3	3	5	5.634	2.494	0.000172676	0.00139892	up
Prupe.6G227700_v2.0.a1	3.18	5.08	3.99	1.48	1.79	1.64	62	101	84	27	38	30	2.398	1.262	3.13533e-05	0.000332584	up
Prupe.6G228500_v2.0.a1	0.1	0.14	0.49	1.04	0.94	1.14	2	3	11	20	21	22	0.23	-2.119	0.0013122	0.00750281	down
Prupe.6G232400_v2.0.a1	25.55	14.64	16.59	36.27	41.86	33.74	595	347	417	789	1058	735	0.494	-1.016	4.45228e-07	8.50105e-06	down
Prupe.6G233100_v2.0.a1	16.63	9.09	11.01	28.33	28.41	19.03	595	331	425	947	1103	637	0.473	-1.079	1.15461e-06	1.96284e-05	down
Prupe.6G235400_v2.0.a1	14.42	6.71	5.61	38.86	53.95	35.76	743	352	312	1870	3016	1723	0.204	-2.296	1.44698e-06	2.3926e-05	down
Prupe.6G236700_v2.0.a1	5	9.55	9.32	3.13	2.04	1.77	106	206	213	62	47	35	3.328	1.735	4.80197e-09	1.60411e-07	up
Prupe.6G237000_v2.0.a1	2.88	0.98	0.67	7.21	8.28	2.75	92	32	23	215	287	82	0.245	-2.027	0.00821434	0.0330595	down
Prupe.6G238600_v2.0.a1	2.74	0.39	0.69	9.99	15.46	11.9	96	14	26	327	588	390	0.101	-3.31	6.23112e-05	0.000589908	down
Prupe.6G239000_v2.0.a1	0.99	0.9	0.92	0.49	0.29	0.44	65	60	65	30	21	27	2.235	1.16	0.000432656	0.00302193	up
Prupe.6G239500_v2.0.a1	1.74	1.72	1.82	3.63	4.21	3.26	118	119	133	230	310	207	0.46	-1.119	2.0872e-10	9.46493e-09	down
Prupe.6G241600_v2.0.a1	18.73	10.75	12.62	43.77	47.99	42.86	890	520	647	1943	2475	1905	0.305	-1.715	3.9375e-20	1.03511e-17	down
Prupe.6G249200_v2.0.a1	0.13	0.08	0.12	0.36	0.46	0.19	11	7	11	29	43	15	0.314	-1.67	0.00166118	0.00906502	down
Prupe.6G249600_v2.0.a1	1.9	1.3	1.02	0.72	0.59	0.69	62	43	36	22	21	21	2.048	1.035	0.00838751	0.0336223	up
Prupe.6G254100_v2.0.a1	6.14	4.12	4.97	11.48	11.7	7.25	221	151	193	386	457	244	0.487	-1.037	1.93896e-06	3.08385e-05	down
Prupe.6G256500_v2.0.a1	19.7	14.54	13.34	26.46	38.06	28.68	475	357	347	596	996	647	0.495	-1.013	1.14085e-07	2.57067e-06	down
Prupe.6G259000_v2.0.a1	0.32	0	0.3	0.9	0.7	0.64	8	0	8	21	19	15	0.27	-1.89	0.00986922	0.0380565	down
Prupe.6G264000_v2.0.a1	3.3	1.9	2.02	9.31	10.07	8.48	121	71	80	319	401	291	0.252	-1.99	2.83086e-19	6.41862e-17	down
Prupe.6G265500_v2.0.a1	70.01	133.54	127.76	26.55	23.64	40.89	906	1759	1784	321	332	495	3.487	1.802	8.01993e-07	1.42481e-05	up
Prupe.6G265900_v2.0.a1	19.99	19.71	17.38	5.26	5.54	5.64	781	784	733	192	235	206	3.362	1.749	1.72139e-38	3.90303e-35	up
Prupe.6G267000_v2.0.a1	1.07	1.13	0.79	0.09	0.35	0.12	39	42	31	3	14	4	5.057	2.338	2.43539e-05	0.000268382	up
Prupe.6G267500_v2.0.a1	4.4	3.41	4.03	7	8.8	7.87	175	138	173	260	380	293	0.484	-1.046	4.90279e-09	1.63178e-07	down
Prupe.6G267700_v2.0.a1	0.03	0	0.06	0.26	0.4	0.59	2	0	4	16	28	36	0.069	-3.866	1.51338e-06	2.48202e-05	down
Prupe.6G274800_v2.0.a1	0.3	0.5	0.59	0.03	0.03	0.05	21	36	45	2	2	3	13.273	3.73	1.69021e-07	3.61541e-06	up
Prupe.6G275700_v2.0.a1	9.13	5.98	5.97	15.65	15.56	14.85	414	276	292	663	766	630	0.445	-1.169	1.04586e-10	5.09634e-09	down
Prupe.6G276900_v2.0.a1	0.39	0.45	0.34	0.63	0.97	0.86	18	21	17	27	48	37	0.465	-1.105	0.00575815	0.0249277	down
Prupe.6G277500_v2.0.a1	250.9	167.94	184.79	469.56	509.69	514.28	6006	4092	4773	10500	13241	11515	0.393	-1.348	4.54026e-18	8.9517e-16	down
Prupe.6G282100_v2.0.a1	4.3	3.04	5.2	9.26	11.08	10.59	75	54	98	151	210	173	0.393	-1.347	1.01689e-08	3.13164e-07	down
Prupe.6G283700_v2.0.a1	94.86	100.37	70.39	6.8	19.62	3.91	2388	2572	1912	160	536	92	8.509	3.089	4.20627e-06	5.97943e-05	up
Prupe.6G286600_v2.0.a1	0.24	0.03	0	0.93	0.51	0.45	7	1	0	25	16	12	0.143	-2.809	0.00139543	0.00789759	down
Prupe.6G286800_v2.0.a1	1.49	0.54	0.91	2.69	2.75	1.98	41	15	27	69	82	51	0.386	-1.374	0.000301034	0.00222967	down
Prupe.6G286900_v2.0.a1	2.68	2.5	2.3	8.84	9.26	5.08	39	37	36	120	146	69	0.313	-1.676	1.75676e-08	5.0279e-07	down
Prupe.6G289400_v2.0.a1	0.12	0.32	0.26	0.69	2.38	0.3	3	8	7	16	64	7	0.2	-2.323	0.00201665	0.0106461	down
Prupe.6G289800_v2.0.a1	5.56	4.48	5.02	11.24	10.78	9.95	116	95	113	219	244	194	0.457	-1.13	6.82373e-10	2.74447e-08	down
Prupe.6G295500_v2.0.a1	27.32	65.29	61.03	16.77	20.01	29.38	994	2418	2396	570	790	1000	2.221	1.151	0.00845936	0.0337856	up
Prupe.6G296600_v2.0.a1	0.5	0.43	0.55	1.73	1.58	0.43	16	14	19	52	55	13	0.384	-1.382	0.00670088	0.0281947	down
Prupe.6G296700_v2.0.a1	1.56	1.31	2.11	3.77	3.49	3.43	35	30	51	79	85	72	0.452	-1.144	7.20085e-05	0.000665052	down
Prupe.6G297200_v2.0.a1	11.14	22.35	20.15	8.45	6.37	10.12	432	882	843	306	268	367	2.068	1.048	6.52989e-06	8.6837e-05	up
Prupe.6G297900_v2.0.a1	0.49	0.52	0.42	1.21	1.54	1.03	27	29	25	62	92	53	0.365	-1.452	5.89353e-06	7.94816e-05	down
Prupe.6G309400_v2.0.a1	3.07	4.01	4.72	8	7.69	7.45	85	113	141	207	231	193	0.494	-1.019	1.31722e-07	2.90671e-06	down
Prupe.6G315200_v2.0.a1	2.55	1.72	1.94	4.42	4.87	3.87	178	122	146	288	369	253	0.458	-1.127	7.6069e-09	2.39551e-07	down
Prupe.6G315800_v2.0.a1	9.91	19.21	19.94	8.74	7.73	7.11	222	438	482	183	188	149	2.006	1.004	1.36516e-05	0.000162698	up
Prupe.6G318100_v2.0.a1	1.77	0.25	0.57	26.98	31.73	2.3	103	15	36	1463	1999	125	0.043	-4.556	9.80505e-05	0.000861628	down
Prupe.6G318400_v2.0.a1	0.83	0.62	0.71	1.36	1.76	1.16	49	37	45	75	113	64	0.487	-1.039	0.000321285	0.00235466	down
Prupe.6G318500_v2.0.a1	0.48	0.08	0.14	0.74	1.69	0.52	19	3	6	27	72	19	0.232	-2.106	0.00124426	0.0071928	down
Prupe.6G319600_v2.0.a1	1220.11	1842.13	1607.1	628.18	592.63	756.07	26787	41165	38070	12883	14120	15526	2.274	1.185	5.21444e-16	7.33214e-14	up
Prupe.6G321300_v2.0.a1	0.21	0.18	0.17	0.51	0.59	0.38	14	12	12	31	42	23	0.37	-1.434	0.00141409	0.00797435	down
Prupe.6G325900_v2.0.a1	7.94	5.4	7.66	14.35	17.4	17.11	293	203	305	495	697	591	0.417	-1.263	1.60178e-12	1.2006e-10	down
Prupe.6G326000_v2.0.a1	0.48	0.38	0.2	0.75	0.93	0.73	26	21	12	38	55	37	0.426	-1.231	0.00246921	0.0125389	down
Prupe.6G328100_v2.0.a1	4.38	2.72	3.05	7.29	7.21	5.69	168	106	126	261	300	204	0.489	-1.033	2.00665e-06	3.17892e-05	down
Prupe.6G339800_v2.0.a1	3.03	2.16	2.49	4.67	4.34	6.54	88	64	78	127	137	178	0.478	-1.065	2.47614e-05	0.000271881	down
Prupe.6G341500_v2.0.a1	133.04	79.92	105.33	191.89	231.52	226.6	4316	2639	3687	5815	8151	6876	0.476	-1.071	1.2678e-09	4.811e-08	down
Prupe.6G343800_v2.0.a1	502	651.36	668.75	251.74	209.91	318.63	16384	21638	23550	7675	7435	9727	2.25	1.17	1.31138e-13	1.21985e-11	up
Prupe.6G345900_v2.0.a1	1.69	1.17	1.04	3.89	3.17	1.34	27	19	18	58	55	20	0.453	-1.143	0.0108096	0.0409258	down
Prupe.6G356100_v2.0.a1	17.49	10.49	12.24	27.22	32.36	31.79	983	600	742	1429	1974	1671	0.428	-1.225	3.768e-11	2.05867e-09	down
Prupe.6G359500_v2.0.a1	2.19	0.25	1.44	20.94	23.97	14.79	76	9	54	680	904	481	0.064	-3.966	6.40812e-07	1.17887e-05	down
Prupe.6G360300_v2.0.a1	25.22	18.53	17.48	39.74	40.81	39.5	718	537	537	1057	1261	1052	0.495	-1.014	8.64546e-11	4.2847e-09	down
Prupe.6G364900_v2.0.a1	4.82	2.7	3.13	6.38	6.15	9.08	114	65	80	141	158	201	0.478	-1.064	9.95108e-05	0.000872837	down
Prupe.7G000800_v2.0.a1	9.21	9.22	14.13	1.26	3.4	1.07	55	56	91	7	22	6	5.414	2.437	7.61104e-08	1.79062e-06	up
Prupe.7G001400_v2.0.a1	5.51	8.14	8.44	2.36	2.96	4.28	202	304	334	81	118	147	2.211	1.145	2.59196e-06	3.97091e-05	up
Prupe.7G008200_v2.0.a1	0.13	0.26	0.16	0.83	1.18	0.43	4	8	5	23	38	12	0.219	-2.189	0.000474354	0.00325182	down
Prupe.7G017500_v2.0.a1	2.58	1.6	1.07	6.03	7.16	5.59	76	48	34	166	229	154	0.271	-1.883	6.91955e-11	3.5356e-09	down
Prupe.7G017600_v2.0.a1	0.78	0.38	0.48	3.62	2.76	1.67	6	3	4	26	23	12	0.199	-2.33	0.000457234	0.00316074	down
Prupe.7G022400_v2.0.a1	0.42	0.75	0.68	1.44	1.92	1.07	17	31	30	55	85	41	0.401	-1.318	0.000270528	0.00203025	down
Prupe.7G024500_v2.0.a1	6.09	6.41	6.57	14.88	15.73	10.5	194	208	226	443	544	313	0.45	-1.153	1.37388e-11	8.2506e-10	down
Prupe.7G025000_v2.0.a1	1.49	0.38	1.58	2.95	3.75	2.53	27	7	31	50	74	43	0.364	-1.457	0.00118991	0.00693563	down
Prupe.7G034300_v2.0.a1	1.86	1.47	2.04	5.56	4.91	4.05	81	65	96	226	232	165	0.36	-1.476	4.14398e-12	2.80476e-10	down
Prupe.7G037300_v2.0.a1	6.15	9.15	9.41	3.99	3.47	4.36	175	265	289	106	107	116	2.022	1.016	1.13888e-06	1.93973e-05	up
Prupe.7G039800_v2.0.a1	1.06	0	0.61	31.57	21.8	21.51	21	0	13	582	467	397	0.022	-5.5	6.61897e-06	8.762e-05	down
Prupe.7G039900_v2.0.a1	0	0	0	0.71	0.83	1.26	0	0	0	14	19	25	0.009	-6.842	2.50769e-07	5.10516e-06	down
Prupe.7G040100_v2.0.a1	0.05	0	0.05	0.81	0.72	0.84	2	0	2	28	29	29	0.043	-4.545	1.14278e-07	2.57182e-06	down
Prupe.7G041200_v2.0.a1	1819.8	1914.55	1859.03	891.6	757.75	888.04	54069	57899	59597	24746	24433	24679	2.133	1.093	1.92518e-30	1.58731e-27	up
Prupe.7G045200_v2.0.a1	0.93	1.89	1.38	0.39	0.15	0.6	28	58	45	11	5	17	3.562	1.833	0.000309856	0.00228475	up
Prupe.7G045900_v2.0.a1	0	0	0	0.22	0.07	0.14	0	0	0	8	3	5	0.031	-4.999	0.00241375	0.0123333	down
Prupe.7G046400_v2.0.a1	15.88	11.05	9.97	25.54	36.27	22	257	182	174	386	637	333	0.428	-1.225	6.93189e-08	1.661e-06	down
Prupe.7G048000_v2.0.a1	0.33	0.32	0.38	0.72	0.81	0.66	19	19	24	39	51	36	0.456	-1.133	0.00197405	0.0104669	down
Prupe.7G049700_v2.0.a1	4.3	2.51	3.02	6.93	8.09	7.36	136	81	103	205	278	218	0.426	-1.231	4.17738e-08	1.0748e-06	down
Prupe.7G050900_v2.0.a1	0.25	0.46	0.23	9.09	8.02	1.08	6	11	6	201	206	24	0.051	-4.307	1.84365e-06	2.94902e-05	down
Prupe.7G051200_v2.0.a1	0.28	1.11	0.49	9.06	19.51	4.63	7	28	13	209	523	107	0.055	-4.196	7.3398e-08	1.74503e-06	down
Prupe.7G051800_v2.0.a1	11.61	12.35	8.49	81.22	83.09	25.07	364	394	287	2378	2826	735	0.167	-2.581	9.20813e-07	1.60294e-05	down
Prupe.7G052100_v2.0.a1	1.44	1.34	1.16	3.01	2.88	2	37	35	32	72	80	48	0.484	-1.046	0.000672879	0.00435518	down
Prupe.7G061800_v2.0.a1	0.38	0.1	0.18	0.72	0.95	0.66	19	5	10	34	52	31	0.274	-1.865	0.000193485	0.00154337	down
Prupe.7G064000_v2.0.a1	12.07	14.68	12.6	5.41	4.25	4.78	685	848	772	287	262	254	2.638	1.399	1.356e-24	5.72012e-22	up
Prupe.7G069500_v2.0.a1	4.96	2.57	3.16	10.14	9.44	6.72	355	187	244	678	733	450	0.397	-1.333	1.28675e-08	3.82629e-07	down
Prupe.7G072600_v2.0.a1	41.01	79.37	64.28	11.7	14.09	14.63	968	1907	1637	258	361	323	4.389	2.134	3.82975e-27	2.17087e-24	up
Prupe.7G074000_v2.0.a1	1.53	0.99	1.22	2.07	2.79	4.31	79	52	68	100	157	209	0.393	-1.348	9.62527e-06	0.000120492	down
Prupe.7G076500_v2.0.a1	2.22	1.51	1.67	4.4	4.24	2.89	136	94	110	251	281	165	0.456	-1.132	5.9717e-07	1.11098e-05	down
Prupe.7G079100_v2.0.a1	0.65	0.49	0.38	2.44	2.62	2.03	22	17	14	77	96	64	0.209	-2.261	2.9558e-11	1.65479e-09	down
Prupe.7G083100_v2.0.a1	0.65	0.48	0.3	4.12	1.58	0.7	8	6	4	47	21	8	0.22	-2.183	0.00194689	0.010338	down
Prupe.7G085200_v2.0.a1	13.88	6.89	8.13	21.3	25.24	29.4	639	323	404	916	1261	1266	0.371	-1.432	8.53357e-05	0.000768728	down
Prupe.7G087200_v2.0.a1	0.32	0.21	0.2	0.91	1.56	1.07	6	4	4	16	32	19	0.196	-2.349	0.000184093	0.00147625	down
Prupe.7G087400_v2.0.a1	0.12	0.23	0	1.05	1.6	0.62	2	4	0	17	30	10	0.1	-3.323	0.000128804	0.00108115	down
Prupe.7G088100_v2.0.a1	0.91	0.34	0.48	1.44	1.39	1.04	44	17	25	65	73	47	0.437	-1.195	0.00199264	0.010547	down
Prupe.7G089000_v2.0.a1	7.48	4.23	4.71	15.97	15.5	8.62	193	111	131	385	434	208	0.4	-1.323	6.78873e-07	1.23982e-05	down
Prupe.7G089300_v2.0.a1	37.31	26.96	33.1	64.61	72.34	66.32	1384	1018	1325	2239	2912	2301	0.465	-1.104	4.05256e-15	4.93352e-13	down
Prupe.7G094900_v2.0.a1	2.77	4.35	4.04	1.2	0.43	1.48	42	67	66	17	7	21	3.497	1.806	3.50374e-05	0.000364627	up
Prupe.7G096100_v2.0.a1	0.09	0.07	0.04	0.29	0.58	0.19	4	3	2	12	28	8	0.179	-2.48	0.00189434	0.0100767	down
Prupe.7G097600_v2.0.a1	1.46	0.52	0.78	2.58	3.67	1.89	52	19	30	86	142	63	0.331	-1.596	3.49944e-05	0.000364387	down
Prupe.7G098300_v2.0.a1	2.81	2.38	1.82	5.22	5.47	3.86	80	69	56	139	169	103	0.467	-1.1	9.34227e-06	0.000117615	down
Prupe.7G098400_v2.0.a1	0.42	0.42	0.34	2.34	3.02	2.47	7	7	6	36	54	38	0.145	-2.782	8.01868e-09	2.50777e-07	down
Prupe.7G098500_v2.0.a1	1.53	1.17	3.15	0.88	0.85	0.45	58	45	129	31	35	16	2.609	1.383	0.00101981	0.00612808	up
Prupe.7G100800_v2.0.a1	34.6	21.65	24.95	57.78	65.75	58.56	2572	1638	2001	4012	5304	4071	0.434	-1.204	9.39123e-13	7.70803e-11	down
Prupe.7G100900_v2.0.a1	0.86	1.37	1.44	0.53	0.52	0.64	26	42	47	15	17	18	2.102	1.072	0.0095419	0.0371966	up
Prupe.7G101800_v2.0.a1	0.19	0.06	0.3	0.52	0.74	0.55	6	2	10	15	25	16	0.299	-1.744	0.00721771	0.0298568	down
Prupe.7G104600_v2.0.a1	1.34	4.25	2.07	0.8	0.41	0.64	18	58	30	10	6	8	4.009	2.003	0.000432511	0.00302193	up
Prupe.7G105400_v2.0.a1	2.34	4.06	2.83	0.97	1.39	1.41	108	191	141	42	70	61	2.345	1.229	5.22583e-06	7.16487e-05	up
Prupe.7G107800_v2.0.a1	0.92	1.19	0.71	2.56	2.86	1.29	35	46	29	91	118	46	0.406	-1.302	0.000185385	0.00148267	down
Prupe.7G108100_v2.0.a1	0.16	0.21	0.03	0.84	0.87	0.43	6	8	1	29	35	15	0.179	-2.482	0.000142901	0.00118387	down
Prupe.7G110700_v2.0.a1	9.7	5.69	5.96	22.53	25.49	20.32	365	218	242	792	1041	715	0.304	-1.717	2.81048e-17	4.85518e-15	down
Prupe.7G113500_v2.0.a1	0.68	0.79	0.32	1.42	2.17	0.89	22	26	11	43	76	27	0.384	-1.38	0.00236586	0.0121296	down
Prupe.7G116800_v2.0.a1	2.52	3.45	2.77	0.71	0.5	1.02	106	148	126	28	23	40	3.804	1.927	1.003e-10	4.90391e-09	up
Prupe.7G117600_v2.0.a1	7.58	2.69	3.36	58.98	56.18	37.78	249	90	119	1810	2003	1161	0.088	-3.514	4.66715e-12	3.101e-10	down
Prupe.7G119100_v2.0.a1	0.11	0.09	0.33	0.8	1.13	0.26	6	5	19	40	65	13	0.239	-2.067	0.000834668	0.00518672	down
Prupe.7G119500_v2.0.a1	1	1.47	0.95	0.47	0.52	0.3	32	48	33	14	18	9	2.563	1.358	0.00195049	0.0103541	up
Prupe.7G123100_v2.0.a1	1.34	0.92	0.98	4.62	3.64	1.74	33	23	26	106	97	40	0.316	-1.661	1.40429e-05	0.00016627	down
Prupe.7G124300_v2.0.a1	2.6	3.24	4.06	1.36	0.85	0.81	82	104	138	40	29	24	3.187	1.672	4.16777e-08	1.0748e-06	up
Prupe.7G125400_v2.0.a1	0.75	0.58	0.51	1.39	1.38	1.43	19	15	14	33	38	34	0.424	-1.239	0.00244626	0.0124572	down
Prupe.7G125900_v2.0.a1	97.22	83.89	90.21	178.58	200.89	147.8	2457	2158	2460	4216	5510	3494	0.5	-1.001	5.19487e-15	6.15881e-13	down
Prupe.7G126100_v2.0.a1	2.08	3.68	3.34	1.33	0.93	0.84	74	133	128	44	36	28	2.84	1.506	6.33361e-07	1.16872e-05	up
Prupe.7G128600_v2.0.a1	2.05	1.53	1.94	5.89	10.71	5.84	50	38	51	134	283	133	0.239	-2.067	1.44688e-12	1.10688e-10	down
Prupe.7G129700_v2.0.a1	59.72	94.15	81.8	40.46	33.73	37.63	1310	2102	1936	829	803	772	2.033	1.024	1.05549e-11	6.48999e-10	up
Prupe.7G129900_v2.0.a1	23.65	38.32	31.35	14.73	11.6	14.67	667	1100	954	388	355	387	2.196	1.135	3.8796e-11	2.10695e-09	up
Prupe.7G130100_v2.0.a1	5.42	4	6.61	2.12	2.07	1.48	145	109	191	53	60	37	2.748	1.459	7.3553e-08	1.74631e-06	up
Prupe.7G134500_v2.0.a1	35.03	15.95	17.16	86.82	87.26	66.17	613	284	324	1419	1657	1083	0.278	-1.848	5.54012e-06	7.53315e-05	down
Prupe.7G136500_v2.0.a1	0.57	0.71	0.55	3.87	3.54	2.98	26	33	27	166	176	128	0.169	-2.562	1.71732e-23	6.2301e-21	down
Prupe.7G138500_v2.0.a1	1.03	0.91	0.77	1.51	2.15	1.58	59	53	48	81	134	85	0.499	-1.003	0.000173258	0.00140149	down
Prupe.7G138900_v2.0.a1	0.14	0.07	0.02	0.38	0.34	0.3	8	4	1	20	21	16	0.214	-2.223	0.00143884	0.00807521	down
Prupe.7G141000_v2.0.a1	0	0	0.05	0.24	0.21	0.42	0	0	2	9	9	16	0.053	-4.241	0.000945922	0.00576548	down
Prupe.7G141200_v2.0.a1	0	0	0.12	0.34	0.7	0.2	0	0	4	10	24	6	0.094	-3.416	0.00202895	0.0106986	down
Prupe.7G142200_v2.0.a1	1.55	2.52	2.34	1	0.6	1.09	38	63	62	23	16	25	2.311	1.209	0.00141873	0.00799205	up
Prupe.7G144800_v2.0.a1	0.15	0.12	0.16	0.35	0.52	0.47	5	4	6	11	19	15	0.309	-1.694	0.0107081	0.0406093	down
Prupe.7G147900_v2.0.a1	1.91	2.78	2.15	7.21	15.29	9.72	64	95	78	226	557	305	0.205	-2.289	8.53012e-18	1.64604e-15	down
Prupe.7G150300_v2.0.a1	0.46	0.14	0.2	1.53	0.63	0.61	13	4	6	40	19	16	0.285	-1.812	0.00405826	0.0188413	down
Prupe.7G150400_v2.0.a1	0.22	0.19	0.33	0.06	0.06	0.1	15	13	24	4	4	6	3.389	1.761	0.00866381	0.0344181	up
Prupe.7G151200_v2.0.a1	1.67	2.25	1.57	1.08	0.77	0.76	68	93	69	41	34	29	2.038	1.027	0.000684557	0.0044205	up
Prupe.7G153000_v2.0.a1	0.09	0.19	0.11	0.48	0.67	0.38	4	8	5	19	31	15	0.244	-2.033	0.000833834	0.00518332	down
Prupe.7G153800_v2.0.a1	0.25	1.02	1.59	0.26	0	0	4	17	28	4	0	0	10.885	3.444	0.00220716	0.0114617	up
Prupe.7G154800_v2.0.a1	1.61	1.19	1.43	3.51	3.65	3.23	73	55	70	149	180	137	0.394	-1.342	8.44646e-10	3.30908e-08	down
Prupe.7G156100_v2.0.a1	2.33	0.78	1.33	13.95	19.73	19.94	44	15	27	246	404	352	0.08	-3.64	1.0296e-33	1.334e-30	down
Prupe.7G157100_v2.0.a1	29.26	14.96	19.32	71.8	80.82	69.26	859	447	612	1969	2575	1902	0.279	-1.84	4.11429e-19	9.21348e-17	down
Prupe.7G159000_v2.0.a1	0.85	0.84	0.69	1.28	2.26	1.28	40	40	35	56	115	56	0.477	-1.067	0.00111331	0.00657581	down
Prupe.7G162300_v2.0.a1	9.59	14.74	10.59	6.48	4.45	5.75	282	441	336	178	142	158	2.025	1.018	4.12538e-07	7.95221e-06	up
Prupe.7G168300_v2.0.a1	17.65	14.89	17.04	39.5	41.34	27.81	530	455	552	1108	1347	781	0.443	-1.173	1.38129e-13	1.27832e-11	down
Prupe.7G172600_v2.0.a1	0.69	0.72	1.22	1.96	2.27	1.43	35	37	67	93	125	68	0.45	-1.151	0.00017302	0.00140045	down
Prupe.7G175700_v2.0.a1	2.39	2.64	2.16	6.74	5.23	5.37	88	99	86	232	209	185	0.402	-1.315	1.7975e-11	1.04839e-09	down
Prupe.7G180700_v2.0.a1	20.56	38.36	25.49	10.2	10.57	11.45	762	1447	1019	353	425	397	2.52	1.333	2.10514e-12	1.55224e-10	up
Prupe.7G181400_v2.0.a1	774.68	336.47	430.39	1027.1	1039.88	1136.97	26805	11850	16068	33198	39048	36797	0.47	-1.09	0.0073145	0.0301266	down
Prupe.7G183200_v2.0.a1	7.22	5.34	4.64	16.61	15.85	11.58	506	381	351	1087	1205	759	0.38	-1.394	9.03614e-14	8.71843e-12	down
Prupe.7G184100_v2.0.a1	0.33	0.24	0.3	1.06	1.09	1.12	23	17	22	68	81	72	0.259	-1.947	1.45654e-09	5.47003e-08	down
Prupe.7G189400_v2.0.a1	2.11	1.82	1.99	4.13	5.26	3.17	59	52	60	108	160	83	0.456	-1.133	1.46145e-05	0.000171914	down
Prupe.7G189600_v2.0.a1	0.34	0.13	0.1	0.56	0.6	0.48	13	5	4	20	25	17	0.335	-1.58	0.00952321	0.0371407	down
Prupe.7G192600_v2.0.a1	3.23	3.42	6.52	0.61	0.99	2.37	51	55	111	9	17	35	3.195	1.676	0.000390806	0.00277341	up
Prupe.7G193200_v2.0.a1	59.06	27.15	42.03	119.7	146.96	132.91	1451	679	1114	2747	3918	3054	0.313	-1.676	1.44072e-06	2.3866e-05	down
Prupe.7G193600_v2.0.a1	35.89	48.03	46.45	64.21	86.03	107.01	757	1031	1057	1265	1969	2111	0.488	-1.036	1.09076e-08	3.33649e-07	down
Prupe.7G195500_v2.0.a1	32.15	19.92	27.08	52.66	69.1	59.06	856	540	778	1310	1997	1471	0.425	-1.233	1.00698e-11	6.2985e-10	down
Prupe.7G197100_v2.0.a1	11.9	10.91	14.93	29.32	30.97	18.98	625	583	846	1438	1765	932	0.463	-1.112	7.25579e-10	2.86992e-08	down
Prupe.7G200100_v2.0.a1	0.75	0.3	0.42	6.52	13.72	10.53	10	4	6	81	198	131	0.046	-4.446	6.21075e-23	2.1256e-20	down
Prupe.7G200300_v2.0.a1	3.01	3.51	4.67	8.17	13.62	11.76	43	51	72	109	211	157	0.322	-1.634	1.33362e-09	5.05021e-08	down
Prupe.7G201000_v2.0.a1	1	2.3	1.92	0.52	0.54	1.09	41	96	85	20	24	42	2.327	1.218	0.0024462	0.0124572	up
Prupe.7G201600_v2.0.a1	6.91	5.2	5.39	13.75	11.8	8.91	184	141	155	342	341	222	0.494	-1.017	4.54315e-07	8.66542e-06	down
Prupe.7G208400_v2.0.a1	0.02	0.02	0.12	0.52	0.43	0.14	1	1	6	22	21	6	0.151	-2.729	0.00179227	0.00963543	down
Prupe.7G210700_v2.0.a1	0.02	0.02	0.02	0.1	0.21	0.22	1	1	1	4	10	9	0.121	-3.047	0.00985725	0.0380281	down
Prupe.7G210800_v2.0.a1	0.57	0.93	0.2	3.22	2.95	1.93	26	43	10	137	146	82	0.203	-2.303	5.11127e-09	1.69185e-07	down
Prupe.7G212300_v2.0.a1	27.98	21.89	30.36	54.14	56.71	53.85	801	638	938	1448	1762	1442	0.473	-1.081	5.98257e-15	6.95627e-13	down
Prupe.7G216500_v2.0.a1	6.32	3.48	6.05	10.28	15.14	6.82	323	181	334	491	840	326	0.48	-1.059	0.0124059	0.0457565	down
Prupe.7G216800_v2.0.a1	0.82	0.4	0.55	1.52	1.43	2.25	18	9	13	31	34	46	0.332	-1.592	0.000487813	0.00332273	down
Prupe.7G218400_v2.0.a1	0.03	0	0.07	0.37	0.3	0.37	1	0	3	13	12	13	0.096	-3.38	0.00068747	0.00443773	down
Prupe.7G221700_v2.0.a1	40.68	21.92	35.32	109.61	100.03	71.77	600	329	562	1510	1601	990	0.34	-1.557	4.47389e-13	3.84606e-11	down
Prupe.7G231100_v2.0.a1	2.44	4.36	3.91	1.67	1.12	1.1	78	142	135	50	39	33	2.66	1.411	1.8051e-06	2.89503e-05	up
Prupe.7G231200_v2.0.a1	0.22	0.09	0.51	0.05	0.08	0.02	10	4	25	2	4	1	5.168	2.37	0.0138385	0.0499436	up
Prupe.7G233000_v2.0.a1	2.16	7.21	8.5	1.85	2.04	1.04	40	136	170	32	41	18	3.486	1.801	3.44667e-05	0.000360134	up
Prupe.7G233400_v2.0.a1	0.1	0	0.15	0.92	1.41	0.65	3	0	5	27	48	19	0.08	-3.643	5.4138e-07	1.01552e-05	down
Prupe.7G235300_v2.0.a1	0.59	0.55	0.63	1.5	1.47	0.86	52	49	60	123	140	71	0.449	-1.155	2.49947e-05	0.000273945	down
Prupe.7G236600_v2.0.a1	33.27	25.09	25.83	63.14	70.55	63.29	1540	1182	1290	2730	3544	2740	0.415	-1.269	4.30802e-20	1.11633e-17	down
Prupe.7G237200_v2.0.a1	35.1	20.6	18.02	77.02	74.68	51.84	621	371	344	1273	1434	858	0.354	-1.499	9.05309e-11	4.43822e-09	down
Prupe.7G239400_v2.0.a1	10.93	5.49	1.2	24.26	29.03	26.21	219	112	26	454	631	491	0.217	-2.204	0.00653655	0.0276637	down
Prupe.7G241800_v2.0.a1	11.92	8.81	13.14	32.83	38.71	34.77	206	155	245	530	726	562	0.309	-1.694	4.92914e-23	1.71942e-20	down
Prupe.7G243000_v2.0.a1	18.26	12.88	13.32	34.66	40.35	32.65	507	364	399	899	1216	848	0.401	-1.318	1.82985e-15	2.38789e-13	down
Prupe.7G244600_v2.0.a1	9.99	12.9	15.34	6.84	4.37	5.68	175	230	290	112	83	93	2.196	1.135	4.72859e-07	8.99077e-06	up
Prupe.7G245400_v2.0.a1	61.48	30.67	38.96	87.4	106.83	100.51	1217	618	832	1616	2295	1861	0.434	-1.206	0.0004433	0.00308063	down
Prupe.7G248900_v2.0.a1	0.61	0.43	1.29	1.92	6.45	2.1	18	13	41	53	207	58	0.216	-2.214	8.02464e-06	0.000103087	down
Prupe.7G249700_v2.0.a1	0.31	1.33	0.73	1.76	1.51	1.75	11	48	28	58	58	58	0.455	-1.137	0.00667506	0.0281252	down
Prupe.7G256200_v2.0.a1	1.08	0.47	0.82	2.86	2.93	1.43	34	15	28	84	100	42	0.321	-1.639	2.96217e-05	0.000317558	down
Prupe.7G264200_v2.0.a1	3.05	2.98	3.6	9.84	9.48	5.9	172	171	219	518	580	311	0.371	-1.43	3.58641e-13	3.12759e-11	down
Prupe.7G267500_v2.0.a1	0.13	0.15	0.47	0.94	1.09	0.7	7	8	27	47	63	35	0.266	-1.908	8.53519e-05	0.000768728	down
Prupe.7G268900_v2.0.a1	7.38	13.83	11.3	0.47	0.47	1.33	219	418	362	13	15	37	13.852	3.792	1.17155e-28	7.87061e-26	up
Prupe.8G005400_v2.0.a1	6.13	5.23	5.75	2.31	2.4	3.46	664	577	672	234	282	351	2.026	1.018	1.88e-08	5.34503e-07	up
Prupe.8G007000_v2.0.a1	0.48	0.45	0.3	0.99	1.46	0.8	32	31	22	62	106	50	0.368	-1.443	3.32367e-05	0.000348889	down
Prupe.8G007800_v2.0.a1	1.97	4.13	3.65	1.34	1.57	1.24	44	94	88	28	38	26	2.259	1.175	0.000606076	0.00398752	up
Prupe.8G010500_v2.0.a1	9.78	3.51	5.17	15.73	18.28	15.8	342	125	195	514	694	517	0.363	-1.464	0.00125739	0.00724562	down
Prupe.8G021300_v2.0.a1	1.8	1.77	1.69	0.7	0.66	0.52	63	63	64	23	25	17	2.709	1.438	1.32098e-05	0.000157744	up
Prupe.8G025400_v2.0.a1	181.18	205.08	239.97	112.93	76.64	88.47	4668	5378	6671	2718	2143	2132	2.181	1.125	1.48614e-14	1.64373e-12	up
Prupe.8G028900_v2.0.a1	12.33	7.12	9.96	23.16	23.6	22.65	359	211	313	630	746	617	0.412	-1.279	1.28997e-11	7.79957e-10	down
Prupe.8G030200_v2.0.a1	10.38	9.74	9.62	22.12	21.26	17.49	198	189	198	394	440	312	0.474	-1.078	1.44099e-12	1.10688e-10	down
Prupe.8G030300_v2.0.a1	1.73	0.94	1.08	5.94	6.29	3.16	76	42	51	244	300	130	0.237	-2.076	5.9589e-12	3.90211e-10	down
Prupe.8G032500_v2.0.a1	0.16	1.56	0.6	0	0.12	0.03	6	61	25	0	5	1	14.361	3.844	6.81137e-05	0.000633597	up
Prupe.8G033000_v2.0.a1	1.34	1.24	0.7	0.79	0.31	0.36	64	60	36	35	16	16	2.205	1.141	0.00862944	0.0343116	up
Prupe.8G035100_v2.0.a1	10.47	7.42	9.46	23.9	24.32	17.23	986	711	961	2102	2485	1517	0.407	-1.297	5.28469e-15	6.22461e-13	down
Prupe.8G048100_v2.0.a1	2.97	1.57	2.16	7.27	8.71	5.39	115	62	90	263	366	195	0.305	-1.712	2.25416e-11	1.29804e-09	down
Prupe.8G049200_v2.0.a1	0.83	1.66	1.8	0.77	0.66	0.59	30	61	70	26	26	20	2.044	1.031	0.00727563	0.0300142	up
Prupe.8G051400_v2.0.a1	0.63	0.31	0.68	2.46	2.28	1.19	18	9	21	66	71	32	0.265	-1.914	8.58228e-06	0.000109092	down
Prupe.8G053300_v2.0.a1	6.56	7.05	5.34	3.37	3.14	2.62	575	629	505	276	299	215	2.009	1.007	8.35635e-11	4.17072e-09	up
Prupe.8G053700_v2.0.a1	178.79	192.64	182.02	83.44	67.72	73.65	4459	4890	4898	1944	1833	1718	2.385	1.254	2.29937e-36	3.79167e-33	up
Prupe.8G057600_v2.0.a1	37.76	40.32	43.7	19.29	16.78	21.09	1524	1656	1903	727	735	796	2.062	1.044	1.26048e-17	2.3571e-15	up
Prupe.8G063500_v2.0.a1	10.35	11.52	11.56	5.03	4.68	5.2	377	427	454	171	185	177	2.172	1.119	4.65196e-15	5.55145e-13	up
Prupe.8G064100_v2.0.a1	81.95	157.65	161.39	60.53	46.6	45.72	2129	4169	4524	1469	1314	1111	2.529	1.339	3.69967e-11	2.02744e-09	up
Prupe.8G064500_v2.0.a1	11.61	16.24	15.78	5.37	8.16	6.82	375	534	550	162	286	206	2.065	1.046	2.08531e-08	5.82827e-07	up
Prupe.8G065500_v2.0.a1	2.26	4.2	2.76	10.44	6.76	6.81	28	53	37	121	91	79	0.372	-1.428	3.41784e-06	5.00777e-05	down
Prupe.8G065800_v2.0.a1	0.26	0.09	0.24	0.84	1.76	0.93	3	1	3	9	22	10	0.161	-2.633	0.00206268	0.0108449	down
Prupe.8G066900_v2.0.a1	3.07	4.6	4.11	1.11	1.43	1.14	101	154	146	34	51	35	3.087	1.626	5.35918e-10	2.22751e-08	up
Prupe.8G068800_v2.0.a1	0	0	0	0.54	0.1	0.24	0	0	0	9	2	4	0.033	-4.912	0.00407075	0.0188896	down
Prupe.8G071000_v2.0.a1	7.38	6.62	7.23	16.25	14.7	11.53	104	95	110	214	225	152	0.485	-1.044	1.32115e-07	2.9083e-06	down
Prupe.8G072000_v2.0.a1	8.41	22.75	15.96	8.48	6.63	5.62	208	573	426	196	178	130	2.188	1.13	4.68186e-05	0.000467284	up
Prupe.8G076200_v2.0.a1	128.19	165.37	160.33	81.22	69.47	63.6	7650	10045	10324	4528	4499	3550	2.049	1.035	6.67394e-19	1.44117e-16	up
Prupe.8G078700_v2.0.a1	0.67	0.33	0.38	1.66	1.68	2.02	10	5	6	23	27	28	0.249	-2.003	0.000233324	0.00179994	down
Prupe.8G078800_v2.0.a1	0.44	0.05	0.31	0.77	1.02	0.89	8	1	6	13	20	15	0.292	-1.774	0.0124693	0.0458879	down
Prupe.8G082300_v2.0.a1	12.28	6.98	8.22	16.51	20.51	16.93	356	206	257	447	645	459	0.496	-1.013	1.552e-06	2.53163e-05	down
Prupe.8G083400_v2.0.a1	908.4	615.21	784.4	1757.15	2070.25	2122.87	33055	22786	30797	59728	81754	72253	0.377	-1.409	1.19764e-19	2.85841e-17	down
Prupe.8G083600_v2.0.a1	22.68	13.97	17.72	39.9	46.95	45.09	791	496	667	1300	1777	1471	0.401	-1.32	6.07775e-14	6.05738e-12	down
Prupe.8G083800_v2.0.a1	0.83	1.13	0.87	2.38	3.17	1.86	24	33	27	64	99	50	0.369	-1.44	1.3059e-05	0.000156149	down
Prupe.8G086500_v2.0.a1	2.82	3.32	3.17	6.77	7.2	6.88	131	157	159	294	363	299	0.432	-1.212	2.22726e-15	2.86526e-13	down
Prupe.8G093200_v2.0.a1	0.7	1.63	0.95	0.32	0.07	0.28	19	45	28	8	2	7	4.876	2.286	0.000216938	0.00169321	up
Prupe.8G095800_v2.0.a1	19.73	7.38	10.5	36.03	50.89	39.34	289	110	166	493	809	539	0.291	-1.78	0.000105075	0.000915443	down
Prupe.8G096300_v2.0.a1	0	0	0	0.4	0.52	0.13	0	0	0	6	9	2	0.031	-5.022	0.00246141	0.0125133	down
Prupe.8G096400_v2.0.a1	190.56	375.06	353.85	113.89	97.18	114	3903	7819	7820	2179	2160	2184	2.721	1.444	5.02794e-14	5.15264e-12	up
Prupe.8G099800_v2.0.a1	3.32	1.75	1.7	5.65	4.1	5.01	56	30	31	89	75	79	0.447	-1.163	0.000449354	0.00311564	down
Prupe.8G100800_v2.0.a1	0	0	0	0.84	0.27	0.42	0	0	0	8	3	4	0.033	-4.902	0.00346346	0.0165703	down
Prupe.8G101200_v2.0.a1	176.4	286	228.3	111.92	103.61	116.7	9457	15606	13206	5605	6028	5852	2.002	1.002	3.71649e-12	2.56325e-10	up
Prupe.8G107300_v2.0.a1	0.54	1.07	1.33	0.32	0.09	0.11	11	22	29	6	2	2	5.612	2.489	0.000801015	0.00502755	up
Prupe.8G110900_v2.0.a1	0	0.09	0	0.66	0.89	1.69	0	1	0	7	11	18	0.027	-5.199	0.000217119	0.0016939	down
Prupe.8G112200_v2.0.a1	19.75	23.11	17.46	44	45.56	42.97	173	206	165	360	433	352	0.44	-1.185	8.65404e-15	9.93517e-13	down
Prupe.8G113800_v2.0.a1	8.77	14.68	18.11	6.41	7.2	5.12	183	312	408	125	163	100	2.141	1.098	7.40564e-06	9.66409e-05	up
Prupe.8G115400_v2.0.a1	10.38	18.09	17.8	3.56	3.49	6.44	181	321	335	58	66	105	3.301	1.723	6.86076e-10	2.75326e-08	up
Prupe.8G120900_v2.0.a1	0.55	0.22	0.26	1.42	1.02	1.24	10	4	5	24	20	21	0.271	-1.884	0.00152425	0.00845258	down
Prupe.8G125800_v2.0.a1	11.24	8.51	8.4	19.9	19.09	17.86	418	322	337	691	770	621	0.481	-1.056	4.38769e-12	2.92604e-10	down
Prupe.8G129200_v2.0.a1	0.67	0.38	0.59	1.2	1.4	0.96	57	33	54	96	130	77	0.444	-1.17	5.47173e-05	0.000529781	down
Prupe.8G130100_v2.0.a1	42.63	48.8	45.19	16.51	12.15	20.02	1161	1353	1328	420	359	510	2.713	1.44	1.07307e-17	2.02755e-15	up
Prupe.8G130600_v2.0.a1	0.34	0.41	0.29	0.03	0.05	0.03	13	16	12	1	2	1	9.534	3.253	0.0007819	0.00493833	up
Prupe.8G130700_v2.0.a1	0.87	0.5	0.62	0.11	0.17	0.3	34	20	26	4	7	11	3.359	1.748	0.00225338	0.0116501	up
Prupe.8G131400_v2.0.a1	1.16	1.27	1.14	4.24	5.24	1.85	37	41	39	126	181	55	0.305	-1.712	1.02234e-06	1.76277e-05	down
Prupe.8G131600_v2.0.a1	0.58	0.43	0.27	0.9	1.15	0.64	24	18	12	35	52	25	0.455	-1.135	0.00983275	0.0379643	down
Prupe.8G132500_v2.0.a1	0.86	1.3	0.98	0.59	0.27	0.38	55	85	68	35	19	23	2.464	1.301	0.000232417	0.00179472	up
Prupe.8G142000_v2.0.a1	1.25	0.77	1	2.02	2.77	1.93	67	42	58	101	161	97	0.436	-1.197	1.18774e-05	0.00014411	down
Prupe.8G147000_v2.0.a1	0.08	0	0	0.68	0.23	0.13	2	0	0	15	6	3	0.078	-3.679	0.00946345	0.0369792	down
Prupe.8G147500_v2.0.a1	4.15	5.43	2.75	0.46	1.09	1.29	144	192	103	15	41	42	4.161	2.057	8.57038e-09	2.66652e-07	up
Prupe.8G148500_v2.0.a1	30.25	81.99	63.24	7.21	6.86	8.74	1487	4102	3354	331	366	402	7.367	2.881	1.02612e-12	8.30928e-11	up
Prupe.8G150600_v2.0.a1	0.87	1.71	1.17	0.51	0.22	0.31	33	66	48	18	9	11	3.521	1.816	5.61248e-05	0.000541201	up
Prupe.8G153500_v2.0.a1	51.2	86.59	50.91	173.93	121.78	86.03	728	1253	781	2310	1879	1144	0.479	-1.063	0.0038977	0.0182265	down
Prupe.8G159000_v2.0.a1	0	0	0	0.1	0.3	0.03	0	0	0	3	10	1	0.038	-4.708	0.00960069	0.0373478	down
Prupe.8G160100_v2.0.a1	2.69	3.01	4.22	0.5	0.86	0.84	58	66	98	10	20	17	4.347	2.12	1.66918e-08	4.82608e-07	up
Prupe.8G162100_v2.0.a1	0.32	0.11	0.57	1.59	1.48	0.87	11	4	21	51	55	28	0.249	-2.006	7.86314e-05	0.000717452	down
Prupe.8G164600_v2.0.a1	11.85	6.68	7.54	18.64	19.85	15.99	554	318	380	814	1007	699	0.466	-1.1	7.34031e-08	1.74503e-06	down
Prupe.8G165200_v2.0.a1	1.46	1.45	1.38	3.27	3.31	3.12	90	91	92	188	221	180	0.429	-1.221	2.40477e-11	1.3717e-09	down
Prupe.8G165900_v2.0.a1	32.65	29.2	31.82	68.43	73.11	70.38	1027	935	1080	2011	2496	2071	0.428	-1.223	1.47581e-31	1.33849e-28	down
Prupe.8G167700_v2.0.a1	1.46	2.31	1.62	0.65	0.23	0.85	46	74	55	19	8	25	3.031	1.6	0.000252859	0.00191989	up
Prupe.8G171000_v2.0.a1	0	0	0.03	0.31	0.61	0.19	0	0	1	10	23	6	0.026	-5.251	0.000200473	0.00158724	down
Prupe.8G173800_v2.0.a1	62.55	93.77	98.56	32.68	29.06	35.36	2727	4161	4636	1331	1375	1442	2.53	1.339	9.2654e-18	1.76911e-15	up
Prupe.8G174600_v2.0.a1	2.66	2.17	2	5.99	4.88	5.87	100	83	81	210	199	206	0.396	-1.337	7.89913e-11	3.99115e-09	down
Prupe.8G174900_v2.0.a1	0.37	0.49	0.38	0.04	0.15	0	9	12	10	1	4	0	5.884	2.557	0.0118959	0.0441628	up
Prupe.8G178000_v2.0.a1	1.12	0.87	0.73	2.69	2.78	1.64	64	51	45	144	173	88	0.371	-1.431	2.98348e-07	5.96664e-06	down
Prupe.8G180700_v2.0.a1	3.33	2.21	2.32	6.29	7.93	6.99	132	89	99	233	341	259	0.359	-1.478	2.81583e-12	2.01088e-10	down
Prupe.8G180900_v2.0.a1	23.25	12.8	18.16	35.08	36.51	36.91	903	506	761	1273	1539	1341	0.486	-1.04	4.7919e-08	1.2089e-06	down
Prupe.8G185400_v2.0.a1	4.51	3.19	3.31	9.91	9.94	6.92	389	280	308	798	930	558	0.401	-1.32	1.13189e-12	8.96567e-11	down
Prupe.8G187600_v2.0.a1	5.87	4.18	9.87	0	0.2	0.39	385	279	699	0	14	24	32.411	5.018	0.000122746	0.00104007	up
Prupe.8G187700_v2.0.a1	10.77	5.93	16.62	0	0.8	1.06	173	97	288	0	14	16	17.116	4.097	0.000824317	0.00514001	up
Prupe.8G189800_v2.0.a1	7.83	15.15	13.71	7.58	5.3	4.68	136	268	257	123	100	76	2.02	1.014	9.60426e-05	0.000848985	up
Prupe.8G191700_v2.0.a1	0.62	0.94	1.7	0.62	0.45	0.34	29	45	86	27	23	15	2.243	1.165	0.007803	0.0317535	up
Prupe.8G191800_v2.0.a1	1.23	2.41	3.09	0.31	0.05	0.25	21	42	57	5	1	4	10.787	3.431	2.07864e-07	4.34885e-06	up
Prupe.8G192100_v2.0.a1	0.18	0.04	0.14	0.81	0.88	0.28	8	2	7	34	43	12	0.181	-2.467	0.000128718	0.00108093	down
Prupe.8G195900_v2.0.a1	9.19	6.58	5.37	17.81	15.21	12.28	368	268	232	666	661	460	0.454	-1.138	3.42234e-08	8.99679e-07	down
Prupe.8G196000_v2.0.a1	3.78	2.02	1.79	8.42	9.07	7.24	160	87	82	333	417	287	0.299	-1.742	1.05522e-11	6.48999e-10	down
Prupe.8G198300_v2.0.a1	0.02	0	0.07	0.21	0.27	0.1	1	0	4	11	16	5	0.146	-2.779	0.00745917	0.0306252	down
Prupe.8G211000_v2.0.a1	1.26	0.85	0.56	0.42	0.31	0.11	48	33	23	15	13	4	3.068	1.617	0.00278424	0.0138327	up
Prupe.8G212100_v2.0.a1	10.84	4.28	6.27	18.27	20.79	20.94	383	154	239	603	797	692	0.348	-1.522	0.000328662	0.0024	down
Prupe.8G212600_v2.0.a1	2.45	3.18	4.54	1.59	1.73	0.7	56	74	112	34	43	15	2.441	1.287	0.000505451	0.00342871	up
Prupe.8G214000_v2.0.a1	11.04	15.08	17.97	5.9	4.75	5.72	1073	1492	1885	536	501	520	2.601	1.379	1.31006e-16	2.01383e-14	up
Prupe.8G214100_v2.0.a1	4.33	5.76	5.28	1.87	1.98	2.46	413	559	543	167	205	219	2.35	1.233	9.89611e-14	9.44766e-12	up
Prupe.8G214500_v2.0.a1	5.91	3.85	4.31	10.7	11.35	11.49	226	150	178	382	471	411	0.408	-1.295	3.00298e-12	2.10313e-10	down
Prupe.8G215000_v2.0.a1	14.59	6.68	10.49	28.44	32.65	32.93	1071	499	831	1950	2601	2261	0.329	-1.603	3.37685e-06	4.95796e-05	down
Prupe.8G218300_v2.0.a1	0.15	0.05	0.16	0.61	0.61	0.42	6	2	7	23	27	16	0.212	-2.241	0.000351285	0.00254167	down
Prupe.8G221100_v2.0.a1	0.46	0.34	0.35	1.18	1.4	0.92	28	21	23	67	92	52	0.319	-1.647	7.56186e-07	1.36211e-05	down
Prupe.8G221200_v2.0.a1	16.82	13.72	11.81	28.41	33.11	29.47	507	421	384	800	1083	831	0.451	-1.148	1.7828e-13	1.59301e-11	down
Prupe.8G224400_v2.0.a1	0.13	0.03	0.35	0.71	0.47	0.54	5	1	14	25	19	19	0.288	-1.796	0.0089619	0.0354007	down
Prupe.8G224600_v2.0.a1	0.04	0.04	0.27	0.58	0.5	0.49	1	1	7	13	13	11	0.221	-2.178	0.0108057	0.0409195	down
Prupe.8G225600_v2.0.a1	4.02	2.31	2.81	10.52	10.37	8.2	118	69	89	288	330	225	0.306	-1.709	3.47451e-14	3.75143e-12	down
Prupe.8G230000_v2.0.a1	0.25	0.49	0.15	1.96	1.38	0.71	3	6	2	22	18	8	0.213	-2.23	0.00315764	0.0153721	down
Prupe.8G233300_v2.0.a1	8.69	3.2	5.11	14.35	15.17	15.14	219	82	139	338	415	357	0.371	-1.429	3.61786e-07	7.05639e-06	down
Prupe.8G238000_v2.0.a1	0.42	0.35	0.39	1.08	1.59	0.83	7	6	7	17	29	13	0.318	-1.651	0.00549865	0.024047	down
Prupe.8G240800_v2.0.a1	2.87	2.86	2.77	6.77	6.26	5.42	73	74	76	161	173	129	0.446	-1.165	1.47097e-08	4.31747e-07	down
Prupe.8G241400_v2.0.a1	0.17	0.17	0.2	1.29	1.55	1.57	7	7	9	50	70	61	0.117	-3.091	8.27681e-13	6.85539e-11	down
Prupe.8G242400_v2.0.a1	0.09	0.15	0	0.51	0.39	0.26	3	5	0	16	14	8	0.197	-2.346	0.00759275	0.0310364	down
Prupe.8G243100_v2.0.a1	6.9	8.12	7.72	3.79	3.91	3.21	216	259	261	111	133	94	2.014	1.01	6.04309e-09	1.95393e-07	up
Prupe.8G244600_v2.0.a1	9.38	15.02	13.37	4.76	3.12	4.71	249	406	383	118	90	117	2.901	1.536	2.77819e-12	1.99184e-10	up
Prupe.8G251200_v2.0.a1	7.66	5.54	7.59	15.95	19.12	17.21	288	212	308	560	780	605	0.386	-1.374	9.41854e-17	1.48559e-14	down
Prupe.8G252500_v2.0.a1	0.7	0.29	0.6	1.78	1.58	1.28	28	12	26	67	69	48	0.334	-1.584	2.34505e-05	0.000260433	down
Prupe.8G254200_v2.0.a1	45.25	30.23	40.12	110.04	136.55	72.72	622	423	595	1413	2037	935	0.353	-1.503	1.07057e-12	8.59247e-11	down
Prupe.8G254300_v2.0.a1	2.51	1.43	1.63	1.08	0.88	0.54	50	29	35	20	19	10	2.178	1.123	0.011736	0.0437124	up
Prupe.8G260900_v2.0.a1	3.42	1.98	2.81	9.11	8.43	4.82	234	138	208	583	627	309	0.358	-1.48	1.97901e-09	7.20924e-08	down
Prupe.8G261500_v2.0.a1	16.71	24.19	28.46	9.19	10.01	13.36	623	918	1145	320	405	466	2.05	1.036	1.93466e-07	4.08819e-06	up
Prupe.8G263800_v2.0.a1	5.08	6.3	7.18	2.82	3.03	2.85	156	197	238	81	101	82	2.06	1.043	2.64004e-07	5.35059e-06	up
Prupe.8G266300_v2.0.a1	3.36	1	2.56	9.41	12.99	11.99	197	60	162	516	827	658	0.196	-2.347	5.36743e-06	7.33132e-05	down
Prupe.8G268700_v2.0.a1	2.34	1.6	2.6	6.27	8.93	7.81	89	62	107	223	369	278	0.276	-1.859	2.7781e-16	4.03136e-14	down
Prupe.8G270000_v2.0.a1	1.26	0.43	0.88	6.01	5.77	4.66	49	17	37	219	244	170	0.152	-2.718	8.10552e-20	2.01405e-17	down
Prupe.8G270500_v2.0.a1	1.29	0.37	0.73	2.02	2.1	1.47	117	34	72	172	207	125	0.418	-1.258	0.000366452	0.00262419	down
Prupe.8G271100_v2.0.a1	199.39	238.25	239.6	104.04	93.62	99.14	3982	4843	5163	1941	2029	1852	2.206	1.142	2.761e-31	2.38485e-28	up
Prupe.8G271200_v2.0.a1	9.99	16.75	15.9	4.03	3.74	5.22	589	1005	1011	222	239	288	3.159	1.66	4.6133e-17	7.60732e-15	up
Prupe.I000300_v2.0.a1	0.16	0.47	0.37	1.53	1.1	0.76	2	6	5	18	15	9	0.284	-1.814	0.012214	0.0451314	down
Prupe.I000500_v2.0.a1	19.83	24.75	27.11	11.59	8.23	8.64	1317	1673	1943	719	593	537	2.44	1.287	2.0114e-17	3.61235e-15	up
Prupe.I001000_v2.0.a1	1.5	1.71	1.16	0.58	0.28	0.81	55	64	46	20	11	28	2.54	1.345	0.00117601	0.00686789	up
Prupe.I001100_v2.0.a1	1.04	0.35	1.19	3.44	4.54	1.54	38	13	47	118	181	53	0.264	-1.922	1.10129e-05	0.000135525	down
Prupe.I005500_v2.0.a1	163.5	87.75	139.14	253.39	297.94	230.56	4280	2338	3930	6196	8464	5645	0.487	-1.039	1.24184e-07	2.77752e-06	down
Prupe.I005700_v2.0.a1	0.31	0.37	0.29	12.81	22.05	9.06	5	6	5	192	384	136	0.021	-5.552	2.10489e-32	2.38629e-29	down
Prupe.I005800_v2.0.a1	1.55	0.74	1.63	20.01	26.43	12.56	43	21	49	520	798	327	0.065	-3.948	5.57148e-41	2.02122e-37	down
