# Supplementary material for: Metabolomic and transcriptomic analyses of peach leaves and fruits in response to pruning
Source: BMC Genomics. 2024 Jul 3;25:666. doi: 10.1186/s12864-024-10549-y (PMC11223333; doi:10.1186/s12864-024-10549-y)
Supplement: Supplementary file 5 — Supplementary Material 5: Supplemental Table S5. DEGs in the fruits undergoing pruning [file 12864_2024_10549_MOESM5_ESM.xls]

## Sheet: Sheet1
Supplemental Table S5: Differentially expressed genes in the fruits undergoing pruning.
ID	pdF_1_fpkm	pdF_2_fpkm	pdF_3_fpkm	updF_1_fpkm	updF_2_fpkm	updF_3_fpkm	pdF_1_count	pdF_2_count	pdF_3_count	updF_1_count	updF_2_count	updF_3_count	FoldChange	log2FoldChange	pvalue	padj	regulated
Prupe.1G021800_v2.0.a1	4.76	4.75	3	11.72	9.5	13.1	107	114	72	238	221	261	0.36	-1.472	8.80844e-10	6.40772e-08	down
Prupe.1G023000_v2.0.a1	29.15	39.32	46.67	229.02	141.72	387.28	1092	1575	1870	7758	5500	12865	0.15	-2.74	2.21964e-09	1.41847e-07	down
Prupe.1G031200_v2.0.a1	0.61	0.49	0.57	1.57	1.81	1.01	15	13	15	35	46	22	0.377	-1.408	0.00389275	0.0323416	down
Prupe.1G042500_v2.0.a1	1.29	0.83	0.44	6.53	5.06	2.96	80	55	29	366	325	163	0.174	-2.525	5.98589e-13	7.01911e-11	down
Prupe.1G048800_v2.0.a1	1.62	1.58	1.71	3.37	3.33	4.31	48	50	54	90	102	113	0.442	-1.179	2.09563e-05	0.000441555	down
Prupe.1G084500_v2.0.a1	237.17	217.39	192.35	513.89	372.73	411.6	4589	4498	3981	8991	7471	7062	0.493	-1.021	1.21614e-14	1.83921e-12	down
Prupe.1G093000_v2.0.a1	0.13	0.21	0.19	0.73	0.84	0.69	7	12	11	36	47	33	0.231	-2.114	1.85819e-05	0.000399261	down
Prupe.1G105800_v2.0.a1	53.52	50.77	39	189.92	122.83	126.88	2063	2093	1608	6620	4905	4337	0.322	-1.633	1.08115e-21	4.2671e-19	down
Prupe.1G110600_v2.0.a1	1.06	0.89	0.93	1.91	2.04	1.98	50	45	47	82	100	83	0.479	-1.062	0.000153797	0.00240691	down
Prupe.1G113100_v2.0.a1	2.24	2.13	3.42	13.72	5.1	15.73	55	56	90	305	130	343	0.222	-2.17	1.59165e-09	1.0643e-07	down
Prupe.1G116100_v2.0.a1	0.32	0.23	0.28	1.5	1.36	0.82	14	11	13	60	62	32	0.222	-2.173	2.36041e-06	6.79664e-05	down
Prupe.1G117800_v2.0.a1	1.22	0.81	0.62	2.08	1.6	2.15	59	42	32	91	80	92	0.45	-1.153	0.000581032	0.00730556	down
Prupe.1G137300_v2.0.a1	0.76	0.9	0.52	3.02	2.09	1.79	34	43	25	122	97	71	0.313	-1.676	1.26318e-06	3.92338e-05	down
Prupe.1G146300_v2.0.a1	0.1	0.2	0.09	1.67	0.67	0.73	4	9	4	63	29	27	0.125	-2.998	2.43454e-06	6.94477e-05	down
Prupe.1G162200_v2.0.a1	1.32	1.5	1.17	4.57	3.1	2.75	75	91	71	234	182	138	0.38	-1.396	7.73965e-08	3.30456e-06	down
Prupe.1G190700_v2.0.a1	0.46	0.33	0.29	2.19	1.47	0.84	21	16	14	90	69	34	0.237	-2.078	5.97389e-06	0.000151046	down
Prupe.1G234000_v2.0.a1	822.54	731.88	758.95	1745.36	1161.61	1717.85	31445	29919	31035	60333	46003	58234	0.494	-1.018	1.5934e-12	1.7305e-10	down
Prupe.1G237800_v2.0.a1	1.89	2.96	1.15	4.71	38.22	6.39	43	72	28	97	902	129	0.122	-3.039	0.00174156	0.0176027	down
Prupe.1G239900_v2.0.a1	2.12	2.47	2.53	2.49	4.06	9.45	76	95	97	81	151	301	0.439	-1.187	0.0021179	0.0204348	down
Prupe.1G245700_v2.0.a1	4.45	3.37	4.65	14.59	9.9	15.12	307	249	343	910	708	925	0.311	-1.685	4.61516e-19	1.28763e-16	down
Prupe.1G255500_v2.0.a1	30.91	26.87	30.64	68	67.38	56.23	1614	1500	1711	3210	3644	2603	0.457	-1.131	8.89547e-26	5.5364e-23	down
Prupe.1G261500_v2.0.a1	1.12	1.26	2.55	1.21	4.46	7.03	35	42	85	34	144	194	0.384	-1.379	0.00554219	0.0422837	down
Prupe.1G272100_v2.0.a1	14.07	14.99	13.8	40.25	24.46	25.77	588	670	617	1521	1059	955	0.468	-1.094	1.04572e-09	7.40796e-08	down
Prupe.1G291200_v2.0.a1	6.98	6.49	6.58	15.73	11.74	12.52	342	340	345	697	596	544	0.496	-1.012	3.40462e-11	3.16629e-09	down
Prupe.1G301900_v2.0.a1	1.8	1.65	1.62	5.73	3.21	3.12	113	111	109	326	209	174	0.415	-1.267	1.2465e-06	3.90151e-05	down
Prupe.1G305500_v2.0.a1	0.93	1.04	0.45	1.95	1.74	2.38	43	51	22	81	83	97	0.395	-1.342	0.000191991	0.00289543	down
Prupe.1G311400_v2.0.a1	1.78	2.1	2.74	7.11	16.29	8.43	34	43	56	123	323	143	0.206	-2.278	1.04842e-11	1.04726e-09	down
Prupe.1G356500_v2.0.a1	0.3	0.16	0.23	1.4	1.16	1.21	17	10	14	72	68	61	0.182	-2.46	1.41471e-09	9.5387e-08	down
Prupe.1G359300_v2.0.a1	1.05	1.52	1.47	4.63	5.3	3.13	35	54	52	139	182	92	0.307	-1.704	8.79e-09	4.78922e-07	down
Prupe.1G418500_v2.0.a1	1.7	1.92	2.02	4.95	4.25	4	117	141	149	308	303	244	0.423	-1.241	1.48058e-11	1.45204e-09	down
Prupe.1G419500_v2.0.a1	5.28	5.48	5.72	14.7	10.57	8.32	201	223	233	506	417	281	0.485	-1.043	5.14959e-07	1.7998e-05	down
Prupe.1G420700_v2.0.a1	0.3	0.55	0.43	1.26	1.52	1.4	12	23	18	45	62	49	0.303	-1.723	3.09679e-05	0.000620971	down
Prupe.1G462400_v2.0.a1	0.91	1.17	1.27	2.57	2.68	2.44	34	47	51	87	104	81	0.432	-1.21	3.18129e-05	0.000634206	down
Prupe.1G464900_v2.0.a1	3.78	4.7	4.51	8.56	7.49	11.04	249	331	318	510	511	645	0.474	-1.076	1.70807e-09	1.11903e-07	down
Prupe.1G472300_v2.0.a1	1.59	1.84	0.82	3.82	4.05	1.55	45	56	25	98	119	39	0.448	-1.159	0.00616164	0.0455941	down
Prupe.1G494000_v2.0.a1	0.47	0.59	0.67	1.49	1.69	1.69	56	76	86	161	209	179	0.353	-1.501	4.95258e-11	4.55356e-09	down
Prupe.1G496100_v2.0.a1	0.1	0.07	0.07	0.39	0.28	0.3	8	6	6	28	23	21	0.247	-2.018	0.0009544	0.0108608	down
Prupe.1G496300_v2.0.a1	2.83	3.01	2.46	5.97	6.02	4.78	44	50	41	84	97	66	0.489	-1.031	0.000517498	0.00663563	down
Prupe.1G502800_v2.0.a1	0.1	0.16	0.13	0.49	1.22	0.31	3	5	4	13	37	8	0.192	-2.384	0.00344059	0.0294159	down
Prupe.1G522700_v2.0.a1	2.69	2.45	2	5.41	5.45	4.97	39	38	31	71	82	64	0.445	-1.167	0.000241629	0.00350049	down
Prupe.1G542100_v2.0.a1	13.88	13.48	12.53	25.05	22.05	33.62	1628	1691	1572	2657	2680	3497	0.488	-1.034	3.57285e-12	3.65417e-10	down
Prupe.1G549400_v2.0.a1	2.44	2.15	1.58	7.36	5.51	3.33	108	102	75	295	253	131	0.377	-1.408	1.3835e-06	4.27247e-05	down
Prupe.1G572400_v2.0.a1	0.35	0.2	0.21	0.54	0.61	0.73	20	12	13	28	36	37	0.398	-1.328	0.00614853	0.0455774	down
Prupe.2G043600_v2.0.a1	0.87	0.94	0.81	2.83	3.24	3.62	37	43	37	109	143	137	0.268	-1.9	3.19501e-12	3.2931e-10	down
Prupe.2G046000_v2.0.a1	2.03	2.24	1.54	4.11	4.12	3.83	154	181	125	281	323	257	0.477	-1.067	2.04144e-08	1.00715e-06	down
Prupe.2G046500_v2.0.a1	1.32	1.96	1.82	3.52	3.97	5.7	17	27	25	41	53	65	0.383	-1.384	0.00062139	0.00772893	down
Prupe.2G055200_v2.0.a1	1.86	1.68	1.62	3.2	3.67	3.93	177	171	165	276	362	332	0.472	-1.083	1.97003e-10	1.61822e-08	down
Prupe.2G167800_v2.0.a1	0.34	0.47	0.19	1.12	0.62	0.8	17	25	10	50	32	35	0.392	-1.351	0.00641275	0.04677	down
Prupe.2G183700_v2.0.a1	0.61	0.53	0.63	1.38	1.55	1.67	45	42	50	92	118	109	0.383	-1.385	4.27369e-07	1.52328e-05	down
Prupe.2G194200_v2.0.a1	2.46	2.23	3.55	7.35	8.17	5.67	108	105	167	292	372	221	0.385	-1.377	9.10575e-10	6.54886e-08	down
Prupe.2G198500_v2.0.a1	4	3.32	3.52	10.56	11.9	9.62	239	212	225	571	737	510	0.334	-1.582	1.22063e-26	8.23011e-24	down
Prupe.2G207200_v2.0.a1	0.47	0.47	0.36	1.5	0.83	1.1	16	17	13	46	29	33	0.376	-1.413	0.0032617	0.0282162	down
Prupe.2G238800_v2.0.a1	1.94	2.76	3.12	3.27	9.65	4.37	80	122	138	122	413	160	0.449	-1.154	0.000820587	0.00958754	down
Prupe.2G240800_v2.0.a1	67.95	71.11	66.17	170.81	99.14	143.64	3872	4333	4033	8801	5852	7258	0.49	-1.029	2.2144e-10	1.79167e-08	down
Prupe.2G280200_v2.0.a1	0.42	0.36	0.16	0.63	0.88	0.61	41	38	17	56	89	53	0.44	-1.184	0.00333489	0.0286881	down
Prupe.2G301000_v2.0.a1	0.95	1.02	0.79	3.94	2.64	1.66	38	44	34	143	110	59	0.332	-1.591	9.81109e-06	0.000231433	down
Prupe.2G301300_v2.0.a1	5.32	6.23	5.06	11.92	28.73	21.59	315	394	320	638	1761	1133	0.265	-1.918	4.63388e-16	8.48939e-14	down
Prupe.2G313300_v2.0.a1	0.62	0.48	0.68	1.19	1.63	1.21	23	19	27	40	63	40	0.434	-1.203	0.00261586	0.0239845	down
Prupe.2G321500_v2.0.a1	0.69	0.45	0.45	1	1.72	1.23	26	18	18	34	67	41	0.396	-1.335	0.00196228	0.019268	down
Prupe.2G323800_v2.0.a1	39.52	37.38	45.45	65.48	87.09	99.47	608	615	748	911	1388	1357	0.48	-1.058	1.62022e-11	1.56996e-09	down
Prupe.3G008400_v2.0.a1	0.84	1.2	0.7	2.25	3.76	2.34	19	29	17	46	88	47	0.325	-1.62	8.37372e-05	0.0014446	down
Prupe.3G008900_v2.0.a1	0.85	0.51	1.08	1.67	1.39	2.39	74	48	101	132	126	185	0.442	-1.177	0.000185936	0.00281725	down
Prupe.3G050200_v2.0.a1	12.4	10.98	10.83	26.75	22.49	25.12	876	829	818	1708	1645	1573	0.455	-1.136	1.41689e-22	6.03372e-20	down
Prupe.3G087200_v2.0.a1	0.27	0.22	0.35	0.77	0.82	0.69	10	9	14	26	32	23	0.364	-1.458	0.00597784	0.0446393	down
Prupe.3G098200_v2.0.a1	4.14	4.55	4.71	12.42	8.86	7.86	165	194	201	448	366	278	0.455	-1.136	1.50254e-08	7.69432e-07	down
Prupe.3G127700_v2.0.a1	0.19	0.34	0.3	0.65	0.74	0.79	12	23	20	37	48	44	0.378	-1.402	0.00118978	0.0129912	down
Prupe.3G138700_v2.0.a1	3.7	5.13	2.98	7.54	7.82	8.63	58	86	50	107	127	120	0.488	-1.036	0.000194719	0.00292567	down
Prupe.3G174700_v2.0.a1	0.17	0.16	0.08	1.06	0.61	1.56	4	4	2	23	15	33	0.123	-3.023	6.7777e-05	0.00121728	down
Prupe.3G222000_v2.0.a1	0.32	0.28	0.34	0.48	0.84	0.87	26	24	29	35	70	62	0.424	-1.238	0.00166689	0.0169432	down
Prupe.3G242600_v2.0.a1	1.81	1.8	1.77	5.47	3.03	4.44	45	48	47	123	78	98	0.412	-1.281	4.56146e-05	0.000866356	down
Prupe.3G250200_v2.0.a1	109.76	102.52	67.6	374.87	173.97	241.96	1656	1654	1091	5114	2719	3237	0.35	-1.516	8.91852e-05	0.00153043	down
Prupe.3G251800_v2.0.a1	0.4	0.97	1.09	1.42	1.6	2.06	21	55	62	68	88	97	0.48	-1.06	0.00525894	0.0407568	down
Prupe.3G264100_v2.0.a1	15.55	17.52	16.14	36.42	31.29	37.35	1122	1352	1246	2376	2339	2390	0.463	-1.11	2.92195e-23	1.35094e-20	down
Prupe.3G267900_v2.0.a1	55.89	55.12	47.06	111.53	124.94	124.93	2358	2487	2124	4255	5461	4674	0.433	-1.208	3.11513e-32	3.3606e-29	down
Prupe.3G298300_v2.0.a1	0.13	0.09	0.24	1.7	0.76	3.29	4	3	8	47	24	89	0.08	-3.636	4.33762e-08	1.97722e-06	down
Prupe.3G302200_v2.0.a1	0.78	1.1	0.65	2.22	1.4	2.27	29	44	26	75	54	75	0.426	-1.231	0.000984855	0.0111136	down
Prupe.4G008000_v2.0.a1	1.66	1.46	1.34	3.36	2.78	2.71	73	69	63	134	127	106	0.498	-1.007	5.91968e-05	0.00108485	down
Prupe.4G010300_v2.0.a1	8.07	8.71	8.1	22.57	18.73	18.8	136	157	146	344	327	281	0.41	-1.287	1.96659e-13	2.46693e-11	down
Prupe.4G011900_v2.0.a1	0	0.04	0.02	0.62	0.06	1.17	0	2	1	26	3	48	0.033	-4.934	4.28887e-05	0.000821332	down
Prupe.4G064200_v2.0.a1	0.6	0.59	0.49	1.44	1.66	1.92	47	50	41	103	136	134	0.33	-1.601	3.93271e-09	2.37459e-07	down
Prupe.4G069400_v2.0.a1	7.61	7.93	7.32	18.82	11.96	21.22	588	655	605	1315	957	1454	0.434	-1.204	9.16413e-11	7.97279e-09	down
Prupe.4G084000_v2.0.a1	4.89	4.54	4.49	13.6	10.88	14.54	230	228	226	578	530	606	0.353	-1.503	1.25066e-20	4.39959e-18	down
Prupe.4G112900_v2.0.a1	14.39	12.38	14.96	30.39	48.52	43.09	901	829	1002	1721	3148	2393	0.339	-1.562	1.61948e-23	8.18952e-21	down
Prupe.4G119200_v2.0.a1	1.85	2.17	1.99	4.47	4.73	3.83	119	149	137	260	315	218	0.457	-1.13	8.05942e-10	5.95514e-08	down
Prupe.4G127200_v2.0.a1	0.64	0.6	0.61	1.56	1.2	1.17	68	68	69	150	132	110	0.465	-1.105	9.72688e-06	0.000230454	down
Prupe.4G133900_v2.0.a1	220.77	207.54	201.96	577.75	337.07	530.83	11258	11317	11016	26640	17806	24003	0.43	-1.216	1.03544e-13	1.41996e-11	down
Prupe.4G137300_v2.0.a1	1.28	1.6	1.63	1.97	2.28	5.51	80	107	109	111	147	305	0.458	-1.127	0.00129911	0.0138486	down
Prupe.4G152700_v2.0.a1	49.38	42.88	35.5	136.61	108.93	91.18	2112	1961	1624	5283	4826	3458	0.376	-1.413	1.31262e-19	4.08479e-17	down
Prupe.4G163100_v2.0.a1	0.41	0.54	0.45	1.67	1.11	1.56	24	34	28	88	67	81	0.321	-1.641	2.10934e-06	6.15016e-05	down
Prupe.4G171300_v2.0.a1	7.6	5.96	8.71	12.6	18.83	22.82	480	402	588	719	1231	1277	0.406	-1.301	1.15705e-10	9.95923e-09	down
Prupe.4G213900_v2.0.a1	116.66	106.25	111.7	307.73	213.24	226.92	3100	3019	3175	7394	5870	5347	0.442	-1.177	4.02528e-18	1.01777e-15	down
Prupe.4G233900_v2.0.a1	1.51	1.16	0.58	5.78	1.86	5.97	22	18	9	76	28	77	0.235	-2.087	8.40081e-05	0.00144619	down
Prupe.4G261900_v2.0.a1	0.21	0.46	0.08	2.02	0.74	0.29	10	23	4	86	36	12	0.244	-2.036	0.00473216	0.0375372	down
Prupe.4G262200_v2.0.a1	0.04	0.3	0.04	1.56	0.65	0.15	2	15	2	65	31	6	0.164	-2.607	0.00316999	0.0275572	down
Prupe.4G282200_v2.0.a1	3.07	2.77	3.4	7.49	8.19	8.99	192	185	227	423	530	498	0.371	-1.432	4.07722e-20	1.40378e-17	down
Prupe.5G018800_v2.0.a1	1.3	1.58	1.44	3.91	2.63	7.06	78	101	92	212	163	375	0.313	-1.674	1.30067e-07	5.20975e-06	down
Prupe.5G049100_v2.0.a1	18.96	17.6	17.08	49.18	37.78	34.13	686	681	661	1609	1416	1095	0.438	-1.19	3.18898e-16	6.21736e-14	down
Prupe.5G054400_v2.0.a1	41.34	39.54	27.48	91.19	78.33	55.88	1672	1710	1189	3335	3282	2004	0.476	-1.07	3.86341e-09	2.34149e-07	down
Prupe.5G066100_v2.0.a1	0.55	0.81	0.24	2.03	1.48	1.39	34	53	16	113	94	76	0.324	-1.627	4.80889e-05	0.000905907	down
Prupe.5G071200_v2.0.a1	26.23	26.79	24.31	52.3	122.77	58.14	584	638	579	1053	2832	1148	0.33	-1.601	3.56519e-05	0.000700144	down
Prupe.5G074700_v2.0.a1	3.28	2.99	3.42	6.12	5.67	8.08	280	273	312	472	501	611	0.483	-1.051	7.28622e-10	5.53723e-08	down
Prupe.5G074800_v2.0.a1	42.01	40.05	34.37	174.67	64.45	328.25	1599	1630	1399	6011	2541	11078	0.202	-2.308	0.000313328	0.00434099	down
Prupe.5G159900_v2.0.a1	1.55	1.11	1.26	4.46	4.1	3.38	30	23	26	78	82	58	0.324	-1.624	2.62999e-06	7.45334e-05	down
Prupe.5G172000_v2.0.a1	1.49	1.88	2.16	3.5	5.13	4.47	54	73	84	115	193	144	0.418	-1.259	1.08502e-06	3.45442e-05	down
Prupe.5G180500_v2.0.a1	0.27	0.25	0.65	1.27	1.05	1.73	12	12	31	51	48	68	0.288	-1.796	0.000127286	0.00205358	down
Prupe.5G194300_v2.0.a1	3.83	3.22	3.63	7.49	5.2	9.86	138	124	140	244	194	315	0.468	-1.095	8.84255e-06	0.000211985	down
Prupe.5G194600_v2.0.a1	0.81	0.45	0.67	1.48	1.25	1.28	35	21	31	58	56	49	0.476	-1.071	0.00435507	0.0352017	down
Prupe.5G195100_v2.0.a1	1.95	2.08	2.84	5.11	4.03	6.95	43	49	67	102	92	136	0.422	-1.244	6.33218e-05	0.00115132	down
Prupe.5G210600_v2.0.a1	0.57	0.82	0.91	0.83	1.9	2.05	37	57	64	49	129	119	0.475	-1.073	0.00385879	0.0321705	down
Prupe.5G223000_v2.0.a1	1.93	2.19	2.08	4.35	5.43	4.3	98	119	113	200	286	194	0.435	-1.2	1.62512e-09	1.07777e-07	down
Prupe.6G022200_v2.0.a1	6.77	6.62	5.66	13.96	13.69	11.47	442	462	395	824	926	664	0.482	-1.054	8.78139e-15	1.36635e-12	down
Prupe.6G025100_v2.0.a1	46.7	42.96	35.48	101.91	78.28	97.54	2517	2476	2045	4966	4370	4661	0.446	-1.166	8.4713e-18	2.04601e-15	down
Prupe.6G025200_v2.0.a1	0.56	1.72	1.05	2.71	2.76	2.94	11	36	22	48	56	51	0.394	-1.345	0.00239683	0.0225366	down
Prupe.6G040700_v2.0.a1	1.03	1.01	1.87	1.3	2.45	7.44	21	22	41	24	52	135	0.344	-1.538	0.00615242	0.0455854	down
Prupe.6G047900_v2.0.a1	1.09	0.94	0.97	2.45	3.37	3.27	37	34	35	75	118	98	0.326	-1.615	1.06486e-07	4.40706e-06	down
Prupe.6G056100_v2.0.a1	0.76	0.83	0.66	1.75	3.8	1.81	38	44	35	79	196	80	0.302	-1.726	1.45795e-06	4.49381e-05	down
Prupe.6G060700_v2.0.a1	0.16	0.24	0.2	0.22	1.19	0.56	12	19	16	15	92	37	0.302	-1.728	0.00303054	0.0267618	down
Prupe.6G066100_v2.0.a1	87.79	82.1	94.3	213.1	313.76	276.69	1852	1852	2128	4065	6857	5176	0.326	-1.619	9.29448e-35	1.3673e-31	down
Prupe.6G066300_v2.0.a1	15.41	14.04	20.62	36.06	152.79	70.13	311	303	445	658	3194	1255	0.192	-2.379	5.72545e-05	0.00105643	down
Prupe.6G066400_v2.0.a1	0.76	0.44	1.24	1.57	5.74	2.13	8	5	14	15	63	20	0.255	-1.971	0.00306418	0.0269381	down
Prupe.6G075600_v2.0.a1	0.62	0.91	0.96	1.74	1.75	1.71	23	36	38	58	67	56	0.476	-1.071	0.00208106	0.0201597	down
Prupe.6G079800_v2.0.a1	0.36	0.62	0.52	0.81	1.63	0.95	20	37	31	41	94	47	0.438	-1.19	0.00365803	0.0308464	down
Prupe.6G084700_v2.0.a1	4.42	4.79	5.47	8.91	7.98	13.6	277	321	367	505	518	756	0.476	-1.071	1.28021e-07	5.15348e-06	down
Prupe.6G108400_v2.0.a1	0.3	0.4	0.31	1.02	1.68	1.15	9	13	10	28	53	31	0.258	-1.954	0.00011362	0.00187229	down
Prupe.6G159200_v2.0.a1	0.58	0.77	0.96	1.91	1.69	1.38	20	28	35	59	60	42	0.458	-1.125	0.00307251	0.0269628	down
Prupe.6G161300_v2.0.a1	65.22	68.56	75.27	142.48	137.3	136.8	7095	7975	8758	14015	15473	13196	0.496	-1.01	1.33272e-33	1.54043e-30	down
Prupe.6G195500_v2.0.a1	2.03	1.56	2.71	7.16	3.97	9.44	161	132	230	514	326	664	0.302	-1.729	8.83032e-10	6.40772e-08	down
Prupe.6G231700_v2.0.a1	49.87	46.93	46.71	136.04	111.8	116.61	3002	3021	3008	7405	6972	6225	0.389	-1.361	9.74995e-41	1.97217e-37	down
Prupe.6G267700_v2.0.a1	0.1	0.01	0.28	0.55	1.54	0.26	7	1	21	35	113	16	0.165	-2.6	0.000746487	0.0088821	down
Prupe.6G267800_v2.0.a1	1.98	3.48	4.6	5.9	7.81	16.33	43	81	107	116	176	315	0.331	-1.595	2.3941e-05	0.00049732	down
Prupe.6G276200_v2.0.a1	3.57	2.61	3.21	6.82	6.67	9.08	106	83	102	183	205	239	0.412	-1.28	1.98909e-08	9.84962e-07	down
Prupe.6G283700_v2.0.a1	89.35	89.72	105.37	187.68	186.96	337.55	2441	2621	3079	4636	5291	8177	0.394	-1.343	2.84226e-05	0.000574919	down
Prupe.6G286100_v2.0.a1	0.14	0.17	0.07	0.36	0.31	0.9	8	10	4	18	18	44	0.24	-2.058	0.00224486	0.0214188	down
Prupe.6G310900_v2.0.a1	13.07	12.22	7.29	35.18	19.46	13.41	166	166	99	404	256	151	0.474	-1.078	0.000847272	0.00985662	down
Prupe.6G314600_v2.0.a1	68.96	58.67	44.5	352.13	112.28	244.79	820	746	566	3786	1383	2581	0.239	-2.063	3.49838e-05	0.000689534	down
Prupe.6G345600_v2.0.a1	1.26	0.86	0.5	2.47	2.02	2.08	26	19	11	46	43	38	0.395	-1.342	0.00345576	0.0294943	down
Prupe.7G013900_v2.0.a1	0.22	0.19	0.17	0.56	0.55	0.5	22	20	18	50	56	44	0.358	-1.483	0.000156681	0.00244024	down
Prupe.7G037500_v2.0.a1	3.95	4.49	5.26	5.95	8.81	12.49	416	506	593	567	962	1167	0.497	-1.009	4.62617e-06	0.000122783	down
Prupe.7G040900_v2.0.a1	0.96	0.74	0.66	1.7	1.6	2.06	23	19	17	37	40	44	0.434	-1.205	0.00465921	0.0370858	down
Prupe.7G042700_v2.0.a1	0.27	0.38	0.26	4.1	2.12	2.32	2	3	2	27	16	15	0.106	-3.233	0.000119744	0.0019553	down
Prupe.7G069500_v2.0.a1	5.36	5.75	4.83	10.55	11.02	13.91	416	478	401	741	887	958	0.444	-1.17	3.17935e-15	5.41561e-13	down
Prupe.7G113100_v2.0.a1	4.21	4.05	3.86	14.47	8.94	9.98	164	169	161	510	361	345	0.359	-1.478	8.47918e-13	9.80072e-11	down
Prupe.7G113300_v2.0.a1	1.9	1.18	1.58	3.42	3.69	2.89	72	48	64	117	145	97	0.461	-1.118	4.13526e-05	0.000797578	down
Prupe.7G130100_v2.0.a1	1.55	1.58	1.55	5.94	1.43	7.34	45	49	48	156	43	189	0.313	-1.675	0.000235191	0.00341945	down
Prupe.7G133700_v2.0.a1	3.54	3.31	3.2	6.43	6.9	7.33	93	93	90	153	188	171	0.481	-1.057	4.58523e-07	1.62715e-05	down
Prupe.7G165700_v2.0.a1	6.07	5.34	5.72	13.7	13.45	10.86	121	114	122	247	278	192	0.446	-1.166	1.67823e-09	1.10845e-07	down
Prupe.7G167000_v2.0.a1	1.75	1.72	1.33	6.46	3.82	6.95	38	40	31	127	86	134	0.276	-1.859	1.75165e-08	8.85786e-07	down
Prupe.7G181400_v2.0.a1	13.98	16.69	12.9	30.72	37.72	31.96	525	670	518	1043	1467	1064	0.43	-1.218	2.74948e-19	7.80562e-17	down
Prupe.7G200000_v2.0.a1	20.94	20.64	17.72	47.68	48.86	37.84	631	665	571	1299	1525	1011	0.437	-1.195	2.48623e-19	7.18432e-17	down
Prupe.7G227400_v2.0.a1	1.4	1.34	1.06	2.27	2.7	2.75	43	44	35	63	86	75	0.487	-1.038	0.000867378	0.0100616	down
Prupe.7G247900_v2.0.a1	0.14	0.01	0.08	0.49	0.58	0.23	10	1	6	32	44	15	0.171	-2.544	0.000380687	0.00509957	down
Prupe.7G253100_v2.0.a1	48.35	49.68	42.48	89.01	97.36	99.45	3189	3504	2997	5308	6652	5816	0.487	-1.039	8.96619e-27	6.3083e-24	down
Prupe.8G005900_v2.0.a1	1.3	1.26	1.34	1.83	3.47	2.45	159	165	176	203	441	267	0.497	-1.008	9.32783e-06	0.000221975	down
Prupe.8G018300_v2.0.a1	73.99	75.75	58.83	169.18	100.5	165.88	8822	9658	7503	18239	12413	17537	0.473	-1.08	7.68398e-10	5.78336e-08	down
Prupe.8G018400_v2.0.a1	3.61	3.46	2.65	7.69	5.19	8.25	121	124	95	233	180	245	0.455	-1.135	2.80754e-06	7.87376e-05	down
Prupe.8G018700_v2.0.a1	5.9	5.26	6.12	69.71	18.1	89.97	192	183	213	2051	610	2596	0.096	-3.387	1.3208e-07	5.27735e-06	down
Prupe.8G033000_v2.0.a1	0.19	0.16	0.23	0.41	0.56	0.89	10	9	13	19	30	41	0.314	-1.669	0.00267798	0.0243867	down
Prupe.8G033600_v2.0.a1	5.75	5.6	5.31	11.87	10.23	10.95	331	345	327	618	610	559	0.499	-1.003	6.40637e-14	9.01459e-12	down
Prupe.8G062200_v2.0.a1	6.78	7.13	6.31	18.17	16.29	17.78	660	742	657	1599	1642	1534	0.383	-1.384	1.02622e-36	1.66064e-33	down
Prupe.8G081100_v2.0.a1	0.89	0.54	1.16	1.84	1.28	4.12	32	21	45	60	48	132	0.353	-1.5	0.00125947	0.0135511	down
Prupe.8G112400_v2.0.a1	2.5	2.16	2.46	21.5	4.84	25.72	38	35	40	295	76	346	0.135	-2.892	2.52605e-05	0.00051808	down
Prupe.8G114200_v2.0.a1	0.42	0.34	0.39	1.93	0.29	3.22	14	12	14	58	10	95	0.209	-2.262	0.0006333	0.00782295	down
Prupe.8G142700_v2.0.a1	1.5	1.58	1.88	2.9	4.01	4.29	47	53	63	82	130	119	0.439	-1.187	2.478e-05	0.000510164	down
Prupe.8G147800_v2.0.a1	14.02	12.52	11.61	34.34	44.22	22.8	604	577	535	1338	1974	871	0.373	-1.422	1.57744e-13	2.05856e-11	down
Prupe.8G165700_v2.0.a1	2.68	2.48	2.55	4.86	5.87	4.64	163	161	166	267	370	250	0.496	-1.011	6.22876e-09	3.51198e-07	down
Prupe.8G173000_v2.0.a1	46.13	46.69	30.41	128.09	74.67	118.06	1554	1682	1096	3902	2606	3527	0.38	-1.398	2.24833e-12	2.39358e-10	down
Prupe.8G193600_v2.0.a1	1.44	1.55	2.01	3.76	6.29	5	166	192	249	393	753	513	0.329	-1.603	4.3994e-15	7.33929e-13	down
Prupe.8G201600_v2.0.a1	30.62	28.8	23.24	71.46	59.37	47.79	727	731	590	1534	1460	1006	0.458	-1.127	2.94768e-12	3.05765e-10	down
Prupe.8G204700_v2.0.a1	0.57	0.68	1.44	4.6	0.94	17.97	21	27	57	154	36	590	0.112	-3.157	0.00450058	0.0360715	down
Prupe.8G214200_v2.0.a1	0.54	0.49	0.4	1.05	1.15	0.68	33	32	26	58	73	37	0.489	-1.032	0.00623076	0.0459345	down
Prupe.8G214400_v2.0.a1	23.32	19.75	17.74	62.8	71.89	44.21	2321	2102	1889	5652	7413	3902	0.337	-1.57	5.59124e-23	2.44534e-20	down
Prupe.8G228100_v2.0.a1	0.59	0.54	0.71	1.54	1.33	1.62	55	54	71	130	129	134	0.406	-1.302	2.87706e-07	1.06537e-05	down
Prupe.8G240700_v2.0.a1	2.86	2.62	2.28	5.31	4.73	5.79	159	156	136	267	273	286	0.485	-1.044	1.9331e-08	9.62504e-07	down
Prupe.8G241400_v2.0.a1	101.58	113.75	77.69	216.93	208.94	255.39	4574	5477	3742	8832	9746	10197	0.426	-1.232	2.23498e-18	5.83331e-16	down
Prupe.8G248300_v2.0.a1	1.33	2	1.48	3.29	4.06	2.93	64	103	76	143	202	125	0.464	-1.108	1.15829e-05	0.000266243	down
Prupe.8G267000_v2.0.a1	178.99	175.09	157.94	435.89	297.97	391.83	3757	3930	3546	8273	6479	7293	0.449	-1.154	3.92441e-17	8.4673e-15	down
Prupe.1G003000_v2.0.a1	0.33	0.45	0.81	0.1	0	0.07	11	16	29	3	0	2	9.667	3.273	0.000977565	0.0110622	up
Prupe.1G016000_v2.0.a1	168.95	174.04	172.37	57.11	62.56	77.96	9062	9982	9889	2770	3476	3708	2.579	1.367	4.52587e-31	4.3081e-28	up
Prupe.1G016100_v2.0.a1	5.36	4.35	5.55	1.42	1.88	2.05	121	105	134	29	44	41	2.82	1.496	2.81494e-07	1.04716e-05	up
Prupe.1G028800_v2.0.a1	0.69	0.88	1.63	0.32	0.23	0.35	40	55	102	17	14	18	3.522	1.816	8.64594e-05	0.00148523	up
Prupe.1G034300_v2.0.a1	144.71	130.02	107.03	37.48	37.56	41.26	10509	10097	8314	2461	2826	2657	3.248	1.7	5.67029e-46	1.83513e-42	up
Prupe.1G044300_v2.0.a1	66.98	66.6	45.33	36.97	22.37	24.7	3003	3193	2174	1499	1039	982	2.105	1.074	2.25395e-08	1.10119e-06	up
Prupe.1G078400_v2.0.a1	1.21	0.79	0.89	0.12	0.05	0.12	23	16	18	2	1	2	10.117	3.339	0.000303499	0.00421927	up
Prupe.1G081700_v2.0.a1	0.39	0.29	0.34	0.03	0	0.06	15	12	14	1	0	2	11.972	3.582	0.00191845	0.0189288	up
Prupe.1G094400_v2.0.a1	14.65	9.01	11.21	5.55	4.69	5.12	187	123	153	64	62	58	2.246	1.167	1.40168e-05	0.000310286	up
Prupe.1G111700_v2.0.a1	0.89	0.73	1.58	0.22	0.16	0.38	32	28	61	7	6	12	4.235	2.082	0.000314248	0.00435001	up
Prupe.1G112500_v2.0.a1	5.21	4.54	6.77	3.19	1.83	2.94	74	69	103	41	27	37	2.058	1.042	0.00293039	0.0260834	up
Prupe.1G120100_v2.0.a1	8.41	4.19	12.19	4.69	3.13	3.57	109	58	169	55	42	41	2.151	1.105	0.00424194	0.0345503	up
Prupe.1G128400_v2.0.a1	3.96	3.41	3.7	1.04	0.97	1.63	63	58	63	15	16	23	3.017	1.593	7.0212e-05	0.00125405	up
Prupe.1G129000_v2.0.a1	0.84	3.93	1.03	0.39	0.77	0.5	19	95	25	8	18	10	3.467	1.794	0.00569238	0.0429888	up
Prupe.1G139900_v2.0.a1	1.45	1.42	2.18	0.7	0.88	0.9	62	65	100	27	39	34	2.021	1.015	0.00344448	0.029429	up
Prupe.1G140500_v2.0.a1	3.7	1.7	7.69	1.04	1.17	2.12	67	33	149	17	22	34	2.989	1.58	0.00231391	0.0218877	up
Prupe.1G142400_v2.0.a1	383.67	416.34	472.53	173.07	233.5	212.2	19213	22295	25311	7837	12113	9423	2.036	1.026	7.75217e-18	1.92993e-15	up
Prupe.1G153300_v2.0.a1	3.55	3.02	3.07	1.34	0.91	1.53	188	171	174	64	50	72	2.529	1.339	2.14635e-07	8.23038e-06	up
Prupe.1G223200_v2.0.a1	13.98	11.74	18.29	6.72	6.2	5.86	285	256	399	124	131	106	2.316	1.212	8.91942e-09	4.84343e-07	up
Prupe.1G241400_v2.0.a1	2.11	1.01	3	0.69	0.61	1.51	184	94	280	54	55	117	2.152	1.106	0.00606135	0.045138	up
Prupe.1G256200_v2.0.a1	11.95	7.94	13.8	2.48	3.82	5.8	863	613	1066	162	286	371	2.751	1.46	0.000369153	0.00497702	up
Prupe.1G259100_v2.0.a1	3.36	2.88	5.61	1.26	1.23	2.75	153	140	273	52	58	111	2.233	1.159	0.000966369	0.0109432	up
Prupe.1G263100_v2.0.a1	4.61	3.94	5.7	1.57	2.14	1.76	127	116	168	39	61	43	2.575	1.365	9.27797e-07	3.00272e-05	up
Prupe.1G271400_v2.0.a1	4.29	5.44	5.51	2.64	1.78	2.21	158	214	217	88	68	72	2.278	1.188	7.93789e-07	2.6376e-05	up
Prupe.1G277500_v2.0.a1	19.82	14.92	28.64	6.66	7.62	9.6	517	416	799	157	206	222	2.623	1.391	1.69815e-09	1.11705e-07	up
Prupe.1G288000_v2.0.a1	10.3	10.87	15.26	5.39	6.4	6.19	452	510	716	214	291	241	2.003	1.002	2.3487e-08	1.13323e-06	up
Prupe.1G301000_v2.0.a1	3.25	2.33	5.57	0.48	0.1	0.73	30	23	55	4	1	6	8.525	3.092	1.88017e-05	0.000402979	up
Prupe.1G305900_v2.0.a1	3.55	2.44	7	0.73	1.42	1.85	171	126	361	32	71	79	3.205	1.68	1.46925e-05	0.000323916	up
Prupe.1G306700_v2.0.a1	1.5	1.19	3.77	0.46	0.73	1.17	65	55	175	18	33	45	2.699	1.433	0.00262274	0.0240052	up
Prupe.1G312600_v2.0.a1	2.58	2.87	5.35	0.84	1.86	1.84	68	81	151	20	51	43	2.349	1.232	0.00204306	0.0198683	up
Prupe.1G329000_v2.0.a1	40.84	34.7	53.6	28.47	16.75	15.46	852	774	1196	537	362	286	2.103	1.072	1.5891e-06	4.85185e-05	up
Prupe.1G335200_v2.0.a1	3.76	3.44	5.63	1.8	1.13	2.74	90	88	144	39	28	58	2.244	1.166	0.0014851	0.015415	up
Prupe.1G350700_v2.0.a1	3.42	3.05	4.37	1.67	2.13	1.08	68	65	93	30	44	19	2.191	1.132	0.00192986	0.0189916	up
Prupe.1G356100_v2.0.a1	2.73	2.24	4.95	1.6	1.21	1.53	113	99	219	60	52	56	2.258	1.175	0.000391879	0.00522785	up
Prupe.1G377700_v2.0.a1	2.52	1.75	2.31	0.7	1.03	0.74	168	125	165	42	71	44	2.632	1.396	3.66999e-07	1.32562e-05	up
Prupe.1G390800_v2.0.a1	69.82	62.19	63.78	31.16	27.43	20.3	1784	1699	1743	720	726	460	2.456	1.296	1.46235e-18	4.01081e-16	up
Prupe.1G392300_v2.0.a1	1.7	0.96	1.78	0.32	0.12	0.79	83	50	93	14	6	34	3.607	1.851	0.000646754	0.00794041	up
Prupe.1G394200_v2.0.a1	3	2.54	6.19	1.06	2.35	1.28	53	48	117	17	43	20	2.466	1.302	0.00452329	0.0361997	up
Prupe.1G403400_v2.0.a1	7.86	5.92	11.01	0.58	2.84	2.68	195	157	292	13	73	59	4.013	2.005	1.25516e-06	3.91348e-05	up
Prupe.1G411300_v2.0.a1	2.57	2.41	3.33	1.58	0.89	1.36	117	117	162	65	42	55	2.147	1.102	0.000193986	0.00291736	up
Prupe.1G412400_v2.0.a1	3.43	3.3	1.88	0.88	0.99	1.21	160	165	94	37	48	50	2.773	1.472	3.08716e-06	8.61319e-05	up
Prupe.1G414800_v2.0.a1	3.54	2.59	3.95	1.4	0.94	0.66	109	85	130	39	30	18	3.318	1.731	9.20082e-07	2.98372e-05	up
Prupe.1G416500_v2.0.a1	9.77	6.56	10.54	1.24	2.22	3.89	323	232	373	37	76	114	3.618	1.855	1.59827e-08	8.15874e-07	up
Prupe.1G423400_v2.0.a1	37.87	25.22	39.86	3.43	5.53	6.92	1209	861	1361	99	183	196	6.407	2.68	4.64799e-32	4.70086e-29	up
Prupe.1G431000_v2.0.a1	684.84	625.6	717.67	317.48	243.76	308.95	26998	26373	30263	11317	9955	10800	2.303	1.203	5.59359e-25	3.2327e-22	up
Prupe.1G435100_v2.0.a1	20.61	20.34	17.3	6.39	7.82	7.37	1412	1490	1268	396	555	448	2.67	1.417	7.51352e-29	6.39915e-26	up
Prupe.1G438200_v2.0.a1	35.3	33.46	26.74	13.05	12.12	11.54	1397	1416	1132	467	497	405	2.575	1.364	2.61429e-23	1.24425e-20	up
Prupe.1G441600_v2.0.a1	6.25	3.83	6.58	2.53	1.91	2.58	183	120	206	67	58	67	2.347	1.231	1.20879e-05	0.000275114	up
Prupe.1G441700_v2.0.a1	3.49	3.34	2.07	0.99	0.15	0.18	90	92	57	23	4	4	6.755	2.756	2.05944e-06	6.02638e-05	up
Prupe.1G447400_v2.0.a1	0.42	0.74	0.72	0.12	0.18	0	16	30	29	4	7	0	6.199	2.632	0.000988297	0.0111369	up
Prupe.1G452300_v2.0.a1	2.08	1.48	2.56	0.7	0.94	1.34	105	80	138	32	49	60	2.032	1.023	0.00235223	0.0221687	up
Prupe.1G480700_v2.0.a1	194.51	206.63	186.78	52.44	43.26	52.86	14391	16348	14782	3508	3316	3468	3.914	1.968	9.93463e-77	1.30778e-72	up
Prupe.1G491000_v2.0.a1	12.77	6.16	10.62	6.04	3.48	3.85	613	316	545	262	173	164	2.183	1.126	2.44722e-05	0.000505114	up
Prupe.1G511100_v2.0.a1	4.62	4.93	4.8	1.8	1.79	3.05	261	298	290	92	105	153	2.138	1.096	2.41426e-06	6.91461e-05	up
Prupe.1G511200_v2.0.a1	14.22	8.41	17.75	5.7	5.39	8.36	397	251	530	144	156	207	2.05	1.035	9.39008e-05	0.00160285	up
Prupe.1G520600_v2.0.a1	201.89	200.35	314.38	130.01	95.55	88.38	4642	4926	7732	2703	2276	1802	2.255	1.173	6.50903e-11	5.85162e-09	up
Prupe.1G522800_v2.0.a1	6.73	6.64	12.64	2.48	5.27	3.54	90	95	181	30	73	42	2.276	1.186	0.00109533	0.0121484	up
Prupe.1G524300_v2.0.a1	3.08	3.93	8.8	2.6	2.1	2.82	85	116	260	65	60	69	2.079	1.056	0.00421866	0.0344258	up
Prupe.1G552600_v2.0.a1	2.52	0.62	1.46	0.25	0.43	0.08	34	9	21	3	6	1	5.905	2.562	0.00287405	0.0257464	up
Prupe.1G568400_v2.0.a1	8.5	4.59	8.66	2.46	3.09	4.53	199	115	217	52	75	94	2.135	1.094	0.000463864	0.00604855	up
Prupe.1G572800_v2.0.a1	261.58	274.89	193.59	124.59	94.91	126.76	24203	27198	19160	10424	9097	10400	2.085	1.06	1.30788e-12	1.46973e-10	up
Prupe.2G005300_v2.0.a1	5.23	4.55	6.56	3.25	1.58	2.3	372	346	499	209	116	145	2.268	1.181	1.95743e-06	5.76962e-05	up
Prupe.2G010900_v2.0.a1	6.79	8.11	8.04	2.42	2.62	5.62	90	115	114	29	36	66	2.135	1.094	0.00204144	0.0198645	up
Prupe.2G025100_v2.0.a1	41.5	43.55	50.24	18.45	27.93	16.27	2189	2456	2834	880	1526	761	2.14	1.097	7.91883e-11	6.96426e-09	up
Prupe.2G033700_v2.0.a1	6.37	7.39	8.63	3.23	4.61	2.55	220	273	319	101	165	78	2.13	1.091	4.36223e-06	0.000116293	up
Prupe.2G118400_v2.0.a1	147.81	147.5	141.66	52.15	94.34	67.79	3934	4198	4033	1255	2601	1600	2.022	1.016	6.11174e-10	4.70953e-08	up
Prupe.2G149600_v2.0.a1	2.18	2.61	3.67	1.04	1.37	1.16	100	128	180	43	65	47	2.348	1.232	2.41299e-05	0.000499321	up
Prupe.2G151900_v2.0.a1	0.45	0.27	0.44	0.18	0.02	0.05	28	18	29	10	1	3	4.665	2.222	0.00417598	0.0341637	up
Prupe.2G156500_v2.0.a1	16.91	17.02	14.35	6.74	8.74	5.53	880	947	799	317	471	255	2.276	1.186	1.12447e-12	1.28142e-10	up
Prupe.2G174100_v2.0.a1	7.02	6.88	14.86	4.68	3.43	3.62	83	87	188	50	42	38	2.426	1.278	0.000423654	0.00559182	up
Prupe.2G184800_v2.0.a1	1.47	1.31	1.62	0.39	0.14	0.75	84	80	99	20	8	38	3.436	1.781	0.000167395	0.00257979	up
Prupe.2G194000_v2.0.a1	0.78	0.7	1.63	0.2	0.17	0.2	22	21	49	5	5	5	5.418	2.438	0.000262454	0.0037518	up
Prupe.2G195300_v2.0.a1	5.9	6.44	8.83	2.01	2.78	2.07	311	363	498	96	152	97	3.044	1.606	7.01239e-14	9.69867e-12	up
Prupe.2G196400_v2.0.a1	0.98	1.15	1.67	0.59	0.43	0.73	44	55	80	24	20	29	2.151	1.105	0.00648131	0.0471585	up
Prupe.2G213600_v2.0.a1	54.8	64.58	86.76	22.27	24.63	30.7	1671	2106	2830	614	778	830	2.627	1.393	4.05402e-16	7.54047e-14	up
Prupe.2G222600_v2.0.a1	7.21	6.64	9.74	1.5	1.38	1.74	548	540	792	103	109	117	5.057	2.338	1.11151e-33	1.38358e-30	up
Prupe.2G222900_v2.0.a1	0.24	0.33	0.62	0.06	0.05	0.18	14	20	38	3	3	9	4.16	2.057	0.00624694	0.0460328	up
Prupe.2G223700_v2.0.a1	0.79	0.8	0.91	0.34	0.27	0.37	58	63	72	23	21	24	2.512	1.329	0.000287063	0.00403584	up
Prupe.2G223900_v2.0.a1	1.09	1.67	1.45	0.43	0.8	0.85	76	125	109	27	58	53	2.004	1.003	0.00286869	0.0257181	up
Prupe.2G242500_v2.0.a1	2.26	1.4	2.22	0.17	1.03	0.73	59	39	62	4	28	17	2.985	1.578	0.00338933	0.0290807	up
Prupe.2G246800_v2.0.a1	2.34	2.5	4.6	0.2	0.13	0.33	105	120	221	8	6	13	14.464	3.854	3.60828e-18	9.26813e-16	up
Prupe.2G251400_v2.0.a1	1.49	1.52	2.12	0.24	0.59	0.47	54	59	82	8	22	15	3.894	1.961	7.08419e-06	0.000174484	up
Prupe.2G258200_v2.0.a1	71.05	57.2	83.8	25.53	30.65	32.69	1517	1306	1914	493	678	619	2.359	1.238	5.53534e-16	9.95253e-14	up
Prupe.2G263000_v2.0.a1	8.51	5.9	10.1	1.69	2.95	4.85	89	66	113	16	32	45	2.554	1.353	0.000810967	0.00948884	up
Prupe.2G264600_v2.0.a1	4.96	4.99	4.78	1.97	2.85	2.41	200	215	206	72	119	86	2.013	1.009	2.36047e-06	6.79664e-05	up
Prupe.2G279600_v2.0.a1	0.53	0.33	0.7	0.12	0.07	0.23	34	23	48	7	5	13	3.671	1.876	0.00176422	0.0177652	up
Prupe.2G282100_v2.0.a1	2.09	1.73	1.77	0.86	0.75	0.44	43	38	39	16	16	8	2.693	1.429	0.00278958	0.0251342	up
Prupe.2G288800_v2.0.a1	850.98	1011.5	876.97	344.43	526.15	307.46	27346	34758	30144	10008	17515	8761	2.307	1.206	6.55505e-14	9.1443e-12	up
Prupe.2G292100_v2.0.a1	7.88	10.41	13.13	6.5	3.55	4.58	165	233	294	123	77	85	2.127	1.089	7.11777e-05	0.00126571	up
Prupe.2G295300_v2.0.a1	58.13	68.2	160.78	22.26	48.85	23.74	1375	1725	4068	476	1197	498	3.001	1.586	0.0057807	0.0434681	up
Prupe.2G316600_v2.0.a1	4.4	3.12	4.23	2.34	1.72	1.42	133	101	137	64	54	38	2.121	1.085	0.00021978	0.00323022	up
Prupe.3G001400_v2.0.a1	8.98	7.33	14.14	2.9	5.1	5.48	641	560	1080	187	377	347	2.234	1.16	4.34395e-06	0.000115996	up
Prupe.3G003600_v2.0.a1	6.14	6.95	6.63	2.04	2.83	3.77	90	109	104	27	43	49	2.262	1.178	0.000171787	0.00263743	up
Prupe.3G035700_v2.0.a1	1.72	2.17	2.58	0.18	0.42	0.05	43	58	69	4	11	1	9.669	3.273	3.47015e-08	1.61827e-06	up
Prupe.3G049400_v2.0.a1	1.8	1.86	2.89	0.87	0.61	0.71	57	63	98	25	20	20	2.96	1.566	5.41894e-05	0.00100504	up
Prupe.3G070900_v2.0.a1	41.28	44.11	46.63	9.24	19.72	23.75	1176	1344	1421	238	582	600	2.479	1.31	0.000756263	0.00897203	up
Prupe.3G088500_v2.0.a1	15.87	15.7	17.64	7.21	5.26	8.9	816	863	970	335	280	406	2.277	1.187	3.87345e-11	3.58172e-09	up
Prupe.3G100300_v2.0.a1	24.88	23.17	24.13	5.54	7.08	8.79	482	480	500	97	142	151	3.338	1.739	3.45719e-21	1.33201e-18	up
Prupe.3G103200_v2.0.a1	8.71	6.42	22.02	1.73	1.38	3.85	189	149	511	34	31	74	5.259	2.395	0.00056616	0.0071631	up
Prupe.3G153100_v2.0.a1	17.26	10.14	25.99	4.62	5.23	9.49	277	174	446	67	87	135	2.726	1.447	1.70983e-05	0.000369773	up
Prupe.3G161500_v2.0.a1	1103.24	1113.27	1423.49	264.21	545.49	502.03	22475	24252	31019	4867	11512	9069	2.748	1.459	2.177e-06	6.33601e-05	up
Prupe.3G171800_v2.0.a1	8.25	10.01	16.21	4.3	5.2	7.15	225	292	473	106	147	173	2.047	1.033	0.000127419	0.00205368	up
Prupe.3G172700_v2.0.a1	6.46	7.64	9.81	3.57	4.24	3.54	72	91	117	36	49	35	2.081	1.058	0.000691846	0.00837204	up
Prupe.3G177400_v2.0.a1	5.2	4.94	6.21	1.6	3.62	2.5	61	62	78	17	44	26	2.089	1.063	0.00560572	0.0426077	up
Prupe.3G184000_v2.0.a1	3.14	3.26	8.7	1.77	1.21	2.98	108	120	320	55	43	91	2.502	1.323	0.00144065	0.0150793	up
Prupe.3G194800_v2.0.a1	45.39	37.07	41.66	12.14	11.23	10.94	1919	1676	1884	464	492	410	3.579	1.84	7.14463e-55	3.85381e-51	up
Prupe.3G209500_v2.0.a1	6.22	6.49	10.25	3.22	3	3.41	224	250	395	105	112	109	2.357	1.237	1.28753e-07	5.16992e-06	up
Prupe.3G230300_v2.0.a1	37.03	39.96	39.88	11.81	20.21	22.41	520	600	599	150	294	279	2.125	1.087	1.22424e-07	4.96507e-06	up
Prupe.3G260200_v2.0.a1	2.41	2.69	3.6	0.85	0.87	1.17	72	86	115	23	27	31	2.98	1.575	4.53042e-06	0.000120578	up
Prupe.3G269400_v2.0.a1	5.16	3.64	4.37	1.45	1.56	1.5	505	381	458	128	158	130	2.893	1.533	2.77645e-17	6.07143e-15	up
Prupe.3G270900_v2.0.a1	25.37	27.03	17.33	10.56	12.08	11.23	991	1129	724	373	489	389	2.038	1.027	1.80406e-09	1.17242e-07	up
Prupe.4G004600_v2.0.a1	16.34	15.54	23.27	7.91	7.13	8.97	978	995	1490	428	442	476	2.271	1.184	2.5197e-12	2.64765e-10	up
Prupe.4G004800_v2.0.a1	13.36	12	16.18	5.97	5.65	5.46	406	390	526	164	178	147	2.406	1.267	1.74012e-13	2.23482e-11	up
Prupe.4G009500_v2.0.a1	217.46	224.72	217.37	97.96	88.53	80.32	9523	10523	10182	3879	4016	3119	2.446	1.291	7.80912e-43	2.10612e-39	up
Prupe.4G040800_v2.0.a1	3.59	1.79	5.41	0.97	1.54	1.16	167	89	269	41	74	48	2.898	1.535	2.76775e-05	0.000562661	up
Prupe.4G040900_v2.0.a1	43.64	47.52	54.38	14.5	23.2	20.82	1674	1949	2231	503	922	708	2.462	1.3	3.34205e-16	6.43822e-14	up
Prupe.4G046000_v2.0.a1	2.36	1.6	2.87	0.61	0.91	0.73	73	53	95	17	29	20	3.006	1.588	4.65108e-05	0.00087925	up
Prupe.4G047400_v2.0.a1	7.97	7.83	9.7	3.37	4.09	4.47	810	851	1055	310	431	403	2.113	1.079	2.92436e-13	3.64016e-11	up
Prupe.4G048800_v2.0.a1	4.8	2.84	8.45	1.64	1.39	3.79	120	76	226	37	36	84	2.332	1.221	0.00509224	0.0398764	up
Prupe.4G051200_v2.0.a1	17.1	17.08	23.74	7.06	9	10.96	734	784	1090	274	400	417	2.121	1.084	4.60676e-09	2.68153e-07	up
Prupe.4G054200_v2.0.a1	1.2	0.89	1.41	0.33	0.72	0.44	52	41	65	13	32	17	2.309	1.207	0.00577232	0.0434409	up
Prupe.4G066000_v2.0.a1	13.07	18.98	27.34	11.93	8.37	4.95	235	365	526	194	156	79	2.326	1.218	6.75798e-05	0.00121509	up
Prupe.4G073300_v2.0.a1	3.58	2.84	5.67	1.91	2.2	1.85	85	72	144	41	54	39	2.004	1.003	0.00277153	0.0250183	up
Prupe.4G080700_v2.0.a1	5.55	4.26	5.29	0.68	1.52	0.73	197	162	201	22	56	23	5.052	2.337	1.24905e-13	1.65674e-11	up
Prupe.4G092600_v2.0.a1	11.9	7.38	11.27	5.11	3.8	5.28	737	489	747	286	244	290	2.128	1.09	7.16051e-08	3.09816e-06	up
Prupe.4G092700_v2.0.a1	1.42	0.92	1.8	0.23	0.36	0.73	77	53	104	11	20	35	3.124	1.643	0.000329119	0.00450958	up
Prupe.4G099400_v2.0.a1	0.65	0.73	0.75	0.03	0.08	0.09	25	30	31	1	3	3	10.961	3.454	7.68144e-06	0.000186638	up
Prupe.4G107600_v2.0.a1	7.23	3.81	7.65	2.92	2.26	3.22	167	94	189	61	54	66	2.2	1.138	0.000286722	0.00403463	up
Prupe.4G117900_v2.0.a1	44.51	42.29	29.08	5.4	8.2	5.63	1640	1666	1146	180	313	184	5.963	2.576	5.24364e-41	1.21218e-37	up
Prupe.4G150200_v2.0.a1	21.62	17.68	40.66	3.45	6.6	9.95	686	600	1380	99	217	280	3.946	1.981	0.000378854	0.00508343	up
Prupe.4G162300_v2.0.a1	1.32	2.16	0.94	0.6	0.76	0.41	66	115	50	27	39	18	2.482	1.311	0.00168043	0.0170487	up
Prupe.4G166000_v2.0.a1	0.47	0.15	0.65	0.03	0.06	0.04	15	5	22	1	2	1	9.445	3.24	0.00358764	0.0303795	up
Prupe.4G177600_v2.0.a1	75.25	80.96	113.97	45.63	36.97	46.84	279	321	452	153	142	154	2.066	1.047	6.07028e-07	2.07673e-05	up
Prupe.4G191200_v2.0.a1	12.22	13.2	23.31	3.6	4.75	6.31	638	737	1302	170	257	292	3.285	1.716	3.59049e-12	3.65417e-10	up
Prupe.4G192800_v2.0.a1	1.53	0.61	2.65	0.41	0.13	0.42	33	14	61	8	3	8	4.941	2.305	0.00098255	0.0110953	up
Prupe.4G214900_v2.0.a1	28.17	27.42	23.96	5.37	4.43	4.24	1665	1733	1515	287	271	222	5.613	2.489	1.61635e-76	1.30778e-72	up
Prupe.4G220300_v2.0.a1	4.19	2.53	4.9	0.05	0.46	0.69	96	62	120	1	11	14	9.556	3.256	7.89181e-10	5.88504e-08	up
Prupe.4G225800_v2.0.a1	14.9	8.08	19.25	4.72	6.04	6.02	293	170	405	84	123	105	2.486	1.314	4.26599e-06	0.000114862	up
Prupe.4G241600_v2.0.a1	6.71	4.52	6.36	2.8	2.22	2.43	143	103	145	54	49	46	2.335	1.223	1.34888e-05	0.000300243	up
Prupe.4G245500_v2.0.a1	0.75	0.27	3.41	0.09	0.08	0.14	18	7	87	2	2	3	13.953	3.802	7.01149e-05	0.0012537	up
Prupe.4G257600_v2.0.a1	460.21	286.74	608.5	170.51	193.35	233.75	14769	9840	20888	4948	6428	6652	2.24	1.164	0.000321437	0.0044268	up
Prupe.4G283500_v2.0.a1	2.56	2.03	3.34	0.09	1.01	1.01	66	56	92	2	27	23	3.721	1.896	0.00070677	0.00850331	up
Prupe.5G004300_v2.0.a1	4.62	3	6.42	1.45	1.36	2.31	180	125	268	51	55	80	2.711	1.439	7.45169e-06	0.00018215	up
Prupe.5G004600_v2.0.a1	0.83	0.83	1.34	0.36	0.49	0.45	41	44	71	16	25	20	2.28	1.189	0.0048287	0.038228	up
Prupe.5G015300_v2.0.a1	52.71	49.29	53.54	22.72	27.4	19.22	2106	2106	2288	821	1134	681	2.22	1.151	1.24131e-19	3.93859e-17	up
Prupe.5G020700_v2.0.a1	0.32	0.44	0.19	0.08	0	0.02	17	25	11	4	0	1	9.248	3.209	0.00162583	0.0166115	up
Prupe.5G044700_v2.0.a1	6.35	3.6	10.75	2.49	1.81	4.26	200	121	362	71	59	119	2.385	1.254	0.000946787	0.0108122	up
Prupe.5G062000_v2.0.a1	15.75	17.68	24.22	8.73	7.03	9.14	515	618	847	258	238	265	2.291	1.196	2.10068e-10	1.7082e-08	up
Prupe.5G073600_v2.0.a1	0.95	0.57	1.7	0.46	0.4	0.42	44	28	84	19	19	17	2.512	1.329	0.00660251	0.0479111	up
Prupe.5G076900_v2.0.a1	4.1	3.31	5.68	1.27	1.21	1.2	154	133	228	43	47	40	3.522	1.816	1.68503e-10	1.39119e-08	up
Prupe.5G125100_v2.0.a1	23.93	12.19	25.63	12.39	7.16	9.68	797	434	913	373	247	286	2.085	1.06	3.73964e-05	0.000729094	up
Prupe.5G130700_v2.0.a1	0.87	1.42	2.17	0.13	0.04	0.28	38	66	101	5	2	11	9.822	3.296	3.61976e-08	1.67836e-06	up
Prupe.5G151000_v2.0.a1	8.89	7.48	8.09	3.28	3.72	4.74	300	270	292	100	130	142	2.062	1.044	1.87078e-07	7.27715e-06	up
Prupe.5G162100_v2.0.a1	2.26	0.79	2.32	0.44	0.49	0.91	120	45	132	21	27	43	2.886	1.529	0.000670711	0.00817894	up
Prupe.5G166200_v2.0.a1	25.51	27.31	34.36	16.77	12.23	10.21	747	855	1076	444	371	265	2.199	1.137	1.04834e-09	7.40796e-08	up
Prupe.5G213900_v2.0.a1	1.77	1.86	1.81	0.93	0.72	0.45	97	109	106	46	41	22	2.557	1.355	2.4875e-05	0.000511471	up
Prupe.5G214000_v2.0.a1	1.82	0.99	1.98	0.42	0.82	0.53	43	25	50	9	20	11	2.671	1.418	0.00610307	0.0453651	up
Prupe.5G235900_v2.0.a1	62.95	72.69	115.83	35.68	50.42	27.65	1163	1436	2289	596	965	453	2.19	1.131	0.00196846	0.0193095	up
Prupe.5G236900_v2.0.a1	12.98	18.6	17.31	5.09	5.92	7.44	417	639	595	148	197	212	2.623	1.391	9.34031e-13	1.07195e-10	up
Prupe.5G239000_v2.0.a1	6.49	4.45	6.36	1.52	2.62	3.91	146	107	153	31	61	78	2.125	1.087	0.00123565	0.0133213	up
Prupe.5G241000_v2.0.a1	1	0.7	1.28	0.3	0.33	0.44	84	63	115	23	29	33	2.734	1.451	6.43936e-05	0.00116687	up
Prupe.6G006200_v2.0.a1	9.57	5.62	7.92	1.15	2.17	1.4	323	203	286	35	76	42	4.823	2.27	1.44011e-15	2.5058e-13	up
Prupe.6G006400_v2.0.a1	10.47	11.04	11.75	5.75	4.18	6.3	399	450	479	198	165	213	2.03	1.021	2.52993e-08	1.20198e-06	up
Prupe.6G010300_v2.0.a1	1.28	1.24	3.63	0.63	0.23	0.85	27	28	82	12	5	16	3.569	1.835	0.00311174	0.0272071	up
Prupe.6G012100_v2.0.a1	55.78	52.21	68.57	26.94	30.77	29.62	2217	2219	2915	968	1267	1044	2	1	1.49208e-16	3.09548e-14	up
Prupe.6G029400_v2.0.a1	13.08	14.54	12.06	5.7	5.87	6.21	931	1106	918	367	433	392	2.208	1.143	2.08191e-19	6.12537e-17	up
Prupe.6G039700_v2.0.a1	1.82	1.47	2.78	0.71	0.91	1.02	79	68	129	28	41	39	2.272	1.184	0.000748957	0.00890494	up
Prupe.6G050400_v2.0.a1	1.58	2.02	3.39	0.52	0.3	0.95	30	41	69	9	6	16	3.917	1.97	0.000394762	0.00525332	up
Prupe.6G053400_v2.0.a1	1.8	2.48	2.55	0.39	1.02	0.75	46	68	70	9	27	17	3.126	1.644	0.00017638	0.00269772	up
Prupe.6G064700_v2.0.a1	28.34	30.09	38.14	3	9.16	10.94	3577	4062	5150	342	1198	1225	4.137	2.049	0.000136598	0.00218422	up
Prupe.6G068800_v2.0.a1	191.25	226.43	207.55	77.83	90.62	121.4	7886	9984	9154	2902	3871	4439	2.133	1.093	1.29619e-13	1.70527e-11	up
Prupe.6G069400_v2.0.a1	6.18	2.85	6.81	0.92	1.96	2.08	67	33	79	9	22	20	3.153	1.657	0.00065194	0.00799219	up
Prupe.6G069800_v2.0.a1	0.48	0.5	0.49	0.17	0.08	0.16	28	31	30	9	5	8	3.561	1.832	0.00158673	0.0162819	up
Prupe.6G088100_v2.0.a1	2.27	1.73	2.8	1.37	0.98	0.63	101	82	133	55	45	25	2.254	1.173	0.000692755	0.00837204	up
Prupe.6G112200_v2.0.a1	42.93	40.31	34.88	18.72	19.79	17	1763	1770	1532	695	842	619	2.106	1.074	1.47587e-19	4.50614e-17	up
Prupe.6G114100_v2.0.a1	2.1	1.05	3.83	0.86	0.42	1.1	43	23	84	16	9	20	2.896	1.534	0.0067022	0.0484607	up
Prupe.6G126400_v2.0.a1	0.5	1.29	0.98	0.15	0.37	0.42	26	71	54	7	20	19	2.919	1.545	0.00330654	0.0285216	up
Prupe.6G155100_v2.0.a1	1.66	1.13	2.19	0.43	0.07	0.08	73	53	103	17	3	3	8.698	3.121	1.17807e-07	4.81401e-06	up
Prupe.6G177500_v2.0.a1	29.65	18.03	22.28	9.45	11.59	13.54	163	106	131	47	66	66	2	1	0.000488422	0.00630798	up
Prupe.6G180700_v2.0.a1	70.71	64.94	82.7	40.63	28.38	36.73	1561	1533	1953	811	649	719	2.041	1.029	9.27116e-12	9.31838e-10	up
Prupe.6G182400_v2.0.a1	72.34	53.59	85.68	14.81	18.72	29.54	2593	2054	3285	480	695	939	3.313	1.728	1.52372e-06	4.67872e-05	up
Prupe.6G185700_v2.0.a1	3.95	3.82	6.95	2.95	2.1	2.19	203	210	382	137	112	100	2.009	1.006	0.000157388	0.0024489	up
Prupe.6G192000_v2.0.a1	4.2	2.07	4.15	1.43	1.04	2.37	214	113	226	66	55	107	2.127	1.088	0.00157827	0.0162156	up
Prupe.6G196000_v2.0.a1	2.97	2.37	3.33	1.04	1.33	1.37	164	140	197	52	76	67	2.294	1.198	1.64541e-06	4.99551e-05	up
Prupe.6G220100_v2.0.a1	2.91	1.73	1.12	0.76	0.43	0.43	85	54	35	20	13	11	3.54	1.824	0.000247518	0.003573	up
Prupe.6G223400_v2.0.a1	27.67	25.71	40.35	8.38	8.8	11.3	917	911	1430	251	302	332	3.254	1.702	1.004e-19	3.24935e-17	up
Prupe.6G229500_v2.0.a1	4.11	2.13	4.73	1.44	1.52	2.06	117	65	144	37	45	52	2.16	1.111	0.00163434	0.0166752	up
Prupe.6G233100_v2.0.a1	1.55	1.54	0.99	0.28	0.37	0.49	60	64	41	10	15	17	3.506	1.81	5.81923e-05	0.00107074	up
Prupe.6G233200_v2.0.a1	12.02	11.69	10.98	2.73	3.24	2.69	433	450	423	89	121	86	3.953	1.983	7.4943e-31	6.73738e-28	up
Prupe.6G235400_v2.0.a1	0.25	0.33	0.74	0.06	0.02	0.12	14	20	44	3	1	6	6.713	2.747	0.000785173	0.00925395	up
Prupe.6G260100_v2.0.a1	4.1	4	3.36	0.96	0.77	1.52	237	247	208	50	46	78	3.503	1.809	1.9229e-11	1.84121e-09	up
Prupe.6G261300_v2.0.a1	35.41	31.69	34.12	12.88	14.93	11.86	815	780	840	268	356	242	2.523	1.335	1.9522e-23	9.57288e-21	up
Prupe.6G281000_v2.0.a1	0.83	0.58	1.99	0.35	0.35	0.61	52	39	133	20	23	34	2.545	1.348	0.00587947	0.044047	up
Prupe.6G302100_v2.0.a1	5	4.15	5.66	2.73	1.41	2.96	99	88	120	49	29	52	2.067	1.047	0.00192539	0.0189632	up
Prupe.6G313400_v2.0.a1	6.38	4.3	5.13	0.54	0.85	1.05	364	262	313	28	50	53	6.416	2.682	2.73336e-24	1.42681e-21	up
Prupe.6G323700_v2.0.a1	94.32	88.48	91.26	43.74	46.87	44.35	6444	6464	6669	2702	3317	2687	2.009	1.007	1.01816e-38	1.83065e-35	up
Prupe.6G332500_v2.0.a1	106.97	90.4	166.41	39.84	27.79	47.98	2512	2270	4180	846	676	999	3.103	1.634	3.66664e-06	9.98881e-05	up
Prupe.6G336700_v2.0.a1	32.91	21.45	44.36	12.76	10.86	18.07	690	481	995	242	236	336	2.338	1.225	7.0314e-07	2.36553e-05	up
Prupe.6G352400_v2.0.a1	1.49	0.7	1.65	0.3	0.07	0.38	22	11	26	4	1	5	5.144	2.363	0.00445012	0.0358625	up
Prupe.6G358500_v2.0.a1	5.22	4.25	6.75	1.86	1.58	2.05	261	227	361	84	82	91	2.922	1.547	3.0214e-11	2.82615e-09	up
Prupe.7G001200_v2.0.a1	10.04	7.8	12.32	3.65	3.57	6.55	377	313	495	124	139	218	2.165	1.114	1.20515e-05	0.000274673	up
Prupe.7G005200_v2.0.a1	20.05	22.6	17.25	6.88	8.13	9.5	200	241	184	62	84	84	2.421	1.276	3.27879e-08	1.53584e-06	up
Prupe.7G005800_v2.0.a1	8.5	7	8.58	4.7	2.79	3.07	50	44	54	25	17	16	2.261	1.177	0.00505005	0.0396289	up
Prupe.7G006100_v2.0.a1	20.13	18.66	23.88	8.57	9.72	9.5	774	767	982	298	387	324	2.23	1.157	6.99531e-17	1.48945e-14	up
Prupe.7G039200_v2.0.a1	3.84	4.25	5.44	2.24	0.88	0.93	93	110	141	49	22	20	3.316	1.73	6.36881e-06	0.000159043	up
Prupe.7G072400_v2.0.a1	0.34	0.09	0.63	0	0.07	0.03	14	4	28	0	3	1	10.496	3.392	0.00404252	0.0333914	up
Prupe.7G076500_v2.0.a1	661.16	658.68	533.25	388.21	207.2	243.93	43859	46724	37838	23286	14239	14349	2.182	1.125	0.000262214	0.00375168	up
Prupe.7G096100_v2.0.a1	0.37	0.27	0.56	0.05	0.04	0.09	18	14	29	2	2	4	6.714	2.747	0.000916362	0.0105466	up
Prupe.7G103400_v2.0.a1	1.96	1.17	1.51	0.78	0.62	0.69	119	76	98	43	39	37	2.196	1.135	0.00039773	0.00528413	up
Prupe.7G142100_v2.0.a1	0.79	0.58	0.62	0.16	0.21	0.22	32	25	27	6	9	8	3.272	1.71	0.00303346	0.0267618	up
Prupe.7G146200_v2.0.a1	1.38	1.9	2.06	0.49	0.21	0.68	25	37	40	8	4	11	3.86	1.949	0.000929304	0.0106804	up
Prupe.7G149700_v2.0.a1	40.56	30.28	34.69	9.1	11.78	10.23	917	732	839	186	276	205	3.353	1.746	3.93945e-28	3.18741e-25	up
Prupe.7G161200_v2.0.a1	16.94	11.84	27.83	7.88	9.26	8.1	309	231	543	130	175	131	2.216	1.148	1.92944e-05	0.000410279	up
Prupe.7G162400_v2.0.a1	3.58	2.52	4.38	1.69	1.57	1.25	110	83	144	47	50	34	2.298	1.2	0.000124061	0.00201359	up
Prupe.7G169500_v2.0.a1	2.55	1.3	3.57	0.47	1.02	0.74	121	66	181	20	50	31	3.295	1.72	2.408e-05	0.000498929	up
Prupe.7G191100_v2.0.a1	2.28	1.67	2.83	0.44	0.94	1.4	110	86	146	19	47	60	2.412	1.27	0.00109016	0.0121077	up
Prupe.7G210500_v2.0.a1	0.89	0.51	1.34	0.04	0	0.35	23	14	37	1	0	8	7.023	2.812	0.00259596	0.023868	up
Prupe.7G218000_v2.0.a1	1.77	1.33	2.2	0.48	0.92	0.59	61	49	81	15	33	18	2.615	1.387	0.000739426	0.00882636	up
Prupe.7G234200_v2.0.a1	3.66	3.74	4.33	1.45	1.82	1.4	109	119	138	39	56	37	2.483	1.312	1.65156e-06	5.00479e-05	up
Prupe.7G234800_v2.0.a1	86.82	92.32	46.16	20.19	20.74	18.98	2801	3185	1593	589	693	543	3.726	1.898	9.94242e-21	3.57529e-18	up
Prupe.7G244300_v2.0.a1	32.96	31.47	27.88	6.6	5.71	7.85	1950	1991	1764	353	350	412	4.532	2.18	1.25213e-54	5.06549e-51	up
Prupe.7G246200_v2.0.a1	1.04	0.1	0.49	0.09	0.05	0.03	38	4	19	3	2	1	9.214	3.204	0.00174761	0.0176528	up
Prupe.7G267900_v2.0.a1	507.17	477.52	518.83	226.44	206.51	285.93	17465	17584	19111	7051	7367	8731	2.067	1.047	1.34562e-17	3.15578e-15	up
Prupe.7G271100_v2.0.a1	23.79	21.51	16.75	5.4	3.63	2.53	721	697	543	148	114	68	5.312	2.409	2.4475e-24	1.32018e-21	up
Prupe.8G001900_v2.0.a1	2.09	1.08	2.26	0.38	0.41	0.51	134	74	155	22	27	29	4.144	2.051	1.99038e-08	9.84962e-07	up
Prupe.8G007800_v2.0.a1	0.74	1.2	1.23	0.14	0.4	0.42	18	31	32	3	10	9	3.286	1.716	0.00678677	0.0489008	up
Prupe.8G059400_v2.0.a1	5.2	2.5	4.78	2.43	1.02	1.82	187	96	184	79	38	58	2.342	1.228	0.000641127	0.00788353	up
Prupe.8G074400_v2.0.a1	0.2	0.37	0.33	0.02	0.02	0.04	10	20	18	1	1	2	10.554	3.4	0.000963489	0.0109335	up
Prupe.8G076200_v2.0.a1	100.51	93.46	120.04	40.85	45.12	60.11	6509	6472	8315	2392	3027	3452	2.124	1.087	1.09218e-13	1.48519e-11	up
Prupe.8G087100_v2.0.a1	0.56	1.45	1.24	0.26	0.49	0.36	35	97	83	15	32	20	2.87	1.521	0.000732227	0.00876398	up
Prupe.8G093900_v2.0.a1	42.26	48.38	45.58	13.46	22.09	20.02	2452	3002	2829	706	1328	1030	2.428	1.28	2.59931e-16	5.19285e-14	up
Prupe.8G097400_v2.0.a1	3.6	2.94	3.91	1.37	1.81	1.97	165	144	192	57	86	80	2.005	1.004	4.1753e-05	0.000804342	up
Prupe.8G099800_v2.0.a1	8.96	4.9	12.62	2.96	2.11	2.83	164	96	247	49	40	46	3.313	1.728	6.67201e-07	2.25871e-05	up
Prupe.8G115400_v2.0.a1	3.59	1.98	3.95	0.64	0.82	1.43	68	40	80	11	16	24	3.265	1.707	0.000215012	0.00318118	up
Prupe.8G126300_v2.0.a1	2.65	2.6	3	0.89	1.09	1.75	227	238	275	69	97	133	2.187	1.129	7.77611e-06	0.000188138	up
Prupe.8G152100_v2.0.a1	28.29	28.41	25.11	13.68	9.88	9.92	1164	1250	1105	509	421	362	2.418	1.274	2.52705e-17	5.70383e-15	up
Prupe.8G157500_v2.0.a1	2.3	2.19	3.05	0.63	0.91	0.91	100	102	142	25	41	35	3.039	1.604	2.33352e-07	8.84333e-06	up
Prupe.8G159800_v2.0.a1	1.32	1.16	1.19	0.42	0.86	0.47	80	75	77	23	54	25	2.07	1.049	0.00367186	0.0309469	up
Prupe.8G162500_v2.0.a1	57.29	55.13	59.06	26.71	25.85	28.17	1791	1843	1975	755	837	781	2.102	1.072	6.28663e-28	4.8443e-25	up
Prupe.8G162800_v2.0.a1	0.7	0.26	1.09	0	0.06	0.21	23	9	38	0	2	6	7.67	2.939	0.00180899	0.0181103	up
Prupe.8G165100_v2.0.a1	18.53	9.84	19.75	7.89	7.65	7.4	257	146	293	99	110	91	2.072	1.051	8.51255e-05	0.00146387	up
Prupe.8G192100_v2.0.a1	1.65	0.88	2.67	0.63	0.33	0.76	81	46	140	28	17	33	2.983	1.577	0.000578758	0.00730536	up
Prupe.8G195000_v2.0.a1	2.89	3.03	3.14	1.47	1.81	0.75	91	102	106	42	59	21	2.217	1.148	0.000686022	0.00832799	up
Prupe.8G197000_v2.0.a1	0.66	0.23	0.51	0	0.02	0.17	30	11	25	0	1	7	7.203	2.849	0.00303638	0.0267618	up
Prupe.8G213800_v2.0.a1	2.51	1.47	2.74	0.31	0.58	1.05	258	162	301	29	62	96	3.412	1.771	1.13078e-06	3.58088e-05	up
Prupe.8G249800_v2.0.a1	173.19	161.47	166.69	71.58	70.16	82.25	8876	8849	9138	3317	3725	3738	2.214	1.146	1.00513e-33	1.35542e-30	up
Prupe.I005800_v2.0.a1	1.06	0.4	1.8	0.33	0.06	0.04	32	13	58	9	2	1	7.514	2.91	0.000394629	0.00525332	up
