# Supplementary material for: Metabolomic and transcriptomic analyses of peach leaves and fruits in response to pruning
Source: BMC Genomics. 2024 Jul 3;25:666. doi: 10.1186/s12864-024-10549-y (PMC11223333; doi:10.1186/s12864-024-10549-y)
Supplement: Supplementary file 6 — Supplementary Material 6: Supplemental Table S6. The GO terms enriched by the DEGs in leaves [file 12864_2024_10549_MOESM6_ESM.xls]

## Sheet: Sheet 1
Supplemental Table S6: The GO terms enriched by the DEGs in leaves.
Ontology	ID	Description	GeneRatio	BgRatio	pvalue	p.adjust	qvalue	geneID	Count	up	down
Cellular component	GO:0031226	intrinsic component of plasma membrane	37/764	312/14564	2.91713e-06	0.000315338	0.000290234	Prupe.1G008800_v2.0.a1/Prupe.1G109900_v2.0.a1/Prupe.1G162800_v2.0.a1/Prupe.1G189900_v2.0.a1/Prupe.1G205200_v2.0.a1/Prupe.1G220700_v2.0.a1/Prupe.1G394200_v2.0.a1/Prupe.1G457900_v2.0.a1/Prupe.2G213600_v2.0.a1/Prupe.2G229500_v2.0.a1/Prupe.2G278000_v2.0.a1/Prupe.3G099600_v2.0.a1/Prupe.3G154700_v2.0.a1/Prupe.3G164900_v2.0.a1/Prupe.3G184100_v2.0.a1/Prupe.3G205100_v2.0.a1/Prupe.4G092800_v2.0.a1/Prupe.4G…	37	4	33
Cellular component	GO:0005618	cell wall	49/764	476/14564	4.75383e-06	0.000315338	0.000290234	Prupe.1G069800_v2.0.a1/Prupe.1G080700_v2.0.a1/Prupe.1G113800_v2.0.a1/Prupe.1G123100_v2.0.a1/Prupe.1G166600_v2.0.a1/Prupe.1G178400_v2.0.a1/Prupe.1G330800_v2.0.a1/Prupe.1G513200_v2.0.a1/Prupe.1G520700_v2.0.a1/Prupe.2G051800_v2.0.a1/Prupe.2G152000_v2.0.a1/Prupe.3G048300_v2.0.a1/Prupe.3G050200_v2.0.a1/Prupe.3G193800_v2.0.a1/Prupe.3G265800_v2.0.a1/Prupe.4G025600_v2.0.a1/Prupe.4G038600_v2.0.a1/Prupe.4G…	49	12	37
Cellular component	GO:0030312	external encapsulating structure	49/764	476/14564	4.75383e-06	0.000315338	0.000290234	Prupe.1G069800_v2.0.a1/Prupe.1G080700_v2.0.a1/Prupe.1G113800_v2.0.a1/Prupe.1G123100_v2.0.a1/Prupe.1G166600_v2.0.a1/Prupe.1G178400_v2.0.a1/Prupe.1G330800_v2.0.a1/Prupe.1G513200_v2.0.a1/Prupe.1G520700_v2.0.a1/Prupe.2G051800_v2.0.a1/Prupe.2G152000_v2.0.a1/Prupe.3G048300_v2.0.a1/Prupe.3G050200_v2.0.a1/Prupe.3G193800_v2.0.a1/Prupe.3G265800_v2.0.a1/Prupe.4G025600_v2.0.a1/Prupe.4G038600_v2.0.a1/Prupe.4G…	49	12	37
Cellular component	GO:0048046	apoplast	29/764	247/14564	4.08795e-05	0.00203375	0.00187185	Prupe.1G069800_v2.0.a1/Prupe.1G123100_v2.0.a1/Prupe.1G235800_v2.0.a1/Prupe.1G284600_v2.0.a1/Prupe.1G513200_v2.0.a1/Prupe.1G520700_v2.0.a1/Prupe.1G539400_v2.0.a1/Prupe.2G051800_v2.0.a1/Prupe.3G048300_v2.0.a1/Prupe.3G050200_v2.0.a1/Prupe.4G025600_v2.0.a1/Prupe.4G038600_v2.0.a1/Prupe.4G098300_v2.0.a1/Prupe.4G165500_v2.0.a1/Prupe.5G027800_v2.0.a1/Prupe.5G076900_v2.0.a1/Prupe.6G161800_v2.0.a1/Prupe.6G…	29	10	19
Cellular component	GO:0005887	integral component of plasma membrane	23/764	191/14564	0.000170721	0.00523145	0.00481498	Prupe.1G109900_v2.0.a1/Prupe.1G162800_v2.0.a1/Prupe.1G189900_v2.0.a1/Prupe.1G205200_v2.0.a1/Prupe.1G220700_v2.0.a1/Prupe.1G457900_v2.0.a1/Prupe.2G213600_v2.0.a1/Prupe.2G229500_v2.0.a1/Prupe.3G154700_v2.0.a1/Prupe.3G164900_v2.0.a1/Prupe.4G092800_v2.0.a1/Prupe.4G277700_v2.0.a1/Prupe.5G138000_v2.0.a1/Prupe.6G026100_v2.0.a1/Prupe.6G058300_v2.0.a1/Prupe.6G221800_v2.0.a1/Prupe.6G237000_v2.0.a1/Prupe.7G…	23	3	20
Cellular component	GO:0009523	photosystem II	11/764	58/14564	0.00018249	0.00523145	0.00481498	Prupe.1G021400_v2.0.a1/Prupe.1G021600_v2.0.a1/Prupe.1G021800_v2.0.a1/Prupe.1G406000_v2.0.a1/Prupe.1G497100_v2.0.a1/Prupe.2G229200_v2.0.a1/Prupe.2G248900_v2.0.a1/Prupe.3G004100_v2.0.a1/Prupe.3G011900_v2.0.a1/Prupe.4G213200_v2.0.a1/Prupe.8G215000_v2.0.a1	11	1	10
Cellular component	GO:0044459	plasma membrane part	40/764	419/14564	0.000184021	0.00523145	0.00481498	Prupe.1G008800_v2.0.a1/Prupe.1G109900_v2.0.a1/Prupe.1G162800_v2.0.a1/Prupe.1G189900_v2.0.a1/Prupe.1G205200_v2.0.a1/Prupe.1G220700_v2.0.a1/Prupe.1G394200_v2.0.a1/Prupe.1G457900_v2.0.a1/Prupe.2G003400_v2.0.a1/Prupe.2G213600_v2.0.a1/Prupe.2G229500_v2.0.a1/Prupe.2G278000_v2.0.a1/Prupe.3G099600_v2.0.a1/Prupe.3G154700_v2.0.a1/Prupe.3G164900_v2.0.a1/Prupe.3G184100_v2.0.a1/Prupe.3G205100_v2.0.a1/Prupe.4G…	40	7	33
Cellular component	GO:0009521	photosystem	12/764	71/14564	0.000293208	0.00729356	0.00671293	Prupe.1G021400_v2.0.a1/Prupe.1G021600_v2.0.a1/Prupe.1G021800_v2.0.a1/Prupe.1G406000_v2.0.a1/Prupe.1G497100_v2.0.a1/Prupe.2G229200_v2.0.a1/Prupe.2G248900_v2.0.a1/Prupe.3G004100_v2.0.a1/Prupe.3G011900_v2.0.a1/Prupe.4G213200_v2.0.a1/Prupe.7G195500_v2.0.a1/Prupe.8G215000_v2.0.a1	12	1	11
Cellular component	GO:0009579	thylakoid	39/764	423/14564	0.000444416	0.00982652	0.00904425	Prupe.1G021400_v2.0.a1/Prupe.1G021600_v2.0.a1/Prupe.1G021800_v2.0.a1/Prupe.1G087100_v2.0.a1/Prupe.1G406000_v2.0.a1/Prupe.1G449600_v2.0.a1/Prupe.1G497100_v2.0.a1/Prupe.1G539400_v2.0.a1/Prupe.1G566700_v2.0.a1/Prupe.2G004500_v2.0.a1/Prupe.2G005500_v2.0.a1/Prupe.2G229200_v2.0.a1/Prupe.2G248900_v2.0.a1/Prupe.3G004100_v2.0.a1/Prupe.3G005300_v2.0.a1/Prupe.3G011900_v2.0.a1/Prupe.3G179600_v2.0.a1/Prupe.3G…	39	2	37
Cellular component	GO:0009534	chloroplast thylakoid	34/764	369/14564	0.00102098	0.0160521	0.0147742	Prupe.1G021400_v2.0.a1/Prupe.1G021600_v2.0.a1/Prupe.1G021800_v2.0.a1/Prupe.1G087100_v2.0.a1/Prupe.1G497100_v2.0.a1/Prupe.1G539400_v2.0.a1/Prupe.1G566700_v2.0.a1/Prupe.2G004500_v2.0.a1/Prupe.2G005500_v2.0.a1/Prupe.2G229200_v2.0.a1/Prupe.2G248900_v2.0.a1/Prupe.3G004100_v2.0.a1/Prupe.3G005300_v2.0.a1/Prupe.3G011900_v2.0.a1/Prupe.3G179600_v2.0.a1/Prupe.4G041400_v2.0.a1/Prupe.4G213200_v2.0.a1/Prupe.5G…	34	2	32
Cellular component	GO:0031976	plastid thylakoid	34/764	369/14564	0.00102098	0.0160521	0.0147742	Prupe.1G021400_v2.0.a1/Prupe.1G021600_v2.0.a1/Prupe.1G021800_v2.0.a1/Prupe.1G087100_v2.0.a1/Prupe.1G497100_v2.0.a1/Prupe.1G539400_v2.0.a1/Prupe.1G566700_v2.0.a1/Prupe.2G004500_v2.0.a1/Prupe.2G005500_v2.0.a1/Prupe.2G229200_v2.0.a1/Prupe.2G248900_v2.0.a1/Prupe.3G004100_v2.0.a1/Prupe.3G005300_v2.0.a1/Prupe.3G011900_v2.0.a1/Prupe.3G179600_v2.0.a1/Prupe.4G041400_v2.0.a1/Prupe.4G213200_v2.0.a1/Prupe.5G…	34	2	32
Cellular component	GO:0044436	thylakoid part	32/764	342/14564	0.00110207	0.0160521	0.0147742	Prupe.1G021400_v2.0.a1/Prupe.1G021600_v2.0.a1/Prupe.1G021800_v2.0.a1/Prupe.1G087100_v2.0.a1/Prupe.1G406000_v2.0.a1/Prupe.1G449600_v2.0.a1/Prupe.1G497100_v2.0.a1/Prupe.1G566700_v2.0.a1/Prupe.2G004500_v2.0.a1/Prupe.2G229200_v2.0.a1/Prupe.2G248900_v2.0.a1/Prupe.3G004100_v2.0.a1/Prupe.3G011900_v2.0.a1/Prupe.3G179600_v2.0.a1/Prupe.4G041400_v2.0.a1/Prupe.4G213200_v2.0.a1/Prupe.5G211500_v2.0.a1/Prupe.6G…	32	1	31
Cellular component	GO:0009543	chloroplast thylakoid lumen	8/764	41/14564	0.00112929	0.0160521	0.0147742	Prupe.1G087100_v2.0.a1/Prupe.4G041400_v2.0.a1/Prupe.4G213200_v2.0.a1/Prupe.6G012000_v2.0.a1/Prupe.6G179400_v2.0.a1/Prupe.6G232400_v2.0.a1/Prupe.7G193200_v2.0.a1/Prupe.7G245400_v2.0.a1	8	0	8
Cellular component	GO:0031978	plastid thylakoid lumen	8/764	41/14564	0.00112929	0.0160521	0.0147742	Prupe.1G087100_v2.0.a1/Prupe.4G041400_v2.0.a1/Prupe.4G213200_v2.0.a1/Prupe.6G012000_v2.0.a1/Prupe.6G179400_v2.0.a1/Prupe.6G232400_v2.0.a1/Prupe.7G193200_v2.0.a1/Prupe.7G245400_v2.0.a1	8	0	8
Cellular component	GO:0031977	thylakoid lumen	9/764	52/14564	0.00138396	0.0183606	0.0168989	Prupe.1G087100_v2.0.a1/Prupe.1G449600_v2.0.a1/Prupe.4G041400_v2.0.a1/Prupe.4G213200_v2.0.a1/Prupe.6G012000_v2.0.a1/Prupe.6G179400_v2.0.a1/Prupe.6G232400_v2.0.a1/Prupe.7G193200_v2.0.a1/Prupe.7G245400_v2.0.a1	9	0	9
Cellular component	GO:0046658	anchored component of plasma membrane	14/764	122/14564	0.0047334	0.0588717	0.054185	Prupe.1G008800_v2.0.a1/Prupe.1G394200_v2.0.a1/Prupe.2G278000_v2.0.a1/Prupe.3G099600_v2.0.a1/Prupe.3G184100_v2.0.a1/Prupe.3G205100_v2.0.a1/Prupe.4G121100_v2.0.a1/Prupe.4G205500_v2.0.a1/Prupe.4G222100_v2.0.a1/Prupe.5G242500_v2.0.a1/Prupe.6G152000_v2.0.a1/Prupe.7G189600_v2.0.a1/Prupe.7G241800_v2.0.a1/Prupe.8G238000_v2.0.a1	14	1	13
Cellular component	GO:0009522	photosystem I	6/764	33/14564	0.00671165	0.0785658	0.0723113	Prupe.1G021400_v2.0.a1/Prupe.1G021600_v2.0.a1/Prupe.1G021800_v2.0.a1/Prupe.2G248900_v2.0.a1/Prupe.3G004100_v2.0.a1/Prupe.7G195500_v2.0.a1	6	1	5
Cellular component	GO:0034357	photosynthetic membrane	27/764	318/14564	0.00946576	0.104649	0.0963183	Prupe.1G021400_v2.0.a1/Prupe.1G021600_v2.0.a1/Prupe.1G021800_v2.0.a1/Prupe.1G406000_v2.0.a1/Prupe.1G497100_v2.0.a1/Prupe.1G566700_v2.0.a1/Prupe.2G004500_v2.0.a1/Prupe.2G229200_v2.0.a1/Prupe.2G248900_v2.0.a1/Prupe.3G004100_v2.0.a1/Prupe.3G011900_v2.0.a1/Prupe.3G179600_v2.0.a1/Prupe.4G213200_v2.0.a1/Prupe.5G211500_v2.0.a1/Prupe.6G012000_v2.0.a1/Prupe.6G030800_v2.0.a1/Prupe.6G143300_v2.0.a1/Prupe.6G…	27	1	26
Cellular component	GO:0031225	anchored component of membrane	16/764	165/14564	0.0130946	0.136074	0.125241	Prupe.1G008800_v2.0.a1/Prupe.1G394200_v2.0.a1/Prupe.1G398100_v2.0.a1/Prupe.2G278000_v2.0.a1/Prupe.3G084200_v2.0.a1/Prupe.3G099600_v2.0.a1/Prupe.3G184100_v2.0.a1/Prupe.3G205100_v2.0.a1/Prupe.4G121100_v2.0.a1/Prupe.4G205500_v2.0.a1/Prupe.4G222100_v2.0.a1/Prupe.5G242500_v2.0.a1/Prupe.6G152000_v2.0.a1/Prupe.7G189600_v2.0.a1/Prupe.7G241800_v2.0.a1/Prupe.8G238000_v2.0.a1	16	1	15
Cellular component	GO:0042651	thylakoid membrane	26/764	315/14564	0.0150317	0.136074	0.125241	Prupe.1G021400_v2.0.a1/Prupe.1G021600_v2.0.a1/Prupe.1G021800_v2.0.a1/Prupe.1G497100_v2.0.a1/Prupe.1G566700_v2.0.a1/Prupe.2G004500_v2.0.a1/Prupe.2G229200_v2.0.a1/Prupe.2G248900_v2.0.a1/Prupe.3G004100_v2.0.a1/Prupe.3G011900_v2.0.a1/Prupe.3G179600_v2.0.a1/Prupe.4G213200_v2.0.a1/Prupe.5G211500_v2.0.a1/Prupe.6G012000_v2.0.a1/Prupe.6G030800_v2.0.a1/Prupe.6G143300_v2.0.a1/Prupe.6G179400_v2.0.a1/Prupe.6G…	26	1	25
Cellular component	GO:0009654	photosystem II oxygen evolving complex	4/764	19/14564	0.0154942	0.136074	0.125241	Prupe.2G229200_v2.0.a1/Prupe.3G011900_v2.0.a1/Prupe.4G213200_v2.0.a1/Prupe.8G215000_v2.0.a1	4	0	4
Cellular component	GO:0009535	chloroplast thylakoid membrane	25/764	301/14564	0.0157271	0.136074	0.125241	Prupe.1G021400_v2.0.a1/Prupe.1G021600_v2.0.a1/Prupe.1G021800_v2.0.a1/Prupe.1G497100_v2.0.a1/Prupe.1G566700_v2.0.a1/Prupe.2G004500_v2.0.a1/Prupe.2G229200_v2.0.a1/Prupe.2G248900_v2.0.a1/Prupe.3G004100_v2.0.a1/Prupe.3G011900_v2.0.a1/Prupe.3G179600_v2.0.a1/Prupe.5G211500_v2.0.a1/Prupe.6G012000_v2.0.a1/Prupe.6G030800_v2.0.a1/Prupe.6G143300_v2.0.a1/Prupe.6G179400_v2.0.a1/Prupe.6G341500_v2.0.a1/Prupe.6G…	25	1	24
Cellular component	GO:0055035	plastid thylakoid membrane	25/764	301/14564	0.0157271	0.136074	0.125241	Prupe.1G021400_v2.0.a1/Prupe.1G021600_v2.0.a1/Prupe.1G021800_v2.0.a1/Prupe.1G497100_v2.0.a1/Prupe.1G566700_v2.0.a1/Prupe.2G004500_v2.0.a1/Prupe.2G229200_v2.0.a1/Prupe.2G248900_v2.0.a1/Prupe.3G004100_v2.0.a1/Prupe.3G011900_v2.0.a1/Prupe.3G179600_v2.0.a1/Prupe.5G211500_v2.0.a1/Prupe.6G012000_v2.0.a1/Prupe.6G030800_v2.0.a1/Prupe.6G143300_v2.0.a1/Prupe.6G179400_v2.0.a1/Prupe.6G341500_v2.0.a1/Prupe.6G…	25	1	24
Cellular component	GO:0044421	extracellular region part	9/764	76/14564	0.0176238	0.146131	0.134497	Prupe.1G283100_v2.0.a1/Prupe.1G520700_v2.0.a1/Prupe.2G152000_v2.0.a1/Prupe.3G255000_v2.0.a1/Prupe.6G217500_v2.0.a1/Prupe.6G264000_v2.0.a1/Prupe.7G264200_v2.0.a1/Prupe.8G064100_v2.0.a1/Prupe.8G131600_v2.0.a1	9	2	7
Cellular component	GO:0010287	plastoglobule	7/764	60/14564	0.0367723	0.292708	0.269406	Prupe.1G002700_v2.0.a1/Prupe.1G566700_v2.0.a1/Prupe.2G248900_v2.0.a1/Prupe.3G179600_v2.0.a1/Prupe.5G076700_v2.0.a1/Prupe.7G195500_v2.0.a1/Prupe.7G236600_v2.0.a1	7	0	7
Cellular component	GO:0005615	extracellular space	7/764	67/14564	0.0607812	0.46521	0.428175	Prupe.1G283100_v2.0.a1/Prupe.1G520700_v2.0.a1/Prupe.3G255000_v2.0.a1/Prupe.6G264000_v2.0.a1/Prupe.7G264200_v2.0.a1/Prupe.8G064100_v2.0.a1/Prupe.8G131600_v2.0.a1	7	2	5
Cellular component	GO:0009505	plant-type cell wall	14/764	173/14564	0.0710299	0.523516	0.48184	Prupe.1G123100_v2.0.a1/Prupe.1G513200_v2.0.a1/Prupe.1G520700_v2.0.a1/Prupe.3G050200_v2.0.a1/Prupe.4G056100_v2.0.a1/Prupe.4G165500_v2.0.a1/Prupe.4G186300_v2.0.a1/Prupe.5G015500_v2.0.a1/Prupe.5G152000_v2.0.a1/Prupe.5G230400_v2.0.a1/Prupe.6G176700_v2.0.a1/Prupe.7G189600_v2.0.a1/Prupe.7G197100_v2.0.a1/Prupe.8G064100_v2.0.a1	14	6	8
Cellular component	GO:0009705	plant-type vacuole membrane	9/764	102/14564	0.087015	0.618428	0.569196	Prupe.1G189900_v2.0.a1/Prupe.1G308300_v2.0.a1/Prupe.2G229500_v2.0.a1/Prupe.3G180900_v2.0.a1/Prupe.4G052900_v2.0.a1/Prupe.5G015800_v2.0.a1/Prupe.5G110600_v2.0.a1/Prupe.7G125900_v2.0.a1/Prupe.8G242400_v2.0.a1	9	2	7
Cellular component	GO:0000325	plant-type vacuole	12/764	150/14564	0.0957701	0.657181	0.604864	Prupe.1G189900_v2.0.a1/Prupe.1G235800_v2.0.a1/Prupe.1G308300_v2.0.a1/Prupe.2G229500_v2.0.a1/Prupe.3G180900_v2.0.a1/Prupe.4G052900_v2.0.a1/Prupe.5G015800_v2.0.a1/Prupe.5G110600_v2.0.a1/Prupe.6G163000_v2.0.a1/Prupe.7G125900_v2.0.a1/Prupe.8G242400_v2.0.a1/Prupe.I000500_v2.0.a1	12	3	9
Cellular component	GO:0000791	euchromatin	2/764	11/14564	0.110465	0.732751	0.674418	Prupe.1G496100_v2.0.a1/Prupe.1G496500_v2.0.a1	2	2	0
Cellular component	GO:0031305	integral component of mitochondrial inner membrane	2/764	14/14564	0.165123	1	0.920391	Prupe.3G207000_v2.0.a1/Prupe.3G207800_v2.0.a1	2	2	0
Cellular component	GO:0031304	intrinsic component of mitochondrial inner membrane	2/764	16/14564	0.20367	1	0.920391	Prupe.3G207000_v2.0.a1/Prupe.3G207800_v2.0.a1	2	2	0
Cellular component	GO:0005871	kinesin complex	4/764	48/14564	0.243198	1	0.920391	Prupe.4G231600_v2.0.a1/Prupe.6G211700_v2.0.a1/Prupe.6G249200_v2.0.a1/Prupe.6G326000_v2.0.a1	4	0	4
Cellular component	GO:0005875	microtubule associated complex	6/764	89/14564	0.324315	1	0.920391	Prupe.1G020000_v2.0.a1/Prupe.4G231600_v2.0.a1/Prupe.6G211700_v2.0.a1/Prupe.6G249200_v2.0.a1/Prupe.6G326000_v2.0.a1/Prupe.7G233000_v2.0.a1	6	1	5
Cellular component	GO:0010319	stromule	2/764	23/14564	0.341741	1	0.920391	Prupe.1G449600_v2.0.a1/Prupe.1G539400_v2.0.a1	2	0	2
Cellular component	GO:0000322	storage vacuole	2/764	24/14564	0.361101	1	0.920391	Prupe.5G015800_v2.0.a1/Prupe.7G125900_v2.0.a1	2	0	2
Cellular component	GO:0000326	protein storage vacuole	2/764	24/14564	0.361101	1	0.920391	Prupe.5G015800_v2.0.a1/Prupe.7G125900_v2.0.a1	2	0	2
Cellular component	GO:0000790	nuclear chromatin	4/764	60/14564	0.386665	1	0.920391	Prupe.1G320600_v2.0.a1/Prupe.1G496100_v2.0.a1/Prupe.1G496500_v2.0.a1/Prupe.5G200300_v2.0.a1	4	3	1
Cellular component	GO:0000922	spindle pole	1/764	10/14564	0.416676	1	0.920391	Prupe.1G226800_v2.0.a1	1	0	1
Cellular component	GO:0005655	nucleolar ribonuclease P complex	1/764	10/14564	0.416676	1	0.920391	Prupe.6G075800_v2.0.a1	1	1	0
Cellular component	GO:0008541	proteasome regulatory particle, lid subcomplex	1/764	10/14564	0.416676	1	0.920391	Prupe.5G093800_v2.0.a1	1	0	1
Cellular component	GO:0009574	preprophase band	1/764	10/14564	0.416676	1	0.920391	Prupe.1G143100_v2.0.a1	1	0	1
Cellular component	GO:0030286	dynein complex	1/764	10/14564	0.416676	1	0.920391	Prupe.7G233000_v2.0.a1	1	1	0
Cellular component	GO:0030677	ribonuclease P complex	1/764	10/14564	0.416676	1	0.920391	Prupe.6G075800_v2.0.a1	1	1	0
Cellular component	GO:0030681	multimeric ribonuclease P complex	1/764	10/14564	0.416676	1	0.920391	Prupe.6G075800_v2.0.a1	1	1	0
Cellular component	GO:0010494	cytoplasmic stress granule	2/764	27/14564	0.417762	1	0.920391	Prupe.1G132700_v2.0.a1/Prupe.3G031700_v2.0.a1	2	1	1
Cellular component	GO:0032592	integral component of mitochondrial membrane	2/764	28/14564	0.436086	1	0.920391	Prupe.3G207000_v2.0.a1/Prupe.3G207800_v2.0.a1	2	2	0
Cellular component	GO:0090575	RNA polymerase II transcription factor complex	3/764	46/14564	0.43674	1	0.920391	Prupe.7G039800_v2.0.a1/Prupe.7G039900_v2.0.a1/Prupe.7G040100_v2.0.a1	3	0	3
Cellular component	GO:0090568	nuclear transcriptional repressor complex	1/764	11/14564	0.447297	1	0.920391	Prupe.4G015400_v2.0.a1	1	0	1
Cellular component	GO:1902555	endoribonuclease complex	1/764	11/14564	0.447297	1	0.920391	Prupe.6G075800_v2.0.a1	1	1	0
Cellular component	GO:1905348	endonuclease complex	1/764	11/14564	0.447297	1	0.920391	Prupe.6G075800_v2.0.a1	1	1	0
Cellular component	GO:0098573	intrinsic component of mitochondrial membrane	2/764	30/14564	0.471765	1	0.920391	Prupe.3G207000_v2.0.a1/Prupe.3G207800_v2.0.a1	2	2	0
Cellular component	GO:0005930	axoneme	1/764	12/14564	0.476313	1	0.920391	Prupe.7G233000_v2.0.a1	1	1	0
Cellular component	GO:0016459	myosin complex	1/764	12/14564	0.476313	1	0.920391	Prupe.1G054200_v2.0.a1	1	0	1
Cellular component	GO:0032838	plasma membrane bounded cell projection cytoplasm	1/764	12/14564	0.476313	1	0.920391	Prupe.7G233000_v2.0.a1	1	1	0
Cellular component	GO:0044441	ciliary part	1/764	12/14564	0.476313	1	0.920391	Prupe.7G233000_v2.0.a1	1	1	0
Cellular component	GO:0097014	ciliary plasm	1/764	12/14564	0.476313	1	0.920391	Prupe.7G233000_v2.0.a1	1	1	0
Cellular component	GO:0019898	extrinsic component of membrane	5/764	88/14564	0.493256	1	0.920391	Prupe.2G229200_v2.0.a1/Prupe.3G011900_v2.0.a1/Prupe.4G213200_v2.0.a1/Prupe.5G025300_v2.0.a1/Prupe.8G132500_v2.0.a1	5	2	3
Cellular component	GO:0017053	transcriptional repressor complex	1/764	13/14564	0.503807	1	0.920391	Prupe.4G015400_v2.0.a1	1	0	1
Cellular component	GO:0044798	nuclear transcription factor complex	3/764	51/14564	0.505085	1	0.920391	Prupe.7G039800_v2.0.a1/Prupe.7G039900_v2.0.a1/Prupe.7G040100_v2.0.a1	3	0	3
Cellular component	GO:0019005	SCF ubiquitin ligase complex	3/764	52/14564	0.51824	1	0.920391	Prupe.1G353800_v2.0.a1/Prupe.1G488000_v2.0.a1/Prupe.6G222100_v2.0.a1	3	1	2
Cellular component	GO:0009986	cell surface	1/764	14/14564	0.52986	1	0.920391	Prupe.4G088000_v2.0.a1	1	0	1
Cellular component	GO:0032586	protein storage vacuole membrane	1/764	14/14564	0.52986	1	0.920391	Prupe.5G015800_v2.0.a1	1	0	1
Cellular component	GO:0031965	nuclear membrane	3/764	53/14564	0.531204	1	0.920391	Prupe.1G491000_v2.0.a1/Prupe.1G491300_v2.0.a1/Prupe.5G135900_v2.0.a1	3	2	1
Cellular component	GO:0090406	pollen tube	3/764	53/14564	0.531204	1	0.920391	Prupe.1G008100_v2.0.a1/Prupe.1G515700_v2.0.a1/Prupe.3G116000_v2.0.a1	3	0	3
Cellular component	GO:0005811	lipid droplet	1/764	15/14564	0.554546	1	0.920391	Prupe.3G290700_v2.0.a1	1	0	1
Cellular component	GO:0016442	RISC complex	1/764	16/14564	0.577938	1	0.920391	Prupe.7G048000_v2.0.a1	1	0	1
Cellular component	GO:0031332	RNAi effector complex	1/764	16/14564	0.577938	1	0.920391	Prupe.7G048000_v2.0.a1	1	0	1
Cellular component	GO:1990204	oxidoreductase complex	4/764	78/14564	0.590415	1	0.920391	Prupe.2G229200_v2.0.a1/Prupe.3G011900_v2.0.a1/Prupe.4G213200_v2.0.a1/Prupe.8G215000_v2.0.a1	4	0	4
Cellular component	GO:0005779	integral component of peroxisomal membrane	1/764	17/14564	0.600103	1	0.920391	Prupe.5G198700_v2.0.a1	1	0	1
Cellular component	GO:0005838	proteasome regulatory particle	1/764	17/14564	0.600103	1	0.920391	Prupe.5G093800_v2.0.a1	1	0	1
Cellular component	GO:0022624	proteasome accessory complex	1/764	17/14564	0.600103	1	0.920391	Prupe.5G093800_v2.0.a1	1	0	1
Cellular component	GO:0031231	intrinsic component of peroxisomal membrane	1/764	17/14564	0.600103	1	0.920391	Prupe.5G198700_v2.0.a1	1	0	1
Cellular component	GO:0033178	proton-transporting two-sector ATPase complex, catalytic domain	1/764	17/14564	0.600103	1	0.920391	Prupe.6G296700_v2.0.a1	1	0	1
Cellular component	GO:0005774	vacuolar membrane	23/764	459/14564	0.621303	1	0.920391	Prupe.1G090300_v2.0.a1/Prupe.1G103900_v2.0.a1/Prupe.1G189900_v2.0.a1/Prupe.1G235800_v2.0.a1/Prupe.1G308300_v2.0.a1/Prupe.1G320500_v2.0.a1/Prupe.1G384800_v2.0.a1/Prupe.2G229500_v2.0.a1/Prupe.3G084200_v2.0.a1/Prupe.3G180900_v2.0.a1/Prupe.4G022000_v2.0.a1/Prupe.4G052900_v2.0.a1/Prupe.4G086300_v2.0.a1/Prupe.5G015800_v2.0.a1/Prupe.5G110600_v2.0.a1/Prupe.6G028000_v2.0.a1/Prupe.6G222100_v2.0.a1/Prupe.7G…	23	9	14
Cellular component	GO:0009706	chloroplast inner membrane	4/764	83/14564	0.639617	1	0.920391	Prupe.5G169500_v2.0.a1/Prupe.8G083600_v2.0.a1/Prupe.8G195900_v2.0.a1/Prupe.8G196000_v2.0.a1	4	0	4
Cellular component	GO:0000152	nuclear ubiquitin ligase complex	1/764	19/14564	0.641006	1	0.920391	Prupe.4G013500_v2.0.a1	1	0	1
Cellular component	GO:0070603	SWI/SNF superfamily-type complex	1/764	19/14564	0.641006	1	0.920391	Prupe.5G200300_v2.0.a1	1	0	1
Cellular component	GO:0044437	vacuolar part	23/764	465/14564	0.646141	1	0.920391	Prupe.1G090300_v2.0.a1/Prupe.1G103900_v2.0.a1/Prupe.1G189900_v2.0.a1/Prupe.1G235800_v2.0.a1/Prupe.1G308300_v2.0.a1/Prupe.1G320500_v2.0.a1/Prupe.1G384800_v2.0.a1/Prupe.2G229500_v2.0.a1/Prupe.3G084200_v2.0.a1/Prupe.3G180900_v2.0.a1/Prupe.4G022000_v2.0.a1/Prupe.4G052900_v2.0.a1/Prupe.4G086300_v2.0.a1/Prupe.5G015800_v2.0.a1/Prupe.5G110600_v2.0.a1/Prupe.6G028000_v2.0.a1/Prupe.6G222100_v2.0.a1/Prupe.7G…	23	9	14
Cellular component	GO:0120025	plasma membrane bounded cell projection	4/764	84/14564	0.64898	1	0.920391	Prupe.1G008100_v2.0.a1/Prupe.1G515700_v2.0.a1/Prupe.3G116000_v2.0.a1/Prupe.7G233000_v2.0.a1	4	1	3
Cellular component	GO:0009528	plastid inner membrane	4/764	85/14564	0.658181	1	0.920391	Prupe.5G169500_v2.0.a1/Prupe.8G083600_v2.0.a1/Prupe.8G195900_v2.0.a1/Prupe.8G196000_v2.0.a1	4	0	4
Cellular component	GO:0031301	integral component of organelle membrane	3/764	64/14564	0.659712	1	0.920391	Prupe.3G207000_v2.0.a1/Prupe.3G207800_v2.0.a1/Prupe.5G198700_v2.0.a1	3	2	1
Cellular component	GO:0012507	ER to Golgi transport vesicle membrane	1/764	20/14564	0.659863	1	0.920391	Prupe.7G022400_v2.0.a1	1	0	1
Cellular component	GO:0044463	cell projection part	1/764	20/14564	0.659863	1	0.920391	Prupe.7G233000_v2.0.a1	1	1	0
Cellular component	GO:0120038	plasma membrane bounded cell projection part	1/764	20/14564	0.659863	1	0.920391	Prupe.7G233000_v2.0.a1	1	1	0
Cellular component	GO:1904949	ATPase complex	1/764	20/14564	0.659863	1	0.920391	Prupe.5G200300_v2.0.a1	1	0	1
Cellular component	GO:0000145	exocyst	1/764	21/14564	0.67773	1	0.920391	Prupe.2G175900_v2.0.a1	1	0	1
Cellular component	GO:0009514	glyoxysome	1/764	21/14564	0.67773	1	0.920391	Prupe.5G011400_v2.0.a1	1	1	0
Cellular component	GO:0034399	nuclear periphery	1/764	21/14564	0.67773	1	0.920391	Prupe.5G173700_v2.0.a1	1	0	1
Cellular component	GO:0010008	endosome membrane	7/764	150/14564	0.677908	1	0.920391	Prupe.2G048900_v2.0.a1/Prupe.2G193600_v2.0.a1/Prupe.4G029800_v2.0.a1/Prupe.4G076500_v2.0.a1/Prupe.5G015800_v2.0.a1/Prupe.7G022400_v2.0.a1/Prupe.8G164600_v2.0.a1	7	1	6
Cellular component	GO:0031300	intrinsic component of organelle membrane	3/764	66/14564	0.680128	1	0.920391	Prupe.3G207000_v2.0.a1/Prupe.3G207800_v2.0.a1/Prupe.5G198700_v2.0.a1	3	2	1
Cellular component	GO:0005874	microtubule	10/764	212/14564	0.680219	1	0.920391	Prupe.1G143100_v2.0.a1/Prupe.1G226800_v2.0.a1/Prupe.2G039600_v2.0.a1/Prupe.3G269300_v2.0.a1/Prupe.4G121100_v2.0.a1/Prupe.4G231600_v2.0.a1/Prupe.6G211700_v2.0.a1/Prupe.6G249200_v2.0.a1/Prupe.6G326000_v2.0.a1/Prupe.7G233000_v2.0.a1	10	2	8
Cellular component	GO:0009501	amyloplast	1/764	22/14564	0.69466	1	0.920391	Prupe.2G311700_v2.0.a1	1	1	0
Cellular component	GO:0042644	chloroplast nucleoid	1/764	22/14564	0.69466	1	0.920391	Prupe.1G258900_v2.0.a1	1	0	1
Cellular component	GO:0044440	endosomal part	7/764	153/14564	0.69773	1	0.920391	Prupe.2G048900_v2.0.a1/Prupe.2G193600_v2.0.a1/Prupe.4G029800_v2.0.a1/Prupe.4G076500_v2.0.a1/Prupe.5G015800_v2.0.a1/Prupe.7G022400_v2.0.a1/Prupe.8G164600_v2.0.a1	7	1	6
Cellular component	GO:0000932	P-body	3/764	68/14564	0.699621	1	0.920391	Prupe.1G132700_v2.0.a1/Prupe.1G516400_v2.0.a1/Prupe.3G031700_v2.0.a1	3	1	2
Cellular component	GO:0031969	chloroplast membrane	13/764	277/14564	0.700111	1	0.920391	Prupe.1G103700_v2.0.a1/Prupe.1G581000_v2.0.a1/Prupe.2G004500_v2.0.a1/Prupe.2G251200_v2.0.a1/Prupe.3G210500_v2.0.a1/Prupe.4G059200_v2.0.a1/Prupe.5G169500_v2.0.a1/Prupe.6G055900_v2.0.a1/Prupe.7G154800_v2.0.a1/Prupe.8G064500_v2.0.a1/Prupe.8G083600_v2.0.a1/Prupe.8G195900_v2.0.a1/Prupe.8G196000_v2.0.a1	13	1	12
Cellular component	GO:0019897	extrinsic component of plasma membrane	2/764	46/14564	0.70307	1	0.920391	Prupe.5G025300_v2.0.a1/Prupe.8G132500_v2.0.a1	2	2	0
Cellular component	GO:0042995	cell projection	4/764	91/14564	0.709919	1	0.920391	Prupe.1G008100_v2.0.a1/Prupe.1G515700_v2.0.a1/Prupe.3G116000_v2.0.a1/Prupe.7G233000_v2.0.a1	4	1	3
Cellular component	GO:0030134	COPII-coated ER to Golgi transport vesicle	1/764	23/14564	0.710702	1	0.920391	Prupe.7G022400_v2.0.a1	1	0	1
Cellular component	GO:0099081	supramolecular polymer	10/764	219/14564	0.718525	1	0.920391	Prupe.1G143100_v2.0.a1/Prupe.1G226800_v2.0.a1/Prupe.2G039600_v2.0.a1/Prupe.3G269300_v2.0.a1/Prupe.4G121100_v2.0.a1/Prupe.4G231600_v2.0.a1/Prupe.6G211700_v2.0.a1/Prupe.6G249200_v2.0.a1/Prupe.6G326000_v2.0.a1/Prupe.7G233000_v2.0.a1	10	2	8
Cellular component	GO:0099512	supramolecular fiber	10/764	219/14564	0.718525	1	0.920391	Prupe.1G143100_v2.0.a1/Prupe.1G226800_v2.0.a1/Prupe.2G039600_v2.0.a1/Prupe.3G269300_v2.0.a1/Prupe.4G121100_v2.0.a1/Prupe.4G231600_v2.0.a1/Prupe.6G211700_v2.0.a1/Prupe.6G249200_v2.0.a1/Prupe.6G326000_v2.0.a1/Prupe.7G233000_v2.0.a1	10	2	8
Cellular component	GO:0099513	polymeric cytoskeletal fiber	10/764	219/14564	0.718525	1	0.920391	Prupe.1G143100_v2.0.a1/Prupe.1G226800_v2.0.a1/Prupe.2G039600_v2.0.a1/Prupe.3G269300_v2.0.a1/Prupe.4G121100_v2.0.a1/Prupe.4G231600_v2.0.a1/Prupe.6G211700_v2.0.a1/Prupe.6G249200_v2.0.a1/Prupe.6G326000_v2.0.a1/Prupe.7G233000_v2.0.a1	10	2	8
Cellular component	GO:0099080	supramolecular complex	10/764	220/14564	0.723747	1	0.920391	Prupe.1G143100_v2.0.a1/Prupe.1G226800_v2.0.a1/Prupe.2G039600_v2.0.a1/Prupe.3G269300_v2.0.a1/Prupe.4G121100_v2.0.a1/Prupe.4G231600_v2.0.a1/Prupe.6G211700_v2.0.a1/Prupe.6G249200_v2.0.a1/Prupe.6G326000_v2.0.a1/Prupe.7G233000_v2.0.a1	10	2	8
Cellular component	GO:0005881	cytoplasmic microtubule	1/764	24/14564	0.725902	1	0.920391	Prupe.4G121100_v2.0.a1	1	1	0
Cellular component	GO:0031514	motile cilium	1/764	24/14564	0.725902	1	0.920391	Prupe.7G233000_v2.0.a1	1	1	0
Cellular component	GO:0042170	plastid membrane	13/764	283/14564	0.728351	1	0.920391	Prupe.1G103700_v2.0.a1/Prupe.1G581000_v2.0.a1/Prupe.2G004500_v2.0.a1/Prupe.2G251200_v2.0.a1/Prupe.3G210500_v2.0.a1/Prupe.4G059200_v2.0.a1/Prupe.5G169500_v2.0.a1/Prupe.6G055900_v2.0.a1/Prupe.7G154800_v2.0.a1/Prupe.8G064500_v2.0.a1/Prupe.8G083600_v2.0.a1/Prupe.8G195900_v2.0.a1/Prupe.8G196000_v2.0.a1	13	1	12
Cellular component	GO:0005905	clathrin-coated pit	1/764	25/14564	0.740304	1	0.920391	Prupe.1G524700_v2.0.a1	1	1	0
Cellular component	GO:0005819	spindle	3/764	73/14564	0.744374	1	0.920391	Prupe.1G143100_v2.0.a1/Prupe.1G226800_v2.0.a1/Prupe.6G249200_v2.0.a1	3	0	3
Cellular component	GO:0005929	cilium	1/764	26/14564	0.753951	1	0.920391	Prupe.7G233000_v2.0.a1	1	1	0
Cellular component	GO:0044454	nuclear chromosome part	5/764	120/14564	0.761076	1	0.920391	Prupe.1G320600_v2.0.a1/Prupe.1G496100_v2.0.a1/Prupe.1G496500_v2.0.a1/Prupe.5G200300_v2.0.a1/Prupe.6G321300_v2.0.a1	5	3	2
Cellular component	GO:0035770	ribonucleoprotein granule	3/764	76/14564	0.768574	1	0.920391	Prupe.1G132700_v2.0.a1/Prupe.1G516400_v2.0.a1/Prupe.3G031700_v2.0.a1	3	1	2
Cellular component	GO:0036464	cytoplasmic ribonucleoprotein granule	3/764	76/14564	0.768574	1	0.920391	Prupe.1G132700_v2.0.a1/Prupe.1G516400_v2.0.a1/Prupe.3G031700_v2.0.a1	3	1	2
Cellular component	GO:0044452	nucleolar part	2/764	53/14564	0.774308	1	0.920391	Prupe.1G320600_v2.0.a1/Prupe.6G075800_v2.0.a1	2	2	0
Cellular component	GO:0009504	cell plate	1/764	28/14564	0.779133	1	0.920391	Prupe.2G193600_v2.0.a1	1	0	1
Cellular component	GO:0015630	microtubule cytoskeleton	11/764	254/14564	0.784545	1	0.920391	Prupe.1G020000_v2.0.a1/Prupe.1G143100_v2.0.a1/Prupe.1G226800_v2.0.a1/Prupe.2G039600_v2.0.a1/Prupe.3G269300_v2.0.a1/Prupe.4G121100_v2.0.a1/Prupe.4G231600_v2.0.a1/Prupe.6G211700_v2.0.a1/Prupe.6G249200_v2.0.a1/Prupe.6G326000_v2.0.a1/Prupe.7G233000_v2.0.a1	11	2	9
Cellular component	GO:0005667	transcription factor complex	3/764	80/14564	0.797899	1	0.920391	Prupe.7G039800_v2.0.a1/Prupe.7G039900_v2.0.a1/Prupe.7G040100_v2.0.a1	3	0	3
Cellular component	GO:0031902	late endosome membrane	2/764	56/14564	0.799973	1	0.920391	Prupe.5G015800_v2.0.a1/Prupe.7G022400_v2.0.a1	2	0	2
Cellular component	GO:0044430	cytoskeletal part	12/764	281/14564	0.807159	1	0.920391	Prupe.1G020000_v2.0.a1/Prupe.1G054200_v2.0.a1/Prupe.1G143100_v2.0.a1/Prupe.1G226800_v2.0.a1/Prupe.2G039600_v2.0.a1/Prupe.3G269300_v2.0.a1/Prupe.4G121100_v2.0.a1/Prupe.4G231600_v2.0.a1/Prupe.6G211700_v2.0.a1/Prupe.6G249200_v2.0.a1/Prupe.6G326000_v2.0.a1/Prupe.7G233000_v2.0.a1	12	2	10
Cellular component	GO:0000139	Golgi membrane	16/764	366/14564	0.808271	1	0.920391	Prupe.1G033700_v2.0.a1/Prupe.1G033900_v2.0.a1/Prupe.1G166600_v2.0.a1/Prupe.1G220700_v2.0.a1/Prupe.1G258400_v2.0.a1/Prupe.1G264500_v2.0.a1/Prupe.1G457800_v2.0.a1/Prupe.1G547100_v2.0.a1/Prupe.2G251900_v2.0.a1/Prupe.3G020200_v2.0.a1/Prupe.3G214200_v2.0.a1/Prupe.6G118300_v2.0.a1/Prupe.6G127500_v2.0.a1/Prupe.6G359500_v2.0.a1/Prupe.7G022400_v2.0.a1/Prupe.7G119100_v2.0.a1	16	2	14
Cellular component	GO:0098797	plasma membrane protein complex	1/764	31/14564	0.812163	1	0.920391	Prupe.2G003400_v2.0.a1	1	1	0
Cellular component	GO:0005635	nuclear envelope	4/764	106/14564	0.81364	1	0.920391	Prupe.1G491000_v2.0.a1/Prupe.1G491300_v2.0.a1/Prupe.4G025300_v2.0.a1/Prupe.5G135900_v2.0.a1	4	2	2
Cellular component	GO:0005798	Golgi-associated vesicle	2/764	61/14564	0.837025	1	0.920391	Prupe.7G022400_v2.0.a1/Prupe.8G263800_v2.0.a1	2	1	1
Cellular component	GO:0030658	transport vesicle membrane	1/764	34/14564	0.840258	1	0.920391	Prupe.7G022400_v2.0.a1	1	0	1
Cellular component	GO:0009527	plastid outer membrane	2/764	62/14564	0.843647	1	0.920391	Prupe.1G103700_v2.0.a1/Prupe.4G059200_v2.0.a1	2	0	2
Cellular component	GO:0009707	chloroplast outer membrane	2/764	62/14564	0.843647	1	0.920391	Prupe.1G103700_v2.0.a1/Prupe.4G059200_v2.0.a1	2	0	2
Cellular component	GO:0042646	plastid nucleoid	1/764	35/14564	0.848658	1	0.920391	Prupe.1G258900_v2.0.a1	1	0	1
Cellular component	GO:0030176	integral component of endoplasmic reticulum membrane	2/764	63/14564	0.850024	1	0.920391	Prupe.3G154700_v2.0.a1/Prupe.8G271200_v2.0.a1	2	2	0
Cellular component	GO:0031227	intrinsic component of endoplasmic reticulum membrane	2/764	63/14564	0.850024	1	0.920391	Prupe.3G154700_v2.0.a1/Prupe.8G271200_v2.0.a1	2	2	0
Cellular component	GO:1905368	peptidase complex	2/764	63/14564	0.850024	1	0.920391	Prupe.1G517300_v2.0.a1/Prupe.5G093800_v2.0.a1	2	0	2
Cellular component	GO:0000228	nuclear chromosome	5/764	137/14564	0.851771	1	0.920391	Prupe.1G320600_v2.0.a1/Prupe.1G496100_v2.0.a1/Prupe.1G496500_v2.0.a1/Prupe.5G200300_v2.0.a1/Prupe.6G321300_v2.0.a1	5	3	2
Cellular component	GO:0080008	Cul4-RING E3 ubiquitin ligase complex	2/764	64/14564	0.856163	1	0.920391	Prupe.4G013500_v2.0.a1/Prupe.4G247700_v2.0.a1	2	1	1
Cellular component	GO:0005764	lysosome	1/764	36/14564	0.856616	1	0.920391	Prupe.8G131600_v2.0.a1	1	0	1
Cellular component	GO:0015629	actin cytoskeleton	1/764	36/14564	0.856616	1	0.920391	Prupe.1G054200_v2.0.a1	1	0	1
Cellular component	GO:0005777	peroxisome	6/764	165/14564	0.870045	1	0.920391	Prupe.2G207600_v2.0.a1/Prupe.3G011300_v2.0.a1/Prupe.5G011400_v2.0.a1/Prupe.5G198700_v2.0.a1/Prupe.7G085200_v2.0.a1/Prupe.7G125400_v2.0.a1	6	2	4
Cellular component	GO:0042579	microbody	6/764	165/14564	0.870045	1	0.920391	Prupe.2G207600_v2.0.a1/Prupe.3G011300_v2.0.a1/Prupe.5G011400_v2.0.a1/Prupe.5G198700_v2.0.a1/Prupe.7G085200_v2.0.a1/Prupe.7G125400_v2.0.a1	6	2	4
Cellular component	GO:0000785	chromatin	5/764	143/14564	0.876069	1	0.920391	Prupe.1G320600_v2.0.a1/Prupe.1G496100_v2.0.a1/Prupe.1G496500_v2.0.a1/Prupe.4G015400_v2.0.a1/Prupe.5G200300_v2.0.a1	5	3	2
Cellular component	GO:0000323	lytic vacuole	1/764	39/14564	0.878069	1	0.920391	Prupe.8G131600_v2.0.a1	1	0	1
Cellular component	GO:0016469	proton-transporting two-sector ATPase complex	1/764	39/14564	0.878069	1	0.920391	Prupe.6G296700_v2.0.a1	1	0	1
Cellular component	GO:0031461	cullin-RING ubiquitin ligase complex	5/764	144/14564	0.879772	1	0.920391	Prupe.1G353800_v2.0.a1/Prupe.1G488000_v2.0.a1/Prupe.4G013500_v2.0.a1/Prupe.4G247700_v2.0.a1/Prupe.6G222100_v2.0.a1	5	2	3
Cellular component	GO:0000794	condensed nuclear chromosome	1/764	40/14564	0.884483	1	0.920391	Prupe.6G321300_v2.0.a1	1	0	1
Cellular component	GO:0005769	early endosome	1/764	40/14564	0.884483	1	0.920391	Prupe.8G263800_v2.0.a1	1	1	0
Cellular component	GO:0005778	peroxisomal membrane	1/764	40/14564	0.884483	1	0.920391	Prupe.5G198700_v2.0.a1	1	0	1
Cellular component	GO:0009295	nucleoid	1/764	40/14564	0.884483	1	0.920391	Prupe.1G258900_v2.0.a1	1	0	1
Cellular component	GO:0031903	microbody membrane	1/764	40/14564	0.884483	1	0.920391	Prupe.5G198700_v2.0.a1	1	0	1
Cellular component	GO:0005643	nuclear pore	1/764	42/14564	0.896317	1	0.920391	Prupe.5G135900_v2.0.a1	1	0	1
Cellular component	GO:0099023	tethering complex	1/764	42/14564	0.896317	1	0.920391	Prupe.2G175900_v2.0.a1	1	0	1
Cellular component	GO:0044438	microbody part	1/764	43/14564	0.901771	1	0.920391	Prupe.5G198700_v2.0.a1	1	0	1
Cellular component	GO:0044439	peroxisomal part	1/764	43/14564	0.901771	1	0.920391	Prupe.5G198700_v2.0.a1	1	0	1
Cellular component	GO:0099568	cytoplasmic region	2/764	75/14564	0.910018	1	0.920391	Prupe.2G175900_v2.0.a1/Prupe.7G233000_v2.0.a1	2	1	1
Cellular component	GO:0031201	SNARE complex	1/764	45/14564	0.911836	1	0.920391	Prupe.7G022400_v2.0.a1	1	0	1
Cellular component	GO:0005856	cytoskeleton	14/764	364/14564	0.913806	1	0.920391	Prupe.1G020000_v2.0.a1/Prupe.1G054200_v2.0.a1/Prupe.1G143100_v2.0.a1/Prupe.1G226800_v2.0.a1/Prupe.2G039600_v2.0.a1/Prupe.3G269300_v2.0.a1/Prupe.4G121100_v2.0.a1/Prupe.4G231600_v2.0.a1/Prupe.6G211700_v2.0.a1/Prupe.6G249200_v2.0.a1/Prupe.6G254100_v2.0.a1/Prupe.6G326000_v2.0.a1/Prupe.7G233000_v2.0.a1/Prupe.7G233400_v2.0.a1	14	2	12
Cellular component	GO:0030136	clathrin-coated vesicle	1/764	46/14564	0.916475	1	0.920391	Prupe.1G524700_v2.0.a1	1	1	0
Cellular component	GO:0030133	transport vesicle	1/764	47/14564	0.920871	1	0.920391	Prupe.7G022400_v2.0.a1	1	0	1
Cellular component	GO:0098796	membrane protein complex	16/764	415/14564	0.924723	1	0.920391	Prupe.1G021400_v2.0.a1/Prupe.1G021600_v2.0.a1/Prupe.1G021800_v2.0.a1/Prupe.1G406000_v2.0.a1/Prupe.1G497100_v2.0.a1/Prupe.1G517300_v2.0.a1/Prupe.2G003400_v2.0.a1/Prupe.2G229200_v2.0.a1/Prupe.2G248900_v2.0.a1/Prupe.3G004100_v2.0.a1/Prupe.3G011900_v2.0.a1/Prupe.4G213200_v2.0.a1/Prupe.6G296700_v2.0.a1/Prupe.7G022400_v2.0.a1/Prupe.7G195500_v2.0.a1/Prupe.8G215000_v2.0.a1	16	2	14
Cellular component	GO:0030660	Golgi-associated vesicle membrane	1/764	51/14564	0.93626	1	0.920391	Prupe.7G022400_v2.0.a1	1	0	1
Cellular component	GO:0005759	mitochondrial matrix	2/764	85/14564	0.941997	1	0.920391	Prupe.1G255200_v2.0.a1/Prupe.4G275900_v2.0.a1	2	1	1
Cellular component	GO:0005770	late endosome	2/764	85/14564	0.941997	1	0.920391	Prupe.5G015800_v2.0.a1/Prupe.7G022400_v2.0.a1	2	0	2
Cellular component	GO:0030135	coated vesicle	2/764	85/14564	0.941997	1	0.920391	Prupe.1G524700_v2.0.a1/Prupe.7G022400_v2.0.a1	2	1	1
Cellular component	GO:0000502	proteasome complex	1/764	53/14564	0.942795	1	0.920391	Prupe.5G093800_v2.0.a1	1	0	1
Cellular component	GO:0044448	cell cortex part	1/764	53/14564	0.942795	1	0.920391	Prupe.2G175900_v2.0.a1	1	0	1
Cellular component	GO:1905369	endopeptidase complex	1/764	53/14564	0.942795	1	0.920391	Prupe.5G093800_v2.0.a1	1	0	1
Cellular component	GO:0098791	Golgi subcompartment	18/764	477/14564	0.947644	1	0.920391	Prupe.1G033700_v2.0.a1/Prupe.1G033900_v2.0.a1/Prupe.1G166600_v2.0.a1/Prupe.1G220700_v2.0.a1/Prupe.1G258400_v2.0.a1/Prupe.1G264500_v2.0.a1/Prupe.1G301900_v2.0.a1/Prupe.1G457800_v2.0.a1/Prupe.1G547100_v2.0.a1/Prupe.2G251900_v2.0.a1/Prupe.3G020200_v2.0.a1/Prupe.3G214200_v2.0.a1/Prupe.6G118300_v2.0.a1/Prupe.6G127500_v2.0.a1/Prupe.6G359500_v2.0.a1/Prupe.7G022400_v2.0.a1/Prupe.7G116800_v2.0.a1/Prupe.7G…	18	3	15
Cellular component	GO:0030662	coated vesicle membrane	1/764	55/14564	0.94866	1	0.920391	Prupe.7G022400_v2.0.a1	1	0	1
Cellular component	GO:0000151	ubiquitin ligase complex	5/764	174/14564	0.954329	1	0.920391	Prupe.1G353800_v2.0.a1/Prupe.1G488000_v2.0.a1/Prupe.4G013500_v2.0.a1/Prupe.4G247700_v2.0.a1/Prupe.6G222100_v2.0.a1	5	2	3
Cellular component	GO:0044433	cytoplasmic vesicle part	7/764	225/14564	0.954377	1	0.920391	Prupe.2G048900_v2.0.a1/Prupe.2G193600_v2.0.a1/Prupe.4G029800_v2.0.a1/Prupe.4G076500_v2.0.a1/Prupe.5G015800_v2.0.a1/Prupe.7G022400_v2.0.a1/Prupe.8G164600_v2.0.a1	7	1	6
Cellular component	GO:0044431	Golgi apparatus part	18/764	494/14564	0.963782	1	0.920391	Prupe.1G033700_v2.0.a1/Prupe.1G033900_v2.0.a1/Prupe.1G166600_v2.0.a1/Prupe.1G220700_v2.0.a1/Prupe.1G258400_v2.0.a1/Prupe.1G264500_v2.0.a1/Prupe.1G301900_v2.0.a1/Prupe.1G457800_v2.0.a1/Prupe.1G547100_v2.0.a1/Prupe.2G251900_v2.0.a1/Prupe.3G020200_v2.0.a1/Prupe.3G214200_v2.0.a1/Prupe.6G118300_v2.0.a1/Prupe.6G127500_v2.0.a1/Prupe.6G359500_v2.0.a1/Prupe.7G022400_v2.0.a1/Prupe.7G116800_v2.0.a1/Prupe.7G…	18	3	15
Cellular component	GO:0009524	phragmoplast	2/764	96/14564	0.964619	1	0.920391	Prupe.1G143100_v2.0.a1/Prupe.1G226800_v2.0.a1	2	0	2
Cellular component	GO:0000793	condensed chromosome	1/764	63/14564	0.966698	1	0.920391	Prupe.6G321300_v2.0.a1	1	0	1
Cellular component	GO:0005938	cell cortex	1/764	63/14564	0.966698	1	0.920391	Prupe.2G175900_v2.0.a1	1	0	1
Cellular component	GO:0016604	nuclear body	2/764	100/14564	0.970514	1	0.920391	Prupe.3G017800_v2.0.a1/Prupe.4G013500_v2.0.a1	2	0	2
Cellular component	GO:0031968	organelle outer membrane	2/764	103/14564	0.974303	1	0.920391	Prupe.1G103700_v2.0.a1/Prupe.4G059200_v2.0.a1	2	0	2
Cellular component	GO:0019867	outer membrane	2/764	104/14564	0.975457	1	0.920391	Prupe.1G103700_v2.0.a1/Prupe.4G059200_v2.0.a1	2	0	2
Cellular component	GO:0019866	organelle inner membrane	9/764	303/14564	0.98025	1	0.920391	Prupe.3G207000_v2.0.a1/Prupe.3G207800_v2.0.a1/Prupe.5G076700_v2.0.a1/Prupe.5G169500_v2.0.a1/Prupe.8G083600_v2.0.a1/Prupe.8G086500_v2.0.a1/Prupe.8G180700_v2.0.a1/Prupe.8G195900_v2.0.a1/Prupe.8G196000_v2.0.a1	9	2	7
Cellular component	GO:0044455	mitochondrial membrane part	2/764	109/14564	0.980519	1	0.920391	Prupe.3G207000_v2.0.a1/Prupe.3G207800_v2.0.a1	2	2	0
Cellular component	GO:0016607	nuclear speck	1/764	74/14564	0.981643	1	0.920391	Prupe.3G017800_v2.0.a1	1	0	1
Cellular component	GO:0030659	cytoplasmic vesicle membrane	1/764	81/14564	0.987437	1	0.920391	Prupe.7G022400_v2.0.a1	1	0	1
Cellular component	GO:0012506	vesicle membrane	1/764	83/14564	0.988727	1	0.920391	Prupe.7G022400_v2.0.a1	1	0	1
Cellular component	GO:0005743	mitochondrial inner membrane	5/764	219/14564	0.990963	1	0.920391	Prupe.3G207000_v2.0.a1/Prupe.3G207800_v2.0.a1/Prupe.5G076700_v2.0.a1/Prupe.8G086500_v2.0.a1/Prupe.8G180700_v2.0.a1	5	2	3
Cellular component	GO:0000428	DNA-directed RNA polymerase complex	1/764	88/14564	0.991404	1	0.920391	Prupe.1G258900_v2.0.a1	1	0	1
Cellular component	GO:0030880	RNA polymerase complex	1/764	88/14564	0.991404	1	0.920391	Prupe.1G258900_v2.0.a1	1	0	1
Cellular component	GO:0005768	endosome	10/764	360/14564	0.992454	1	0.920391	Prupe.2G048900_v2.0.a1/Prupe.2G193600_v2.0.a1/Prupe.4G029800_v2.0.a1/Prupe.4G076500_v2.0.a1/Prupe.5G015800_v2.0.a1/Prupe.5G232200_v2.0.a1/Prupe.7G022400_v2.0.a1/Prupe.7G116800_v2.0.a1/Prupe.8G164600_v2.0.a1/Prupe.8G263800_v2.0.a1	10	4	6
Cellular component	GO:0022626	cytosolic ribosome	2/764	145/14564	0.99646	1	0.920391	Prupe.1G539400_v2.0.a1/Prupe.5G230400_v2.0.a1	2	0	2
Cellular component	GO:0044427	chromosomal part	6/764	276/14564	0.996861	1	0.920391	Prupe.1G320600_v2.0.a1/Prupe.1G496100_v2.0.a1/Prupe.1G496500_v2.0.a1/Prupe.4G015400_v2.0.a1/Prupe.5G200300_v2.0.a1/Prupe.6G321300_v2.0.a1	6	3	3
Cellular component	GO:0005681	spliceosomal complex	2/764	152/14564	0.997477	1	0.920391	Prupe.1G422500_v2.0.a1/Prupe.2G114500_v2.0.a1	2	1	1
Cellular component	GO:0061695	transferase complex, transferring phosphorus-containing groups	1/764	118/14564	0.998313	1	0.920391	Prupe.1G258900_v2.0.a1	1	0	1
Cellular component	GO:0031410	cytoplasmic vesicle	13/764	499/14564	0.998874	1	0.920391	Prupe.1G092700_v2.0.a1/Prupe.1G093800_v2.0.a1/Prupe.1G524700_v2.0.a1/Prupe.2G048900_v2.0.a1/Prupe.2G193600_v2.0.a1/Prupe.4G029800_v2.0.a1/Prupe.4G076500_v2.0.a1/Prupe.5G015800_v2.0.a1/Prupe.5G232200_v2.0.a1/Prupe.7G022400_v2.0.a1/Prupe.7G116800_v2.0.a1/Prupe.8G164600_v2.0.a1/Prupe.8G263800_v2.0.a1	13	5	8
Cellular component	GO:0097708	intracellular vesicle	13/764	500/14564	0.99891	1	0.920391	Prupe.1G092700_v2.0.a1/Prupe.1G093800_v2.0.a1/Prupe.1G524700_v2.0.a1/Prupe.2G048900_v2.0.a1/Prupe.2G193600_v2.0.a1/Prupe.4G029800_v2.0.a1/Prupe.4G076500_v2.0.a1/Prupe.5G015800_v2.0.a1/Prupe.5G232200_v2.0.a1/Prupe.7G022400_v2.0.a1/Prupe.7G116800_v2.0.a1/Prupe.8G164600_v2.0.a1/Prupe.8G263800_v2.0.a1	13	5	8
Cellular component	GO:0031966	mitochondrial membrane	5/764	276/14564	0.999054	1	0.920391	Prupe.3G207000_v2.0.a1/Prupe.3G207800_v2.0.a1/Prupe.5G076700_v2.0.a1/Prupe.8G086500_v2.0.a1/Prupe.8G180700_v2.0.a1	5	2	3
Cellular component	GO:0044445	cytosolic part	2/764	178/14564	0.999294	1	0.920391	Prupe.1G539400_v2.0.a1/Prupe.5G230400_v2.0.a1	2	0	2
Cellular component	GO:0005740	mitochondrial envelope	5/764	285/14564	0.999348	1	0.920391	Prupe.3G207000_v2.0.a1/Prupe.3G207800_v2.0.a1/Prupe.5G076700_v2.0.a1/Prupe.8G086500_v2.0.a1/Prupe.8G180700_v2.0.a1	5	2	3
Cellular component	GO:0044429	mitochondrial part	7/764	361/14564	0.999625	1	0.920391	Prupe.1G255200_v2.0.a1/Prupe.3G207000_v2.0.a1/Prupe.3G207800_v2.0.a1/Prupe.4G275900_v2.0.a1/Prupe.5G076700_v2.0.a1/Prupe.8G086500_v2.0.a1/Prupe.8G180700_v2.0.a1	7	3	4
Cellular component	GO:1990234	transferase complex	8/764	395/14564	0.999677	1	0.920391	Prupe.1G258900_v2.0.a1/Prupe.1G353800_v2.0.a1/Prupe.1G488000_v2.0.a1/Prupe.2G003400_v2.0.a1/Prupe.4G013500_v2.0.a1/Prupe.4G247700_v2.0.a1/Prupe.6G222100_v2.0.a1/Prupe.8G035100_v2.0.a1	8	3	5
Cellular component	GO:0005802	trans-Golgi network	2/764	204/14564	0.999806	1	0.920391	Prupe.1G301900_v2.0.a1/Prupe.7G116800_v2.0.a1	2	1	1
Cellular component	GO:0005694	chromosome	6/764	350/14564	0.999834	1	0.920391	Prupe.1G320600_v2.0.a1/Prupe.1G496100_v2.0.a1/Prupe.1G496500_v2.0.a1/Prupe.4G015400_v2.0.a1/Prupe.5G200300_v2.0.a1/Prupe.6G321300_v2.0.a1	6	3	3
Cellular component	GO:0005840	ribosome	6/764	353/14564	0.999853	1	0.920391	Prupe.1G100300_v2.0.a1/Prupe.1G539400_v2.0.a1/Prupe.4G059500_v2.0.a1/Prupe.4G156900_v2.0.a1/Prupe.4G200400_v2.0.a1/Prupe.5G230400_v2.0.a1	6	0	6
Cellular component	GO:0005730	nucleolus	6/764	387/14564	0.999965	1	0.920391	Prupe.1G320600_v2.0.a1/Prupe.2G114500_v2.0.a1/Prupe.6G075800_v2.0.a1/Prupe.6G092600_v2.0.a1/Prupe.6G182400_v2.0.a1/Prupe.8G260900_v2.0.a1	6	2	4
Cellular component	GO:0044451	nucleoplasm part	3/764	303/14564	0.999989	1	0.920391	Prupe.3G017800_v2.0.a1/Prupe.4G013500_v2.0.a1/Prupe.4G015400_v2.0.a1	3	0	3
Cellular component	GO:0005654	nucleoplasm	3/764	385/14564	1	1	0.920391	Prupe.3G017800_v2.0.a1/Prupe.4G013500_v2.0.a1/Prupe.4G015400_v2.0.a1	3	0	3
Molecular function	GO:0046527	glucosyltransferase activity	33/769	207/13166	1.24498e-07	4.18446e-05	3.83489e-05	Prupe.1G033700_v2.0.a1/Prupe.1G033900_v2.0.a1/Prupe.1G069800_v2.0.a1/Prupe.1G091200_v2.0.a1/Prupe.1G483200_v2.0.a1/Prupe.1G519700_v2.0.a1/Prupe.2G003400_v2.0.a1/Prupe.3G014100_v2.0.a1/Prupe.3G185000_v2.0.a1/Prupe.3G189500_v2.0.a1/Prupe.3G214200_v2.0.a1/Prupe.3G260200_v2.0.a1/Prupe.4G025600_v2.0.a1/Prupe.5G027800_v2.0.a1/Prupe.5G116100_v2.0.a1/Prupe.5G241700_v2.0.a1/Prupe.6G008000_v2.0.a1/Prupe.6G…	33	21	12
Molecular function	GO:0035251	UDP-glucosyltransferase activity	30/769	180/13166	1.71847e-07	4.18446e-05	3.83489e-05	Prupe.1G033700_v2.0.a1/Prupe.1G033900_v2.0.a1/Prupe.1G091200_v2.0.a1/Prupe.1G483200_v2.0.a1/Prupe.1G519700_v2.0.a1/Prupe.2G003400_v2.0.a1/Prupe.3G014100_v2.0.a1/Prupe.3G185000_v2.0.a1/Prupe.3G189500_v2.0.a1/Prupe.3G214200_v2.0.a1/Prupe.3G260200_v2.0.a1/Prupe.5G116100_v2.0.a1/Prupe.5G241700_v2.0.a1/Prupe.6G008000_v2.0.a1/Prupe.6G008300_v2.0.a1/Prupe.6G008600_v2.0.a1/Prupe.6G058900_v2.0.a1/Prupe.6G…	30	19	11
Molecular function	GO:0016705	oxidoreductase activity, acting on paired donors, with incorporation or reduction of molecular oxygen	40/769	292/13166	4.01588e-07	6.51911e-05	5.9745e-05	Prupe.1G064900_v2.0.a1/Prupe.1G230500_v2.0.a1/Prupe.1G231300_v2.0.a1/Prupe.1G296000_v2.0.a1/Prupe.1G386800_v2.0.a1/Prupe.1G404900_v2.0.a1/Prupe.1G418100_v2.0.a1/Prupe.1G502800_v2.0.a1/Prupe.1G580300_v2.0.a1/Prupe.1G580400_v2.0.a1/Prupe.2G004500_v2.0.a1/Prupe.2G008400_v2.0.a1/Prupe.2G086300_v2.0.a1/Prupe.2G251200_v2.0.a1/Prupe.2G319600_v2.0.a1/Prupe.3G210500_v2.0.a1/Prupe.4G026300_v2.0.a1/Prupe.4G…	40	14	26
Molecular function	GO:0005506	iron ion binding	33/769	255/13166	1.40816e-05	0.00141218	0.00129421	Prupe.1G064900_v2.0.a1/Prupe.1G230500_v2.0.a1/Prupe.1G231300_v2.0.a1/Prupe.1G296000_v2.0.a1/Prupe.1G343000_v2.0.a1/Prupe.1G386800_v2.0.a1/Prupe.1G404900_v2.0.a1/Prupe.1G580300_v2.0.a1/Prupe.1G580400_v2.0.a1/Prupe.2G008400_v2.0.a1/Prupe.2G086300_v2.0.a1/Prupe.2G112600_v2.0.a1/Prupe.2G112800_v2.0.a1/Prupe.2G112900_v2.0.a1/Prupe.2G256100_v2.0.a1/Prupe.2G311700_v2.0.a1/Prupe.5G102600_v2.0.a1/Prupe.5G…	33	15	18
Molecular function	GO:0008194	UDP-glycosyltransferase activity	34/769	267/13166	1.48111e-05	0.00141218	0.00129421	Prupe.1G033700_v2.0.a1/Prupe.1G033900_v2.0.a1/Prupe.1G091200_v2.0.a1/Prupe.1G111300_v2.0.a1/Prupe.1G483200_v2.0.a1/Prupe.1G519700_v2.0.a1/Prupe.2G003400_v2.0.a1/Prupe.3G014100_v2.0.a1/Prupe.3G020200_v2.0.a1/Prupe.3G185000_v2.0.a1/Prupe.3G189500_v2.0.a1/Prupe.3G214200_v2.0.a1/Prupe.3G260200_v2.0.a1/Prupe.5G116100_v2.0.a1/Prupe.5G223400_v2.0.a1/Prupe.5G241700_v2.0.a1/Prupe.6G008000_v2.0.a1/Prupe.6G…	34	20	14
Molecular function	GO:0004497	monooxygenase activity	31/769	235/13166	1.73986e-05	0.00141218	0.00129421	Prupe.1G064900_v2.0.a1/Prupe.1G230500_v2.0.a1/Prupe.1G231300_v2.0.a1/Prupe.1G296000_v2.0.a1/Prupe.1G386800_v2.0.a1/Prupe.1G404900_v2.0.a1/Prupe.1G418100_v2.0.a1/Prupe.1G580300_v2.0.a1/Prupe.1G580400_v2.0.a1/Prupe.2G004500_v2.0.a1/Prupe.2G008400_v2.0.a1/Prupe.2G086300_v2.0.a1/Prupe.2G319600_v2.0.a1/Prupe.5G102600_v2.0.a1/Prupe.5G164000_v2.0.a1/Prupe.5G164100_v2.0.a1/Prupe.5G219900_v2.0.a1/Prupe.6G…	31	15	16
Molecular function	GO:0016758	transferase activity, transferring hexosyl groups	43/769	378/13166	2.03793e-05	0.00141782	0.00129937	Prupe.1G033700_v2.0.a1/Prupe.1G033900_v2.0.a1/Prupe.1G069800_v2.0.a1/Prupe.1G091100_v2.0.a1/Prupe.1G091200_v2.0.a1/Prupe.1G111300_v2.0.a1/Prupe.1G179700_v2.0.a1/Prupe.1G264500_v2.0.a1/Prupe.1G483200_v2.0.a1/Prupe.1G519700_v2.0.a1/Prupe.2G003400_v2.0.a1/Prupe.3G014100_v2.0.a1/Prupe.3G020200_v2.0.a1/Prupe.3G185000_v2.0.a1/Prupe.3G189500_v2.0.a1/Prupe.3G214200_v2.0.a1/Prupe.3G260200_v2.0.a1/Prupe.4G…	43	23	20
Molecular function	GO:0052689	carboxylic ester hydrolase activity	24/769	166/13166	3.45088e-05	0.00210072	0.00192523	Prupe.1G178400_v2.0.a1/Prupe.1G330800_v2.0.a1/Prupe.1G403000_v2.0.a1/Prupe.1G440000_v2.0.a1/Prupe.1G473700_v2.0.a1/Prupe.1G480100_v2.0.a1/Prupe.2G123100_v2.0.a1/Prupe.3G078700_v2.0.a1/Prupe.3G208900_v2.0.a1/Prupe.5G015500_v2.0.a1/Prupe.5G109300_v2.0.a1/Prupe.6G030800_v2.0.a1/Prupe.6G040000_v2.0.a1/Prupe.6G143300_v2.0.a1/Prupe.6G149100_v2.0.a1/Prupe.6G318500_v2.0.a1/Prupe.7G089000_v2.0.a1/Prupe.7G…	24	5	19
Molecular function	GO:0016709	oxidoreductase activity, acting on paired donors, with incorporation or reduction of molecular oxygen, NAD(P)H as one donor, and incorporation of one atom of oxygen	18/769	113/13166	9.13141e-05	0.00494111	0.00452833	Prupe.1G230500_v2.0.a1/Prupe.1G231300_v2.0.a1/Prupe.1G386800_v2.0.a1/Prupe.1G418100_v2.0.a1/Prupe.1G580300_v2.0.a1/Prupe.1G580400_v2.0.a1/Prupe.2G004500_v2.0.a1/Prupe.2G008400_v2.0.a1/Prupe.2G086300_v2.0.a1/Prupe.2G319600_v2.0.a1/Prupe.5G102600_v2.0.a1/Prupe.6G040400_v2.0.a1/Prupe.6G068700_v2.0.a1/Prupe.6G072400_v2.0.a1/Prupe.7G231200_v2.0.a1/Prupe.8G125800_v2.0.a1/Prupe.8G211000_v2.0.a1/Prupe.8G…	18	6	12
Molecular function	GO:0050660	flavin adenine dinucleotide binding	18/769	119/13166	0.000179916	0.00876192	0.00802994	Prupe.1G092700_v2.0.a1/Prupe.1G093800_v2.0.a1/Prupe.1G275800_v2.0.a1/Prupe.1G418100_v2.0.a1/Prupe.2G004500_v2.0.a1/Prupe.2G311700_v2.0.a1/Prupe.3G243500_v2.0.a1/Prupe.4G098300_v2.0.a1/Prupe.4G098500_v2.0.a1/Prupe.4G099200_v2.0.a1/Prupe.4G099400_v2.0.a1/Prupe.5G089100_v2.0.a1/Prupe.6G162100_v2.0.a1/Prupe.7G208400_v2.0.a1/Prupe.7G231200_v2.0.a1/Prupe.8G167700_v2.0.a1/Prupe.8G211000_v2.0.a1/Prupe.8G…	18	6	12
Molecular function	GO:0046906	tetrapyrrole binding	33/769	293/13166	0.000221292	0.00979718	0.00897872	Prupe.1G064900_v2.0.a1/Prupe.1G230500_v2.0.a1/Prupe.1G231300_v2.0.a1/Prupe.1G296000_v2.0.a1/Prupe.1G386800_v2.0.a1/Prupe.1G404900_v2.0.a1/Prupe.1G580300_v2.0.a1/Prupe.1G580400_v2.0.a1/Prupe.2G008400_v2.0.a1/Prupe.2G086300_v2.0.a1/Prupe.2G248900_v2.0.a1/Prupe.2G260800_v2.0.a1/Prupe.3G004100_v2.0.a1/Prupe.4G056100_v2.0.a1/Prupe.4G186300_v2.0.a1/Prupe.5G011400_v2.0.a1/Prupe.5G044000_v2.0.a1/Prupe.5G…	33	14	19
Molecular function	GO:0004462	lactoylglutathione lyase activity	5/769	12/13166	0.000376421	0.0152764	0.0140002	Prupe.1G449600_v2.0.a1/Prupe.3G012300_v2.0.a1/Prupe.3G012400_v2.0.a1/Prupe.3G012600_v2.0.a1/Prupe.3G012800_v2.0.a1	5	4	1
Molecular function	GO:0020037	heme binding	30/769	266/13166	0.00041117	0.0154031	0.0141163	Prupe.1G064900_v2.0.a1/Prupe.1G230500_v2.0.a1/Prupe.1G231300_v2.0.a1/Prupe.1G296000_v2.0.a1/Prupe.1G386800_v2.0.a1/Prupe.1G404900_v2.0.a1/Prupe.1G580300_v2.0.a1/Prupe.1G580400_v2.0.a1/Prupe.2G008400_v2.0.a1/Prupe.2G086300_v2.0.a1/Prupe.2G260800_v2.0.a1/Prupe.4G056100_v2.0.a1/Prupe.4G186300_v2.0.a1/Prupe.5G011400_v2.0.a1/Prupe.5G044000_v2.0.a1/Prupe.5G102600_v2.0.a1/Prupe.5G164000_v2.0.a1/Prupe.5G…	30	13	17
Molecular function	GO:0022838	substrate-specific channel activity	19/769	142/13166	0.000597633	0.0207891	0.0190523	Prupe.1G162800_v2.0.a1/Prupe.1G205200_v2.0.a1/Prupe.1G308300_v2.0.a1/Prupe.1G457900_v2.0.a1/Prupe.2G105400_v2.0.a1/Prupe.2G213600_v2.0.a1/Prupe.2G229500_v2.0.a1/Prupe.3G164900_v2.0.a1/Prupe.3G213400_v2.0.a1/Prupe.4G056600_v2.0.a1/Prupe.4G092800_v2.0.a1/Prupe.5G110600_v2.0.a1/Prupe.5G138000_v2.0.a1/Prupe.6G237000_v2.0.a1/Prupe.7G125900_v2.0.a1/Prupe.7G172600_v2.0.a1/Prupe.7G184100_v2.0.a1/Prupe.7G…	19	3	16
Molecular function	GO:0016717	oxidoreductase activity, acting on paired donors, with oxidation of a pair of donors resulting in the reduction of molecular oxygen to two molecules of water	5/769	14/13166	0.000862622	0.0280065	0.0256668	Prupe.2G251200_v2.0.a1/Prupe.3G210500_v2.0.a1/Prupe.4G259800_v2.0.a1/Prupe.6G055900_v2.0.a1/Prupe.7G076500_v2.0.a1	5	0	5
Molecular function	GO:0019203	carbohydrate phosphatase activity	6/769	21/13166	0.000990474	0.0301476	0.027629	Prupe.1G513800_v2.0.a1/Prupe.1G560800_v2.0.a1/Prupe.2G277800_v2.0.a1/Prupe.5G047600_v2.0.a1/Prupe.6G182400_v2.0.a1/Prupe.7G089300_v2.0.a1	6	0	6
Molecular function	GO:0016614	oxidoreductase activity, acting on CH-OH group of donors	25/769	222/13166	0.00123406	0.0353523	0.0323989	Prupe.1G092700_v2.0.a1/Prupe.1G093800_v2.0.a1/Prupe.1G275800_v2.0.a1/Prupe.1G376400_v2.0.a1/Prupe.2G161000_v2.0.a1/Prupe.2G161500_v2.0.a1/Prupe.2G162300_v2.0.a1/Prupe.3G048100_v2.0.a1/Prupe.3G168100_v2.0.a1/Prupe.3G194000_v2.0.a1/Prupe.3G284000_v2.0.a1/Prupe.4G098300_v2.0.a1/Prupe.4G098500_v2.0.a1/Prupe.4G099200_v2.0.a1/Prupe.4G099400_v2.0.a1/Prupe.4G101000_v2.0.a1/Prupe.5G089100_v2.0.a1/Prupe.6G…	25	7	18
Molecular function	GO:0005372	water transmembrane transporter activity	5/769	16/13166	0.00170679	0.0437477	0.040093	Prupe.2G213600_v2.0.a1/Prupe.2G229500_v2.0.a1/Prupe.5G138000_v2.0.a1/Prupe.6G237000_v2.0.a1/Prupe.7G125900_v2.0.a1	5	0	5
Molecular function	GO:0015250	water channel activity	5/769	16/13166	0.00170679	0.0437477	0.040093	Prupe.2G213600_v2.0.a1/Prupe.2G229500_v2.0.a1/Prupe.5G138000_v2.0.a1/Prupe.6G237000_v2.0.a1/Prupe.7G125900_v2.0.a1	5	0	5
Molecular function	GO:0015267	channel activity	20/769	169/13166	0.00203411	0.0471719	0.0432311	Prupe.1G162800_v2.0.a1/Prupe.1G205200_v2.0.a1/Prupe.1G308300_v2.0.a1/Prupe.1G457900_v2.0.a1/Prupe.2G105400_v2.0.a1/Prupe.2G213600_v2.0.a1/Prupe.2G229500_v2.0.a1/Prupe.3G164900_v2.0.a1/Prupe.3G213400_v2.0.a1/Prupe.4G056600_v2.0.a1/Prupe.4G092800_v2.0.a1/Prupe.5G110600_v2.0.a1/Prupe.5G138000_v2.0.a1/Prupe.6G237000_v2.0.a1/Prupe.7G125900_v2.0.a1/Prupe.7G172600_v2.0.a1/Prupe.7G184100_v2.0.a1/Prupe.7G…	20	3	17
Molecular function	GO:0022803	passive transmembrane transporter activity	20/769	169/13166	0.00203411	0.0471719	0.0432311	Prupe.1G162800_v2.0.a1/Prupe.1G205200_v2.0.a1/Prupe.1G308300_v2.0.a1/Prupe.1G457900_v2.0.a1/Prupe.2G105400_v2.0.a1/Prupe.2G213600_v2.0.a1/Prupe.2G229500_v2.0.a1/Prupe.3G164900_v2.0.a1/Prupe.3G213400_v2.0.a1/Prupe.4G056600_v2.0.a1/Prupe.4G092800_v2.0.a1/Prupe.5G110600_v2.0.a1/Prupe.5G138000_v2.0.a1/Prupe.6G237000_v2.0.a1/Prupe.7G125900_v2.0.a1/Prupe.7G172600_v2.0.a1/Prupe.7G184100_v2.0.a1/Prupe.7G…	20	3	17
Molecular function	GO:0050662	coenzyme binding	38/769	402/13166	0.00229472	0.0507968	0.0465532	Prupe.1G092700_v2.0.a1/Prupe.1G093800_v2.0.a1/Prupe.1G275800_v2.0.a1/Prupe.1G376400_v2.0.a1/Prupe.1G418100_v2.0.a1/Prupe.1G502800_v2.0.a1/Prupe.1G509100_v2.0.a1/Prupe.1G539400_v2.0.a1/Prupe.1G541100_v2.0.a1/Prupe.2G004500_v2.0.a1/Prupe.2G020700_v2.0.a1/Prupe.2G184900_v2.0.a1/Prupe.2G311700_v2.0.a1/Prupe.3G048100_v2.0.a1/Prupe.3G094600_v2.0.a1/Prupe.3G168100_v2.0.a1/Prupe.3G243500_v2.0.a1/Prupe.3G…	38	11	27
Molecular function	GO:0004857	enzyme inhibitor activity	12/769	89/13166	0.00544913	0.115379	0.105741	Prupe.1G032500_v2.0.a1/Prupe.1G113800_v2.0.a1/Prupe.1G178400_v2.0.a1/Prupe.1G330800_v2.0.a1/Prupe.1G330900_v2.0.a1/Prupe.2G044800_v2.0.a1/Prupe.2G256700_v2.0.a1/Prupe.2G279900_v2.0.a1/Prupe.5G076900_v2.0.a1/Prupe.6G072300_v2.0.a1/Prupe.6G318500_v2.0.a1/Prupe.I000300_v2.0.a1	12	3	9
Molecular function	GO:0016846	carbon-sulfur lyase activity	6/769	31/13166	0.00816601	0.165702	0.151859	Prupe.1G449600_v2.0.a1/Prupe.2G172800_v2.0.a1/Prupe.3G012300_v2.0.a1/Prupe.3G012400_v2.0.a1/Prupe.3G012600_v2.0.a1/Prupe.3G012800_v2.0.a1	6	5	1
Molecular function	GO:0008422	beta-glucosidase activity	11/769	83/13166	0.00866491	0.168792	0.154691	Prupe.1G284600_v2.0.a1/Prupe.3G111000_v2.0.a1/Prupe.4G222100_v2.0.a1/Prupe.5G230400_v2.0.a1/Prupe.6G019500_v2.0.a1/Prupe.6G019600_v2.0.a1/Prupe.7G051200_v2.0.a1/Prupe.7G051800_v2.0.a1/Prupe.7G052100_v2.0.a1/Prupe.7G105400_v2.0.a1/Prupe.7G189600_v2.0.a1	11	1	10
Molecular function	GO:0046593	mandelonitrile lyase activity	4/769	15/13166	0.00939153	0.175911	0.161215	Prupe.1G092700_v2.0.a1/Prupe.1G093800_v2.0.a1/Prupe.1G275800_v2.0.a1/Prupe.5G089100_v2.0.a1	4	0	4
Molecular function	GO:0016832	aldehyde-lyase activity	5/769	25/13166	0.0134245	0.242139	0.22191	Prupe.1G092700_v2.0.a1/Prupe.1G093800_v2.0.a1/Prupe.1G275800_v2.0.a1/Prupe.5G089100_v2.0.a1/Prupe.6G029500_v2.0.a1	5	0	5
Molecular function	GO:0005216	ion channel activity	14/769	126/13166	0.0152123	0.264585	0.242481	Prupe.1G162800_v2.0.a1/Prupe.1G205200_v2.0.a1/Prupe.1G308300_v2.0.a1/Prupe.1G457900_v2.0.a1/Prupe.2G105400_v2.0.a1/Prupe.3G164900_v2.0.a1/Prupe.3G213400_v2.0.a1/Prupe.4G056600_v2.0.a1/Prupe.4G092800_v2.0.a1/Prupe.5G110600_v2.0.a1/Prupe.7G172600_v2.0.a1/Prupe.7G184100_v2.0.a1/Prupe.7G210700_v2.0.a1/Prupe.7G210800_v2.0.a1	14	3	11
Molecular function	GO:0004553	hydrolase activity, hydrolyzing O-glycosyl compounds	28/769	313/13166	0.0163179	0.266058	0.243832	Prupe.1G008800_v2.0.a1/Prupe.1G069800_v2.0.a1/Prupe.1G080700_v2.0.a1/Prupe.1G123100_v2.0.a1/Prupe.1G284600_v2.0.a1/Prupe.1G513200_v2.0.a1/Prupe.1G513800_v2.0.a1/Prupe.3G048300_v2.0.a1/Prupe.3G050200_v2.0.a1/Prupe.3G111000_v2.0.a1/Prupe.3G184100_v2.0.a1/Prupe.4G025600_v2.0.a1/Prupe.4G038600_v2.0.a1/Prupe.4G222100_v2.0.a1/Prupe.5G027800_v2.0.a1/Prupe.5G051000_v2.0.a1/Prupe.5G230400_v2.0.a1/Prupe.6G…	28	9	19
Molecular function	GO:0016706	oxidoreductase activity, acting on paired donors, with incorporation or reduction of molecular oxygen, 2-oxoglutarate as one donor, and incorporation of one atom each of oxygen into both donors	7/769	46/13166	0.0164888	0.266058	0.243832	Prupe.1G502800_v2.0.a1/Prupe.2G319600_v2.0.a1/Prupe.4G026300_v2.0.a1/Prupe.4G248300_v2.0.a1/Prupe.4G248400_v2.0.a1/Prupe.5G059600_v2.0.a1/Prupe.7G168300_v2.0.a1	7	1	6
Molecular function	GO:0045551	cinnamyl-alcohol dehydrogenase activity	3/769	10/13166	0.0174823	0.266058	0.243832	Prupe.3G194000_v2.0.a1/Prupe.6G161800_v2.0.a1/Prupe.6G162000_v2.0.a1	3	1	2
Molecular function	GO:0052747	sinapyl alcohol dehydrogenase activity	3/769	10/13166	0.0174823	0.266058	0.243832	Prupe.3G194000_v2.0.a1/Prupe.6G161800_v2.0.a1/Prupe.6G162000_v2.0.a1	3	1	2
Molecular function	GO:0015926	glucosidase activity	12/769	105/13166	0.0192731	0.284424	0.260663	Prupe.1G284600_v2.0.a1/Prupe.3G048300_v2.0.a1/Prupe.3G111000_v2.0.a1/Prupe.4G222100_v2.0.a1/Prupe.5G230400_v2.0.a1/Prupe.6G019500_v2.0.a1/Prupe.6G019600_v2.0.a1/Prupe.7G051200_v2.0.a1/Prupe.7G051800_v2.0.a1/Prupe.7G052100_v2.0.a1/Prupe.7G105400_v2.0.a1/Prupe.7G189600_v2.0.a1	12	1	11
Molecular function	GO:0016413	O-acetyltransferase activity	7/769	48/13166	0.0205241	0.293978	0.269419	Prupe.1G249700_v2.0.a1/Prupe.1G258400_v2.0.a1/Prupe.2G251900_v2.0.a1/Prupe.3G280300_v2.0.a1/Prupe.4G157400_v2.0.a1/Prupe.4G157600_v2.0.a1/Prupe.8G266300_v2.0.a1	7	0	7
Molecular function	GO:0102483	scopolin beta-glucosidase activity	6/769	38/13166	0.021691	0.301815	0.276601	Prupe.1G284600_v2.0.a1/Prupe.3G111000_v2.0.a1/Prupe.5G230400_v2.0.a1/Prupe.6G019500_v2.0.a1/Prupe.6G019600_v2.0.a1/Prupe.7G105400_v2.0.a1	6	1	5
Molecular function	GO:0016157	sucrose synthase activity	3/769	11/13166	0.0230116	0.311295	0.28529	Prupe.1G483200_v2.0.a1/Prupe.3G014100_v2.0.a1/Prupe.5G241700_v2.0.a1	3	0	3
Molecular function	GO:0016798	hydrolase activity, acting on glycosyl bonds	29/769	340/13166	0.0261186	0.343777	0.315057	Prupe.1G008800_v2.0.a1/Prupe.1G069800_v2.0.a1/Prupe.1G080700_v2.0.a1/Prupe.1G123100_v2.0.a1/Prupe.1G284600_v2.0.a1/Prupe.1G294500_v2.0.a1/Prupe.1G513200_v2.0.a1/Prupe.1G513800_v2.0.a1/Prupe.3G048300_v2.0.a1/Prupe.3G050200_v2.0.a1/Prupe.3G111000_v2.0.a1/Prupe.3G184100_v2.0.a1/Prupe.4G025600_v2.0.a1/Prupe.4G038600_v2.0.a1/Prupe.4G222100_v2.0.a1/Prupe.5G027800_v2.0.a1/Prupe.5G051000_v2.0.a1/Prupe.5G…	29	10	19
Molecular function	GO:0016298	lipase activity	10/769	86/13166	0.0279195	0.353407	0.323883	Prupe.1G361900_v2.0.a1/Prupe.1G403000_v2.0.a1/Prupe.1G440000_v2.0.a1/Prupe.3G208900_v2.0.a1/Prupe.5G109300_v2.0.a1/Prupe.6G056700_v2.0.a1/Prupe.7G141000_v2.0.a1/Prupe.7G141200_v2.0.a1/Prupe.7G142200_v2.0.a1/Prupe.8G261500_v2.0.a1	10	2	8
Molecular function	GO:0016829	lyase activity	24/769	273/13166	0.0297525	0.353407	0.323883	Prupe.1G092700_v2.0.a1/Prupe.1G093800_v2.0.a1/Prupe.1G275800_v2.0.a1/Prupe.1G449600_v2.0.a1/Prupe.1G462400_v2.0.a1/Prupe.2G172800_v2.0.a1/Prupe.2G211800_v2.0.a1/Prupe.3G012300_v2.0.a1/Prupe.3G012400_v2.0.a1/Prupe.3G012600_v2.0.a1/Prupe.3G012800_v2.0.a1/Prupe.3G078500_v2.0.a1/Prupe.4G030300_v2.0.a1/Prupe.4G191000_v2.0.a1/Prupe.5G089100_v2.0.a1/Prupe.5G240300_v2.0.a1/Prupe.6G029500_v2.0.a1/Prupe.6G…	24	9	15
Molecular function	GO:0008374	O-acyltransferase activity	13/769	125/13166	0.0306867	0.353407	0.323883	Prupe.1G249700_v2.0.a1/Prupe.1G258400_v2.0.a1/Prupe.1G403000_v2.0.a1/Prupe.2G251900_v2.0.a1/Prupe.3G253900_v2.0.a1/Prupe.3G280300_v2.0.a1/Prupe.4G157400_v2.0.a1/Prupe.4G157600_v2.0.a1/Prupe.4G227300_v2.0.a1/Prupe.5G109300_v2.0.a1/Prupe.7G117600_v2.0.a1/Prupe.8G261500_v2.0.a1/Prupe.8G266300_v2.0.a1	13	1	12
Molecular function	GO:0010329	auxin efflux transmembrane transporter activity	4/769	21/13166	0.0312043	0.353407	0.323883	Prupe.1G103900_v2.0.a1/Prupe.3G123700_v2.0.a1/Prupe.3G271700_v2.0.a1/Prupe.6G360300_v2.0.a1	4	0	4
Molecular function	GO:0046910	pectinesterase inhibitor activity	4/769	21/13166	0.0312043	0.353407	0.323883	Prupe.1G178400_v2.0.a1/Prupe.1G330800_v2.0.a1/Prupe.5G076900_v2.0.a1/Prupe.6G318500_v2.0.a1	4	1	3
Molecular function	GO:0080161	auxin transmembrane transporter activity	4/769	21/13166	0.0312043	0.353407	0.323883	Prupe.1G103900_v2.0.a1/Prupe.3G123700_v2.0.a1/Prupe.3G271700_v2.0.a1/Prupe.6G360300_v2.0.a1	4	0	4
Molecular function	GO:0008509	anion transmembrane transporter activity	20/769	220/13166	0.0329451	0.356768	0.326964	Prupe.1G109900_v2.0.a1/Prupe.1G177200_v2.0.a1/Prupe.1G266400_v2.0.a1/Prupe.1G308300_v2.0.a1/Prupe.1G491000_v2.0.a1/Prupe.1G491300_v2.0.a1/Prupe.1G500500_v2.0.a1/Prupe.1G558300_v2.0.a1/Prupe.2G013000_v2.0.a1/Prupe.3G207000_v2.0.a1/Prupe.3G207800_v2.0.a1/Prupe.5G110600_v2.0.a1/Prupe.5G138000_v2.0.a1/Prupe.5G164500_v2.0.a1/Prupe.6G249600_v2.0.a1/Prupe.8G173800_v2.0.a1/Prupe.8G180700_v2.0.a1/Prupe.8G…	20	8	12
Molecular function	GO:0005342	organic acid transmembrane transporter activity	13/769	127/13166	0.0343205	0.356768	0.326964	Prupe.1G177200_v2.0.a1/Prupe.1G308300_v2.0.a1/Prupe.1G491000_v2.0.a1/Prupe.1G491300_v2.0.a1/Prupe.1G500500_v2.0.a1/Prupe.2G013000_v2.0.a1/Prupe.3G207000_v2.0.a1/Prupe.3G207800_v2.0.a1/Prupe.5G110600_v2.0.a1/Prupe.6G249600_v2.0.a1/Prupe.8G173800_v2.0.a1/Prupe.8G225600_v2.0.a1/Prupe.8G242400_v2.0.a1	13	7	6
Molecular function	GO:0046943	carboxylic acid transmembrane transporter activity	13/769	127/13166	0.0343205	0.356768	0.326964	Prupe.1G177200_v2.0.a1/Prupe.1G308300_v2.0.a1/Prupe.1G491000_v2.0.a1/Prupe.1G491300_v2.0.a1/Prupe.1G500500_v2.0.a1/Prupe.2G013000_v2.0.a1/Prupe.3G207000_v2.0.a1/Prupe.3G207800_v2.0.a1/Prupe.5G110600_v2.0.a1/Prupe.6G249600_v2.0.a1/Prupe.8G173800_v2.0.a1/Prupe.8G225600_v2.0.a1/Prupe.8G242400_v2.0.a1	13	7	6
Molecular function	GO:0016840	carbon-nitrogen lyase activity	3/769	13/13166	0.0365687	0.356768	0.326964	Prupe.2G211800_v2.0.a1/Prupe.6G235400_v2.0.a1/Prupe.6G277500_v2.0.a1	3	0	3
Molecular function	GO:0050308	sugar-phosphatase activity	3/769	13/13166	0.0365687	0.356768	0.326964	Prupe.1G560800_v2.0.a1/Prupe.5G047600_v2.0.a1/Prupe.7G089300_v2.0.a1	3	0	3
Molecular function	GO:0080043	quercetin 3-O-glucosyltransferase activity	7/769	54/13166	0.0366292	0.356768	0.326964	Prupe.1G091200_v2.0.a1/Prupe.6G008000_v2.0.a1/Prupe.6G211600_v2.0.a1/Prupe.6G233100_v2.0.a1/Prupe.7G124300_v2.0.a1/Prupe.8G150600_v2.0.a1/Prupe.I001000_v2.0.a1	7	4	3
Molecular function	GO:0080044	quercetin 7-O-glucosyltransferase activity	7/769	54/13166	0.0366292	0.356768	0.326964	Prupe.1G091200_v2.0.a1/Prupe.6G008000_v2.0.a1/Prupe.6G211600_v2.0.a1/Prupe.6G233100_v2.0.a1/Prupe.7G124300_v2.0.a1/Prupe.8G150600_v2.0.a1/Prupe.I001000_v2.0.a1	7	4	3
Molecular function	GO:0008134	transcription factor binding	14/769	142/13166	0.0379655	0.362533	0.332247	Prupe.1G008100_v2.0.a1/Prupe.1G039200_v2.0.a1/Prupe.1G141000_v2.0.a1/Prupe.1G416400_v2.0.a1/Prupe.1G496100_v2.0.a1/Prupe.1G496500_v2.0.a1/Prupe.1G551400_v2.0.a1/Prupe.2G192100_v2.0.a1/Prupe.3G042300_v2.0.a1/Prupe.4G035100_v2.0.a1/Prupe.5G130500_v2.0.a1/Prupe.5G167100_v2.0.a1/Prupe.5G174200_v2.0.a1/Prupe.8G270000_v2.0.a1	14	6	8
Molecular function	GO:0015562	efflux transmembrane transporter activity	4/769	23/13166	0.0421285	0.375572	0.344197	Prupe.1G103900_v2.0.a1/Prupe.3G123700_v2.0.a1/Prupe.3G271700_v2.0.a1/Prupe.6G360300_v2.0.a1	4	0	4
Molecular function	GO:0015925	galactosidase activity	4/769	23/13166	0.0421285	0.375572	0.344197	Prupe.3G050200_v2.0.a1/Prupe.4G038600_v2.0.a1/Prupe.7G064000_v2.0.a1/Prupe.7G105400_v2.0.a1	4	3	1
Molecular function	GO:0016616	oxidoreductase activity, acting on the CH-OH group of donors, NAD or NADP as acceptor	16/769	172/13166	0.0440614	0.375572	0.344197	Prupe.1G376400_v2.0.a1/Prupe.2G161000_v2.0.a1/Prupe.2G161500_v2.0.a1/Prupe.2G162300_v2.0.a1/Prupe.3G048100_v2.0.a1/Prupe.3G168100_v2.0.a1/Prupe.3G194000_v2.0.a1/Prupe.3G284000_v2.0.a1/Prupe.4G101000_v2.0.a1/Prupe.6G161800_v2.0.a1/Prupe.6G162000_v2.0.a1/Prupe.6G166100_v2.0.a1/Prupe.6G207900_v2.0.a1/Prupe.7G136500_v2.0.a1/Prupe.8G007000_v2.0.a1/Prupe.8G083400_v2.0.a1	16	6	10
Molecular function	GO:0004499	N,N-dimethylaniline monooxygenase activity	3/769	14/13166	0.0445741	0.375572	0.344197	Prupe.7G231200_v2.0.a1/Prupe.8G211000_v2.0.a1/Prupe.8G252500_v2.0.a1	3	2	1
Molecular function	GO:0016208	AMP binding	3/769	14/13166	0.0445741	0.375572	0.344197	Prupe.7G087200_v2.0.a1/Prupe.7G087400_v2.0.a1/Prupe.8G271100_v2.0.a1	3	1	2
Molecular function	GO:0030551	cyclic nucleotide binding	6/769	45/13166	0.0455005	0.375572	0.344197	Prupe.1G162800_v2.0.a1/Prupe.1G205200_v2.0.a1/Prupe.1G457900_v2.0.a1/Prupe.4G092800_v2.0.a1/Prupe.7G210700_v2.0.a1/Prupe.7G210800_v2.0.a1	6	1	5
Molecular function	GO:0030552	cAMP binding	6/769	45/13166	0.0455005	0.375572	0.344197	Prupe.1G162800_v2.0.a1/Prupe.1G205200_v2.0.a1/Prupe.1G457900_v2.0.a1/Prupe.4G092800_v2.0.a1/Prupe.7G210700_v2.0.a1/Prupe.7G210800_v2.0.a1	6	1	5
Molecular function	GO:0030553	cGMP binding	6/769	45/13166	0.0455005	0.375572	0.344197	Prupe.1G162800_v2.0.a1/Prupe.1G205200_v2.0.a1/Prupe.1G457900_v2.0.a1/Prupe.4G092800_v2.0.a1/Prupe.7G210700_v2.0.a1/Prupe.7G210800_v2.0.a1	6	1	5
Molecular function	GO:0030234	enzyme regulator activity	19/769	215/13166	0.0469935	0.376054	0.344638	Prupe.1G032500_v2.0.a1/Prupe.1G113800_v2.0.a1/Prupe.1G175100_v2.0.a1/Prupe.1G178400_v2.0.a1/Prupe.1G330800_v2.0.a1/Prupe.1G330900_v2.0.a1/Prupe.2G044800_v2.0.a1/Prupe.2G256700_v2.0.a1/Prupe.2G279900_v2.0.a1/Prupe.3G005300_v2.0.a1/Prupe.4G010300_v2.0.a1/Prupe.4G247700_v2.0.a1/Prupe.5G076900_v2.0.a1/Prupe.5G152000_v2.0.a1/Prupe.6G072300_v2.0.a1/Prupe.6G132400_v2.0.a1/Prupe.6G318500_v2.0.a1/Prupe.8G…	19	5	14
Molecular function	GO:0015103	inorganic anion transmembrane transporter activity	8/769	69/13166	0.0471032	0.376054	0.344638	Prupe.1G109900_v2.0.a1/Prupe.1G266400_v2.0.a1/Prupe.1G308300_v2.0.a1/Prupe.1G558300_v2.0.a1/Prupe.5G110600_v2.0.a1/Prupe.5G138000_v2.0.a1/Prupe.5G164500_v2.0.a1/Prupe.8G180700_v2.0.a1	8	1	7
Molecular function	GO:0001134	transcription regulator recruiting activity	9/769	82/13166	0.0491989	0.380315	0.348544	Prupe.1G039200_v2.0.a1/Prupe.1G416400_v2.0.a1/Prupe.1G551400_v2.0.a1/Prupe.2G192100_v2.0.a1/Prupe.3G042300_v2.0.a1/Prupe.4G035100_v2.0.a1/Prupe.5G167100_v2.0.a1/Prupe.5G174200_v2.0.a1/Prupe.8G270000_v2.0.a1	9	3	6
Molecular function	GO:0001135	RNA polymerase II transcription regulator recruiting activity	9/769	82/13166	0.0491989	0.380315	0.348544	Prupe.1G039200_v2.0.a1/Prupe.1G416400_v2.0.a1/Prupe.1G551400_v2.0.a1/Prupe.2G192100_v2.0.a1/Prupe.3G042300_v2.0.a1/Prupe.4G035100_v2.0.a1/Prupe.5G167100_v2.0.a1/Prupe.5G174200_v2.0.a1/Prupe.8G270000_v2.0.a1	9	3	6
Molecular function	GO:0098772	molecular function regulator	23/769	274/13166	0.0509815	0.387938	0.355529	Prupe.1G032500_v2.0.a1/Prupe.1G113800_v2.0.a1/Prupe.1G175100_v2.0.a1/Prupe.1G178400_v2.0.a1/Prupe.1G330800_v2.0.a1/Prupe.1G330900_v2.0.a1/Prupe.2G044800_v2.0.a1/Prupe.2G243000_v2.0.a1/Prupe.2G256700_v2.0.a1/Prupe.2G279900_v2.0.a1/Prupe.3G005300_v2.0.a1/Prupe.3G014600_v2.0.a1/Prupe.4G010300_v2.0.a1/Prupe.4G247700_v2.0.a1/Prupe.5G015000_v2.0.a1/Prupe.5G076900_v2.0.a1/Prupe.5G152000_v2.0.a1/Prupe.6G…	23	6	17
Molecular function	GO:0035671	enone reductase activity	3/769	15/13166	0.0533698	0.399863	0.366458	Prupe.1G426300_v2.0.a1/Prupe.2G066100_v2.0.a1/Prupe.2G066400_v2.0.a1	3	1	2
Molecular function	GO:0001871	pattern binding	10/769	97/13166	0.0564218	0.403549	0.369836	Prupe.1G008800_v2.0.a1/Prupe.1G205100_v2.0.a1/Prupe.1G319000_v2.0.a1/Prupe.3G184100_v2.0.a1/Prupe.4G017500_v2.0.a1/Prupe.4G092900_v2.0.a1/Prupe.4G093000_v2.0.a1/Prupe.4G222100_v2.0.a1/Prupe.5G171500_v2.0.a1/Prupe.7G189600_v2.0.a1	10	2	8
Molecular function	GO:0030247	polysaccharide binding	10/769	97/13166	0.0564218	0.403549	0.369836	Prupe.1G008800_v2.0.a1/Prupe.1G205100_v2.0.a1/Prupe.1G319000_v2.0.a1/Prupe.3G184100_v2.0.a1/Prupe.4G017500_v2.0.a1/Prupe.4G092900_v2.0.a1/Prupe.4G093000_v2.0.a1/Prupe.4G222100_v2.0.a1/Prupe.5G171500_v2.0.a1/Prupe.7G189600_v2.0.a1	10	2	8
Molecular function	GO:0008378	galactosyltransferase activity	5/769	36/13166	0.0564439	0.403549	0.369836	Prupe.1G091100_v2.0.a1/Prupe.1G111300_v2.0.a1/Prupe.1G264500_v2.0.a1/Prupe.6G127500_v2.0.a1/Prupe.6G309400_v2.0.a1	5	1	4
Molecular function	GO:0016765	transferase activity, transferring alkyl or aryl (other than methyl) groups	13/769	137/13166	0.0571763	0.403549	0.369836	Prupe.1G039900_v2.0.a1/Prupe.1G264700_v2.0.a1/Prupe.1G264900_v2.0.a1/Prupe.1G358500_v2.0.a1/Prupe.2G172800_v2.0.a1/Prupe.2G227100_v2.0.a1/Prupe.3G178500_v2.0.a1/Prupe.4G129800_v2.0.a1/Prupe.4G146400_v2.0.a1/Prupe.6G058100_v2.0.a1/Prupe.7G181400_v2.0.a1/Prupe.8G064500_v2.0.a1/Prupe.8G100800_v2.0.a1	13	5	8
Molecular function	GO:0016722	oxidoreductase activity, oxidizing metal ions	5/769	37/13166	0.0622658	0.431629	0.395571	Prupe.2G256100_v2.0.a1/Prupe.2G278000_v2.0.a1/Prupe.6G267700_v2.0.a1/Prupe.6G283700_v2.0.a1/Prupe.8G048100_v2.0.a1	5	2	3
Molecular function	GO:0015140	malate transmembrane transporter activity	3/769	16/13166	0.0629274	0.431629	0.395571	Prupe.1G308300_v2.0.a1/Prupe.5G110600_v2.0.a1/Prupe.8G242400_v2.0.a1	3	0	3
Molecular function	GO:0016759	cellulose synthase activity	4/769	27/13166	0.0696217	0.44817	0.410729	Prupe.1G033700_v2.0.a1/Prupe.1G033900_v2.0.a1/Prupe.3G214200_v2.0.a1/Prupe.8G035100_v2.0.a1	4	2	2
Molecular function	GO:0016760	cellulose synthase (UDP-forming) activity	4/769	27/13166	0.0696217	0.44817	0.410729	Prupe.1G033700_v2.0.a1/Prupe.1G033900_v2.0.a1/Prupe.3G214200_v2.0.a1/Prupe.8G035100_v2.0.a1	4	2	2
Molecular function	GO:0071949	FAD binding	4/769	27/13166	0.0696217	0.44817	0.410729	Prupe.2G004500_v2.0.a1/Prupe.3G243500_v2.0.a1/Prupe.6G162100_v2.0.a1/Prupe.8G167700_v2.0.a1	4	2	2
Molecular function	GO:0030246	carbohydrate binding	26/769	328/13166	0.0698852	0.44817	0.410729	Prupe.1G008800_v2.0.a1/Prupe.1G083000_v2.0.a1/Prupe.1G205100_v2.0.a1/Prupe.1G264500_v2.0.a1/Prupe.1G294500_v2.0.a1/Prupe.1G319000_v2.0.a1/Prupe.1G372900_v2.0.a1/Prupe.1G502800_v2.0.a1/Prupe.3G050200_v2.0.a1/Prupe.3G184100_v2.0.a1/Prupe.4G017500_v2.0.a1/Prupe.4G032600_v2.0.a1/Prupe.4G038600_v2.0.a1/Prupe.4G092900_v2.0.a1/Prupe.4G093000_v2.0.a1/Prupe.4G107600_v2.0.a1/Prupe.4G110400_v2.0.a1/Prupe.4G…	26	5	21
Molecular function	GO:0016830	carbon-carbon lyase activity	10/769	101/13166	0.0703113	0.44817	0.410729	Prupe.1G092700_v2.0.a1/Prupe.1G093800_v2.0.a1/Prupe.1G275800_v2.0.a1/Prupe.1G462400_v2.0.a1/Prupe.3G078500_v2.0.a1/Prupe.5G089100_v2.0.a1/Prupe.5G240300_v2.0.a1/Prupe.6G029500_v2.0.a1/Prupe.6G085600_v2.0.a1/Prupe.8G214500_v2.0.a1	10	1	9
Molecular function	GO:0004601	peroxidase activity	9/769	88/13166	0.0708605	0.44817	0.410729	Prupe.2G260800_v2.0.a1/Prupe.4G056100_v2.0.a1/Prupe.4G186300_v2.0.a1/Prupe.5G011400_v2.0.a1/Prupe.5G044000_v2.0.a1/Prupe.6G289400_v2.0.a1/Prupe.7G008200_v2.0.a1/Prupe.7G079100_v2.0.a1/Prupe.7G193200_v2.0.a1	9	1	8
Molecular function	GO:0004565	beta-galactosidase activity	3/769	17/13166	0.0732142	0.450232	0.41262	Prupe.3G050200_v2.0.a1/Prupe.4G038600_v2.0.a1/Prupe.7G105400_v2.0.a1	3	2	1
Molecular function	GO:0015556	C4-dicarboxylate transmembrane transporter activity	3/769	17/13166	0.0732142	0.450232	0.41262	Prupe.1G308300_v2.0.a1/Prupe.5G110600_v2.0.a1/Prupe.8G242400_v2.0.a1	3	0	3
Molecular function	GO:0016746	transferase activity, transferring acyl groups	27/769	345/13166	0.0741981	0.450232	0.41262	Prupe.1G003000_v2.0.a1/Prupe.1G237200_v2.0.a1/Prupe.1G249700_v2.0.a1/Prupe.1G258400_v2.0.a1/Prupe.1G403000_v2.0.a1/Prupe.2G251900_v2.0.a1/Prupe.3G036900_v2.0.a1/Prupe.3G253900_v2.0.a1/Prupe.3G280300_v2.0.a1/Prupe.4G057600_v2.0.a1/Prupe.4G157400_v2.0.a1/Prupe.4G157600_v2.0.a1/Prupe.4G227300_v2.0.a1/Prupe.5G109300_v2.0.a1/Prupe.6G176700_v2.0.a1/Prupe.6G222100_v2.0.a1/Prupe.6G222600_v2.0.a1/Prupe.7G…	27	7	20
Molecular function	GO:0004180	carboxypeptidase activity	5/769	39/13166	0.0748846	0.450232	0.41262	Prupe.3G255000_v2.0.a1/Prupe.7G088100_v2.0.a1/Prupe.7G264200_v2.0.a1/Prupe.8G147500_v2.0.a1/Prupe.8G148500_v2.0.a1	5	2	3
Molecular function	GO:0050661	NADP binding	6/769	52/13166	0.0811705	0.482074	0.441801	Prupe.1G541100_v2.0.a1/Prupe.6G166100_v2.0.a1/Prupe.7G231200_v2.0.a1/Prupe.8G007000_v2.0.a1/Prupe.8G211000_v2.0.a1/Prupe.8G252500_v2.0.a1	6	3	3
Molecular function	GO:0016684	oxidoreductase activity, acting on peroxide as acceptor	9/769	91/13166	0.0836095	0.482379	0.442081	Prupe.2G260800_v2.0.a1/Prupe.4G056100_v2.0.a1/Prupe.4G186300_v2.0.a1/Prupe.5G011400_v2.0.a1/Prupe.5G044000_v2.0.a1/Prupe.6G289400_v2.0.a1/Prupe.7G008200_v2.0.a1/Prupe.7G079100_v2.0.a1/Prupe.7G193200_v2.0.a1	9	1	8
Molecular function	GO:0005507	copper ion binding	11/769	118/13166	0.0837713	0.482379	0.442081	Prupe.1G327300_v2.0.a1/Prupe.1G327500_v2.0.a1/Prupe.1G327700_v2.0.a1/Prupe.1G328200_v2.0.a1/Prupe.2G278000_v2.0.a1/Prupe.4G121100_v2.0.a1/Prupe.5G166700_v2.0.a1/Prupe.6G179500_v2.0.a1/Prupe.6G267700_v2.0.a1/Prupe.7G008200_v2.0.a1/Prupe.8G048100_v2.0.a1	11	2	9
Molecular function	GO:0005088	Ras guanyl-nucleotide exchange factor activity	3/769	18/13166	0.0841934	0.482379	0.442081	Prupe.2G243000_v2.0.a1/Prupe.3G014600_v2.0.a1/Prupe.5G015000_v2.0.a1	3	1	2
Molecular function	GO:0015238	drug transmembrane transporter activity	11/769	119/13166	0.0877092	0.493848	0.452592	Prupe.1G090300_v2.0.a1/Prupe.1G235800_v2.0.a1/Prupe.1G320500_v2.0.a1/Prupe.1G384800_v2.0.a1/Prupe.1G525200_v2.0.a1/Prupe.2G013000_v2.0.a1/Prupe.3G180900_v2.0.a1/Prupe.4G022000_v2.0.a1/Prupe.5G138000_v2.0.a1/Prupe.8G225600_v2.0.a1/Prupe.I000500_v2.0.a1	11	5	6
Molecular function	GO:0016209	antioxidant activity	12/769	133/13166	0.0884425	0.493848	0.452592	Prupe.1G265600_v2.0.a1/Prupe.2G227100_v2.0.a1/Prupe.2G260800_v2.0.a1/Prupe.4G029100_v2.0.a1/Prupe.4G056100_v2.0.a1/Prupe.4G186300_v2.0.a1/Prupe.5G011400_v2.0.a1/Prupe.5G044000_v2.0.a1/Prupe.6G289400_v2.0.a1/Prupe.7G008200_v2.0.a1/Prupe.7G079100_v2.0.a1/Prupe.7G193200_v2.0.a1	12	2	10
Molecular function	GO:0016747	transferase activity, transferring acyl groups other than amino-acyl groups	25/769	322/13166	0.0892374	0.493848	0.452592	Prupe.1G003000_v2.0.a1/Prupe.1G237200_v2.0.a1/Prupe.1G249700_v2.0.a1/Prupe.1G258400_v2.0.a1/Prupe.1G403000_v2.0.a1/Prupe.2G251900_v2.0.a1/Prupe.3G036900_v2.0.a1/Prupe.3G253900_v2.0.a1/Prupe.3G280300_v2.0.a1/Prupe.4G057600_v2.0.a1/Prupe.4G157400_v2.0.a1/Prupe.4G157600_v2.0.a1/Prupe.4G227300_v2.0.a1/Prupe.5G109300_v2.0.a1/Prupe.6G222100_v2.0.a1/Prupe.6G222600_v2.0.a1/Prupe.7G117600_v2.0.a1/Prupe.7G…	25	6	19
Molecular function	GO:0016405	CoA-ligase activity	3/769	19/13166	0.0958254	0.518751	0.475414	Prupe.2G326300_v2.0.a1/Prupe.3G007200_v2.0.a1/Prupe.7G085200_v2.0.a1	3	0	3
Molecular function	GO:0042973	glucan endo-1,3-beta-D-glucosidase activity	5/769	43/13166	0.103918	0.518751	0.475414	Prupe.4G222100_v2.0.a1/Prupe.7G051200_v2.0.a1/Prupe.7G051800_v2.0.a1/Prupe.7G052100_v2.0.a1/Prupe.7G189600_v2.0.a1	5	0	5
Molecular function	GO:0030599	pectinesterase activity	4/769	31/13166	0.104282	0.518751	0.475414	Prupe.1G178400_v2.0.a1/Prupe.1G330800_v2.0.a1/Prupe.6G318500_v2.0.a1/Prupe.7G218400_v2.0.a1	4	0	4
Molecular function	GO:0045330	aspartyl esterase activity	4/769	31/13166	0.104282	0.518751	0.475414	Prupe.1G178400_v2.0.a1/Prupe.1G330800_v2.0.a1/Prupe.6G318500_v2.0.a1/Prupe.7G218400_v2.0.a1	4	0	4
Molecular function	GO:0005385	zinc ion transmembrane transporter activity	3/769	20/13166	0.108068	0.518751	0.475414	Prupe.1G078700_v2.0.a1/Prupe.4G117200_v2.0.a1/Prupe.4G129700_v2.0.a1	3	0	3
Molecular function	GO:0047501	(+)-neomenthol dehydrogenase activity	3/769	20/13166	0.108068	0.518751	0.475414	Prupe.2G161000_v2.0.a1/Prupe.2G161500_v2.0.a1/Prupe.2G162300_v2.0.a1	3	2	1
Molecular function	GO:0072509	divalent inorganic cation transmembrane transporter activity	3/769	20/13166	0.108068	0.518751	0.475414	Prupe.1G078700_v2.0.a1/Prupe.4G117200_v2.0.a1/Prupe.4G129700_v2.0.a1	3	0	3
Molecular function	GO:0003680	AT DNA binding	2/769	10/13166	0.112324	0.518751	0.475414	Prupe.1G530300_v2.0.a1/Prupe.5G004600_v2.0.a1	2	2	0
Molecular function	GO:0003846	2-acylglycerol O-acyltransferase activity	2/769	10/13166	0.112324	0.518751	0.475414	Prupe.5G109300_v2.0.a1/Prupe.8G261500_v2.0.a1	2	1	1
Molecular function	GO:0004427	inorganic diphosphatase activity	2/769	10/13166	0.112324	0.518751	0.475414	Prupe.3G051900_v2.0.a1/Prupe.3G052000_v2.0.a1	2	0	2
Molecular function	GO:0004622	lysophospholipase activity	2/769	10/13166	0.112324	0.518751	0.475414	Prupe.5G109300_v2.0.a1/Prupe.8G261500_v2.0.a1	2	1	1
Molecular function	GO:0005544	calcium-dependent phospholipid binding	2/769	10/13166	0.112324	0.518751	0.475414	Prupe.2G031800_v2.0.a1/Prupe.7G008200_v2.0.a1	2	0	2
Molecular function	GO:0015112	nitrate transmembrane transporter activity	2/769	10/13166	0.112324	0.518751	0.475414	Prupe.1G266400_v2.0.a1/Prupe.5G164500_v2.0.a1	2	1	1
Molecular function	GO:0019187	beta-1,4-mannosyltransferase activity	2/769	10/13166	0.112324	0.518751	0.475414	Prupe.6G118300_v2.0.a1/Prupe.7G119100_v2.0.a1	2	0	2
Molecular function	GO:0051753	mannan synthase activity	2/769	10/13166	0.112324	0.518751	0.475414	Prupe.6G118300_v2.0.a1/Prupe.7G119100_v2.0.a1	2	0	2
Molecular function	GO:0090430	caffeoyl-CoA: alcohol caffeoyl transferase activity	2/769	10/13166	0.112324	0.518751	0.475414	Prupe.5G109300_v2.0.a1/Prupe.8G261500_v2.0.a1	2	1	1
Molecular function	GO:0102811	geraniol 10-hydroxylase activity	2/769	10/13166	0.112324	0.518751	0.475414	Prupe.1G230500_v2.0.a1/Prupe.1G231300_v2.0.a1	2	2	0
Molecular function	GO:0005261	cation channel activity	7/769	70/13166	0.113214	0.518751	0.475414	Prupe.1G457900_v2.0.a1/Prupe.2G105400_v2.0.a1/Prupe.3G164900_v2.0.a1/Prupe.3G213400_v2.0.a1/Prupe.4G056600_v2.0.a1/Prupe.7G172600_v2.0.a1/Prupe.7G184100_v2.0.a1	7	2	5
Molecular function	GO:0004659	prenyltransferase activity	4/769	32/13166	0.113976	0.518751	0.475414	Prupe.3G178500_v2.0.a1/Prupe.6G058100_v2.0.a1/Prupe.7G181400_v2.0.a1/Prupe.8G064500_v2.0.a1	4	2	2
Molecular function	GO:0005509	calcium ion binding	17/769	213/13166	0.118472	0.534221	0.489592	Prupe.1G205100_v2.0.a1/Prupe.1G436700_v2.0.a1/Prupe.1G437100_v2.0.a1/Prupe.2G031800_v2.0.a1/Prupe.2G120900_v2.0.a1/Prupe.2G146900_v2.0.a1/Prupe.2G229200_v2.0.a1/Prupe.3G011900_v2.0.a1/Prupe.4G033300_v2.0.a1/Prupe.4G092900_v2.0.a1/Prupe.4G093000_v2.0.a1/Prupe.4G121100_v2.0.a1/Prupe.4G213200_v2.0.a1/Prupe.5G171500_v2.0.a1/Prupe.7G008200_v2.0.a1/Prupe.7G134500_v2.0.a1/Prupe.8G057600_v2.0.a1	17	5	12
Molecular function	GO:0004364	glutathione transferase activity	6/769	58/13166	0.121259	0.54177	0.49651	Prupe.1G039900_v2.0.a1/Prupe.1G264700_v2.0.a1/Prupe.1G264900_v2.0.a1/Prupe.1G358500_v2.0.a1/Prupe.2G227100_v2.0.a1/Prupe.4G146400_v2.0.a1	6	2	4
Molecular function	GO:0008514	organic anion transmembrane transporter activity	13/769	156/13166	0.124581	0.551556	0.505479	Prupe.1G177200_v2.0.a1/Prupe.1G308300_v2.0.a1/Prupe.1G491000_v2.0.a1/Prupe.1G491300_v2.0.a1/Prupe.1G500500_v2.0.a1/Prupe.2G013000_v2.0.a1/Prupe.3G207000_v2.0.a1/Prupe.3G207800_v2.0.a1/Prupe.5G110600_v2.0.a1/Prupe.6G249600_v2.0.a1/Prupe.8G173800_v2.0.a1/Prupe.8G225600_v2.0.a1/Prupe.8G242400_v2.0.a1	13	7	6
Molecular function	GO:0016903	oxidoreductase activity, acting on the aldehyde or oxo group of donors	6/769	59/13166	0.128746	0.564624	0.517455	Prupe.1G255200_v2.0.a1/Prupe.1G369800_v2.0.a1/Prupe.1G541100_v2.0.a1/Prupe.2G240800_v2.0.a1/Prupe.3G284000_v2.0.a1/Prupe.6G264000_v2.0.a1	6	3	3
Molecular function	GO:0004867	serine-type endopeptidase inhibitor activity	2/769	11/13166	0.132171	0.564624	0.517455	Prupe.1G032500_v2.0.a1/Prupe.I000300_v2.0.a1	2	0	2
Molecular function	GO:0005089	Rho guanyl-nucleotide exchange factor activity	2/769	11/13166	0.132171	0.564624	0.517455	Prupe.2G243000_v2.0.a1/Prupe.5G015000_v2.0.a1	2	0	2
Molecular function	GO:0031409	pigment binding	2/769	11/13166	0.132171	0.564624	0.517455	Prupe.2G248900_v2.0.a1/Prupe.7G195500_v2.0.a1	2	0	2
Molecular function	GO:0016411	acylglycerol O-acyltransferase activity	4/769	34/13166	0.134486	0.569517	0.521939	Prupe.1G403000_v2.0.a1/Prupe.5G109300_v2.0.a1/Prupe.7G117600_v2.0.a1/Prupe.8G261500_v2.0.a1	4	1	3
Molecular function	GO:0016859	cis-trans isomerase activity	6/769	60/13166	0.13645	0.572854	0.524998	Prupe.1G087100_v2.0.a1/Prupe.1G581000_v2.0.a1/Prupe.5G131200_v2.0.a1/Prupe.6G179400_v2.0.a1/Prupe.7G154800_v2.0.a1/Prupe.8G233300_v2.0.a1	6	0	6
Molecular function	GO:0005310	dicarboxylic acid transmembrane transporter activity	3/769	23/13166	0.148026	0.605787	0.555179	Prupe.1G308300_v2.0.a1/Prupe.5G110600_v2.0.a1/Prupe.8G242400_v2.0.a1	3	0	3
Molecular function	GO:0016762	xyloglucan:xyloglucosyl transferase activity	3/769	23/13166	0.148026	0.605787	0.555179	Prupe.1G069800_v2.0.a1/Prupe.4G025600_v2.0.a1/Prupe.5G027800_v2.0.a1	3	2	1
Molecular function	GO:0016790	thiolester hydrolase activity	3/769	23/13166	0.148026	0.605787	0.555179	Prupe.1G473700_v2.0.a1/Prupe.2G207600_v2.0.a1/Prupe.3G078700_v2.0.a1	3	0	3
Molecular function	GO:0016774	phosphotransferase activity, carboxyl group as acceptor	2/769	12/13166	0.15273	0.609667	0.558735	Prupe.2G240800_v2.0.a1/Prupe.8G007000_v2.0.a1	2	1	1
Molecular function	GO:0016884	carbon-nitrogen ligase activity, with glutamine as amido-N-donor	2/769	12/13166	0.15273	0.609667	0.558735	Prupe.5G138700_v2.0.a1/Prupe.6G054800_v2.0.a1	2	1	1
Molecular function	GO:1990939	ATP-dependent microtubule motor activity	2/769	12/13166	0.15273	0.609667	0.558735	Prupe.4G231600_v2.0.a1/Prupe.6G249200_v2.0.a1	2	0	2
Molecular function	GO:0004866	endopeptidase inhibitor activity	3/769	24/13166	0.162272	0.627834	0.575385	Prupe.1G032500_v2.0.a1/Prupe.2G044800_v2.0.a1/Prupe.I000300_v2.0.a1	3	1	2
Molecular function	GO:0030414	peptidase inhibitor activity	3/769	24/13166	0.162272	0.627834	0.575385	Prupe.1G032500_v2.0.a1/Prupe.2G044800_v2.0.a1/Prupe.I000300_v2.0.a1	3	1	2
Molecular function	GO:0001067	regulatory region nucleic acid binding	23/769	316/13166	0.162438	0.627834	0.575385	Prupe.1G008100_v2.0.a1/Prupe.1G039200_v2.0.a1/Prupe.1G208500_v2.0.a1/Prupe.1G222000_v2.0.a1/Prupe.1G372100_v2.0.a1/Prupe.1G416400_v2.0.a1/Prupe.1G548000_v2.0.a1/Prupe.1G551400_v2.0.a1/Prupe.2G192100_v2.0.a1/Prupe.2G256900_v2.0.a1/Prupe.3G042300_v2.0.a1/Prupe.3G308200_v2.0.a1/Prupe.4G015400_v2.0.a1/Prupe.4G035100_v2.0.a1/Prupe.4G187100_v2.0.a1/Prupe.5G167100_v2.0.a1/Prupe.5G174200_v2.0.a1/Prupe.6G…	23	6	17
Molecular function	GO:0044212	transcription regulatory region DNA binding	23/769	316/13166	0.162438	0.627834	0.575385	Prupe.1G008100_v2.0.a1/Prupe.1G039200_v2.0.a1/Prupe.1G208500_v2.0.a1/Prupe.1G222000_v2.0.a1/Prupe.1G372100_v2.0.a1/Prupe.1G416400_v2.0.a1/Prupe.1G548000_v2.0.a1/Prupe.1G551400_v2.0.a1/Prupe.2G192100_v2.0.a1/Prupe.2G256900_v2.0.a1/Prupe.3G042300_v2.0.a1/Prupe.3G308200_v2.0.a1/Prupe.4G015400_v2.0.a1/Prupe.4G035100_v2.0.a1/Prupe.4G187100_v2.0.a1/Prupe.5G167100_v2.0.a1/Prupe.5G174200_v2.0.a1/Prupe.6G…	23	6	17
Molecular function	GO:0045735	nutrient reservoir activity	4/769	37/13166	0.167773	0.643351	0.589605	Prupe.1G152000_v2.0.a1/Prupe.7G200100_v2.0.a1/Prupe.7G200300_v2.0.a1/Prupe.8G243100_v2.0.a1	4	2	2
Molecular function	GO:0016836	hydro-lyase activity	7/769	78/13166	0.169804	0.646053	0.592081	Prupe.3G012300_v2.0.a1/Prupe.3G012400_v2.0.a1/Prupe.3G012600_v2.0.a1/Prupe.3G012800_v2.0.a1/Prupe.6G166100_v2.0.a1/Prupe.8G025400_v2.0.a1/Prupe.8G120900_v2.0.a1	7	6	1
Molecular function	GO:0047196	long-chain-alcohol O-fatty-acyltransferase activity	2/769	13/13166	0.17385	0.646297	0.592305	Prupe.4G227300_v2.0.a1/Prupe.7G117600_v2.0.a1	2	0	2
Molecular function	GO:0102966	arachidoyl-CoA:1-dodecanol O-acyltransferase activity	2/769	13/13166	0.17385	0.646297	0.592305	Prupe.4G227300_v2.0.a1/Prupe.7G117600_v2.0.a1	2	0	2
Molecular function	GO:0103095	wax ester synthase activity	2/769	13/13166	0.17385	0.646297	0.592305	Prupe.4G227300_v2.0.a1/Prupe.7G117600_v2.0.a1	2	0	2
Molecular function	GO:0061135	endopeptidase regulator activity	3/769	25/13166	0.176908	0.652684	0.598159	Prupe.1G032500_v2.0.a1/Prupe.2G044800_v2.0.a1/Prupe.I000300_v2.0.a1	3	1	2
Molecular function	GO:0042887	amide transmembrane transporter activity	4/769	38/13166	0.179463	0.65713	0.602233	Prupe.2G229500_v2.0.a1/Prupe.6G026100_v2.0.a1/Prupe.7G125900_v2.0.a1/Prupe.8G218300_v2.0.a1	4	0	4
Molecular function	GO:0015171	amino acid transmembrane transporter activity	7/769	80/13166	0.185599	0.670125	0.614143	Prupe.1G177200_v2.0.a1/Prupe.1G491000_v2.0.a1/Prupe.1G491300_v2.0.a1/Prupe.1G500500_v2.0.a1/Prupe.6G249600_v2.0.a1/Prupe.8G173800_v2.0.a1/Prupe.8G225600_v2.0.a1	7	5	2
Molecular function	GO:0016407	acetyltransferase activity	9/769	109/13166	0.186241	0.670125	0.614143	Prupe.1G249700_v2.0.a1/Prupe.1G258400_v2.0.a1/Prupe.2G251900_v2.0.a1/Prupe.3G280300_v2.0.a1/Prupe.4G157400_v2.0.a1/Prupe.4G157600_v2.0.a1/Prupe.6G222100_v2.0.a1/Prupe.6G222600_v2.0.a1/Prupe.8G266300_v2.0.a1	9	0	9
Molecular function	GO:0005262	calcium channel activity	4/769	39/13166	0.191414	0.670125	0.614143	Prupe.2G105400_v2.0.a1/Prupe.4G056600_v2.0.a1/Prupe.7G172600_v2.0.a1/Prupe.7G184100_v2.0.a1	4	2	2
Molecular function	GO:0046915	transition metal ion transmembrane transporter activity	4/769	39/13166	0.191414	0.670125	0.614143	Prupe.1G078700_v2.0.a1/Prupe.4G117200_v2.0.a1/Prupe.4G129700_v2.0.a1/Prupe.6G265500_v2.0.a1	4	1	3
Molecular function	GO:0016168	chlorophyll binding	3/769	26/13166	0.191889	0.670125	0.614143	Prupe.2G248900_v2.0.a1/Prupe.3G004100_v2.0.a1/Prupe.7G195500_v2.0.a1	3	1	2
Molecular function	GO:0061134	peptidase regulator activity	3/769	26/13166	0.191889	0.670125	0.614143	Prupe.1G032500_v2.0.a1/Prupe.2G044800_v2.0.a1/Prupe.I000300_v2.0.a1	3	1	2
Molecular function	GO:0008238	exopeptidase activity	7/769	81/13166	0.193716	0.670125	0.614143	Prupe.3G255000_v2.0.a1/Prupe.6G176700_v2.0.a1/Prupe.7G088100_v2.0.a1/Prupe.7G216500_v2.0.a1/Prupe.7G264200_v2.0.a1/Prupe.8G147500_v2.0.a1/Prupe.8G148500_v2.0.a1	7	3	4
Molecular function	GO:0017048	Rho GTPase binding	2/769	14/13166	0.195396	0.670125	0.614143	Prupe.2G243000_v2.0.a1/Prupe.5G015000_v2.0.a1	2	0	2
Molecular function	GO:1901618	organic hydroxy compound transmembrane transporter activity	2/769	14/13166	0.195396	0.670125	0.614143	Prupe.1G189900_v2.0.a1/Prupe.8G101200_v2.0.a1	2	2	0
Molecular function	GO:0016791	phosphatase activity	19/769	264/13166	0.203298	0.692352	0.634513	Prupe.1G095500_v2.0.a1/Prupe.1G129800_v2.0.a1/Prupe.1G513800_v2.0.a1/Prupe.1G560800_v2.0.a1/Prupe.2G028600_v2.0.a1/Prupe.2G074100_v2.0.a1/Prupe.2G215400_v2.0.a1/Prupe.2G277800_v2.0.a1/Prupe.3G051900_v2.0.a1/Prupe.3G052000_v2.0.a1/Prupe.3G113100_v2.0.a1/Prupe.4G039300_v2.0.a1/Prupe.5G047600_v2.0.a1/Prupe.5G104500_v2.0.a1/Prupe.5G176400_v2.0.a1/Prupe.6G068800_v2.0.a1/Prupe.6G182400_v2.0.a1/Prupe.6G…	19	5	14
Molecular function	GO:0016638	oxidoreductase activity, acting on the CH-NH2 group of donors	3/769	27/13166	0.207173	0.695815	0.637686	Prupe.2G311700_v2.0.a1/Prupe.5G166700_v2.0.a1/Prupe.7G208400_v2.0.a1	3	1	2
Molecular function	GO:0031418	L-ascorbic acid binding	3/769	27/13166	0.207173	0.695815	0.637686	Prupe.1G502800_v2.0.a1/Prupe.5G059600_v2.0.a1/Prupe.7G168300_v2.0.a1	3	0	3
Molecular function	GO:0005527	macrolide binding	2/769	15/13166	0.217246	0.701631	0.643017	Prupe.1G087100_v2.0.a1/Prupe.6G179400_v2.0.a1	2	0	2
Molecular function	GO:0005528	FK506 binding	2/769	15/13166	0.217246	0.701631	0.643017	Prupe.1G087100_v2.0.a1/Prupe.6G179400_v2.0.a1	2	0	2
Molecular function	GO:0035673	oligopeptide transmembrane transporter activity	2/769	15/13166	0.217246	0.701631	0.643017	Prupe.6G026100_v2.0.a1/Prupe.8G218300_v2.0.a1	2	0	2
Molecular function	GO:0004970	ionotropic glutamate receptor activity	3/769	28/13166	0.222717	0.701631	0.643017	Prupe.2G105400_v2.0.a1/Prupe.4G056600_v2.0.a1/Prupe.7G184100_v2.0.a1	3	2	1
Molecular function	GO:0005230	extracellular ligand-gated ion channel activity	3/769	28/13166	0.222717	0.701631	0.643017	Prupe.2G105400_v2.0.a1/Prupe.4G056600_v2.0.a1/Prupe.7G184100_v2.0.a1	3	2	1
Molecular function	GO:0008066	glutamate receptor activity	3/769	28/13166	0.222717	0.701631	0.643017	Prupe.2G105400_v2.0.a1/Prupe.4G056600_v2.0.a1/Prupe.7G184100_v2.0.a1	3	2	1
Molecular function	GO:0022824	transmitter-gated ion channel activity	3/769	28/13166	0.222717	0.701631	0.643017	Prupe.2G105400_v2.0.a1/Prupe.4G056600_v2.0.a1/Prupe.7G184100_v2.0.a1	3	2	1
Molecular function	GO:0022835	transmitter-gated channel activity	3/769	28/13166	0.222717	0.701631	0.643017	Prupe.2G105400_v2.0.a1/Prupe.4G056600_v2.0.a1/Prupe.7G184100_v2.0.a1	3	2	1
Molecular function	GO:0030594	neurotransmitter receptor activity	3/769	28/13166	0.222717	0.701631	0.643017	Prupe.2G105400_v2.0.a1/Prupe.4G056600_v2.0.a1/Prupe.7G184100_v2.0.a1	3	2	1
Molecular function	GO:0016853	isomerase activity	17/769	237/13166	0.223312	0.701631	0.643017	Prupe.1G087100_v2.0.a1/Prupe.1G512500_v2.0.a1/Prupe.1G581000_v2.0.a1/Prupe.2G225200_v2.0.a1/Prupe.2G263900_v2.0.a1/Prupe.3G025900_v2.0.a1/Prupe.3G026100_v2.0.a1/Prupe.3G239900_v2.0.a1/Prupe.3G292900_v2.0.a1/Prupe.4G029100_v2.0.a1/Prupe.5G131200_v2.0.a1/Prupe.6G179400_v2.0.a1/Prupe.6G341500_v2.0.a1/Prupe.7G083100_v2.0.a1/Prupe.7G154800_v2.0.a1/Prupe.8G162100_v2.0.a1/Prupe.8G233300_v2.0.a1	17	3	14
Molecular function	GO:0004620	phospholipase activity	5/769	56/13166	0.227708	0.710348	0.651005	Prupe.1G403000_v2.0.a1/Prupe.1G440000_v2.0.a1/Prupe.5G109300_v2.0.a1/Prupe.6G056700_v2.0.a1/Prupe.8G261500_v2.0.a1	5	1	4
Molecular function	GO:0000287	magnesium ion binding	8/769	100/13166	0.229003	0.710348	0.651005	Prupe.2G074100_v2.0.a1/Prupe.3G005300_v2.0.a1/Prupe.3G121200_v2.0.a1/Prupe.3G310500_v2.0.a1/Prupe.4G030300_v2.0.a1/Prupe.4G191000_v2.0.a1/Prupe.6G172800_v2.0.a1/Prupe.7G089300_v2.0.a1	8	1	7
Molecular function	GO:0042578	phosphoric ester hydrolase activity	21/769	304/13166	0.242629	0.747851	0.685375	Prupe.1G095500_v2.0.a1/Prupe.1G129800_v2.0.a1/Prupe.1G513800_v2.0.a1/Prupe.1G560800_v2.0.a1/Prupe.2G028600_v2.0.a1/Prupe.2G074100_v2.0.a1/Prupe.2G215400_v2.0.a1/Prupe.2G277800_v2.0.a1/Prupe.3G051900_v2.0.a1/Prupe.3G052000_v2.0.a1/Prupe.3G113100_v2.0.a1/Prupe.3G310500_v2.0.a1/Prupe.4G039300_v2.0.a1/Prupe.5G047600_v2.0.a1/Prupe.5G104500_v2.0.a1/Prupe.5G176400_v2.0.a1/Prupe.6G056700_v2.0.a1/Prupe.6G…	21	5	16
Molecular function	GO:0019207	kinase regulator activity	3/769	30/13166	0.254424	0.779274	0.714173	Prupe.3G005300_v2.0.a1/Prupe.5G152000_v2.0.a1/Prupe.6G072300_v2.0.a1	3	1	2
Molecular function	GO:0016620	oxidoreductase activity, acting on the aldehyde or oxo group of donors, NAD or NADP as acceptor	4/769	45/13166	0.267461	0.814085	0.746076	Prupe.1G255200_v2.0.a1/Prupe.1G541100_v2.0.a1/Prupe.2G240800_v2.0.a1/Prupe.3G284000_v2.0.a1	4	3	1
Molecular function	GO:0016645	oxidoreductase activity, acting on the CH-NH group of donors	3/769	31/13166	0.270511	0.818253	0.749896	Prupe.1G458900_v2.0.a1/Prupe.3G243500_v2.0.a1/Prupe.7G208400_v2.0.a1	3	0	3
Molecular function	GO:0022839	ion gated channel activity	6/769	75/13166	0.273245	0.821423	0.752801	Prupe.1G457900_v2.0.a1/Prupe.2G105400_v2.0.a1/Prupe.3G164900_v2.0.a1/Prupe.3G213400_v2.0.a1/Prupe.4G056600_v2.0.a1/Prupe.7G184100_v2.0.a1	6	2	4
Molecular function	GO:0016835	carbon-oxygen lyase activity	9/769	121/13166	0.275326	0.822601	0.75388	Prupe.3G012300_v2.0.a1/Prupe.3G012400_v2.0.a1/Prupe.3G012600_v2.0.a1/Prupe.3G012800_v2.0.a1/Prupe.4G030300_v2.0.a1/Prupe.4G191000_v2.0.a1/Prupe.6G166100_v2.0.a1/Prupe.8G025400_v2.0.a1/Prupe.8G120900_v2.0.a1	9	7	2
Molecular function	GO:0008483	transaminase activity	4/769	46/13166	0.280665	0.826997	0.75791	Prupe.1G417100_v2.0.a1/Prupe.1G509100_v2.0.a1/Prupe.3G094600_v2.0.a1/Prupe.7G180700_v2.0.a1	4	2	2
Molecular function	GO:0016769	transferase activity, transferring nitrogenous groups	4/769	46/13166	0.280665	0.826997	0.75791	Prupe.1G417100_v2.0.a1/Prupe.1G509100_v2.0.a1/Prupe.3G094600_v2.0.a1/Prupe.7G180700_v2.0.a1	4	2	2
Molecular function	GO:0000030	mannosyltransferase activity	2/769	18/13166	0.283591	0.826997	0.75791	Prupe.6G118300_v2.0.a1/Prupe.7G119100_v2.0.a1	2	0	2
Molecular function	GO:0016229	steroid dehydrogenase activity	2/769	18/13166	0.283591	0.826997	0.75791	Prupe.2G066100_v2.0.a1/Prupe.2G066400_v2.0.a1	2	0	2
Molecular function	GO:0016682	oxidoreductase activity, acting on diphenols and related substances as donors, oxygen as acceptor	4/769	47/13166	0.293966	0.852152	0.780963	Prupe.4G041400_v2.0.a1/Prupe.6G179500_v2.0.a1/Prupe.6G267700_v2.0.a1/Prupe.8G048100_v2.0.a1	4	1	3
Molecular function	GO:0005516	calmodulin binding	18/769	267/13166	0.298065	0.853603	0.782292	Prupe.1G054200_v2.0.a1/Prupe.1G083000_v2.0.a1/Prupe.1G162800_v2.0.a1/Prupe.1G205200_v2.0.a1/Prupe.1G221500_v2.0.a1/Prupe.1G457900_v2.0.a1/Prupe.2G181700_v2.0.a1/Prupe.4G029800_v2.0.a1/Prupe.4G032600_v2.0.a1/Prupe.4G092800_v2.0.a1/Prupe.4G121100_v2.0.a1/Prupe.5G240300_v2.0.a1/Prupe.6G221800_v2.0.a1/Prupe.6G222100_v2.0.a1/Prupe.6G239000_v2.0.a1/Prupe.7G210700_v2.0.a1/Prupe.7G210800_v2.0.a1/Prupe.8G…	18	6	12
Molecular function	GO:0015276	ligand-gated ion channel activity	3/769	33/13166	0.302969	0.853603	0.782292	Prupe.2G105400_v2.0.a1/Prupe.4G056600_v2.0.a1/Prupe.7G184100_v2.0.a1	3	2	1
Molecular function	GO:0022834	ligand-gated channel activity	3/769	33/13166	0.302969	0.853603	0.782292	Prupe.2G105400_v2.0.a1/Prupe.4G056600_v2.0.a1/Prupe.7G184100_v2.0.a1	3	2	1
Molecular function	GO:0015036	disulfide oxidoreductase activity	6/769	78/13166	0.303982	0.853603	0.782292	Prupe.1G265600_v2.0.a1/Prupe.2G227100_v2.0.a1/Prupe.4G029100_v2.0.a1/Prupe.5G178100_v2.0.a1/Prupe.8G254200_v2.0.a1/Prupe.8G254300_v2.0.a1	6	2	4
Molecular function	GO:0016878	acid-thiol ligase activity	2/769	19/13166	0.305681	0.853603	0.782292	Prupe.2G326300_v2.0.a1/Prupe.3G007200_v2.0.a1	2	0	2
Molecular function	GO:0031406	carboxylic acid binding	5/769	63/13166	0.306736	0.853603	0.782292	Prupe.1G502800_v2.0.a1/Prupe.2G256700_v2.0.a1/Prupe.3G292900_v2.0.a1/Prupe.5G059600_v2.0.a1/Prupe.7G168300_v2.0.a1	5	0	5
Molecular function	GO:0043177	organic acid binding	5/769	63/13166	0.306736	0.853603	0.782292	Prupe.1G502800_v2.0.a1/Prupe.2G256700_v2.0.a1/Prupe.3G292900_v2.0.a1/Prupe.5G059600_v2.0.a1/Prupe.7G168300_v2.0.a1	5	0	5
Molecular function	GO:0051213	dioxygenase activity	10/769	141/13166	0.309402	0.856129	0.784608	Prupe.1G449100_v2.0.a1/Prupe.1G502800_v2.0.a1/Prupe.2G005500_v2.0.a1/Prupe.2G319600_v2.0.a1/Prupe.4G026300_v2.0.a1/Prupe.4G248300_v2.0.a1/Prupe.4G248400_v2.0.a1/Prupe.5G059600_v2.0.a1/Prupe.7G168300_v2.0.a1/Prupe.8G066900_v2.0.a1	10	3	7
Molecular function	GO:0003774	motor activity	6/769	79/13166	0.314368	0.864955	0.792696	Prupe.1G054200_v2.0.a1/Prupe.4G231600_v2.0.a1/Prupe.6G211700_v2.0.a1/Prupe.6G249200_v2.0.a1/Prupe.6G326000_v2.0.a1/Prupe.7G233000_v2.0.a1	6	1	5
Molecular function	GO:0016877	ligase activity, forming carbon-sulfur bonds	3/769	34/13166	0.319274	0.87352	0.800546	Prupe.2G326300_v2.0.a1/Prupe.3G007200_v2.0.a1/Prupe.7G085200_v2.0.a1	3	0	3
Molecular function	GO:0000987	proximal promoter sequence-specific DNA binding	2/769	20/13166	0.327637	0.877898	0.804558	Prupe.1G222000_v2.0.a1/Prupe.3G308200_v2.0.a1	2	1	1
Molecular function	GO:0016641	oxidoreductase activity, acting on the CH-NH2 group of donors, oxygen as acceptor	2/769	20/13166	0.327637	0.877898	0.804558	Prupe.5G166700_v2.0.a1/Prupe.7G208400_v2.0.a1	2	0	2
Molecular function	GO:0015035	protein disulfide oxidoreductase activity	5/769	65/13166	0.33008	0.877898	0.804558	Prupe.1G265600_v2.0.a1/Prupe.4G029100_v2.0.a1/Prupe.5G178100_v2.0.a1/Prupe.8G254200_v2.0.a1/Prupe.8G254300_v2.0.a1	5	2	3
Molecular function	GO:0015085	calcium ion transmembrane transporter activity	5/769	65/13166	0.33008	0.877898	0.804558	Prupe.2G105400_v2.0.a1/Prupe.4G056600_v2.0.a1/Prupe.6G221800_v2.0.a1/Prupe.7G172600_v2.0.a1/Prupe.7G184100_v2.0.a1	5	2	3
Molecular function	GO:0005096	GTPase activator activity	4/769	50/13166	0.334266	0.877898	0.804558	Prupe.1G175100_v2.0.a1/Prupe.4G010300_v2.0.a1/Prupe.6G132400_v2.0.a1/Prupe.8G251200_v2.0.a1	4	0	4
Molecular function	GO:0030695	GTPase regulator activity	4/769	50/13166	0.334266	0.877898	0.804558	Prupe.1G175100_v2.0.a1/Prupe.4G010300_v2.0.a1/Prupe.6G132400_v2.0.a1/Prupe.8G251200_v2.0.a1	4	0	4
Molecular function	GO:0022836	gated channel activity	6/769	81/13166	0.335296	0.877898	0.804558	Prupe.1G457900_v2.0.a1/Prupe.2G105400_v2.0.a1/Prupe.3G164900_v2.0.a1/Prupe.3G213400_v2.0.a1/Prupe.4G056600_v2.0.a1/Prupe.7G184100_v2.0.a1	6	2	4
Molecular function	GO:0043621	protein self-association	6/769	81/13166	0.335296	0.877898	0.804558	Prupe.1G241400_v2.0.a1/Prupe.1G241500_v2.0.a1/Prupe.1G361100_v2.0.a1/Prupe.5G004600_v2.0.a1/Prupe.5G162100_v2.0.a1/Prupe.6G163000_v2.0.a1	6	2	4
Molecular function	GO:0005249	voltage-gated potassium channel activity	2/769	21/13166	0.349401	0.895571	0.820755	Prupe.1G457900_v2.0.a1/Prupe.3G164900_v2.0.a1	2	0	2
Molecular function	GO:0008559	xenobiotic transmembrane transporting ATPase activity	2/769	21/13166	0.349401	0.895571	0.820755	Prupe.1G235800_v2.0.a1/Prupe.I000500_v2.0.a1	2	1	1
Molecular function	GO:0010333	terpene synthase activity	2/769	21/13166	0.349401	0.895571	0.820755	Prupe.4G030300_v2.0.a1/Prupe.4G191000_v2.0.a1	2	1	1
Molecular function	GO:0042910	xenobiotic transmembrane transporter activity	2/769	21/13166	0.349401	0.895571	0.820755	Prupe.1G235800_v2.0.a1/Prupe.I000500_v2.0.a1	2	1	1
Molecular function	GO:0046873	metal ion transmembrane transporter activity	12/769	180/13166	0.360611	0.914055	0.837694	Prupe.1G078700_v2.0.a1/Prupe.1G457900_v2.0.a1/Prupe.2G013000_v2.0.a1/Prupe.2G105400_v2.0.a1/Prupe.3G164900_v2.0.a1/Prupe.4G056600_v2.0.a1/Prupe.4G117200_v2.0.a1/Prupe.4G129700_v2.0.a1/Prupe.6G221800_v2.0.a1/Prupe.6G265500_v2.0.a1/Prupe.7G172600_v2.0.a1/Prupe.7G184100_v2.0.a1	12	3	9
Molecular function	GO:0016667	oxidoreductase activity, acting on a sulfur group of donors	7/769	100/13166	0.367177	0.914055	0.837694	Prupe.1G265600_v2.0.a1/Prupe.2G227100_v2.0.a1/Prupe.4G029100_v2.0.a1/Prupe.5G178100_v2.0.a1/Prupe.8G254200_v2.0.a1/Prupe.8G254300_v2.0.a1/Prupe.I005500_v2.0.a1	7	2	5
Molecular function	GO:0005253	anion channel activity	2/769	22/13166	0.37092	0.914055	0.837694	Prupe.1G308300_v2.0.a1/Prupe.5G110600_v2.0.a1	2	0	2
Molecular function	GO:0008061	chitin binding	2/769	22/13166	0.37092	0.914055	0.837694	Prupe.1G080700_v2.0.a1/Prupe.8G174900_v2.0.a1	2	2	0
Molecular function	GO:0016628	oxidoreductase activity, acting on the CH-CH group of donors, NAD or NADP as acceptor	4/769	53/13166	0.374786	0.914055	0.837694	Prupe.1G426300_v2.0.a1/Prupe.2G066100_v2.0.a1/Prupe.2G066400_v2.0.a1/Prupe.4G185700_v2.0.a1	4	2	2
Molecular function	GO:0016671	oxidoreductase activity, acting on a sulfur group of donors, disulfide as acceptor	3/769	38/13166	0.384297	0.914055	0.837694	Prupe.1G265600_v2.0.a1/Prupe.4G029100_v2.0.a1/Prupe.I005500_v2.0.a1	3	1	2
Molecular function	GO:0048029	monosaccharide binding	3/769	38/13166	0.384297	0.914055	0.837694	Prupe.1G502800_v2.0.a1/Prupe.5G059600_v2.0.a1/Prupe.7G168300_v2.0.a1	3	0	3
Molecular function	GO:0042803	protein homodimerization activity	11/769	167/13166	0.385005	0.914055	0.837694	Prupe.1G003000_v2.0.a1/Prupe.1G241400_v2.0.a1/Prupe.1G241500_v2.0.a1/Prupe.1G267300_v2.0.a1/Prupe.2G249800_v2.0.a1/Prupe.2G256700_v2.0.a1/Prupe.5G162100_v2.0.a1/Prupe.7G008200_v2.0.a1/Prupe.8G083600_v2.0.a1/Prupe.I005700_v2.0.a1/Prupe.I005800_v2.0.a1	11	2	9
Molecular function	GO:0019900	kinase binding	5/769	70/13166	0.388946	0.914055	0.837694	Prupe.1G445100_v2.0.a1/Prupe.2G121600_v2.0.a1/Prupe.3G160300_v2.0.a1/Prupe.4G247700_v2.0.a1/Prupe.8G240800_v2.0.a1	5	1	4
Molecular function	GO:0004185	serine-type carboxypeptidase activity	2/769	23/13166	0.392148	0.914055	0.837694	Prupe.3G255000_v2.0.a1/Prupe.7G264200_v2.0.a1	2	0	2
Molecular function	GO:0033293	monocarboxylic acid binding	2/769	23/13166	0.392148	0.914055	0.837694	Prupe.2G256700_v2.0.a1/Prupe.3G292900_v2.0.a1	2	0	2
Molecular function	GO:0015293	symporter activity	7/769	103/13166	0.396273	0.914055	0.837694	Prupe.1G189900_v2.0.a1/Prupe.1G266400_v2.0.a1/Prupe.1G491000_v2.0.a1/Prupe.1G491300_v2.0.a1/Prupe.4G277700_v2.0.a1/Prupe.8G101200_v2.0.a1/Prupe.8G224400_v2.0.a1	7	4	3
Molecular function	GO:0004252	serine-type endopeptidase activity	6/769	87/13166	0.398734	0.914055	0.837694	Prupe.1G433300_v2.0.a1/Prupe.2G051800_v2.0.a1/Prupe.2G152000_v2.0.a1/Prupe.3G193800_v2.0.a1/Prupe.5G211500_v2.0.a1/Prupe.7G197100_v2.0.a1	6	0	6
Molecular function	GO:0016679	oxidoreductase activity, acting on diphenols and related substances as donors	4/769	55/13166	0.401703	0.914055	0.837694	Prupe.4G041400_v2.0.a1/Prupe.6G179500_v2.0.a1/Prupe.6G267700_v2.0.a1/Prupe.8G048100_v2.0.a1	4	1	3
Molecular function	GO:0000977	RNA polymerase II regulatory region sequence-specific DNA binding	6/769	88/13166	0.409318	0.914055	0.837694	Prupe.1G208500_v2.0.a1/Prupe.1G548000_v2.0.a1/Prupe.3G308200_v2.0.a1/Prupe.7G039800_v2.0.a1/Prupe.7G039900_v2.0.a1/Prupe.7G040100_v2.0.a1	6	0	6
Molecular function	GO:0001012	RNA polymerase II regulatory region DNA binding	6/769	88/13166	0.409318	0.914055	0.837694	Prupe.1G208500_v2.0.a1/Prupe.1G548000_v2.0.a1/Prupe.3G308200_v2.0.a1/Prupe.7G039800_v2.0.a1/Prupe.7G039900_v2.0.a1/Prupe.7G040100_v2.0.a1	6	0	6
Molecular function	GO:0009055	electron transfer activity	8/769	121/13166	0.411591	0.914055	0.837694	Prupe.1G394200_v2.0.a1/Prupe.2G133000_v2.0.a1/Prupe.3G011900_v2.0.a1/Prupe.3G099600_v2.0.a1/Prupe.4G205500_v2.0.a1/Prupe.5G242500_v2.0.a1/Prupe.8G254200_v2.0.a1/Prupe.8G254300_v2.0.a1	8	1	7
Molecular function	GO:0004568	chitinase activity	2/769	24/13166	0.413046	0.914055	0.837694	Prupe.1G080700_v2.0.a1/Prupe.8G174900_v2.0.a1	2	2	0
Molecular function	GO:0022843	voltage-gated cation channel activity	2/769	24/13166	0.413046	0.914055	0.837694	Prupe.1G457900_v2.0.a1/Prupe.3G164900_v2.0.a1	2	0	2
Molecular function	GO:0033612	receptor serine/threonine kinase binding	2/769	24/13166	0.413046	0.914055	0.837694	Prupe.1G216600_v2.0.a1/Prupe.6G163000_v2.0.a1	2	0	2
Molecular function	GO:0052716	hydroquinone:oxygen oxidoreductase activity	2/769	24/13166	0.413046	0.914055	0.837694	Prupe.6G267700_v2.0.a1/Prupe.8G048100_v2.0.a1	2	0	2
Molecular function	GO:0015291	secondary active transmembrane transporter activity	16/769	254/13166	0.414301	0.914055	0.837694	Prupe.1G090300_v2.0.a1/Prupe.1G109900_v2.0.a1/Prupe.1G189900_v2.0.a1/Prupe.1G266400_v2.0.a1/Prupe.1G320500_v2.0.a1/Prupe.1G384800_v2.0.a1/Prupe.1G491000_v2.0.a1/Prupe.1G491300_v2.0.a1/Prupe.1G525200_v2.0.a1/Prupe.1G558300_v2.0.a1/Prupe.2G013000_v2.0.a1/Prupe.3G180900_v2.0.a1/Prupe.4G022000_v2.0.a1/Prupe.4G277700_v2.0.a1/Prupe.8G101200_v2.0.a1/Prupe.8G224400_v2.0.a1	16	8	8
Molecular function	GO:0004190	aspartic-type endopeptidase activity	4/769	56/13166	0.415087	0.914055	0.837694	Prupe.1G152000_v2.0.a1/Prupe.1G398100_v2.0.a1/Prupe.7G097600_v2.0.a1/Prupe.8G243100_v2.0.a1	4	2	2
Molecular function	GO:0070001	aspartic-type peptidase activity	4/769	56/13166	0.415087	0.914055	0.837694	Prupe.1G152000_v2.0.a1/Prupe.1G398100_v2.0.a1/Prupe.7G097600_v2.0.a1/Prupe.8G243100_v2.0.a1	4	2	2
Molecular function	GO:0003777	microtubule motor activity	4/769	57/13166	0.428404	0.914055	0.837694	Prupe.4G231600_v2.0.a1/Prupe.6G211700_v2.0.a1/Prupe.6G249200_v2.0.a1/Prupe.6G326000_v2.0.a1	4	0	4
Molecular function	GO:0051539	4 iron, 4 sulfur cluster binding	4/769	57/13166	0.428404	0.914055	0.837694	Prupe.3G071000_v2.0.a1/Prupe.5G009400_v2.0.a1/Prupe.7G061800_v2.0.a1/Prupe.I005500_v2.0.a1	4	0	4
Molecular function	GO:0016838	carbon-oxygen lyase activity, acting on phosphates	2/769	25/13166	0.43358	0.914055	0.837694	Prupe.4G030300_v2.0.a1/Prupe.4G191000_v2.0.a1	2	1	1
Molecular function	GO:0051087	chaperone binding	2/769	25/13166	0.43358	0.914055	0.837694	Prupe.1G221500_v2.0.a1/Prupe.2G181700_v2.0.a1	2	1	1
Molecular function	GO:0061630	ubiquitin protein ligase activity	13/769	208/13166	0.441624	0.914055	0.837694	Prupe.1G524600_v2.0.a1/Prupe.2G098800_v2.0.a1/Prupe.2G312000_v2.0.a1/Prupe.3G112600_v2.0.a1/Prupe.3G194800_v2.0.a1/Prupe.4G013500_v2.0.a1/Prupe.4G256900_v2.0.a1/Prupe.5G223100_v2.0.a1/Prupe.6G028000_v2.0.a1/Prupe.6G195100_v2.0.a1/Prupe.7G189400_v2.0.a1/Prupe.7G256200_v2.0.a1/Prupe.8G263800_v2.0.a1	13	6	7
Molecular function	GO:0061659	ubiquitin-like protein ligase activity	13/769	208/13166	0.441624	0.914055	0.837694	Prupe.1G524600_v2.0.a1/Prupe.2G098800_v2.0.a1/Prupe.2G312000_v2.0.a1/Prupe.3G112600_v2.0.a1/Prupe.3G194800_v2.0.a1/Prupe.4G013500_v2.0.a1/Prupe.4G256900_v2.0.a1/Prupe.5G223100_v2.0.a1/Prupe.6G028000_v2.0.a1/Prupe.6G195100_v2.0.a1/Prupe.7G189400_v2.0.a1/Prupe.7G256200_v2.0.a1/Prupe.8G263800_v2.0.a1	13	6	7
Molecular function	GO:0019901	protein kinase binding	4/769	58/13166	0.44164	0.914055	0.837694	Prupe.1G445100_v2.0.a1/Prupe.2G121600_v2.0.a1/Prupe.3G160300_v2.0.a1/Prupe.8G240800_v2.0.a1	4	0	4
Molecular function	GO:0060589	nucleoside-triphosphatase regulator activity	4/769	58/13166	0.44164	0.914055	0.837694	Prupe.1G175100_v2.0.a1/Prupe.4G010300_v2.0.a1/Prupe.6G132400_v2.0.a1/Prupe.8G251200_v2.0.a1	4	0	4
Molecular function	GO:0019842	vitamin binding	8/769	125/13166	0.447536	0.914055	0.837694	Prupe.1G502800_v2.0.a1/Prupe.1G509100_v2.0.a1/Prupe.1G539400_v2.0.a1/Prupe.3G094600_v2.0.a1/Prupe.5G059600_v2.0.a1/Prupe.5G240300_v2.0.a1/Prupe.7G168300_v2.0.a1/Prupe.8G214500_v2.0.a1	8	1	7
Molecular function	GO:0002020	protease binding	1/769	10/13166	0.452309	0.914055	0.837694	Prupe.2G044800_v2.0.a1	1	1	0
Molecular function	GO:0003968	RNA-directed 5'-3' RNA polymerase activity	1/769	10/13166	0.452309	0.914055	0.837694	Prupe.4G078900_v2.0.a1	1	0	1
Molecular function	GO:0004869	cysteine-type endopeptidase inhibitor activity	1/769	10/13166	0.452309	0.914055	0.837694	Prupe.2G044800_v2.0.a1	1	1	0
Molecular function	GO:0008409	5'-3' exonuclease activity	1/769	10/13166	0.452309	0.914055	0.837694	Prupe.6G141200_v2.0.a1	1	0	1
Molecular function	GO:0008519	ammonium transmembrane transporter activity	1/769	10/13166	0.452309	0.914055	0.837694	Prupe.6G058300_v2.0.a1	1	0	1
Molecular function	GO:0010997	anaphase-promoting complex binding	1/769	10/13166	0.452309	0.914055	0.837694	Prupe.4G247700_v2.0.a1	1	1	0
Molecular function	GO:0015114	phosphate ion transmembrane transporter activity	1/769	10/13166	0.452309	0.914055	0.837694	Prupe.8G180700_v2.0.a1	1	0	1
Molecular function	GO:0016289	CoA hydrolase activity	1/769	10/13166	0.452309	0.914055	0.837694	Prupe.2G207600_v2.0.a1	1	0	1
Molecular function	GO:0016420	malonyltransferase activity	1/769	10/13166	0.452309	0.914055	0.837694	Prupe.3G253900_v2.0.a1	1	0	1
Molecular function	GO:0017022	myosin binding	1/769	10/13166	0.452309	0.914055	0.837694	Prupe.7G125400_v2.0.a1	1	0	1
Molecular function	GO:0019210	kinase inhibitor activity	1/769	10/13166	0.452309	0.914055	0.837694	Prupe.6G072300_v2.0.a1	1	0	1
Molecular function	GO:0031320	hexitol dehydrogenase activity	1/769	10/13166	0.452309	0.914055	0.837694	Prupe.6G207900_v2.0.a1	1	0	1
Molecular function	GO:0046029	mannitol dehydrogenase activity	1/769	10/13166	0.452309	0.914055	0.837694	Prupe.6G207900_v2.0.a1	1	0	1
Molecular function	GO:0047372	acylglycerol lipase activity	1/769	10/13166	0.452309	0.914055	0.837694	Prupe.1G440000_v2.0.a1	1	0	1
Molecular function	GO:0052793	pectin acetylesterase activity	1/769	10/13166	0.452309	0.914055	0.837694	Prupe.5G015500_v2.0.a1	1	0	1
Molecular function	GO:0055106	ubiquitin-protein transferase regulator activity	1/769	10/13166	0.452309	0.914055	0.837694	Prupe.4G247700_v2.0.a1	1	1	0
Molecular function	GO:0051536	iron-sulfur cluster binding	8/769	126/13166	0.456477	0.914055	0.837694	Prupe.1G128000_v2.0.a1/Prupe.2G311700_v2.0.a1/Prupe.3G071000_v2.0.a1/Prupe.5G009400_v2.0.a1/Prupe.5G013700_v2.0.a1/Prupe.5G144900_v2.0.a1/Prupe.7G061800_v2.0.a1/Prupe.I005500_v2.0.a1	8	1	7
Molecular function	GO:0051540	metal cluster binding	8/769	126/13166	0.456477	0.914055	0.837694	Prupe.1G128000_v2.0.a1/Prupe.2G311700_v2.0.a1/Prupe.3G071000_v2.0.a1/Prupe.5G009400_v2.0.a1/Prupe.5G013700_v2.0.a1/Prupe.5G144900_v2.0.a1/Prupe.7G061800_v2.0.a1/Prupe.I005500_v2.0.a1	8	1	7
Molecular function	GO:0017016	Ras GTPase binding	3/769	43/13166	0.463269	0.914055	0.837694	Prupe.2G243000_v2.0.a1/Prupe.3G014600_v2.0.a1/Prupe.5G015000_v2.0.a1	3	1	2
Molecular function	GO:0031267	small GTPase binding	3/769	43/13166	0.463269	0.914055	0.837694	Prupe.2G243000_v2.0.a1/Prupe.3G014600_v2.0.a1/Prupe.5G015000_v2.0.a1	3	1	2
Molecular function	GO:0008017	microtubule binding	8/769	128/13166	0.474276	0.914055	0.837694	Prupe.1G143100_v2.0.a1/Prupe.1G226800_v2.0.a1/Prupe.2G039600_v2.0.a1/Prupe.4G121100_v2.0.a1/Prupe.4G231600_v2.0.a1/Prupe.6G211700_v2.0.a1/Prupe.6G249200_v2.0.a1/Prupe.6G326000_v2.0.a1	8	1	7
Molecular function	GO:0002161	aminoacyl-tRNA editing activity	1/769	11/13166	0.484323	0.914055	0.837694	Prupe.2G123100_v2.0.a1	1	1	0
Molecular function	GO:0004029	aldehyde dehydrogenase (NAD) activity	1/769	11/13166	0.484323	0.914055	0.837694	Prupe.1G255200_v2.0.a1	1	1	0
Molecular function	GO:0004089	carbonate dehydratase activity	1/769	11/13166	0.484323	0.914055	0.837694	Prupe.8G025400_v2.0.a1	1	1	0
Molecular function	GO:0008271	secondary active sulfate transmembrane transporter activity	1/769	11/13166	0.484323	0.914055	0.837694	Prupe.1G558300_v2.0.a1	1	0	1
Molecular function	GO:0017137	Rab GTPase binding	1/769	11/13166	0.484323	0.914055	0.837694	Prupe.3G014600_v2.0.a1	1	1	0
Molecular function	GO:0031491	nucleosome binding	1/769	11/13166	0.484323	0.914055	0.837694	Prupe.5G200300_v2.0.a1	1	0	1
Molecular function	GO:0042285	xylosyltransferase activity	1/769	11/13166	0.484323	0.914055	0.837694	Prupe.3G260200_v2.0.a1	1	1	0
Molecular function	GO:0008236	serine-type peptidase activity	8/769	130/13166	0.491937	0.914055	0.837694	Prupe.1G433300_v2.0.a1/Prupe.2G051800_v2.0.a1/Prupe.2G152000_v2.0.a1/Prupe.3G193800_v2.0.a1/Prupe.3G255000_v2.0.a1/Prupe.5G211500_v2.0.a1/Prupe.7G197100_v2.0.a1/Prupe.7G264200_v2.0.a1	8	0	8
Molecular function	GO:0017171	serine hydrolase activity	8/769	130/13166	0.491937	0.914055	0.837694	Prupe.1G433300_v2.0.a1/Prupe.2G051800_v2.0.a1/Prupe.2G152000_v2.0.a1/Prupe.3G193800_v2.0.a1/Prupe.3G255000_v2.0.a1/Prupe.5G211500_v2.0.a1/Prupe.7G197100_v2.0.a1/Prupe.7G264200_v2.0.a1	8	0	8
Molecular function	GO:0019887	protein kinase regulator activity	2/769	28/13166	0.492731	0.914055	0.837694	Prupe.5G152000_v2.0.a1/Prupe.6G072300_v2.0.a1	2	1	1
Molecular function	GO:0047134	protein-disulfide reductase activity	2/769	28/13166	0.492731	0.914055	0.837694	Prupe.1G265600_v2.0.a1/Prupe.4G029100_v2.0.a1	2	1	1
Molecular function	GO:0016701	oxidoreductase activity, acting on single donors with incorporation of molecular oxygen	3/769	45/13166	0.493632	0.914055	0.837694	Prupe.1G343000_v2.0.a1/Prupe.1G449100_v2.0.a1/Prupe.2G005500_v2.0.a1	3	2	1
Molecular function	GO:0022804	active transmembrane transporter activity	25/769	422/13166	0.500815	0.914055	0.837694	Prupe.1G078700_v2.0.a1/Prupe.1G090300_v2.0.a1/Prupe.1G103900_v2.0.a1/Prupe.1G109900_v2.0.a1/Prupe.1G189900_v2.0.a1/Prupe.1G235800_v2.0.a1/Prupe.1G266400_v2.0.a1/Prupe.1G320500_v2.0.a1/Prupe.1G384800_v2.0.a1/Prupe.1G491000_v2.0.a1/Prupe.1G491300_v2.0.a1/Prupe.1G525200_v2.0.a1/Prupe.1G558300_v2.0.a1/Prupe.2G013000_v2.0.a1/Prupe.3G123700_v2.0.a1/Prupe.3G180900_v2.0.a1/Prupe.4G022000_v2.0.a1/Prupe.4G…	25	9	16
Molecular function	GO:0005543	phospholipid binding	6/769	97/13166	0.502993	0.914055	0.837694	Prupe.1G524700_v2.0.a1/Prupe.2G031800_v2.0.a1/Prupe.3G014600_v2.0.a1/Prupe.4G121100_v2.0.a1/Prupe.6G364900_v2.0.a1/Prupe.7G008200_v2.0.a1	6	3	3
Molecular function	GO:0030170	pyridoxal phosphate binding	5/769	80/13166	0.504439	0.914055	0.837694	Prupe.1G509100_v2.0.a1/Prupe.1G539400_v2.0.a1/Prupe.3G094600_v2.0.a1/Prupe.5G240300_v2.0.a1/Prupe.8G214500_v2.0.a1	5	1	4
Molecular function	GO:0070279	vitamin B6 binding	5/769	80/13166	0.504439	0.914055	0.837694	Prupe.1G509100_v2.0.a1/Prupe.1G539400_v2.0.a1/Prupe.3G094600_v2.0.a1/Prupe.5G240300_v2.0.a1/Prupe.8G214500_v2.0.a1	5	1	4
Molecular function	GO:0008757	S-adenosylmethionine-dependent methyltransferase activity	9/769	149/13166	0.507977	0.914055	0.837694	Prupe.1G045800_v2.0.a1/Prupe.1G310700_v2.0.a1/Prupe.1G375700_v2.0.a1/Prupe.1G407700_v2.0.a1/Prupe.1G547100_v2.0.a1/Prupe.2G005900_v2.0.a1/Prupe.2G314600_v2.0.a1/Prupe.5G233000_v2.0.a1/Prupe.8G171000_v2.0.a1	9	1	8
Molecular function	GO:0004532	exoribonuclease activity	2/769	29/13166	0.511565	0.914055	0.837694	Prupe.1G516400_v2.0.a1/Prupe.6G141200_v2.0.a1	2	0	2
Molecular function	GO:0004791	thioredoxin-disulfide reductase activity	2/769	29/13166	0.511565	0.914055	0.837694	Prupe.1G265600_v2.0.a1/Prupe.4G029100_v2.0.a1	2	1	1
Molecular function	GO:0005267	potassium channel activity	2/769	29/13166	0.511565	0.914055	0.837694	Prupe.1G457900_v2.0.a1/Prupe.3G164900_v2.0.a1	2	0	2
Molecular function	GO:0016896	exoribonuclease activity, producing 5'-phosphomonoesters	2/769	29/13166	0.511565	0.914055	0.837694	Prupe.1G516400_v2.0.a1/Prupe.6G141200_v2.0.a1	2	0	2
Molecular function	GO:0070008	serine-type exopeptidase activity	2/769	29/13166	0.511565	0.914055	0.837694	Prupe.3G255000_v2.0.a1/Prupe.7G264200_v2.0.a1	2	0	2
Molecular function	GO:1990837	sequence-specific double-stranded DNA binding	10/769	167/13166	0.51445	0.914055	0.837694	Prupe.1G208500_v2.0.a1/Prupe.1G222000_v2.0.a1/Prupe.1G530300_v2.0.a1/Prupe.1G548000_v2.0.a1/Prupe.3G308200_v2.0.a1/Prupe.4G015400_v2.0.a1/Prupe.5G004600_v2.0.a1/Prupe.7G039800_v2.0.a1/Prupe.7G039900_v2.0.a1/Prupe.7G040100_v2.0.a1	10	3	7
Molecular function	GO:0000400	four-way junction DNA binding	1/769	12/13166	0.514468	0.914055	0.837694	Prupe.1G008100_v2.0.a1	1	0	1
Molecular function	GO:0003730	mRNA 3'-UTR binding	1/769	12/13166	0.514468	0.914055	0.837694	Prupe.7G049700_v2.0.a1	1	0	1
Molecular function	GO:0004806	triglyceride lipase activity	1/769	12/13166	0.514468	0.914055	0.837694	Prupe.3G208900_v2.0.a1	1	0	1
Molecular function	GO:0015301	anion:anion antiporter activity	1/769	12/13166	0.514468	0.914055	0.837694	Prupe.1G109900_v2.0.a1	1	0	1
Molecular function	GO:0016742	hydroxymethyl-, formyl- and related transferase activity	1/769	12/13166	0.514468	0.914055	0.837694	Prupe.1G539400_v2.0.a1	1	0	1
Molecular function	GO:0019238	cyclohydrolase activity	1/769	12/13166	0.514468	0.914055	0.837694	Prupe.6G085600_v2.0.a1	1	0	1
Molecular function	GO:0052742	phosphatidylinositol kinase activity	1/769	12/13166	0.514468	0.914055	0.837694	Prupe.5G121800_v2.0.a1	1	0	1
Molecular function	GO:0000981	DNA-binding transcription factor activity, RNA polymerase II-specific	9/769	150/13166	0.51615	0.914055	0.837694	Prupe.1G039200_v2.0.a1/Prupe.1G416400_v2.0.a1/Prupe.1G551400_v2.0.a1/Prupe.2G192100_v2.0.a1/Prupe.3G042300_v2.0.a1/Prupe.4G035100_v2.0.a1/Prupe.5G167100_v2.0.a1/Prupe.5G174200_v2.0.a1/Prupe.8G270000_v2.0.a1	9	3	6
Molecular function	GO:0005085	guanyl-nucleotide exchange factor activity	3/769	47/13166	0.523116	0.919703	0.84287	Prupe.2G243000_v2.0.a1/Prupe.3G014600_v2.0.a1/Prupe.5G015000_v2.0.a1	3	1	2
Molecular function	GO:0005102	signaling receptor binding	3/769	47/13166	0.523116	0.919703	0.84287	Prupe.1G216600_v2.0.a1/Prupe.6G163000_v2.0.a1/Prupe.6G217500_v2.0.a1	3	0	3
Molecular function	GO:0004040	amidase activity	1/769	13/13166	0.542853	0.932831	0.854902	Prupe.5G138700_v2.0.a1	1	0	1
Molecular function	GO:0004396	hexokinase activity	1/769	13/13166	0.542853	0.932831	0.854902	Prupe.8G212100_v2.0.a1	1	0	1
Molecular function	GO:0046556	alpha-L-arabinofuranosidase activity	1/769	13/13166	0.542853	0.932831	0.854902	Prupe.1G123100_v2.0.a1	1	1	0
Molecular function	GO:0046961	proton-transporting ATPase activity, rotational mechanism	1/769	13/13166	0.542853	0.932831	0.854902	Prupe.6G296700_v2.0.a1	1	0	1
Molecular function	GO:0071617	lysophospholipid acyltransferase activity	1/769	13/13166	0.542853	0.932831	0.854902	Prupe.1G403000_v2.0.a1	1	0	1
Molecular function	GO:0051287	NAD binding	4/769	66/13166	0.543316	0.932831	0.854902	Prupe.3G048100_v2.0.a1/Prupe.3G168100_v2.0.a1/Prupe.3G284000_v2.0.a1/Prupe.4G275900_v2.0.a1	4	2	2
Molecular function	GO:0008028	monocarboxylic acid transmembrane transporter activity	2/769	31/13166	0.547823	0.932831	0.854902	Prupe.3G207000_v2.0.a1/Prupe.3G207800_v2.0.a1	2	2	0
Molecular function	GO:0051015	actin filament binding	2/769	31/13166	0.547823	0.932831	0.854902	Prupe.7G267500_v2.0.a1/Prupe.8G185400_v2.0.a1	2	0	2
Molecular function	GO:1904680	peptide transmembrane transporter activity	2/769	31/13166	0.547823	0.932831	0.854902	Prupe.6G026100_v2.0.a1/Prupe.8G218300_v2.0.a1	2	0	2
Molecular function	GO:0044877	protein-containing complex binding	6/769	102/13166	0.552748	0.93329	0.855323	Prupe.4G247700_v2.0.a1/Prupe.5G200300_v2.0.a1/Prupe.7G051200_v2.0.a1/Prupe.7G267500_v2.0.a1/Prupe.8G113800_v2.0.a1/Prupe.8G185400_v2.0.a1	6	2	4
Molecular function	GO:0004003	ATP-dependent DNA helicase activity	2/769	32/13166	0.565231	0.93329	0.855323	Prupe.3G071000_v2.0.a1/Prupe.5G009400_v2.0.a1	2	0	2
Molecular function	GO:0008081	phosphoric diester hydrolase activity	2/769	32/13166	0.565231	0.93329	0.855323	Prupe.3G310500_v2.0.a1/Prupe.6G056700_v2.0.a1	2	0	2
Molecular function	GO:0010181	FMN binding	2/769	32/13166	0.565231	0.93329	0.855323	Prupe.2G311700_v2.0.a1/Prupe.4G031000_v2.0.a1	2	1	1
Molecular function	GO:0030145	manganese ion binding	2/769	32/13166	0.565231	0.93329	0.855323	Prupe.7G200100_v2.0.a1/Prupe.7G200300_v2.0.a1	2	0	2
Molecular function	GO:0016866	intramolecular transferase activity	3/769	50/13166	0.565509	0.93329	0.855323	Prupe.1G512500_v2.0.a1/Prupe.3G025900_v2.0.a1/Prupe.3G026100_v2.0.a1	3	2	1
Molecular function	GO:0016627	oxidoreductase activity, acting on the CH-CH group of donors	5/769	86/13166	0.569512	0.93329	0.855323	Prupe.1G426300_v2.0.a1/Prupe.2G066100_v2.0.a1/Prupe.2G066400_v2.0.a1/Prupe.4G185700_v2.0.a1/Prupe.8G086500_v2.0.a1	5	2	3
Molecular function	GO:0015116	sulfate transmembrane transporter activity	1/769	14/13166	0.56958	0.93329	0.855323	Prupe.1G558300_v2.0.a1	1	0	1
Molecular function	GO:0015175	neutral amino acid transmembrane transporter activity	1/769	14/13166	0.56958	0.93329	0.855323	Prupe.8G225600_v2.0.a1	1	0	1
Molecular function	GO:0035064	methylated histone binding	1/769	14/13166	0.56958	0.93329	0.855323	Prupe.4G015400_v2.0.a1	1	0	1
Molecular function	GO:0140034	methylation-dependent protein binding	1/769	14/13166	0.56958	0.93329	0.855323	Prupe.4G015400_v2.0.a1	1	0	1
Molecular function	GO:0008324	cation transmembrane transporter activity	19/769	332/13166	0.571089	0.93329	0.855323	Prupe.1G078700_v2.0.a1/Prupe.1G189900_v2.0.a1/Prupe.1G457900_v2.0.a1/Prupe.2G013000_v2.0.a1/Prupe.2G105400_v2.0.a1/Prupe.3G164900_v2.0.a1/Prupe.3G180900_v2.0.a1/Prupe.3G213400_v2.0.a1/Prupe.4G056600_v2.0.a1/Prupe.4G117200_v2.0.a1/Prupe.4G129700_v2.0.a1/Prupe.6G058300_v2.0.a1/Prupe.6G221800_v2.0.a1/Prupe.6G265500_v2.0.a1/Prupe.6G296700_v2.0.a1/Prupe.7G172600_v2.0.a1/Prupe.7G184100_v2.0.a1/Prupe.8G…	19	5	14
Molecular function	GO:0008289	lipid binding	12/769	211/13166	0.580537	0.941886	0.8632	Prupe.1G316400_v2.0.a1/Prupe.1G524700_v2.0.a1/Prupe.2G031800_v2.0.a1/Prupe.2G256700_v2.0.a1/Prupe.3G014600_v2.0.a1/Prupe.3G292900_v2.0.a1/Prupe.4G121100_v2.0.a1/Prupe.6G152000_v2.0.a1/Prupe.6G364900_v2.0.a1/Prupe.7G008200_v2.0.a1/Prupe.8G164600_v2.0.a1/Prupe.8G238000_v2.0.a1	12	3	9
Molecular function	GO:0022890	inorganic cation transmembrane transporter activity	17/769	299/13166	0.58193	0.941886	0.8632	Prupe.1G078700_v2.0.a1/Prupe.1G189900_v2.0.a1/Prupe.1G457900_v2.0.a1/Prupe.2G013000_v2.0.a1/Prupe.2G105400_v2.0.a1/Prupe.3G164900_v2.0.a1/Prupe.3G180900_v2.0.a1/Prupe.3G213400_v2.0.a1/Prupe.4G056600_v2.0.a1/Prupe.4G117200_v2.0.a1/Prupe.4G129700_v2.0.a1/Prupe.6G221800_v2.0.a1/Prupe.6G265500_v2.0.a1/Prupe.6G296700_v2.0.a1/Prupe.7G172600_v2.0.a1/Prupe.7G184100_v2.0.a1/Prupe.8G101200_v2.0.a1	17	5	12
Molecular function	GO:0015662	ATPase activity, coupled to transmembrane movement of ions, phosphorylative mechanism	2/769	33/13166	0.582151	0.941886	0.8632	Prupe.1G078700_v2.0.a1/Prupe.6G221800_v2.0.a1	2	0	2
Molecular function	GO:0015297	antiporter activity	8/769	142/13166	0.593427	0.943459	0.864642	Prupe.1G090300_v2.0.a1/Prupe.1G109900_v2.0.a1/Prupe.1G320500_v2.0.a1/Prupe.1G384800_v2.0.a1/Prupe.1G525200_v2.0.a1/Prupe.2G013000_v2.0.a1/Prupe.3G180900_v2.0.a1/Prupe.4G022000_v2.0.a1	8	4	4
Molecular function	GO:0004564	beta-fructofuranosidase activity	1/769	15/13166	0.594747	0.943459	0.864642	Prupe.3G048300_v2.0.a1	1	0	1
Molecular function	GO:0004575	sucrose alpha-glucosidase activity	1/769	15/13166	0.594747	0.943459	0.864642	Prupe.3G048300_v2.0.a1	1	0	1
Molecular function	GO:0016160	amylase activity	1/769	15/13166	0.594747	0.943459	0.864642	Prupe.5G051000_v2.0.a1	1	0	1
Molecular function	GO:0017056	structural constituent of nuclear pore	1/769	15/13166	0.594747	0.943459	0.864642	Prupe.5G135900_v2.0.a1	1	0	1
Molecular function	GO:0070300	phosphatidic acid binding	1/769	15/13166	0.594747	0.943459	0.864642	Prupe.3G014600_v2.0.a1	1	1	0
Molecular function	GO:0016702	oxidoreductase activity, acting on single donors with incorporation of molecular oxygen, incorporation of two atoms of oxygen	2/769	34/13166	0.598581	0.944145	0.865271	Prupe.1G449100_v2.0.a1/Prupe.2G005500_v2.0.a1	2	1	1
Molecular function	GO:0015631	tubulin binding	8/769	143/13166	0.601441	0.944145	0.865271	Prupe.1G143100_v2.0.a1/Prupe.1G226800_v2.0.a1/Prupe.2G039600_v2.0.a1/Prupe.4G121100_v2.0.a1/Prupe.4G231600_v2.0.a1/Prupe.6G211700_v2.0.a1/Prupe.6G249200_v2.0.a1/Prupe.6G326000_v2.0.a1	8	1	7
Molecular function	GO:0016668	oxidoreductase activity, acting on a sulfur group of donors, NAD(P) as acceptor	2/769	35/13166	0.61452	0.944145	0.865271	Prupe.1G265600_v2.0.a1/Prupe.4G029100_v2.0.a1	2	1	1
Molecular function	GO:0008092	cytoskeletal protein binding	13/769	234/13166	0.614785	0.944145	0.865271	Prupe.1G054200_v2.0.a1/Prupe.1G143100_v2.0.a1/Prupe.1G226800_v2.0.a1/Prupe.2G039600_v2.0.a1/Prupe.4G121100_v2.0.a1/Prupe.4G231600_v2.0.a1/Prupe.5G242300_v2.0.a1/Prupe.6G211700_v2.0.a1/Prupe.6G249200_v2.0.a1/Prupe.6G326000_v2.0.a1/Prupe.7G125400_v2.0.a1/Prupe.7G267500_v2.0.a1/Prupe.8G185400_v2.0.a1	13	1	12
Molecular function	GO:0016860	intramolecular oxidoreductase activity	3/769	54/13166	0.618294	0.944145	0.865271	Prupe.3G239900_v2.0.a1/Prupe.4G029100_v2.0.a1/Prupe.6G341500_v2.0.a1	3	1	2
Molecular function	GO:0004144	diacylglycerol O-acyltransferase activity	1/769	16/13166	0.618444	0.944145	0.865271	Prupe.7G117600_v2.0.a1	1	0	1
Molecular function	GO:0004535	poly(A)-specific ribonuclease activity	1/769	16/13166	0.618444	0.944145	0.865271	Prupe.1G516400_v2.0.a1	1	0	1
Molecular function	GO:0005315	inorganic phosphate transmembrane transporter activity	1/769	16/13166	0.618444	0.944145	0.865271	Prupe.8G224400_v2.0.a1	1	0	1
Molecular function	GO:0030545	receptor regulator activity	1/769	16/13166	0.618444	0.944145	0.865271	Prupe.6G217500_v2.0.a1	1	0	1
Molecular function	GO:0043178	alcohol binding	1/769	16/13166	0.618444	0.944145	0.865271	Prupe.2G256700_v2.0.a1	1	0	1
Molecular function	GO:0048018	receptor ligand activity	1/769	16/13166	0.618444	0.944145	0.865271	Prupe.6G217500_v2.0.a1	1	0	1
Molecular function	GO:0072341	modified amino acid binding	1/769	16/13166	0.618444	0.944145	0.865271	Prupe.2G227100_v2.0.a1	1	0	1
Molecular function	GO:0000976	transcription regulatory region sequence-specific DNA binding	8/769	146/13166	0.624995	0.951164	0.871704	Prupe.1G208500_v2.0.a1/Prupe.1G222000_v2.0.a1/Prupe.1G548000_v2.0.a1/Prupe.3G308200_v2.0.a1/Prupe.4G015400_v2.0.a1/Prupe.7G039800_v2.0.a1/Prupe.7G039900_v2.0.a1/Prupe.7G040100_v2.0.a1	8	1	7
Molecular function	GO:0016741	transferase activity, transferring one-carbon groups	17/769	308/13166	0.631454	0.957646	0.877644	Prupe.1G045800_v2.0.a1/Prupe.1G310700_v2.0.a1/Prupe.1G334700_v2.0.a1/Prupe.1G375700_v2.0.a1/Prupe.1G379200_v2.0.a1/Prupe.1G407700_v2.0.a1/Prupe.1G539400_v2.0.a1/Prupe.1G547100_v2.0.a1/Prupe.2G005900_v2.0.a1/Prupe.2G314600_v2.0.a1/Prupe.4G248300_v2.0.a1/Prupe.4G248400_v2.0.a1/Prupe.5G228700_v2.0.a1/Prupe.5G233000_v2.0.a1/Prupe.6G075800_v2.0.a1/Prupe.8G093200_v2.0.a1/Prupe.8G171000_v2.0.a1	17	5	12
Molecular function	GO:0004842	ubiquitin-protein transferase activity	22/769	397/13166	0.633187	0.957646	0.877644	Prupe.1G134800_v2.0.a1/Prupe.1G141000_v2.0.a1/Prupe.1G242100_v2.0.a1/Prupe.1G392300_v2.0.a1/Prupe.1G524600_v2.0.a1/Prupe.2G098800_v2.0.a1/Prupe.2G312000_v2.0.a1/Prupe.3G112600_v2.0.a1/Prupe.3G194800_v2.0.a1/Prupe.3G210100_v2.0.a1/Prupe.4G013500_v2.0.a1/Prupe.4G256900_v2.0.a1/Prupe.5G175800_v2.0.a1/Prupe.5G198700_v2.0.a1/Prupe.5G223100_v2.0.a1/Prupe.6G028000_v2.0.a1/Prupe.6G195100_v2.0.a1/Prupe.7G…	22	11	11
Molecular function	GO:0003951	NAD+ kinase activity	1/769	17/13166	0.640757	0.96015	0.879938	Prupe.3G175800_v2.0.a1	1	0	1
Molecular function	GO:0016861	intramolecular oxidoreductase activity, interconverting aldoses and ketoses	1/769	17/13166	0.640757	0.96015	0.879938	Prupe.6G341500_v2.0.a1	1	0	1
Molecular function	GO:0140104	molecular carrier activity	1/769	17/13166	0.640757	0.96015	0.879938	Prupe.1G454300_v2.0.a1	1	0	1
Molecular function	GO:0008375	acetylglucosaminyltransferase activity	2/769	37/13166	0.644932	0.963441	0.882955	Prupe.3G020200_v2.0.a1/Prupe.5G223400_v2.0.a1	2	0	2
Molecular function	GO:0019829	cation-transporting ATPase activity	3/769	57/13166	0.654921	0.963621	0.88312	Prupe.1G078700_v2.0.a1/Prupe.6G221800_v2.0.a1/Prupe.6G296700_v2.0.a1	3	0	3
Molecular function	GO:0022853	active ion transmembrane transporter activity	3/769	57/13166	0.654921	0.963621	0.88312	Prupe.1G078700_v2.0.a1/Prupe.6G221800_v2.0.a1/Prupe.6G296700_v2.0.a1	3	0	3
Molecular function	GO:0042625	ATPase coupled ion transmembrane transporter activity	3/769	57/13166	0.654921	0.963621	0.88312	Prupe.1G078700_v2.0.a1/Prupe.6G221800_v2.0.a1/Prupe.6G296700_v2.0.a1	3	0	3
Molecular function	GO:0008168	methyltransferase activity	16/769	295/13166	0.657308	0.963621	0.88312	Prupe.1G045800_v2.0.a1/Prupe.1G310700_v2.0.a1/Prupe.1G334700_v2.0.a1/Prupe.1G375700_v2.0.a1/Prupe.1G379200_v2.0.a1/Prupe.1G407700_v2.0.a1/Prupe.1G547100_v2.0.a1/Prupe.2G005900_v2.0.a1/Prupe.2G314600_v2.0.a1/Prupe.4G248300_v2.0.a1/Prupe.4G248400_v2.0.a1/Prupe.5G228700_v2.0.a1/Prupe.5G233000_v2.0.a1/Prupe.6G075800_v2.0.a1/Prupe.8G093200_v2.0.a1/Prupe.8G171000_v2.0.a1	16	5	11
Molecular function	GO:0003678	DNA helicase activity	2/769	38/13166	0.659411	0.963621	0.88312	Prupe.3G071000_v2.0.a1/Prupe.5G009400_v2.0.a1	2	0	2
Molecular function	GO:0005388	calcium-transporting ATPase activity	1/769	18/13166	0.661767	0.963621	0.88312	Prupe.6G221800_v2.0.a1	1	0	1
Molecular function	GO:0008235	metalloexopeptidase activity	1/769	18/13166	0.661767	0.963621	0.88312	Prupe.7G088100_v2.0.a1	1	0	1
Molecular function	GO:0016879	ligase activity, forming carbon-nitrogen bonds	3/769	58/13166	0.666555	0.963621	0.88312	Prupe.4G123500_v2.0.a1/Prupe.5G138700_v2.0.a1/Prupe.6G054800_v2.0.a1	3	1	2
Molecular function	GO:0042626	ATPase activity, coupled to transmembrane movement of substances	8/769	152/13166	0.669749	0.963621	0.88312	Prupe.1G078700_v2.0.a1/Prupe.1G103900_v2.0.a1/Prupe.1G235800_v2.0.a1/Prupe.3G123700_v2.0.a1/Prupe.6G221800_v2.0.a1/Prupe.6G296700_v2.0.a1/Prupe.7G235300_v2.0.a1/Prupe.I000500_v2.0.a1	8	1	7
Molecular function	GO:0016796	exonuclease activity, active with either ribo- or deoxyribonucleic acids and producing 5'-phosphomonoesters	2/769	39/13166	0.673414	0.963621	0.88312	Prupe.1G516400_v2.0.a1/Prupe.6G141200_v2.0.a1	2	0	2
Molecular function	GO:0019787	ubiquitin-like protein transferase activity	22/769	406/13166	0.674517	0.963621	0.88312	Prupe.1G134800_v2.0.a1/Prupe.1G141000_v2.0.a1/Prupe.1G242100_v2.0.a1/Prupe.1G392300_v2.0.a1/Prupe.1G524600_v2.0.a1/Prupe.2G098800_v2.0.a1/Prupe.2G312000_v2.0.a1/Prupe.3G112600_v2.0.a1/Prupe.3G194800_v2.0.a1/Prupe.3G210100_v2.0.a1/Prupe.4G013500_v2.0.a1/Prupe.4G256900_v2.0.a1/Prupe.5G175800_v2.0.a1/Prupe.5G198700_v2.0.a1/Prupe.5G223100_v2.0.a1/Prupe.6G028000_v2.0.a1/Prupe.6G195100_v2.0.a1/Prupe.7G…	22	11	11
Molecular function	GO:0008047	enzyme activator activity	4/769	78/13166	0.675549	0.963621	0.88312	Prupe.1G175100_v2.0.a1/Prupe.4G010300_v2.0.a1/Prupe.6G132400_v2.0.a1/Prupe.8G251200_v2.0.a1	4	0	4
Molecular function	GO:0004525	ribonuclease III activity	1/769	19/13166	0.681549	0.963621	0.88312	Prupe.7G048000_v2.0.a1	1	0	1
Molecular function	GO:0008139	nuclear localization sequence binding	1/769	19/13166	0.681549	0.963621	0.88312	Prupe.5G135900_v2.0.a1	1	0	1
Molecular function	GO:0015179	L-amino acid transmembrane transporter activity	1/769	19/13166	0.681549	0.963621	0.88312	Prupe.8G225600_v2.0.a1	1	0	1
Molecular function	GO:0015923	mannosidase activity	1/769	19/13166	0.681549	0.963621	0.88312	Prupe.5G230400_v2.0.a1	1	0	1
Molecular function	GO:0032296	double-stranded RNA-specific ribonuclease activity	1/769	19/13166	0.681549	0.963621	0.88312	Prupe.7G048000_v2.0.a1	1	0	1
Molecular function	GO:1901981	phosphatidylinositol phosphate binding	1/769	19/13166	0.681549	0.963621	0.88312	Prupe.4G121100_v2.0.a1	1	1	0
Molecular function	GO:0016874	ligase activity	11/769	209/13166	0.682648	0.963621	0.88312	Prupe.2G123100_v2.0.a1/Prupe.2G326300_v2.0.a1/Prupe.3G007200_v2.0.a1/Prupe.3G011300_v2.0.a1/Prupe.4G123500_v2.0.a1/Prupe.5G138700_v2.0.a1/Prupe.5G184400_v2.0.a1/Prupe.5G223100_v2.0.a1/Prupe.6G054800_v2.0.a1/Prupe.7G085200_v2.0.a1/Prupe.8G192100_v2.0.a1	11	3	8
Molecular function	GO:0015295	solute:proton symporter activity	2/769	40/13166	0.686945	0.966885	0.886111	Prupe.1G189900_v2.0.a1/Prupe.8G101200_v2.0.a1	2	2	0
Molecular function	GO:0016410	N-acyltransferase activity	3/769	60/13166	0.688956	0.966922	0.886144	Prupe.4G057600_v2.0.a1/Prupe.6G222100_v2.0.a1/Prupe.6G222600_v2.0.a1	3	0	3
Molecular function	GO:0051119	sugar transmembrane transporter activity	2/769	41/13166	0.700012	0.971122	0.889994	Prupe.1G220700_v2.0.a1/Prupe.8G101200_v2.0.a1	2	1	1
Molecular function	GO:0015020	glucuronosyltransferase activity	1/769	20/13166	0.700176	0.971122	0.889994	Prupe.3G020200_v2.0.a1	1	0	1
Molecular function	GO:0048038	quinone binding	1/769	20/13166	0.700176	0.971122	0.889994	Prupe.5G166700_v2.0.a1	1	0	1
Molecular function	GO:0003779	actin binding	4/769	81/13166	0.704102	0.971122	0.889994	Prupe.1G054200_v2.0.a1/Prupe.5G242300_v2.0.a1/Prupe.7G267500_v2.0.a1/Prupe.8G185400_v2.0.a1	4	0	4
Molecular function	GO:0000217	DNA secondary structure binding	1/769	21/13166	0.717715	0.971122	0.889994	Prupe.1G008100_v2.0.a1	1	0	1
Molecular function	GO:0003756	protein disulfide isomerase activity	1/769	21/13166	0.717715	0.971122	0.889994	Prupe.4G029100_v2.0.a1	1	1	0
Molecular function	GO:0004312	fatty acid synthase activity	1/769	21/13166	0.717715	0.971122	0.889994	Prupe.3G036900_v2.0.a1	1	0	1
Molecular function	GO:0016814	hydrolase activity, acting on carbon-nitrogen (but not peptide) bonds, in cyclic amidines	1/769	21/13166	0.717715	0.971122	0.889994	Prupe.6G085600_v2.0.a1	1	0	1
Molecular function	GO:0016864	intramolecular oxidoreductase activity, transposing S-S bonds	1/769	21/13166	0.717715	0.971122	0.889994	Prupe.4G029100_v2.0.a1	1	1	0
Molecular function	GO:0042802	identical protein binding	15/769	290/13166	0.724029	0.971122	0.889994	Prupe.1G003000_v2.0.a1/Prupe.1G241400_v2.0.a1/Prupe.1G241500_v2.0.a1/Prupe.1G267300_v2.0.a1/Prupe.1G497100_v2.0.a1/Prupe.2G249800_v2.0.a1/Prupe.2G256700_v2.0.a1/Prupe.4G013500_v2.0.a1/Prupe.5G162100_v2.0.a1/Prupe.6G221200_v2.0.a1/Prupe.7G008200_v2.0.a1/Prupe.8G083600_v2.0.a1/Prupe.8G130100_v2.0.a1/Prupe.I005700_v2.0.a1/Prupe.I005800_v2.0.a1	15	4	11
Molecular function	GO:0004402	histone acetyltransferase activity	1/769	22/13166	0.734229	0.971122	0.889994	Prupe.6G222100_v2.0.a1	1	0	1
Molecular function	GO:0042562	hormone binding	1/769	22/13166	0.734229	0.971122	0.889994	Prupe.2G256700_v2.0.a1	1	0	1
Molecular function	GO:0061733	peptide-lysine-N-acetyltransferase activity	1/769	22/13166	0.734229	0.971122	0.889994	Prupe.6G222100_v2.0.a1	1	0	1
Molecular function	GO:0090599	alpha-glucosidase activity	1/769	22/13166	0.734229	0.971122	0.889994	Prupe.3G048300_v2.0.a1	1	0	1
Molecular function	GO:0140102	catalytic activity, acting on a rRNA	1/769	22/13166	0.734229	0.971122	0.889994	Prupe.1G294500_v2.0.a1	1	1	0
Molecular function	GO:1901681	sulfur compound binding	1/769	22/13166	0.734229	0.971122	0.889994	Prupe.2G227100_v2.0.a1	1	0	1
Molecular function	GO:0004888	transmembrane signaling receptor activity	11/769	218/13166	0.734267	0.971122	0.889994	Prupe.2G048900_v2.0.a1/Prupe.2G105400_v2.0.a1/Prupe.2G279600_v2.0.a1/Prupe.3G160300_v2.0.a1/Prupe.4G015700_v2.0.a1/Prupe.4G056600_v2.0.a1/Prupe.4G062600_v2.0.a1/Prupe.4G076500_v2.0.a1/Prupe.7G074000_v2.0.a1/Prupe.7G184100_v2.0.a1/Prupe.8G165200_v2.0.a1	11	4	7
Molecular function	GO:0016763	transferase activity, transferring pentosyl groups	2/769	44/13166	0.736512	0.971122	0.889994	Prupe.3G260200_v2.0.a1/Prupe.5G173700_v2.0.a1	2	1	1
Molecular function	GO:0043492	ATPase activity, coupled to movement of substances	8/769	162/13166	0.736742	0.971122	0.889994	Prupe.1G078700_v2.0.a1/Prupe.1G103900_v2.0.a1/Prupe.1G235800_v2.0.a1/Prupe.3G123700_v2.0.a1/Prupe.6G221800_v2.0.a1/Prupe.6G296700_v2.0.a1/Prupe.7G235300_v2.0.a1/Prupe.I000500_v2.0.a1	8	1	7
Molecular function	GO:0003993	acid phosphatase activity	2/769	45/13166	0.747808	0.971122	0.889994	Prupe.2G028600_v2.0.a1/Prupe.6G296600_v2.0.a1	2	1	1
Molecular function	GO:0005244	voltage-gated ion channel activity	2/769	45/13166	0.747808	0.971122	0.889994	Prupe.1G457900_v2.0.a1/Prupe.3G164900_v2.0.a1	2	0	2
Molecular function	GO:0015294	solute:cation symporter activity	2/769	45/13166	0.747808	0.971122	0.889994	Prupe.1G189900_v2.0.a1/Prupe.8G101200_v2.0.a1	2	2	0
Molecular function	GO:0022832	voltage-gated channel activity	2/769	45/13166	0.747808	0.971122	0.889994	Prupe.1G457900_v2.0.a1/Prupe.3G164900_v2.0.a1	2	0	2
Molecular function	GO:0004683	calmodulin-dependent protein kinase activity	1/769	23/13166	0.749778	0.971122	0.889994	Prupe.8G057600_v2.0.a1	1	1	0
Molecular function	GO:0009931	calcium-dependent protein serine/threonine kinase activity	1/769	23/13166	0.749778	0.971122	0.889994	Prupe.8G057600_v2.0.a1	1	1	0
Molecular function	GO:0010857	calcium-dependent protein kinase activity	1/769	23/13166	0.749778	0.971122	0.889994	Prupe.8G057600_v2.0.a1	1	1	0
Molecular function	GO:0019888	protein phosphatase regulator activity	1/769	23/13166	0.749778	0.971122	0.889994	Prupe.2G256700_v2.0.a1	1	0	1
Molecular function	GO:0043424	protein histidine kinase binding	1/769	23/13166	0.749778	0.971122	0.889994	Prupe.1G445100_v2.0.a1	1	0	1
Molecular function	GO:0044769	ATPase activity, coupled to transmembrane movement of ions, rotational mechanism	1/769	23/13166	0.749778	0.971122	0.889994	Prupe.6G296700_v2.0.a1	1	0	1
Molecular function	GO:0016799	hydrolase activity, hydrolyzing N-glycosyl compounds	1/769	24/13166	0.764419	0.979663	0.897822	Prupe.1G294500_v2.0.a1	1	1	0
Molecular function	GO:0019208	phosphatase regulator activity	1/769	24/13166	0.764419	0.979663	0.897822	Prupe.2G256700_v2.0.a1	1	0	1
Molecular function	GO:0036442	proton-exporting ATPase activity	1/769	24/13166	0.764419	0.979663	0.897822	Prupe.6G296700_v2.0.a1	1	0	1
Molecular function	GO:0140030	modification-dependent protein binding	1/769	24/13166	0.764419	0.979663	0.897822	Prupe.4G015400_v2.0.a1	1	0	1
Molecular function	GO:0015399	primary active transmembrane transporter activity	8/769	169/13166	0.777723	0.984377	0.902142	Prupe.1G078700_v2.0.a1/Prupe.1G103900_v2.0.a1/Prupe.1G235800_v2.0.a1/Prupe.3G123700_v2.0.a1/Prupe.6G221800_v2.0.a1/Prupe.6G296700_v2.0.a1/Prupe.7G235300_v2.0.a1/Prupe.I000500_v2.0.a1	8	1	7
Molecular function	GO:0015405	P-P-bond-hydrolysis-driven transmembrane transporter activity	8/769	169/13166	0.777723	0.984377	0.902142	Prupe.1G078700_v2.0.a1/Prupe.1G103900_v2.0.a1/Prupe.1G235800_v2.0.a1/Prupe.3G123700_v2.0.a1/Prupe.6G221800_v2.0.a1/Prupe.6G296700_v2.0.a1/Prupe.7G235300_v2.0.a1/Prupe.I000500_v2.0.a1	8	1	7
Molecular function	GO:0019199	transmembrane receptor protein kinase activity	8/769	169/13166	0.777723	0.984377	0.902142	Prupe.2G048900_v2.0.a1/Prupe.2G279600_v2.0.a1/Prupe.3G160300_v2.0.a1/Prupe.4G015700_v2.0.a1/Prupe.4G062600_v2.0.a1/Prupe.4G076500_v2.0.a1/Prupe.7G074000_v2.0.a1/Prupe.8G165200_v2.0.a1	8	2	6
Molecular function	GO:0004709	MAP kinase kinase kinase activity	1/769	25/13166	0.778204	0.984377	0.902142	Prupe.3G099000_v2.0.a1	1	1	0
Molecular function	GO:0070566	adenylyltransferase activity	1/769	25/13166	0.778204	0.984377	0.902142	Prupe.3G121200_v2.0.a1	1	0	1
Molecular function	GO:0000175	3'-5'-exoribonuclease activity	1/769	26/13166	0.791183	0.988246	0.905688	Prupe.1G516400_v2.0.a1	1	0	1
Molecular function	GO:0008026	ATP-dependent helicase activity	5/769	113/13166	0.796872	0.988246	0.905688	Prupe.1G422500_v2.0.a1/Prupe.2G114500_v2.0.a1/Prupe.3G071000_v2.0.a1/Prupe.5G009400_v2.0.a1/Prupe.8G260900_v2.0.a1	5	1	4
Molecular function	GO:0070035	purine NTP-dependent helicase activity	5/769	113/13166	0.796872	0.988246	0.905688	Prupe.1G422500_v2.0.a1/Prupe.2G114500_v2.0.a1/Prupe.3G071000_v2.0.a1/Prupe.5G009400_v2.0.a1/Prupe.8G260900_v2.0.a1	5	1	4
Molecular function	GO:0034212	peptide N-acetyltransferase activity	1/769	27/13166	0.803404	0.988246	0.905688	Prupe.6G222100_v2.0.a1	1	0	1
Molecular function	GO:0004675	transmembrane receptor protein serine/threonine kinase activity	7/769	155/13166	0.807809	0.988246	0.905688	Prupe.2G048900_v2.0.a1/Prupe.3G160300_v2.0.a1/Prupe.4G015700_v2.0.a1/Prupe.4G062600_v2.0.a1/Prupe.4G076500_v2.0.a1/Prupe.7G074000_v2.0.a1/Prupe.8G165200_v2.0.a1	7	1	6
Molecular function	GO:0003755	peptidyl-prolyl cis-trans isomerase activity	2/769	52/13166	0.815753	0.988246	0.905688	Prupe.1G087100_v2.0.a1/Prupe.6G179400_v2.0.a1	2	0	2
Molecular function	GO:0019001	guanyl nucleotide binding	13/769	274/13166	0.817819	0.988246	0.905688	Prupe.1G162800_v2.0.a1/Prupe.1G205200_v2.0.a1/Prupe.1G457900_v2.0.a1/Prupe.2G039600_v2.0.a1/Prupe.2G193600_v2.0.a1/Prupe.3G269300_v2.0.a1/Prupe.4G092800_v2.0.a1/Prupe.5G076600_v2.0.a1/Prupe.5G232200_v2.0.a1/Prupe.6G085600_v2.0.a1/Prupe.7G125400_v2.0.a1/Prupe.7G210700_v2.0.a1/Prupe.7G210800_v2.0.a1	13	2	11
Molecular function	GO:0032561	guanyl ribonucleotide binding	13/769	274/13166	0.817819	0.988246	0.905688	Prupe.1G162800_v2.0.a1/Prupe.1G205200_v2.0.a1/Prupe.1G457900_v2.0.a1/Prupe.2G039600_v2.0.a1/Prupe.2G193600_v2.0.a1/Prupe.3G269300_v2.0.a1/Prupe.4G092800_v2.0.a1/Prupe.5G076600_v2.0.a1/Prupe.5G232200_v2.0.a1/Prupe.6G085600_v2.0.a1/Prupe.7G125400_v2.0.a1/Prupe.7G210700_v2.0.a1/Prupe.7G210800_v2.0.a1	13	2	11
Molecular function	GO:0016887	ATPase activity	23/769	463/13166	0.819323	0.988246	0.905688	Prupe.1G078700_v2.0.a1/Prupe.1G103900_v2.0.a1/Prupe.1G235800_v2.0.a1/Prupe.1G422500_v2.0.a1/Prupe.2G114500_v2.0.a1/Prupe.3G071000_v2.0.a1/Prupe.3G123700_v2.0.a1/Prupe.3G308400_v2.0.a1/Prupe.4G231600_v2.0.a1/Prupe.5G009400_v2.0.a1/Prupe.5G200300_v2.0.a1/Prupe.6G211700_v2.0.a1/Prupe.6G221800_v2.0.a1/Prupe.6G249200_v2.0.a1/Prupe.6G296700_v2.0.a1/Prupe.6G326000_v2.0.a1/Prupe.7G159000_v2.0.a1/Prupe.7G…	23	4	19
Molecular function	GO:0008080	N-acetyltransferase activity	2/769	53/13166	0.823998	0.988246	0.905688	Prupe.6G222100_v2.0.a1/Prupe.6G222600_v2.0.a1	2	0	2
Molecular function	GO:0005200	structural constituent of cytoskeleton	1/769	29/13166	0.825744	0.988246	0.905688	Prupe.3G269300_v2.0.a1	1	0	1
Molecular function	GO:0019200	carbohydrate kinase activity	1/769	29/13166	0.825744	0.988246	0.905688	Prupe.8G212100_v2.0.a1	1	0	1
Molecular function	GO:0008233	peptidase activity	22/769	447/13166	0.827292	0.988246	0.905688	Prupe.1G101400_v2.0.a1/Prupe.1G152000_v2.0.a1/Prupe.1G398100_v2.0.a1/Prupe.1G433300_v2.0.a1/Prupe.1G517300_v2.0.a1/Prupe.2G051800_v2.0.a1/Prupe.2G152000_v2.0.a1/Prupe.3G096200_v2.0.a1/Prupe.3G193800_v2.0.a1/Prupe.3G255000_v2.0.a1/Prupe.5G211500_v2.0.a1/Prupe.6G176700_v2.0.a1/Prupe.7G088100_v2.0.a1/Prupe.7G097600_v2.0.a1/Prupe.7G197100_v2.0.a1/Prupe.7G216500_v2.0.a1/Prupe.7G264200_v2.0.a1/Prupe.8G…	22	6	16
Molecular function	GO:0015144	carbohydrate transmembrane transporter activity	2/769	54/13166	0.831909	0.988246	0.905688	Prupe.1G220700_v2.0.a1/Prupe.8G101200_v2.0.a1	2	1	1
Molecular function	GO:0004197	cysteine-type endopeptidase activity	1/769	30/13166	0.835944	0.988246	0.905688	Prupe.8G131600_v2.0.a1	1	0	1
Molecular function	GO:0005355	glucose transmembrane transporter activity	1/769	30/13166	0.835944	0.988246	0.905688	Prupe.8G101200_v2.0.a1	1	1	0
Molecular function	GO:0035091	phosphatidylinositol binding	2/769	55/13166	0.839499	0.988246	0.905688	Prupe.3G014600_v2.0.a1/Prupe.4G121100_v2.0.a1	2	2	0
Molecular function	GO:0042277	peptide binding	2/769	55/13166	0.839499	0.988246	0.905688	Prupe.2G227100_v2.0.a1/Prupe.5G135900_v2.0.a1	2	0	2
Molecular function	GO:0042393	histone binding	3/769	78/13166	0.841706	0.988246	0.905688	Prupe.1G496100_v2.0.a1/Prupe.1G496500_v2.0.a1/Prupe.4G015400_v2.0.a1	3	2	1
Molecular function	GO:1901682	sulfur compound transmembrane transporter activity	1/769	31/13166	0.845548	0.988246	0.905688	Prupe.1G558300_v2.0.a1	1	0	1
Molecular function	GO:0031625	ubiquitin protein ligase binding	4/769	101/13166	0.848694	0.988246	0.905688	Prupe.1G353800_v2.0.a1/Prupe.1G488000_v2.0.a1/Prupe.4G256900_v2.0.a1/Prupe.6G222100_v2.0.a1	4	1	3
Molecular function	GO:0044389	ubiquitin-like protein ligase binding	4/769	101/13166	0.848694	0.988246	0.905688	Prupe.1G353800_v2.0.a1/Prupe.1G488000_v2.0.a1/Prupe.4G256900_v2.0.a1/Prupe.6G222100_v2.0.a1	4	1	3
Molecular function	GO:0015079	potassium ion transmembrane transporter activity	2/769	57/13166	0.853753	0.988246	0.905688	Prupe.1G457900_v2.0.a1/Prupe.3G164900_v2.0.a1	2	0	2
Molecular function	GO:0051020	GTPase binding	3/769	80/13166	0.853845	0.988246	0.905688	Prupe.2G243000_v2.0.a1/Prupe.3G014600_v2.0.a1/Prupe.5G015000_v2.0.a1	3	1	2
Molecular function	GO:0015149	hexose transmembrane transporter activity	1/769	32/13166	0.854591	0.988246	0.905688	Prupe.8G101200_v2.0.a1	1	1	0
Molecular function	GO:0016655	oxidoreductase activity, acting on NAD(P)H, quinone or similar compound as acceptor	1/769	32/13166	0.854591	0.988246	0.905688	Prupe.4G031000_v2.0.a1	1	0	1
Molecular function	GO:0099516	ion antiporter activity	1/769	32/13166	0.854591	0.988246	0.905688	Prupe.1G109900_v2.0.a1	1	0	1
Molecular function	GO:0060089	molecular transducer activity	14/769	305/13166	0.858382	0.988246	0.905688	Prupe.1G261500_v2.0.a1/Prupe.1G445100_v2.0.a1/Prupe.1G494200_v2.0.a1/Prupe.2G048900_v2.0.a1/Prupe.2G105400_v2.0.a1/Prupe.2G279600_v2.0.a1/Prupe.3G160300_v2.0.a1/Prupe.4G015700_v2.0.a1/Prupe.4G056600_v2.0.a1/Prupe.4G062600_v2.0.a1/Prupe.4G076500_v2.0.a1/Prupe.7G074000_v2.0.a1/Prupe.7G184100_v2.0.a1/Prupe.8G165200_v2.0.a1	14	4	10
Molecular function	GO:0016831	carboxy-lyase activity	2/769	58/13166	0.860439	0.988246	0.905688	Prupe.5G240300_v2.0.a1/Prupe.8G214500_v2.0.a1	2	1	1
Molecular function	GO:0004650	polygalacturonase activity	1/769	33/13166	0.863105	0.988246	0.905688	Prupe.6G202500_v2.0.a1	1	0	1
Molecular function	GO:0008171	O-methyltransferase activity	1/769	33/13166	0.863105	0.988246	0.905688	Prupe.8G171000_v2.0.a1	1	0	1
Molecular function	GO:0015145	monosaccharide transmembrane transporter activity	1/769	33/13166	0.863105	0.988246	0.905688	Prupe.8G101200_v2.0.a1	1	1	0
Molecular function	GO:0032182	ubiquitin-like protein binding	1/769	33/13166	0.863105	0.988246	0.905688	Prupe.2G241500_v2.0.a1	1	0	1
Molecular function	GO:0043130	ubiquitin binding	1/769	33/13166	0.863105	0.988246	0.905688	Prupe.2G241500_v2.0.a1	1	0	1
Molecular function	GO:0004004	ATP-dependent RNA helicase activity	3/769	82/13166	0.865164	0.988246	0.905688	Prupe.1G422500_v2.0.a1/Prupe.2G114500_v2.0.a1/Prupe.8G260900_v2.0.a1	3	1	2
Molecular function	GO:0008186	RNA-dependent ATPase activity	3/769	82/13166	0.865164	0.988246	0.905688	Prupe.1G422500_v2.0.a1/Prupe.2G114500_v2.0.a1/Prupe.8G260900_v2.0.a1	3	1	2
Molecular function	GO:0003924	GTPase activity	6/769	147/13166	0.865932	0.988246	0.905688	Prupe.2G039600_v2.0.a1/Prupe.2G193600_v2.0.a1/Prupe.3G269300_v2.0.a1/Prupe.5G076600_v2.0.a1/Prupe.5G232200_v2.0.a1/Prupe.7G125400_v2.0.a1	6	1	5
Molecular function	GO:0003682	chromatin binding	5/769	126/13166	0.866344	0.988246	0.905688	Prupe.1G496100_v2.0.a1/Prupe.1G496500_v2.0.a1/Prupe.4G015400_v2.0.a1/Prupe.5G200300_v2.0.a1/Prupe.6G167500_v2.0.a1	5	2	3
Molecular function	GO:0004175	endopeptidase activity	11/769	249/13166	0.867634	0.988246	0.905688	Prupe.1G152000_v2.0.a1/Prupe.1G398100_v2.0.a1/Prupe.1G433300_v2.0.a1/Prupe.2G051800_v2.0.a1/Prupe.2G152000_v2.0.a1/Prupe.3G193800_v2.0.a1/Prupe.5G211500_v2.0.a1/Prupe.7G097600_v2.0.a1/Prupe.7G197100_v2.0.a1/Prupe.8G131600_v2.0.a1/Prupe.8G243100_v2.0.a1	11	2	9
Molecular function	GO:0046983	protein dimerization activity	22/769	462/13166	0.867755	0.988246	0.905688	Prupe.1G003000_v2.0.a1/Prupe.1G241400_v2.0.a1/Prupe.1G241500_v2.0.a1/Prupe.1G267300_v2.0.a1/Prupe.1G548000_v2.0.a1/Prupe.2G136300_v2.0.a1/Prupe.2G249800_v2.0.a1/Prupe.2G256700_v2.0.a1/Prupe.3G269500_v2.0.a1/Prupe.5G130300_v2.0.a1/Prupe.5G130500_v2.0.a1/Prupe.5G130600_v2.0.a1/Prupe.5G162100_v2.0.a1/Prupe.5G190100_v2.0.a1/Prupe.7G008200_v2.0.a1/Prupe.7G039800_v2.0.a1/Prupe.7G039900_v2.0.a1/Prupe.7G…	22	4	18
Molecular function	GO:0004812	aminoacyl-tRNA ligase activity	2/769	60/13166	0.872978	0.988246	0.905688	Prupe.2G123100_v2.0.a1/Prupe.8G192100_v2.0.a1	2	1	1
Molecular function	GO:0016875	ligase activity, forming carbon-oxygen bonds	2/769	60/13166	0.872978	0.988246	0.905688	Prupe.2G123100_v2.0.a1/Prupe.8G192100_v2.0.a1	2	1	1
Molecular function	GO:0140101	catalytic activity, acting on a tRNA	4/769	106/13166	0.87375	0.988246	0.905688	Prupe.1G541100_v2.0.a1/Prupe.2G123100_v2.0.a1/Prupe.5G138700_v2.0.a1/Prupe.8G192100_v2.0.a1	4	1	3
Molecular function	GO:0003746	translation elongation factor activity	1/769	35/13166	0.878668	0.988246	0.905688	Prupe.5G076600_v2.0.a1	1	0	1
Molecular function	GO:0005048	signal sequence binding	1/769	35/13166	0.878668	0.988246	0.905688	Prupe.5G135900_v2.0.a1	1	0	1
Molecular function	GO:0005351	carbohydrate:proton symporter activity	1/769	35/13166	0.878668	0.988246	0.905688	Prupe.8G101200_v2.0.a1	1	1	0
Molecular function	GO:0005402	carbohydrate:cation symporter activity	1/769	35/13166	0.878668	0.988246	0.905688	Prupe.8G101200_v2.0.a1	1	1	0
Molecular function	GO:0015932	nucleobase-containing compound transmembrane transporter activity	1/769	35/13166	0.878668	0.988246	0.905688	Prupe.4G034600_v2.0.a1	1	0	1
Molecular function	GO:0003724	RNA helicase activity	3/769	85/13166	0.880696	0.988246	0.905688	Prupe.1G422500_v2.0.a1/Prupe.2G114500_v2.0.a1/Prupe.8G260900_v2.0.a1	3	1	2
Molecular function	GO:0038023	signaling receptor activity	11/769	257/13166	0.891595	0.998177	0.914789	Prupe.2G048900_v2.0.a1/Prupe.2G105400_v2.0.a1/Prupe.2G279600_v2.0.a1/Prupe.3G160300_v2.0.a1/Prupe.4G015700_v2.0.a1/Prupe.4G056600_v2.0.a1/Prupe.4G062600_v2.0.a1/Prupe.4G076500_v2.0.a1/Prupe.7G074000_v2.0.a1/Prupe.7G184100_v2.0.a1/Prupe.8G165200_v2.0.a1	11	4	7
Molecular function	GO:0015299	solute:proton antiporter activity	1/769	38/13166	0.898762	0.999988	0.916448	Prupe.3G180900_v2.0.a1	1	0	1
Molecular function	GO:0016651	oxidoreductase activity, acting on NAD(P)H	3/769	89/13166	0.898921	0.999988	0.916448	Prupe.1G265600_v2.0.a1/Prupe.4G029100_v2.0.a1/Prupe.4G031000_v2.0.a1	3	1	2
Molecular function	GO:0016810	hydrolase activity, acting on carbon-nitrogen (but not peptide) bonds	4/769	114/13166	0.906389	0.999988	0.916448	Prupe.1G090200_v2.0.a1/Prupe.3G187900_v2.0.a1/Prupe.5G138700_v2.0.a1/Prupe.6G085600_v2.0.a1	4	2	2
Molecular function	GO:0018024	histone-lysine N-methyltransferase activity	1/769	40/13166	0.910276	0.999988	0.916448	Prupe.2G314600_v2.0.a1	1	0	1
Molecular function	GO:0015298	solute:cation antiporter activity	1/769	41/13166	0.915532	0.999988	0.916448	Prupe.3G180900_v2.0.a1	1	0	1
Molecular function	GO:1901505	carbohydrate derivative transmembrane transporter activity	1/769	41/13166	0.915532	0.999988	0.916448	Prupe.4G034600_v2.0.a1	1	0	1
Molecular function	GO:0008094	DNA-dependent ATPase activity	2/769	69/13166	0.91753	0.999988	0.916448	Prupe.3G071000_v2.0.a1/Prupe.5G009400_v2.0.a1	2	0	2
Molecular function	GO:0000149	SNARE binding	1/769	43/13166	0.925141	0.999988	0.916448	Prupe.7G022400_v2.0.a1	1	0	1
Molecular function	GO:0033218	amide binding	2/769	71/13166	0.925202	0.999988	0.916448	Prupe.2G227100_v2.0.a1/Prupe.5G135900_v2.0.a1	2	0	2
Molecular function	GO:0019899	enzyme binding	13/769	313/13166	0.926826	0.999988	0.916448	Prupe.1G353800_v2.0.a1/Prupe.1G445100_v2.0.a1/Prupe.1G488000_v2.0.a1/Prupe.2G044800_v2.0.a1/Prupe.2G121600_v2.0.a1/Prupe.2G243000_v2.0.a1/Prupe.3G014600_v2.0.a1/Prupe.3G160300_v2.0.a1/Prupe.4G247700_v2.0.a1/Prupe.4G256900_v2.0.a1/Prupe.5G015000_v2.0.a1/Prupe.6G222100_v2.0.a1/Prupe.8G240800_v2.0.a1	13	4	9
Molecular function	GO:0004527	exonuclease activity	2/769	72/13166	0.928781	0.999988	0.916448	Prupe.1G516400_v2.0.a1/Prupe.6G141200_v2.0.a1	2	0	2
Molecular function	GO:0005484	SNAP receptor activity	1/769	44/13166	0.929527	0.999988	0.916448	Prupe.7G022400_v2.0.a1	1	0	1
Molecular function	GO:0042623	ATPase activity, coupled	15/769	356/13166	0.931116	0.999988	0.916448	Prupe.1G078700_v2.0.a1/Prupe.1G103900_v2.0.a1/Prupe.1G235800_v2.0.a1/Prupe.1G422500_v2.0.a1/Prupe.2G114500_v2.0.a1/Prupe.3G071000_v2.0.a1/Prupe.3G123700_v2.0.a1/Prupe.4G231600_v2.0.a1/Prupe.5G009400_v2.0.a1/Prupe.6G221800_v2.0.a1/Prupe.6G249200_v2.0.a1/Prupe.6G296700_v2.0.a1/Prupe.7G235300_v2.0.a1/Prupe.8G260900_v2.0.a1/Prupe.I000500_v2.0.a1	15	2	13
Molecular function	GO:0016278	lysine N-methyltransferase activity	1/769	46/13166	0.937546	0.999988	0.916448	Prupe.2G314600_v2.0.a1	1	0	1
Molecular function	GO:0016279	protein-lysine N-methyltransferase activity	1/769	46/13166	0.937546	0.999988	0.916448	Prupe.2G314600_v2.0.a1	1	0	1
Molecular function	GO:0016891	endoribonuclease activity, producing 5'-phosphomonoesters	1/769	46/13166	0.937546	0.999988	0.916448	Prupe.7G048000_v2.0.a1	1	0	1
Molecular function	GO:0008170	N-methyltransferase activity	2/769	75/13166	0.938571	0.999988	0.916448	Prupe.2G314600_v2.0.a1/Prupe.5G233000_v2.0.a1	2	0	2
Molecular function	GO:0070011	peptidase activity, acting on L-amino acid peptides	18/769	422/13166	0.939769	0.999988	0.916448	Prupe.1G152000_v2.0.a1/Prupe.1G398100_v2.0.a1/Prupe.1G433300_v2.0.a1/Prupe.2G051800_v2.0.a1/Prupe.2G152000_v2.0.a1/Prupe.3G193800_v2.0.a1/Prupe.3G255000_v2.0.a1/Prupe.5G211500_v2.0.a1/Prupe.6G176700_v2.0.a1/Prupe.7G088100_v2.0.a1/Prupe.7G097600_v2.0.a1/Prupe.7G197100_v2.0.a1/Prupe.7G216500_v2.0.a1/Prupe.7G264200_v2.0.a1/Prupe.8G131600_v2.0.a1/Prupe.8G147500_v2.0.a1/Prupe.8G148500_v2.0.a1/Prupe.8G…	18	5	13
Molecular function	GO:0051537	2 iron, 2 sulfur cluster binding	1/769	47/13166	0.941206	0.999988	0.916448	Prupe.1G128000_v2.0.a1	1	0	1
Molecular function	GO:0004722	protein serine/threonine phosphatase activity	2/769	76/13166	0.94154	0.999988	0.916448	Prupe.1G129800_v2.0.a1/Prupe.6G068800_v2.0.a1	2	1	1
Molecular function	GO:0015078	proton transmembrane transporter activity	4/769	127/13166	0.943686	0.999988	0.916448	Prupe.1G189900_v2.0.a1/Prupe.3G180900_v2.0.a1/Prupe.6G296700_v2.0.a1/Prupe.8G101200_v2.0.a1	4	2	2
Molecular function	GO:0004540	ribonuclease activity	3/769	104/13166	0.94697	0.999988	0.916448	Prupe.1G516400_v2.0.a1/Prupe.6G141200_v2.0.a1/Prupe.7G048000_v2.0.a1	3	0	3
Molecular function	GO:0042054	histone methyltransferase activity	1/769	49/13166	0.947897	0.999988	0.916448	Prupe.2G314600_v2.0.a1	1	0	1
Molecular function	GO:0004386	helicase activity	7/769	200/13166	0.951558	0.999988	0.916448	Prupe.1G422500_v2.0.a1/Prupe.2G114500_v2.0.a1/Prupe.3G071000_v2.0.a1/Prupe.5G009400_v2.0.a1/Prupe.5G200300_v2.0.a1/Prupe.7G048000_v2.0.a1/Prupe.8G260900_v2.0.a1	7	1	6
Molecular function	GO:0016893	endonuclease activity, active with either ribo- or deoxyribonucleic acids and producing 5'-phosphomonoesters	1/769	51/13166	0.953827	0.999988	0.916448	Prupe.7G048000_v2.0.a1	1	0	1
Molecular function	GO:0015077	monovalent inorganic cation transmembrane transporter activity	6/769	179/13166	0.95411	0.999988	0.916448	Prupe.1G189900_v2.0.a1/Prupe.1G457900_v2.0.a1/Prupe.3G164900_v2.0.a1/Prupe.3G180900_v2.0.a1/Prupe.6G296700_v2.0.a1/Prupe.8G101200_v2.0.a1	6	2	4
Molecular function	GO:0008408	3'-5' exonuclease activity	1/769	52/13166	0.956535	0.999988	0.916448	Prupe.1G516400_v2.0.a1	1	0	1
Molecular function	GO:0016811	hydrolase activity, acting on carbon-nitrogen (but not peptide) bonds, in linear amides	1/769	54/13166	0.961483	0.999988	0.916448	Prupe.5G138700_v2.0.a1	1	0	1
Molecular function	GO:0003690	double-stranded DNA binding	10/769	285/13166	0.973416	0.999988	0.916448	Prupe.1G208500_v2.0.a1/Prupe.1G222000_v2.0.a1/Prupe.1G530300_v2.0.a1/Prupe.1G548000_v2.0.a1/Prupe.3G308200_v2.0.a1/Prupe.4G015400_v2.0.a1/Prupe.5G004600_v2.0.a1/Prupe.7G039800_v2.0.a1/Prupe.7G039900_v2.0.a1/Prupe.7G040100_v2.0.a1	10	3	7
Molecular function	GO:0008276	protein methyltransferase activity	1/769	61/13166	0.974773	0.999988	0.916448	Prupe.2G314600_v2.0.a1	1	0	1
Molecular function	GO:0043531	ADP binding	10/769	288/13166	0.975833	0.999988	0.916448	Prupe.1G047700_v2.0.a1/Prupe.1G048000_v2.0.a1/Prupe.2G118000_v2.0.a1/Prupe.3G087900_v2.0.a1/Prupe.5G025300_v2.0.a1/Prupe.7G138500_v2.0.a1/Prupe.7G138900_v2.0.a1/Prupe.8G005400_v2.0.a1/Prupe.8G053300_v2.0.a1/Prupe.8G132500_v2.0.a1	10	7	3
Molecular function	GO:0140097	catalytic activity, acting on DNA	4/769	151/13166	0.979244	0.999988	0.916448	Prupe.1G462400_v2.0.a1/Prupe.3G071000_v2.0.a1/Prupe.3G078500_v2.0.a1/Prupe.5G009400_v2.0.a1	4	0	4
Molecular function	GO:0003727	single-stranded RNA binding	1/769	66/13166	0.981356	0.999988	0.916448	Prupe.1G539400_v2.0.a1	1	0	1
Molecular function	GO:0004521	endoribonuclease activity	1/769	66/13166	0.981356	0.999988	0.916448	Prupe.7G048000_v2.0.a1	1	0	1
Molecular function	GO:0034062	5'-3' RNA polymerase activity	1/769	66/13166	0.981356	0.999988	0.916448	Prupe.4G078900_v2.0.a1	1	0	1
Molecular function	GO:0097747	RNA polymerase activity	1/769	66/13166	0.981356	0.999988	0.916448	Prupe.4G078900_v2.0.a1	1	0	1
Molecular function	GO:0008135	translation factor activity, RNA binding	2/769	99/13166	0.981838	0.999988	0.916448	Prupe.5G076600_v2.0.a1/Prupe.7G049700_v2.0.a1	2	0	2
Molecular function	GO:0001883	purine nucleoside binding	7/769	229/13166	0.98259	0.999988	0.916448	Prupe.2G039600_v2.0.a1/Prupe.2G193600_v2.0.a1/Prupe.3G269300_v2.0.a1/Prupe.5G076600_v2.0.a1/Prupe.5G232200_v2.0.a1/Prupe.6G085600_v2.0.a1/Prupe.7G125400_v2.0.a1	7	1	6
Molecular function	GO:0005525	GTP binding	7/769	229/13166	0.98259	0.999988	0.916448	Prupe.2G039600_v2.0.a1/Prupe.2G193600_v2.0.a1/Prupe.3G269300_v2.0.a1/Prupe.5G076600_v2.0.a1/Prupe.5G232200_v2.0.a1/Prupe.6G085600_v2.0.a1/Prupe.7G125400_v2.0.a1	7	1	6
Molecular function	GO:0032550	purine ribonucleoside binding	7/769	229/13166	0.98259	0.999988	0.916448	Prupe.2G039600_v2.0.a1/Prupe.2G193600_v2.0.a1/Prupe.3G269300_v2.0.a1/Prupe.5G076600_v2.0.a1/Prupe.5G232200_v2.0.a1/Prupe.6G085600_v2.0.a1/Prupe.7G125400_v2.0.a1	7	1	6
Molecular function	GO:0032549	ribonucleoside binding	7/769	234/13166	0.985533	0.999988	0.916448	Prupe.2G039600_v2.0.a1/Prupe.2G193600_v2.0.a1/Prupe.3G269300_v2.0.a1/Prupe.5G076600_v2.0.a1/Prupe.5G232200_v2.0.a1/Prupe.6G085600_v2.0.a1/Prupe.7G125400_v2.0.a1	7	1	6
Molecular function	GO:0001882	nucleoside binding	7/769	235/13166	0.986063	0.999988	0.916448	Prupe.2G039600_v2.0.a1/Prupe.2G193600_v2.0.a1/Prupe.3G269300_v2.0.a1/Prupe.5G076600_v2.0.a1/Prupe.5G232200_v2.0.a1/Prupe.6G085600_v2.0.a1/Prupe.7G125400_v2.0.a1	7	1	6
Molecular function	GO:0003712	transcription coregulator activity	1/769	71/13166	0.986223	0.999988	0.916448	Prupe.6G222100_v2.0.a1	1	0	1
Molecular function	GO:0019843	rRNA binding	3/769	136/13166	0.987832	0.999988	0.916448	Prupe.1G100300_v2.0.a1/Prupe.4G059500_v2.0.a1/Prupe.4G200400_v2.0.a1	3	0	3
Molecular function	GO:0008237	metallopeptidase activity	1/769	90/13166	0.995641	0.999988	0.916448	Prupe.7G088100_v2.0.a1	1	0	1
Molecular function	GO:0004721	phosphoprotein phosphatase activity	2/769	133/13166	0.997008	0.999988	0.916448	Prupe.1G129800_v2.0.a1/Prupe.6G068800_v2.0.a1	2	1	1
Molecular function	GO:0003729	mRNA binding	6/769	249/13166	0.997068	0.999988	0.916448	Prupe.1G422500_v2.0.a1/Prupe.2G031800_v2.0.a1/Prupe.4G156900_v2.0.a1/Prupe.6G241600_v2.0.a1/Prupe.7G049700_v2.0.a1/Prupe.8G260900_v2.0.a1	6	1	5
Molecular function	GO:0140098	catalytic activity, acting on RNA	12/769	399/13166	0.997295	0.999988	0.916448	Prupe.1G294500_v2.0.a1/Prupe.1G422500_v2.0.a1/Prupe.1G516400_v2.0.a1/Prupe.1G541100_v2.0.a1/Prupe.2G114500_v2.0.a1/Prupe.2G123100_v2.0.a1/Prupe.4G078900_v2.0.a1/Prupe.5G138700_v2.0.a1/Prupe.6G141200_v2.0.a1/Prupe.7G048000_v2.0.a1/Prupe.8G192100_v2.0.a1/Prupe.8G260900_v2.0.a1	12	3	9
Molecular function	GO:0008234	cysteine-type peptidase activity	1/769	99/13166	0.997474	0.999988	0.916448	Prupe.8G131600_v2.0.a1	1	0	1
Molecular function	GO:0016779	nucleotidyltransferase activity	2/769	159/13166	0.999277	0.999988	0.916448	Prupe.3G121200_v2.0.a1/Prupe.4G078900_v2.0.a1	2	0	2
Molecular function	GO:0003735	structural constituent of ribosome	4/769	304/13166	0.999987	0.999988	0.916448	Prupe.1G100300_v2.0.a1/Prupe.4G059500_v2.0.a1/Prupe.4G156900_v2.0.a1/Prupe.4G200400_v2.0.a1	4	0	4
Molecular function	GO:0005198	structural molecule activity	7/769	399/13166	0.999988	0.999988	0.916448	Prupe.1G100300_v2.0.a1/Prupe.3G269300_v2.0.a1/Prupe.4G059500_v2.0.a1/Prupe.4G156900_v2.0.a1/Prupe.4G200400_v2.0.a1/Prupe.5G093800_v2.0.a1/Prupe.5G135900_v2.0.a1	7	0	7
Biological process	GO:0046351	disaccharide biosynthetic process	11/705	27/12741	7.95222e-08	0.000123498	0.000116437	Prupe.1G095500_v2.0.a1/Prupe.1G483200_v2.0.a1/Prupe.1G513800_v2.0.a1/Prupe.1G516400_v2.0.a1/Prupe.1G560800_v2.0.a1/Prupe.2G277800_v2.0.a1/Prupe.3G113100_v2.0.a1/Prupe.5G051000_v2.0.a1/Prupe.5G176400_v2.0.a1/Prupe.6G182400_v2.0.a1/Prupe.7G089300_v2.0.a1	11	3	8
Biological process	GO:0010114	response to red light	13/705	47/12741	9.98319e-07	0.00067325	0.000634759	Prupe.1G002700_v2.0.a1/Prupe.1G021400_v2.0.a1/Prupe.1G021600_v2.0.a1/Prupe.1G021800_v2.0.a1/Prupe.1G134800_v2.0.a1/Prupe.1G261500_v2.0.a1/Prupe.2G248900_v2.0.a1/Prupe.2G249800_v2.0.a1/Prupe.2G307500_v2.0.a1/Prupe.3G239900_v2.0.a1/Prupe.6G072400_v2.0.a1/Prupe.6G256500_v2.0.a1/Prupe.7G195500_v2.0.a1	13	2	11
Biological process	GO:0005984	disaccharide metabolic process	13/705	48/12741	1.30055e-06	0.00067325	0.000634759	Prupe.1G095500_v2.0.a1/Prupe.1G483200_v2.0.a1/Prupe.1G513800_v2.0.a1/Prupe.1G516400_v2.0.a1/Prupe.1G560800_v2.0.a1/Prupe.2G277800_v2.0.a1/Prupe.3G014100_v2.0.a1/Prupe.3G113100_v2.0.a1/Prupe.5G051000_v2.0.a1/Prupe.5G176400_v2.0.a1/Prupe.5G241700_v2.0.a1/Prupe.6G182400_v2.0.a1/Prupe.7G089300_v2.0.a1	13	3	10
Biological process	GO:0009311	oligosaccharide metabolic process	16/705	74/12741	2.15189e-06	0.000835471	0.000787704	Prupe.1G095500_v2.0.a1/Prupe.1G483200_v2.0.a1/Prupe.1G513800_v2.0.a1/Prupe.1G516400_v2.0.a1/Prupe.1G560800_v2.0.a1/Prupe.2G277800_v2.0.a1/Prupe.3G014100_v2.0.a1/Prupe.3G113100_v2.0.a1/Prupe.4G092900_v2.0.a1/Prupe.5G051000_v2.0.a1/Prupe.5G176400_v2.0.a1/Prupe.5G241700_v2.0.a1/Prupe.6G127500_v2.0.a1/Prupe.6G182400_v2.0.a1/Prupe.7G064000_v2.0.a1/Prupe.7G089300_v2.0.a1	16	4	12
Biological process	GO:0009312	oligosaccharide biosynthetic process	11/705	39/12741	5.55025e-06	0.00172391	0.00162535	Prupe.1G095500_v2.0.a1/Prupe.1G483200_v2.0.a1/Prupe.1G513800_v2.0.a1/Prupe.1G516400_v2.0.a1/Prupe.1G560800_v2.0.a1/Prupe.2G277800_v2.0.a1/Prupe.3G113100_v2.0.a1/Prupe.5G051000_v2.0.a1/Prupe.5G176400_v2.0.a1/Prupe.6G182400_v2.0.a1/Prupe.7G089300_v2.0.a1	11	3	8
Biological process	GO:0019748	secondary metabolic process	37/705	311/12741	8.78387e-06	0.00227356	0.00214357	Prupe.1G008100_v2.0.a1/Prupe.1G039900_v2.0.a1/Prupe.1G091200_v2.0.a1/Prupe.1G214900_v2.0.a1/Prupe.1G264700_v2.0.a1/Prupe.1G264900_v2.0.a1/Prupe.1G386800_v2.0.a1/Prupe.1G547100_v2.0.a1/Prupe.1G551400_v2.0.a1/Prupe.1G580300_v2.0.a1/Prupe.1G580400_v2.0.a1/Prupe.2G004500_v2.0.a1/Prupe.2G008400_v2.0.a1/Prupe.2G086300_v2.0.a1/Prupe.2G192100_v2.0.a1/Prupe.2G211800_v2.0.a1/Prupe.2G326300_v2.0.a1/Prupe.3G…	37	14	23
Biological process	GO:0006879	cellular iron ion homeostasis	8/705	22/12741	1.34983e-05	0.00299469	0.00282348	Prupe.2G013000_v2.0.a1/Prupe.2G256100_v2.0.a1/Prupe.5G190100_v2.0.a1/Prupe.5G223100_v2.0.a1/Prupe.6G283700_v2.0.a1/Prupe.7G039800_v2.0.a1/Prupe.7G039900_v2.0.a1/Prupe.7G040100_v2.0.a1	8	2	6
Biological process	GO:0080167	response to karrikin	16/705	87/12741	1.93301e-05	0.00357025	0.00336613	Prupe.1G021400_v2.0.a1/Prupe.1G021600_v2.0.a1/Prupe.1G021800_v2.0.a1/Prupe.1G091200_v2.0.a1/Prupe.1G208500_v2.0.a1/Prupe.1G264700_v2.0.a1/Prupe.1G264900_v2.0.a1/Prupe.2G249800_v2.0.a1/Prupe.2G263900_v2.0.a1/Prupe.3G048300_v2.0.a1/Prupe.4G088000_v2.0.a1/Prupe.6G129600_v2.0.a1/Prupe.7G064000_v2.0.a1/Prupe.7G110700_v2.0.a1/Prupe.7G189400_v2.0.a1/Prupe.I001000_v2.0.a1	16	3	13
Biological process	GO:0006636	unsaturated fatty acid biosynthetic process	7/705	18/12741	2.86744e-05	0.00357025	0.00336613	Prupe.2G251200_v2.0.a1/Prupe.3G036900_v2.0.a1/Prupe.3G210500_v2.0.a1/Prupe.3G239900_v2.0.a1/Prupe.4G259800_v2.0.a1/Prupe.6G055900_v2.0.a1/Prupe.7G076500_v2.0.a1	7	0	7
Biological process	GO:0016137	glycoside metabolic process	7/705	18/12741	2.86744e-05	0.00357025	0.00336613	Prupe.1G519700_v2.0.a1/Prupe.6G008300_v2.0.a1/Prupe.6G008600_v2.0.a1/Prupe.6G046800_v2.0.a1/Prupe.6G265900_v2.0.a1/Prupe.6G267000_v2.0.a1/Prupe.8G063500_v2.0.a1	7	4	3
Biological process	GO:0016138	glycoside biosynthetic process	7/705	18/12741	2.86744e-05	0.00357025	0.00336613	Prupe.1G519700_v2.0.a1/Prupe.6G008300_v2.0.a1/Prupe.6G008600_v2.0.a1/Prupe.6G046800_v2.0.a1/Prupe.6G265900_v2.0.a1/Prupe.6G267000_v2.0.a1/Prupe.8G063500_v2.0.a1	7	4	3
Biological process	GO:0033559	unsaturated fatty acid metabolic process	7/705	18/12741	2.86744e-05	0.00357025	0.00336613	Prupe.2G251200_v2.0.a1/Prupe.3G036900_v2.0.a1/Prupe.3G210500_v2.0.a1/Prupe.3G239900_v2.0.a1/Prupe.4G259800_v2.0.a1/Prupe.6G055900_v2.0.a1/Prupe.7G076500_v2.0.a1	7	0	7
Biological process	GO:0009698	phenylpropanoid metabolic process	22/705	152/12741	3.15579e-05	0.00357025	0.00336613	Prupe.1G091200_v2.0.a1/Prupe.1G547100_v2.0.a1/Prupe.1G551400_v2.0.a1/Prupe.1G580300_v2.0.a1/Prupe.1G580400_v2.0.a1/Prupe.2G192100_v2.0.a1/Prupe.2G211800_v2.0.a1/Prupe.2G326300_v2.0.a1/Prupe.3G042300_v2.0.a1/Prupe.3G180900_v2.0.a1/Prupe.3G194000_v2.0.a1/Prupe.4G252300_v2.0.a1/Prupe.5G109300_v2.0.a1/Prupe.6G006200_v2.0.a1/Prupe.6G161800_v2.0.a1/Prupe.6G162000_v2.0.a1/Prupe.6G235400_v2.0.a1/Prupe.6G…	22	5	17
Biological process	GO:1900992	(-)-secologanin metabolic process	6/705	13/12741	3.4484e-05	0.00357025	0.00336613	Prupe.1G519700_v2.0.a1/Prupe.6G008300_v2.0.a1/Prupe.6G008600_v2.0.a1/Prupe.6G265900_v2.0.a1/Prupe.6G267000_v2.0.a1/Prupe.8G063500_v2.0.a1	6	4	2
Biological process	GO:1900994	(-)-secologanin biosynthetic process	6/705	13/12741	3.4484e-05	0.00357025	0.00336613	Prupe.1G519700_v2.0.a1/Prupe.6G008300_v2.0.a1/Prupe.6G008600_v2.0.a1/Prupe.6G265900_v2.0.a1/Prupe.6G267000_v2.0.a1/Prupe.8G063500_v2.0.a1	6	4	2
Biological process	GO:0016098	monoterpenoid metabolic process	8/705	26/12741	5.41236e-05	0.00494435	0.00466166	Prupe.1G230500_v2.0.a1/Prupe.1G231300_v2.0.a1/Prupe.1G519700_v2.0.a1/Prupe.6G008300_v2.0.a1/Prupe.6G008600_v2.0.a1/Prupe.6G265900_v2.0.a1/Prupe.6G267000_v2.0.a1/Prupe.8G063500_v2.0.a1	8	6	2
Biological process	GO:0016099	monoterpenoid biosynthetic process	8/705	26/12741	5.41236e-05	0.00494435	0.00466166	Prupe.1G230500_v2.0.a1/Prupe.1G231300_v2.0.a1/Prupe.1G519700_v2.0.a1/Prupe.6G008300_v2.0.a1/Prupe.6G008600_v2.0.a1/Prupe.6G265900_v2.0.a1/Prupe.6G267000_v2.0.a1/Prupe.8G063500_v2.0.a1	8	6	2
Biological process	GO:0046184	aldehyde biosynthetic process	7/705	20/12741	6.3365e-05	0.00536221	0.00505564	Prupe.1G519700_v2.0.a1/Prupe.6G008300_v2.0.a1/Prupe.6G008600_v2.0.a1/Prupe.6G265900_v2.0.a1/Prupe.6G267000_v2.0.a1/Prupe.6G277500_v2.0.a1/Prupe.8G063500_v2.0.a1	7	4	3
Biological process	GO:0032787	monocarboxylic acid metabolic process	43/705	419/12741	6.56034e-05	0.00536221	0.00505564	Prupe.1G090200_v2.0.a1/Prupe.1G275800_v2.0.a1/Prupe.1G375700_v2.0.a1/Prupe.1G440000_v2.0.a1/Prupe.1G449600_v2.0.a1/Prupe.1G473700_v2.0.a1/Prupe.1G512500_v2.0.a1/Prupe.1G551400_v2.0.a1/Prupe.2G004500_v2.0.a1/Prupe.2G005500_v2.0.a1/Prupe.2G192100_v2.0.a1/Prupe.2G211800_v2.0.a1/Prupe.2G251200_v2.0.a1/Prupe.2G319600_v2.0.a1/Prupe.3G005300_v2.0.a1/Prupe.3G007200_v2.0.a1/Prupe.3G011300_v2.0.a1/Prupe.3G…	43	13	30
Biological process	GO:0009813	flavonoid biosynthetic process	18/705	117/12741	7.25531e-05	0.00563375	0.00531165	Prupe.1G003000_v2.0.a1/Prupe.1G091200_v2.0.a1/Prupe.1G376400_v2.0.a1/Prupe.2G184900_v2.0.a1/Prupe.2G225200_v2.0.a1/Prupe.2G263900_v2.0.a1/Prupe.2G319600_v2.0.a1/Prupe.3G005300_v2.0.a1/Prupe.3G180900_v2.0.a1/Prupe.4G041200_v2.0.a1/Prupe.5G059600_v2.0.a1/Prupe.5G130500_v2.0.a1/Prupe.7G101800_v2.0.a1/Prupe.7G168300_v2.0.a1/Prupe.8G120900_v2.0.a1/Prupe.8G270000_v2.0.a1/Prupe.I005700_v2.0.a1/Prupe.I00…	18	0	18
Biological process	GO:0009812	flavonoid metabolic process	19/705	133/12741	0.000128377	0.00902218	0.00850636	Prupe.1G003000_v2.0.a1/Prupe.1G091200_v2.0.a1/Prupe.1G376400_v2.0.a1/Prupe.2G184900_v2.0.a1/Prupe.2G225200_v2.0.a1/Prupe.2G263900_v2.0.a1/Prupe.2G319600_v2.0.a1/Prupe.3G005300_v2.0.a1/Prupe.3G180900_v2.0.a1/Prupe.4G013500_v2.0.a1/Prupe.4G041200_v2.0.a1/Prupe.5G059600_v2.0.a1/Prupe.5G130500_v2.0.a1/Prupe.7G101800_v2.0.a1/Prupe.7G168300_v2.0.a1/Prupe.8G120900_v2.0.a1/Prupe.8G270000_v2.0.a1/Prupe.I0…	19	0	19
Biological process	GO:0042537	benzene-containing compound metabolic process	10/705	45/12741	0.000137741	0.00902218	0.00850636	Prupe.1G551400_v2.0.a1/Prupe.2G192100_v2.0.a1/Prupe.2G211800_v2.0.a1/Prupe.2G319600_v2.0.a1/Prupe.3G042300_v2.0.a1/Prupe.6G211600_v2.0.a1/Prupe.6G235400_v2.0.a1/Prupe.7G129900_v2.0.a1/Prupe.8G066900_v2.0.a1/Prupe.8G150600_v2.0.a1	10	4	6
Biological process	GO:1901804	beta-glucoside metabolic process	6/705	16/12741	0.000139428	0.00902218	0.00850636	Prupe.1G519700_v2.0.a1/Prupe.6G008300_v2.0.a1/Prupe.6G008600_v2.0.a1/Prupe.6G265900_v2.0.a1/Prupe.6G267000_v2.0.a1/Prupe.8G063500_v2.0.a1	6	4	2
Biological process	GO:1901806	beta-glucoside biosynthetic process	6/705	16/12741	0.000139428	0.00902218	0.00850636	Prupe.1G519700_v2.0.a1/Prupe.6G008300_v2.0.a1/Prupe.6G008600_v2.0.a1/Prupe.6G265900_v2.0.a1/Prupe.6G267000_v2.0.a1/Prupe.8G063500_v2.0.a1	6	4	2
Biological process	GO:0046916	cellular transition metal ion homeostasis	14/705	83/12741	0.000167315	0.0103936	0.00979937	Prupe.1G511200_v2.0.a1/Prupe.2G013000_v2.0.a1/Prupe.2G256100_v2.0.a1/Prupe.2G320200_v2.0.a1/Prupe.2G320300_v2.0.a1/Prupe.4G234800_v2.0.a1/Prupe.5G190100_v2.0.a1/Prupe.5G223100_v2.0.a1/Prupe.6G007500_v2.0.a1/Prupe.6G283700_v2.0.a1/Prupe.7G025000_v2.0.a1/Prupe.7G039800_v2.0.a1/Prupe.7G039900_v2.0.a1/Prupe.7G040100_v2.0.a1	14	5	9
Biological process	GO:0005992	trehalose biosynthetic process	6/705	17/12741	0.000205445	0.0122714	0.0115698	Prupe.1G095500_v2.0.a1/Prupe.1G513800_v2.0.a1/Prupe.2G277800_v2.0.a1/Prupe.3G113100_v2.0.a1/Prupe.5G176400_v2.0.a1/Prupe.6G182400_v2.0.a1	6	3	3
Biological process	GO:0006721	terpenoid metabolic process	23/705	186/12741	0.000245398	0.0141149	0.0133079	Prupe.1G179700_v2.0.a1/Prupe.1G230500_v2.0.a1/Prupe.1G231300_v2.0.a1/Prupe.1G519700_v2.0.a1/Prupe.1G581000_v2.0.a1/Prupe.2G004500_v2.0.a1/Prupe.3G025900_v2.0.a1/Prupe.3G026100_v2.0.a1/Prupe.3G178500_v2.0.a1/Prupe.3G194800_v2.0.a1/Prupe.4G026300_v2.0.a1/Prupe.4G030300_v2.0.a1/Prupe.4G191000_v2.0.a1/Prupe.5G131200_v2.0.a1/Prupe.6G008300_v2.0.a1/Prupe.6G008600_v2.0.a1/Prupe.6G072400_v2.0.a1/Prupe.6G…	23	11	12
Biological process	GO:0009639	response to red or far red light	22/705	175/12741	0.000262628	0.0145665	0.0137337	Prupe.1G002700_v2.0.a1/Prupe.1G021400_v2.0.a1/Prupe.1G021600_v2.0.a1/Prupe.1G021800_v2.0.a1/Prupe.1G134800_v2.0.a1/Prupe.1G208500_v2.0.a1/Prupe.1G261500_v2.0.a1/Prupe.1G264700_v2.0.a1/Prupe.1G264900_v2.0.a1/Prupe.2G248900_v2.0.a1/Prupe.2G249800_v2.0.a1/Prupe.2G307500_v2.0.a1/Prupe.3G239900_v2.0.a1/Prupe.4G013500_v2.0.a1/Prupe.4G233000_v2.0.a1/Prupe.5G004600_v2.0.a1/Prupe.5G135900_v2.0.a1/Prupe.6G…	22	4	18
Biological process	GO:0042440	pigment metabolic process	22/705	177/12741	0.000308835	0.0159815	0.0150678	Prupe.1G021400_v2.0.a1/Prupe.1G021600_v2.0.a1/Prupe.1G021800_v2.0.a1/Prupe.1G179700_v2.0.a1/Prupe.1G541100_v2.0.a1/Prupe.1G581000_v2.0.a1/Prupe.2G004500_v2.0.a1/Prupe.2G005900_v2.0.a1/Prupe.3G005300_v2.0.a1/Prupe.3G178500_v2.0.a1/Prupe.4G013500_v2.0.a1/Prupe.4G041200_v2.0.a1/Prupe.4G041400_v2.0.a1/Prupe.4G185700_v2.0.a1/Prupe.5G130500_v2.0.a1/Prupe.6G030800_v2.0.a1/Prupe.6G143300_v2.0.a1/Prupe.7G…	22	3	19
Biological process	GO:0009611	response to wounding	23/705	189/12741	0.000310402	0.0159815	0.0150678	Prupe.1G032500_v2.0.a1/Prupe.1G048000_v2.0.a1/Prupe.1G080700_v2.0.a1/Prupe.1G375700_v2.0.a1/Prupe.1G426300_v2.0.a1/Prupe.1G551400_v2.0.a1/Prupe.2G172800_v2.0.a1/Prupe.2G192100_v2.0.a1/Prupe.3G042300_v2.0.a1/Prupe.3G048300_v2.0.a1/Prupe.3G239900_v2.0.a1/Prupe.4G035100_v2.0.a1/Prupe.4G069400_v2.0.a1/Prupe.4G069600_v2.0.a1/Prupe.4G279600_v2.0.a1/Prupe.5G164500_v2.0.a1/Prupe.5G178100_v2.0.a1/Prupe.6G…	23	10	13
Biological process	GO:0006720	isoprenoid metabolic process	26/705	226/12741	0.000319012	0.0159815	0.0150678	Prupe.1G179700_v2.0.a1/Prupe.1G230500_v2.0.a1/Prupe.1G231300_v2.0.a1/Prupe.1G519700_v2.0.a1/Prupe.1G581000_v2.0.a1/Prupe.2G004500_v2.0.a1/Prupe.3G025900_v2.0.a1/Prupe.3G026100_v2.0.a1/Prupe.3G178500_v2.0.a1/Prupe.3G194800_v2.0.a1/Prupe.4G026300_v2.0.a1/Prupe.4G030300_v2.0.a1/Prupe.4G191000_v2.0.a1/Prupe.5G131200_v2.0.a1/Prupe.6G008300_v2.0.a1/Prupe.6G008600_v2.0.a1/Prupe.6G058100_v2.0.a1/Prupe.6G…	26	13	13
Biological process	GO:0005991	trehalose metabolic process	6/705	19/12741	0.000409485	0.0198185	0.0186854	Prupe.1G095500_v2.0.a1/Prupe.1G513800_v2.0.a1/Prupe.2G277800_v2.0.a1/Prupe.3G113100_v2.0.a1/Prupe.5G176400_v2.0.a1/Prupe.6G182400_v2.0.a1	6	3	3
Biological process	GO:0016114	terpenoid biosynthetic process	21/705	169/12741	0.000421127	0.0198185	0.0186854	Prupe.1G179700_v2.0.a1/Prupe.1G230500_v2.0.a1/Prupe.1G231300_v2.0.a1/Prupe.1G519700_v2.0.a1/Prupe.1G581000_v2.0.a1/Prupe.2G004500_v2.0.a1/Prupe.3G025900_v2.0.a1/Prupe.3G026100_v2.0.a1/Prupe.3G178500_v2.0.a1/Prupe.3G194800_v2.0.a1/Prupe.4G026300_v2.0.a1/Prupe.4G030300_v2.0.a1/Prupe.4G191000_v2.0.a1/Prupe.5G131200_v2.0.a1/Prupe.6G008300_v2.0.a1/Prupe.6G008600_v2.0.a1/Prupe.6G265900_v2.0.a1/Prupe.6G…	21	11	10
Biological process	GO:0044550	secondary metabolite biosynthetic process	24/705	207/12741	0.000477296	0.0218012	0.0205548	Prupe.1G386800_v2.0.a1/Prupe.1G551400_v2.0.a1/Prupe.1G580300_v2.0.a1/Prupe.1G580400_v2.0.a1/Prupe.2G004500_v2.0.a1/Prupe.2G008400_v2.0.a1/Prupe.2G086300_v2.0.a1/Prupe.2G192100_v2.0.a1/Prupe.2G211800_v2.0.a1/Prupe.3G042300_v2.0.a1/Prupe.3G180900_v2.0.a1/Prupe.3G194000_v2.0.a1/Prupe.4G252300_v2.0.a1/Prupe.5G109300_v2.0.a1/Prupe.6G046800_v2.0.a1/Prupe.6G161800_v2.0.a1/Prupe.6G162000_v2.0.a1/Prupe.6G…	24	9	15
Biological process	GO:0008299	isoprenoid biosynthetic process	24/705	208/12741	0.00051212	0.0220977	0.0208343	Prupe.1G179700_v2.0.a1/Prupe.1G230500_v2.0.a1/Prupe.1G231300_v2.0.a1/Prupe.1G519700_v2.0.a1/Prupe.1G581000_v2.0.a1/Prupe.2G004500_v2.0.a1/Prupe.3G025900_v2.0.a1/Prupe.3G026100_v2.0.a1/Prupe.3G178500_v2.0.a1/Prupe.3G194800_v2.0.a1/Prupe.4G026300_v2.0.a1/Prupe.4G030300_v2.0.a1/Prupe.4G191000_v2.0.a1/Prupe.5G131200_v2.0.a1/Prupe.6G008300_v2.0.a1/Prupe.6G008600_v2.0.a1/Prupe.6G058100_v2.0.a1/Prupe.6G…	24	13	11
Biological process	GO:0042445	hormone metabolic process	26/705	233/12741	0.000512245	0.0220977	0.0208343	Prupe.1G090200_v2.0.a1/Prupe.1G367500_v2.0.a1/Prupe.1G375700_v2.0.a1/Prupe.2G066100_v2.0.a1/Prupe.2G066400_v2.0.a1/Prupe.2G319600_v2.0.a1/Prupe.3G187900_v2.0.a1/Prupe.3G239900_v2.0.a1/Prupe.4G026300_v2.0.a1/Prupe.5G131200_v2.0.a1/Prupe.6G040000_v2.0.a1/Prupe.6G056700_v2.0.a1/Prupe.6G072400_v2.0.a1/Prupe.6G211600_v2.0.a1/Prupe.7G129900_v2.0.a1/Prupe.7G208400_v2.0.a1/Prupe.7G231200_v2.0.a1/Prupe.8G…	26	9	17
Biological process	GO:0009699	phenylpropanoid biosynthetic process	16/705	120/12741	0.00092563	0.0388514	0.0366302	Prupe.1G551400_v2.0.a1/Prupe.1G580300_v2.0.a1/Prupe.1G580400_v2.0.a1/Prupe.2G192100_v2.0.a1/Prupe.2G211800_v2.0.a1/Prupe.3G042300_v2.0.a1/Prupe.3G180900_v2.0.a1/Prupe.3G194000_v2.0.a1/Prupe.4G252300_v2.0.a1/Prupe.5G109300_v2.0.a1/Prupe.6G161800_v2.0.a1/Prupe.6G162000_v2.0.a1/Prupe.6G235400_v2.0.a1/Prupe.8G120900_v2.0.a1/Prupe.8G261500_v2.0.a1/Prupe.8G271200_v2.0.a1	16	4	12
Biological process	GO:0046148	pigment biosynthetic process	18/705	144/12741	0.000987868	0.0403726	0.0380644	Prupe.1G021400_v2.0.a1/Prupe.1G021600_v2.0.a1/Prupe.1G021800_v2.0.a1/Prupe.1G179700_v2.0.a1/Prupe.1G541100_v2.0.a1/Prupe.1G581000_v2.0.a1/Prupe.2G004500_v2.0.a1/Prupe.2G005900_v2.0.a1/Prupe.3G005300_v2.0.a1/Prupe.3G178500_v2.0.a1/Prupe.4G041200_v2.0.a1/Prupe.4G041400_v2.0.a1/Prupe.4G185700_v2.0.a1/Prupe.5G130500_v2.0.a1/Prupe.7G101800_v2.0.a1/Prupe.7G154800_v2.0.a1/Prupe.8G086500_v2.0.a1/Prupe.8G…	18	3	15
Biological process	GO:0010817	regulation of hormone levels	31/705	311/12741	0.0010824	0.0431019	0.0406377	Prupe.1G090200_v2.0.a1/Prupe.1G103900_v2.0.a1/Prupe.1G367500_v2.0.a1/Prupe.1G375700_v2.0.a1/Prupe.2G066100_v2.0.a1/Prupe.2G066400_v2.0.a1/Prupe.2G319600_v2.0.a1/Prupe.3G123700_v2.0.a1/Prupe.3G187900_v2.0.a1/Prupe.3G239900_v2.0.a1/Prupe.3G271700_v2.0.a1/Prupe.4G026300_v2.0.a1/Prupe.4G088000_v2.0.a1/Prupe.5G131200_v2.0.a1/Prupe.6G040000_v2.0.a1/Prupe.6G056700_v2.0.a1/Prupe.6G072400_v2.0.a1/Prupe.6G…	31	9	22
Biological process	GO:0055076	transition metal ion homeostasis	15/705	112/12741	0.00126262	0.0490211	0.0462184	Prupe.1G078700_v2.0.a1/Prupe.1G511200_v2.0.a1/Prupe.2G013000_v2.0.a1/Prupe.2G256100_v2.0.a1/Prupe.2G320200_v2.0.a1/Prupe.2G320300_v2.0.a1/Prupe.4G234800_v2.0.a1/Prupe.5G190100_v2.0.a1/Prupe.5G223100_v2.0.a1/Prupe.6G007500_v2.0.a1/Prupe.6G283700_v2.0.a1/Prupe.7G025000_v2.0.a1/Prupe.7G039800_v2.0.a1/Prupe.7G039900_v2.0.a1/Prupe.7G040100_v2.0.a1	15	5	10
Biological process	GO:0006875	cellular metal ion homeostasis	14/705	101/12741	0.0012951	0.0490559	0.0462513	Prupe.1G511200_v2.0.a1/Prupe.2G013000_v2.0.a1/Prupe.2G256100_v2.0.a1/Prupe.2G320200_v2.0.a1/Prupe.2G320300_v2.0.a1/Prupe.4G234800_v2.0.a1/Prupe.5G190100_v2.0.a1/Prupe.5G223100_v2.0.a1/Prupe.6G007500_v2.0.a1/Prupe.6G283700_v2.0.a1/Prupe.7G025000_v2.0.a1/Prupe.7G039800_v2.0.a1/Prupe.7G039900_v2.0.a1/Prupe.7G040100_v2.0.a1	14	5	9
Biological process	GO:0042493	response to drug	41/705	454/12741	0.00134134	0.0495975	0.0467619	Prupe.1G039200_v2.0.a1/Prupe.1G048000_v2.0.a1/Prupe.1G090300_v2.0.a1/Prupe.1G214900_v2.0.a1/Prupe.1G220700_v2.0.a1/Prupe.1G320500_v2.0.a1/Prupe.1G372100_v2.0.a1/Prupe.1G384800_v2.0.a1/Prupe.1G416400_v2.0.a1/Prupe.1G454300_v2.0.a1/Prupe.1G509100_v2.0.a1/Prupe.1G525200_v2.0.a1/Prupe.1G551400_v2.0.a1/Prupe.2G013000_v2.0.a1/Prupe.2G051800_v2.0.a1/Prupe.2G181700_v2.0.a1/Prupe.2G192100_v2.0.a1/Prupe.2G…	41	14	27
Biological process	GO:0034637	cellular carbohydrate biosynthetic process	20/705	174/12741	0.00152402	0.0550418	0.0518949	Prupe.1G033700_v2.0.a1/Prupe.1G033900_v2.0.a1/Prupe.1G095500_v2.0.a1/Prupe.1G483200_v2.0.a1/Prupe.1G513800_v2.0.a1/Prupe.1G516400_v2.0.a1/Prupe.1G547100_v2.0.a1/Prupe.1G560800_v2.0.a1/Prupe.2G003400_v2.0.a1/Prupe.2G251900_v2.0.a1/Prupe.2G277800_v2.0.a1/Prupe.3G113100_v2.0.a1/Prupe.3G214200_v2.0.a1/Prupe.4G129800_v2.0.a1/Prupe.5G051000_v2.0.a1/Prupe.5G176400_v2.0.a1/Prupe.6G182400_v2.0.a1/Prupe.7G…	20	6	14
Biological process	GO:0015893	drug transport	11/705	71/12741	0.00168822	0.0595863	0.0561796	Prupe.1G090300_v2.0.a1/Prupe.1G320500_v2.0.a1/Prupe.1G384800_v2.0.a1/Prupe.1G454300_v2.0.a1/Prupe.1G525200_v2.0.a1/Prupe.3G180900_v2.0.a1/Prupe.4G022000_v2.0.a1/Prupe.5G138000_v2.0.a1/Prupe.7G125900_v2.0.a1/Prupe.7G235300_v2.0.a1/Prupe.8G225600_v2.0.a1	11	4	7
Biological process	GO:0006873	cellular ion homeostasis	16/705	128/12741	0.00184738	0.0637552	0.0601101	Prupe.1G109900_v2.0.a1/Prupe.1G511200_v2.0.a1/Prupe.2G013000_v2.0.a1/Prupe.2G256100_v2.0.a1/Prupe.2G320200_v2.0.a1/Prupe.2G320300_v2.0.a1/Prupe.3G310500_v2.0.a1/Prupe.4G234800_v2.0.a1/Prupe.5G190100_v2.0.a1/Prupe.5G223100_v2.0.a1/Prupe.6G007500_v2.0.a1/Prupe.6G283700_v2.0.a1/Prupe.7G025000_v2.0.a1/Prupe.7G039800_v2.0.a1/Prupe.7G039900_v2.0.a1/Prupe.7G040100_v2.0.a1	16	5	11
Biological process	GO:0005985	sucrose metabolic process	6/705	25/12741	0.00201125	0.0679015	0.0640194	Prupe.1G483200_v2.0.a1/Prupe.1G516400_v2.0.a1/Prupe.1G560800_v2.0.a1/Prupe.3G014100_v2.0.a1/Prupe.5G241700_v2.0.a1/Prupe.7G089300_v2.0.a1	6	0	6
Biological process	GO:0010359	regulation of anion channel activity	4/705	11/12741	0.00224318	0.0741203	0.0698826	Prupe.2G048900_v2.0.a1/Prupe.2G279600_v2.0.a1/Prupe.3G207800_v2.0.a1/Prupe.4G076500_v2.0.a1	4	3	1
Biological process	GO:0010030	positive regulation of seed germination	5/705	18/12741	0.00239596	0.0775192	0.0730872	Prupe.1G021400_v2.0.a1/Prupe.1G021600_v2.0.a1/Prupe.1G021800_v2.0.a1/Prupe.6G211600_v2.0.a1/Prupe.8G150600_v2.0.a1	5	1	4
Biological process	GO:0030003	cellular cation homeostasis	15/705	120/12741	0.00253027	0.0789385	0.0744254	Prupe.1G109900_v2.0.a1/Prupe.1G511200_v2.0.a1/Prupe.2G013000_v2.0.a1/Prupe.2G256100_v2.0.a1/Prupe.2G320200_v2.0.a1/Prupe.2G320300_v2.0.a1/Prupe.4G234800_v2.0.a1/Prupe.5G190100_v2.0.a1/Prupe.5G223100_v2.0.a1/Prupe.6G007500_v2.0.a1/Prupe.6G283700_v2.0.a1/Prupe.7G025000_v2.0.a1/Prupe.7G039800_v2.0.a1/Prupe.7G039900_v2.0.a1/Prupe.7G040100_v2.0.a1	15	5	10
Biological process	GO:0055072	iron ion homeostasis	8/705	44/12741	0.00254148	0.0789385	0.0744254	Prupe.2G013000_v2.0.a1/Prupe.2G256100_v2.0.a1/Prupe.5G190100_v2.0.a1/Prupe.5G223100_v2.0.a1/Prupe.6G283700_v2.0.a1/Prupe.7G039800_v2.0.a1/Prupe.7G039900_v2.0.a1/Prupe.7G040100_v2.0.a1	8	2	6
Biological process	GO:0009070	serine family amino acid biosynthetic process	7/705	35/12741	0.00266194	0.0810586	0.0764243	Prupe.1G539400_v2.0.a1/Prupe.2G172800_v2.0.a1/Prupe.3G168100_v2.0.a1/Prupe.6G221200_v2.0.a1/Prupe.7G180700_v2.0.a1/Prupe.8G007000_v2.0.a1/Prupe.I005500_v2.0.a1	7	4	3
Biological process	GO:0010218	response to far red light	8/705	45/12741	0.00294424	0.087931	0.0829037	Prupe.1G021400_v2.0.a1/Prupe.1G021600_v2.0.a1/Prupe.1G021800_v2.0.a1/Prupe.1G134800_v2.0.a1/Prupe.2G248900_v2.0.a1/Prupe.2G307500_v2.0.a1/Prupe.3G239900_v2.0.a1/Prupe.7G195500_v2.0.a1	8	1	7
Biological process	GO:0031668	cellular response to extracellular stimulus	17/705	147/12741	0.0031253	0.0898812	0.0847424	Prupe.1G002700_v2.0.a1/Prupe.1G113100_v2.0.a1/Prupe.1G301900_v2.0.a1/Prupe.1G319000_v2.0.a1/Prupe.2G013000_v2.0.a1/Prupe.2G137300_v2.0.a1/Prupe.2G322300_v2.0.a1/Prupe.3G052000_v2.0.a1/Prupe.4G121100_v2.0.a1/Prupe.5G138000_v2.0.a1/Prupe.5G190100_v2.0.a1/Prupe.5G223100_v2.0.a1/Prupe.7G039800_v2.0.a1/Prupe.7G039900_v2.0.a1/Prupe.7G040100_v2.0.a1/Prupe.8G254200_v2.0.a1/Prupe.I001000_v2.0.a1	17	3	14
Biological process	GO:0055082	cellular chemical homeostasis	17/705	147/12741	0.0031253	0.0898812	0.0847424	Prupe.1G109900_v2.0.a1/Prupe.1G511200_v2.0.a1/Prupe.2G013000_v2.0.a1/Prupe.2G256100_v2.0.a1/Prupe.2G320200_v2.0.a1/Prupe.2G320300_v2.0.a1/Prupe.3G310500_v2.0.a1/Prupe.4G092900_v2.0.a1/Prupe.4G234800_v2.0.a1/Prupe.5G190100_v2.0.a1/Prupe.5G223100_v2.0.a1/Prupe.6G007500_v2.0.a1/Prupe.6G283700_v2.0.a1/Prupe.7G025000_v2.0.a1/Prupe.7G039800_v2.0.a1/Prupe.7G039900_v2.0.a1/Prupe.7G040100_v2.0.a1	17	5	12
Biological process	GO:0006855	drug transmembrane transport	9/705	56/12741	0.00337394	0.0952679	0.0898212	Prupe.1G090300_v2.0.a1/Prupe.1G320500_v2.0.a1/Prupe.1G384800_v2.0.a1/Prupe.1G525200_v2.0.a1/Prupe.3G180900_v2.0.a1/Prupe.4G022000_v2.0.a1/Prupe.7G125900_v2.0.a1/Prupe.7G235300_v2.0.a1/Prupe.8G225600_v2.0.a1	9	4	5
Biological process	GO:0051187	cofactor catabolic process	12/705	89/12741	0.0035393	0.0973111	0.0917475	Prupe.2G260800_v2.0.a1/Prupe.4G056100_v2.0.a1/Prupe.4G186300_v2.0.a1/Prupe.5G011400_v2.0.a1/Prupe.5G044000_v2.0.a1/Prupe.6G030800_v2.0.a1/Prupe.6G143300_v2.0.a1/Prupe.6G176700_v2.0.a1/Prupe.6G289400_v2.0.a1/Prupe.7G079100_v2.0.a1/Prupe.7G157100_v2.0.a1/Prupe.7G216500_v2.0.a1	12	2	10
Biological process	GO:0015979	photosynthesis	20/705	187/12741	0.00357162	0.0973111	0.0917475	Prupe.1G021400_v2.0.a1/Prupe.1G021600_v2.0.a1/Prupe.1G021800_v2.0.a1/Prupe.1G406000_v2.0.a1/Prupe.1G497100_v2.0.a1/Prupe.1G560800_v2.0.a1/Prupe.2G229200_v2.0.a1/Prupe.2G248900_v2.0.a1/Prupe.2G307500_v2.0.a1/Prupe.3G004100_v2.0.a1/Prupe.3G011900_v2.0.a1/Prupe.3G210500_v2.0.a1/Prupe.4G185700_v2.0.a1/Prupe.4G213200_v2.0.a1/Prupe.6G012000_v2.0.a1/Prupe.6G341500_v2.0.a1/Prupe.7G195500_v2.0.a1/Prupe.7G…	20	3	17
Biological process	GO:1901568	fatty acid derivative metabolic process	9/705	57/12741	0.00381465	0.10214	0.0963008	Prupe.2G005500_v2.0.a1/Prupe.2G112600_v2.0.a1/Prupe.2G112800_v2.0.a1/Prupe.2G112900_v2.0.a1/Prupe.3G007200_v2.0.a1/Prupe.4G078900_v2.0.a1/Prupe.5G102600_v2.0.a1/Prupe.7G117600_v2.0.a1/Prupe.8G271200_v2.0.a1	9	2	7
Biological process	GO:0071491	cellular response to red light	4/705	13/12741	0.00444754	0.117068	0.110375	Prupe.1G021400_v2.0.a1/Prupe.1G021600_v2.0.a1/Prupe.1G021800_v2.0.a1/Prupe.1G261500_v2.0.a1	4	0	4
Biological process	GO:0009862	systemic acquired resistance, salicylic acid mediated signaling pathway	5/705	21/12741	0.00495769	0.128322	0.120985	Prupe.1G509100_v2.0.a1/Prupe.2G265000_v2.0.a1/Prupe.7G141000_v2.0.a1/Prupe.7G141200_v2.0.a1/Prupe.7G142200_v2.0.a1	5	1	4
Biological process	GO:0048878	chemical homeostasis	29/705	316/12741	0.00516017	0.131373	0.123862	Prupe.1G078700_v2.0.a1/Prupe.1G109900_v2.0.a1/Prupe.1G403000_v2.0.a1/Prupe.1G500500_v2.0.a1/Prupe.1G511200_v2.0.a1/Prupe.2G004500_v2.0.a1/Prupe.2G013000_v2.0.a1/Prupe.2G256100_v2.0.a1/Prupe.2G320200_v2.0.a1/Prupe.2G320300_v2.0.a1/Prupe.3G164900_v2.0.a1/Prupe.3G271700_v2.0.a1/Prupe.3G310500_v2.0.a1/Prupe.4G092900_v2.0.a1/Prupe.4G234800_v2.0.a1/Prupe.5G190100_v2.0.a1/Prupe.5G223100_v2.0.a1/Prupe.6G…	29	7	22
Biological process	GO:0071496	cellular response to external stimulus	17/705	155/12741	0.00538034	0.132039	0.12449	Prupe.1G002700_v2.0.a1/Prupe.1G113100_v2.0.a1/Prupe.1G301900_v2.0.a1/Prupe.1G319000_v2.0.a1/Prupe.2G013000_v2.0.a1/Prupe.2G137300_v2.0.a1/Prupe.2G322300_v2.0.a1/Prupe.3G052000_v2.0.a1/Prupe.4G121100_v2.0.a1/Prupe.5G138000_v2.0.a1/Prupe.5G190100_v2.0.a1/Prupe.5G223100_v2.0.a1/Prupe.7G039800_v2.0.a1/Prupe.7G039900_v2.0.a1/Prupe.7G040100_v2.0.a1/Prupe.8G254200_v2.0.a1/Prupe.I001000_v2.0.a1	17	3	14
Biological process	GO:0044262	cellular carbohydrate metabolic process	29/705	317/12741	0.00539107	0.132039	0.12449	Prupe.1G033700_v2.0.a1/Prupe.1G033900_v2.0.a1/Prupe.1G069800_v2.0.a1/Prupe.1G095500_v2.0.a1/Prupe.1G258400_v2.0.a1/Prupe.1G343000_v2.0.a1/Prupe.1G483200_v2.0.a1/Prupe.1G513800_v2.0.a1/Prupe.1G516400_v2.0.a1/Prupe.1G547100_v2.0.a1/Prupe.1G560800_v2.0.a1/Prupe.2G003400_v2.0.a1/Prupe.2G251900_v2.0.a1/Prupe.2G277800_v2.0.a1/Prupe.3G014100_v2.0.a1/Prupe.3G113100_v2.0.a1/Prupe.3G214200_v2.0.a1/Prupe.3G…	29	9	20
Biological process	GO:0009991	response to extracellular stimulus	19/705	181/12741	0.00544142	0.132039	0.12449	Prupe.1G002700_v2.0.a1/Prupe.1G113100_v2.0.a1/Prupe.1G301900_v2.0.a1/Prupe.1G319000_v2.0.a1/Prupe.2G013000_v2.0.a1/Prupe.2G137300_v2.0.a1/Prupe.2G322300_v2.0.a1/Prupe.3G052000_v2.0.a1/Prupe.3G239900_v2.0.a1/Prupe.3G308200_v2.0.a1/Prupe.4G121100_v2.0.a1/Prupe.5G138000_v2.0.a1/Prupe.5G190100_v2.0.a1/Prupe.5G223100_v2.0.a1/Prupe.7G039800_v2.0.a1/Prupe.7G039900_v2.0.a1/Prupe.7G040100_v2.0.a1/Prupe.8G…	19	3	16
Biological process	GO:0042737	drug catabolic process	18/705	169/12741	0.00578172	0.132164	0.124608	Prupe.1G080700_v2.0.a1/Prupe.1G178400_v2.0.a1/Prupe.1G330800_v2.0.a1/Prupe.2G211800_v2.0.a1/Prupe.2G260800_v2.0.a1/Prupe.2G319600_v2.0.a1/Prupe.4G056100_v2.0.a1/Prupe.4G186300_v2.0.a1/Prupe.5G011400_v2.0.a1/Prupe.5G044000_v2.0.a1/Prupe.6G235400_v2.0.a1/Prupe.6G289400_v2.0.a1/Prupe.6G318500_v2.0.a1/Prupe.7G079100_v2.0.a1/Prupe.7G218400_v2.0.a1/Prupe.8G066900_v2.0.a1/Prupe.8G174900_v2.0.a1/Prupe.8G…	18	4	14
Biological process	GO:0009751	response to salicylic acid	21/705	209/12741	0.00594226	0.132164	0.124608	Prupe.1G039200_v2.0.a1/Prupe.1G048000_v2.0.a1/Prupe.1G214900_v2.0.a1/Prupe.1G220700_v2.0.a1/Prupe.1G416400_v2.0.a1/Prupe.1G509100_v2.0.a1/Prupe.1G551400_v2.0.a1/Prupe.2G192100_v2.0.a1/Prupe.2G227100_v2.0.a1/Prupe.2G265000_v2.0.a1/Prupe.2G319600_v2.0.a1/Prupe.3G042300_v2.0.a1/Prupe.3G154700_v2.0.a1/Prupe.3G239900_v2.0.a1/Prupe.4G078900_v2.0.a1/Prupe.4G092900_v2.0.a1/Prupe.6G222100_v2.0.a1/Prupe.7G…	21	6	15
Biological process	GO:0022898	regulation of transmembrane transporter activity	4/705	14/12741	0.00595717	0.132164	0.124608	Prupe.2G048900_v2.0.a1/Prupe.2G279600_v2.0.a1/Prupe.3G207800_v2.0.a1/Prupe.4G076500_v2.0.a1	4	3	1
Biological process	GO:0032409	regulation of transporter activity	4/705	14/12741	0.00595717	0.132164	0.124608	Prupe.2G048900_v2.0.a1/Prupe.2G279600_v2.0.a1/Prupe.3G207800_v2.0.a1/Prupe.4G076500_v2.0.a1	4	3	1
Biological process	GO:0032412	regulation of ion transmembrane transporter activity	4/705	14/12741	0.00595717	0.132164	0.124608	Prupe.2G048900_v2.0.a1/Prupe.2G279600_v2.0.a1/Prupe.3G207800_v2.0.a1/Prupe.4G076500_v2.0.a1	4	3	1
Biological process	GO:1903959	regulation of anion transmembrane transport	4/705	14/12741	0.00595717	0.132164	0.124608	Prupe.2G048900_v2.0.a1/Prupe.2G279600_v2.0.a1/Prupe.3G207800_v2.0.a1/Prupe.4G076500_v2.0.a1	4	3	1
Biological process	GO:0055065	metal ion homeostasis	16/705	145/12741	0.00642779	0.139893	0.131895	Prupe.1G078700_v2.0.a1/Prupe.1G511200_v2.0.a1/Prupe.2G013000_v2.0.a1/Prupe.2G256100_v2.0.a1/Prupe.2G320200_v2.0.a1/Prupe.2G320300_v2.0.a1/Prupe.3G164900_v2.0.a1/Prupe.4G234800_v2.0.a1/Prupe.5G190100_v2.0.a1/Prupe.5G223100_v2.0.a1/Prupe.6G007500_v2.0.a1/Prupe.6G283700_v2.0.a1/Prupe.7G025000_v2.0.a1/Prupe.7G039800_v2.0.a1/Prupe.7G039900_v2.0.a1/Prupe.7G040100_v2.0.a1	16	5	11
Biological process	GO:0098656	anion transmembrane transport	13/705	108/12741	0.00656129	0.139893	0.131895	Prupe.1G177200_v2.0.a1/Prupe.1G491000_v2.0.a1/Prupe.1G491300_v2.0.a1/Prupe.1G500500_v2.0.a1/Prupe.2G048900_v2.0.a1/Prupe.2G279600_v2.0.a1/Prupe.3G207000_v2.0.a1/Prupe.3G207800_v2.0.a1/Prupe.4G076500_v2.0.a1/Prupe.6G249600_v2.0.a1/Prupe.8G173800_v2.0.a1/Prupe.8G224400_v2.0.a1/Prupe.8G225600_v2.0.a1	13	9	4
Biological process	GO:1901615	organic hydroxy compound metabolic process	23/705	238/12741	0.00657578	0.139893	0.131895	Prupe.1G343000_v2.0.a1/Prupe.1G449600_v2.0.a1/Prupe.2G004500_v2.0.a1/Prupe.2G066100_v2.0.a1/Prupe.2G066400_v2.0.a1/Prupe.2G319600_v2.0.a1/Prupe.3G178500_v2.0.a1/Prupe.3G180900_v2.0.a1/Prupe.3G194800_v2.0.a1/Prupe.3G310500_v2.0.a1/Prupe.6G058100_v2.0.a1/Prupe.6G068700_v2.0.a1/Prupe.6G072400_v2.0.a1/Prupe.6G166100_v2.0.a1/Prupe.6G172800_v2.0.a1/Prupe.6G211600_v2.0.a1/Prupe.6G277500_v2.0.a1/Prupe.7G…	23	7	16
Biological process	GO:0031669	cellular response to nutrient levels	14/705	121/12741	0.00693586	0.145559	0.137237	Prupe.1G002700_v2.0.a1/Prupe.1G301900_v2.0.a1/Prupe.2G013000_v2.0.a1/Prupe.2G137300_v2.0.a1/Prupe.2G322300_v2.0.a1/Prupe.3G052000_v2.0.a1/Prupe.4G121100_v2.0.a1/Prupe.5G138000_v2.0.a1/Prupe.5G190100_v2.0.a1/Prupe.5G223100_v2.0.a1/Prupe.7G039800_v2.0.a1/Prupe.7G039900_v2.0.a1/Prupe.7G040100_v2.0.a1/Prupe.8G254200_v2.0.a1	14	1	13
Biological process	GO:0009267	cellular response to starvation	13/705	109/12741	0.00708471	0.146701	0.138313	Prupe.1G002700_v2.0.a1/Prupe.1G301900_v2.0.a1/Prupe.2G013000_v2.0.a1/Prupe.2G137300_v2.0.a1/Prupe.2G322300_v2.0.a1/Prupe.3G052000_v2.0.a1/Prupe.4G121100_v2.0.a1/Prupe.5G190100_v2.0.a1/Prupe.5G223100_v2.0.a1/Prupe.7G039800_v2.0.a1/Prupe.7G039900_v2.0.a1/Prupe.7G040100_v2.0.a1/Prupe.8G254200_v2.0.a1	13	1	12
Biological process	GO:0034220	ion transmembrane transport	22/705	228/12741	0.00789008	0.159134	0.150035	Prupe.1G177200_v2.0.a1/Prupe.1G491000_v2.0.a1/Prupe.1G491300_v2.0.a1/Prupe.1G500500_v2.0.a1/Prupe.2G048900_v2.0.a1/Prupe.2G213600_v2.0.a1/Prupe.2G229500_v2.0.a1/Prupe.2G279600_v2.0.a1/Prupe.3G164900_v2.0.a1/Prupe.3G207000_v2.0.a1/Prupe.3G207800_v2.0.a1/Prupe.4G076500_v2.0.a1/Prupe.6G058300_v2.0.a1/Prupe.6G221800_v2.0.a1/Prupe.6G237000_v2.0.a1/Prupe.6G249600_v2.0.a1/Prupe.6G296700_v2.0.a1/Prupe.7G…	22	9	13
Biological process	GO:0050801	ion homeostasis	22/705	228/12741	0.00789008	0.159134	0.150035	Prupe.1G078700_v2.0.a1/Prupe.1G109900_v2.0.a1/Prupe.1G403000_v2.0.a1/Prupe.1G500500_v2.0.a1/Prupe.1G511200_v2.0.a1/Prupe.2G013000_v2.0.a1/Prupe.2G256100_v2.0.a1/Prupe.2G320200_v2.0.a1/Prupe.2G320300_v2.0.a1/Prupe.3G164900_v2.0.a1/Prupe.3G310500_v2.0.a1/Prupe.4G234800_v2.0.a1/Prupe.5G190100_v2.0.a1/Prupe.5G223100_v2.0.a1/Prupe.6G007500_v2.0.a1/Prupe.6G249600_v2.0.a1/Prupe.6G283700_v2.0.a1/Prupe.7G…	22	7	15
Biological process	GO:0006778	porphyrin-containing compound metabolic process	11/705	89/12741	0.00982358	0.191884	0.180913	Prupe.1G021400_v2.0.a1/Prupe.1G021600_v2.0.a1/Prupe.1G021800_v2.0.a1/Prupe.1G541100_v2.0.a1/Prupe.2G005900_v2.0.a1/Prupe.4G041200_v2.0.a1/Prupe.4G185700_v2.0.a1/Prupe.6G030800_v2.0.a1/Prupe.6G143300_v2.0.a1/Prupe.7G157100_v2.0.a1/Prupe.8G086500_v2.0.a1	11	2	9
Biological process	GO:0071470	cellular response to osmotic stress	7/705	44/12741	0.00986791	0.191884	0.180913	Prupe.1G220700_v2.0.a1/Prupe.2G307500_v2.0.a1/Prupe.4G121100_v2.0.a1/Prupe.6G318400_v2.0.a1/Prupe.7G172600_v2.0.a1/Prupe.8G263800_v2.0.a1/Prupe.I001000_v2.0.a1	7	3	4
Biological process	GO:0044070	regulation of anion transport	4/705	16/12741	0.0099171	0.191884	0.180913	Prupe.2G048900_v2.0.a1/Prupe.2G279600_v2.0.a1/Prupe.3G207800_v2.0.a1/Prupe.4G076500_v2.0.a1	4	3	1
Biological process	GO:0006749	glutathione metabolic process	6/705	34/12741	0.0100081	0.191884	0.180913	Prupe.1G039900_v2.0.a1/Prupe.1G264700_v2.0.a1/Prupe.1G264900_v2.0.a1/Prupe.2G227100_v2.0.a1/Prupe.6G176700_v2.0.a1/Prupe.7G216500_v2.0.a1	6	2	4
Biological process	GO:0042592	homeostatic process	38/705	467/12741	0.0109464	0.207314	0.195461	Prupe.1G078700_v2.0.a1/Prupe.1G109900_v2.0.a1/Prupe.1G265600_v2.0.a1/Prupe.1G403000_v2.0.a1/Prupe.1G500500_v2.0.a1/Prupe.1G511200_v2.0.a1/Prupe.1G514500_v2.0.a1/Prupe.2G004500_v2.0.a1/Prupe.2G013000_v2.0.a1/Prupe.2G256100_v2.0.a1/Prupe.2G320200_v2.0.a1/Prupe.2G320300_v2.0.a1/Prupe.3G071000_v2.0.a1/Prupe.3G164900_v2.0.a1/Prupe.3G271700_v2.0.a1/Prupe.3G310500_v2.0.a1/Prupe.4G029100_v2.0.a1/Prupe.4G…	38	10	28
Biological process	GO:0009637	response to blue light	9/705	67/12741	0.01112	0.208065	0.19617	Prupe.1G021400_v2.0.a1/Prupe.1G021600_v2.0.a1/Prupe.1G021800_v2.0.a1/Prupe.1G048000_v2.0.a1/Prupe.1G267300_v2.0.a1/Prupe.2G248900_v2.0.a1/Prupe.2G307500_v2.0.a1/Prupe.3G239900_v2.0.a1/Prupe.7G195500_v2.0.a1	9	2	7
Biological process	GO:0071214	cellular response to abiotic stimulus	18/705	181/12741	0.011478	0.208174	0.196272	Prupe.1G021400_v2.0.a1/Prupe.1G021600_v2.0.a1/Prupe.1G021800_v2.0.a1/Prupe.1G113100_v2.0.a1/Prupe.1G134800_v2.0.a1/Prupe.1G208500_v2.0.a1/Prupe.1G220700_v2.0.a1/Prupe.1G261500_v2.0.a1/Prupe.1G319000_v2.0.a1/Prupe.2G249800_v2.0.a1/Prupe.2G307500_v2.0.a1/Prupe.4G013500_v2.0.a1/Prupe.4G121100_v2.0.a1/Prupe.5G076700_v2.0.a1/Prupe.6G318400_v2.0.a1/Prupe.7G172600_v2.0.a1/Prupe.8G263800_v2.0.a1/Prupe.I0…	18	6	12
Biological process	GO:0104004	cellular response to environmental stimulus	18/705	181/12741	0.011478	0.208174	0.196272	Prupe.1G021400_v2.0.a1/Prupe.1G021600_v2.0.a1/Prupe.1G021800_v2.0.a1/Prupe.1G113100_v2.0.a1/Prupe.1G134800_v2.0.a1/Prupe.1G208500_v2.0.a1/Prupe.1G220700_v2.0.a1/Prupe.1G261500_v2.0.a1/Prupe.1G319000_v2.0.a1/Prupe.2G249800_v2.0.a1/Prupe.2G307500_v2.0.a1/Prupe.4G013500_v2.0.a1/Prupe.4G121100_v2.0.a1/Prupe.5G076700_v2.0.a1/Prupe.6G318400_v2.0.a1/Prupe.7G172600_v2.0.a1/Prupe.8G263800_v2.0.a1/Prupe.I0…	18	6	12
Biological process	GO:0006714	sesquiterpenoid metabolic process	6/705	35/12741	0.011528	0.208174	0.196272	Prupe.2G004500_v2.0.a1/Prupe.3G194800_v2.0.a1/Prupe.5G131200_v2.0.a1/Prupe.6G072400_v2.0.a1/Prupe.8G125800_v2.0.a1/Prupe.8G233300_v2.0.a1	6	1	5
Biological process	GO:0031667	response to nutrient levels	16/705	155/12741	0.011908	0.212565	0.200412	Prupe.1G002700_v2.0.a1/Prupe.1G301900_v2.0.a1/Prupe.2G013000_v2.0.a1/Prupe.2G137300_v2.0.a1/Prupe.2G322300_v2.0.a1/Prupe.3G052000_v2.0.a1/Prupe.3G239900_v2.0.a1/Prupe.3G308200_v2.0.a1/Prupe.4G121100_v2.0.a1/Prupe.5G138000_v2.0.a1/Prupe.5G190100_v2.0.a1/Prupe.5G223100_v2.0.a1/Prupe.7G039800_v2.0.a1/Prupe.7G039900_v2.0.a1/Prupe.7G040100_v2.0.a1/Prupe.8G254200_v2.0.a1	16	1	15
Biological process	GO:0033013	tetrapyrrole metabolic process	11/705	92/12741	0.0124637	0.218712	0.206208	Prupe.1G021400_v2.0.a1/Prupe.1G021600_v2.0.a1/Prupe.1G021800_v2.0.a1/Prupe.1G541100_v2.0.a1/Prupe.2G005900_v2.0.a1/Prupe.4G041200_v2.0.a1/Prupe.4G185700_v2.0.a1/Prupe.6G030800_v2.0.a1/Prupe.6G143300_v2.0.a1/Prupe.7G157100_v2.0.a1/Prupe.8G086500_v2.0.a1	11	2	9
Biological process	GO:0010025	wax biosynthetic process	7/705	46/12741	0.012534	0.218712	0.206208	Prupe.2G112600_v2.0.a1/Prupe.2G112800_v2.0.a1/Prupe.2G112900_v2.0.a1/Prupe.3G007200_v2.0.a1/Prupe.4G078900_v2.0.a1/Prupe.7G117600_v2.0.a1/Prupe.8G271200_v2.0.a1	7	1	6
Biological process	GO:0009835	fruit ripening	5/705	26/12741	0.0127554	0.220102	0.207518	Prupe.1G284900_v2.0.a1/Prupe.2G172800_v2.0.a1/Prupe.5G164000_v2.0.a1/Prupe.5G164100_v2.0.a1/Prupe.6G202500_v2.0.a1	5	2	3
Biological process	GO:0014070	response to organic cyclic compound	28/705	325/12741	0.0133874	0.228468	0.215406	Prupe.1G039200_v2.0.a1/Prupe.1G048000_v2.0.a1/Prupe.1G214900_v2.0.a1/Prupe.1G220700_v2.0.a1/Prupe.1G232800_v2.0.a1/Prupe.1G327300_v2.0.a1/Prupe.1G327700_v2.0.a1/Prupe.1G328200_v2.0.a1/Prupe.1G416400_v2.0.a1/Prupe.1G509100_v2.0.a1/Prupe.1G520700_v2.0.a1/Prupe.1G551400_v2.0.a1/Prupe.2G192100_v2.0.a1/Prupe.2G227100_v2.0.a1/Prupe.2G265000_v2.0.a1/Prupe.2G319600_v2.0.a1/Prupe.3G042300_v2.0.a1/Prupe.3G…	28	6	22
Biological process	GO:0010166	wax metabolic process	7/705	47/12741	0.0140454	0.234994	0.221558	Prupe.2G112600_v2.0.a1/Prupe.2G112800_v2.0.a1/Prupe.2G112900_v2.0.a1/Prupe.3G007200_v2.0.a1/Prupe.4G078900_v2.0.a1/Prupe.7G117600_v2.0.a1/Prupe.8G271200_v2.0.a1	7	1	6
Biological process	GO:1903825	organic acid transmembrane transport	9/705	70/12741	0.0146173	0.234994	0.221558	Prupe.1G177200_v2.0.a1/Prupe.1G491000_v2.0.a1/Prupe.1G491300_v2.0.a1/Prupe.1G500500_v2.0.a1/Prupe.3G207000_v2.0.a1/Prupe.3G207800_v2.0.a1/Prupe.6G249600_v2.0.a1/Prupe.8G173800_v2.0.a1/Prupe.8G225600_v2.0.a1	9	7	2
Biological process	GO:1905039	carboxylic acid transmembrane transport	9/705	70/12741	0.0146173	0.234994	0.221558	Prupe.1G177200_v2.0.a1/Prupe.1G491000_v2.0.a1/Prupe.1G491300_v2.0.a1/Prupe.1G500500_v2.0.a1/Prupe.3G207000_v2.0.a1/Prupe.3G207800_v2.0.a1/Prupe.6G249600_v2.0.a1/Prupe.8G173800_v2.0.a1/Prupe.8G225600_v2.0.a1	9	7	2
Biological process	GO:0006949	syncytium formation	3/705	10/12741	0.0151073	0.234994	0.221558	Prupe.3G265800_v2.0.a1/Prupe.6G042000_v2.0.a1/Prupe.6G256500_v2.0.a1	3	1	2
Biological process	GO:0010117	photoprotection	3/705	10/12741	0.0151073	0.234994	0.221558	Prupe.1G021400_v2.0.a1/Prupe.1G021600_v2.0.a1/Prupe.1G021800_v2.0.a1	3	0	3
Biological process	GO:0071484	cellular response to light intensity	3/705	10/12741	0.0151073	0.234994	0.221558	Prupe.1G021400_v2.0.a1/Prupe.1G021600_v2.0.a1/Prupe.1G021800_v2.0.a1	3	0	3
Biological process	GO:0009735	response to cytokinin	15/705	146/12741	0.0151891	0.234994	0.221558	Prupe.1G039900_v2.0.a1/Prupe.1G100300_v2.0.a1/Prupe.1G261500_v2.0.a1/Prupe.1G327500_v2.0.a1/Prupe.1G416800_v2.0.a1/Prupe.1G445100_v2.0.a1/Prupe.1G494200_v2.0.a1/Prupe.4G121100_v2.0.a1/Prupe.4G156900_v2.0.a1/Prupe.4G165500_v2.0.a1/Prupe.6G161800_v2.0.a1/Prupe.6G162000_v2.0.a1/Prupe.6G341500_v2.0.a1/Prupe.7G180700_v2.0.a1/Prupe.7G245400_v2.0.a1	15	4	11
Biological process	GO:0006833	water transport	4/705	18/12741	0.0152724	0.234994	0.221558	Prupe.2G213600_v2.0.a1/Prupe.2G229500_v2.0.a1/Prupe.6G237000_v2.0.a1/Prupe.7G125900_v2.0.a1	4	0	4
Biological process	GO:0042044	fluid transport	4/705	18/12741	0.0152724	0.234994	0.221558	Prupe.2G213600_v2.0.a1/Prupe.2G229500_v2.0.a1/Prupe.6G237000_v2.0.a1/Prupe.7G125900_v2.0.a1	4	0	4
Biological process	GO:0046677	response to antibiotic	25/705	285/12741	0.0152829	0.234994	0.221558	Prupe.1G039200_v2.0.a1/Prupe.1G048000_v2.0.a1/Prupe.1G214900_v2.0.a1/Prupe.1G220700_v2.0.a1/Prupe.1G416400_v2.0.a1/Prupe.1G509100_v2.0.a1/Prupe.1G551400_v2.0.a1/Prupe.2G181700_v2.0.a1/Prupe.2G192100_v2.0.a1/Prupe.2G227100_v2.0.a1/Prupe.2G265000_v2.0.a1/Prupe.2G319600_v2.0.a1/Prupe.3G042300_v2.0.a1/Prupe.3G154700_v2.0.a1/Prupe.3G239900_v2.0.a1/Prupe.4G078900_v2.0.a1/Prupe.4G092900_v2.0.a1/Prupe.5G…	25	8	17
Biological process	GO:0019725	cellular homeostasis	24/705	271/12741	0.0155067	0.236097	0.222599	Prupe.1G109900_v2.0.a1/Prupe.1G265600_v2.0.a1/Prupe.1G511200_v2.0.a1/Prupe.1G514500_v2.0.a1/Prupe.2G013000_v2.0.a1/Prupe.2G256100_v2.0.a1/Prupe.2G320200_v2.0.a1/Prupe.2G320300_v2.0.a1/Prupe.3G310500_v2.0.a1/Prupe.4G029100_v2.0.a1/Prupe.4G092900_v2.0.a1/Prupe.4G234800_v2.0.a1/Prupe.5G190100_v2.0.a1/Prupe.5G223100_v2.0.a1/Prupe.6G007500_v2.0.a1/Prupe.6G283700_v2.0.a1/Prupe.7G025000_v2.0.a1/Prupe.7G…	24	8	16
Biological process	GO:0009069	serine family amino acid metabolic process	7/705	48/12741	0.0156827	0.236459	0.22294	Prupe.1G539400_v2.0.a1/Prupe.2G172800_v2.0.a1/Prupe.3G168100_v2.0.a1/Prupe.6G221200_v2.0.a1/Prupe.7G180700_v2.0.a1/Prupe.8G007000_v2.0.a1/Prupe.I005500_v2.0.a1	7	4	3
Biological process	GO:1901605	alpha-amino acid metabolic process	21/705	229/12741	0.0159009	0.237443	0.223868	Prupe.1G310700_v2.0.a1/Prupe.1G417100_v2.0.a1/Prupe.1G539400_v2.0.a1/Prupe.2G172800_v2.0.a1/Prupe.2G207600_v2.0.a1/Prupe.2G211800_v2.0.a1/Prupe.2G240800_v2.0.a1/Prupe.2G311700_v2.0.a1/Prupe.3G005300_v2.0.a1/Prupe.3G094600_v2.0.a1/Prupe.3G168100_v2.0.a1/Prupe.3G243500_v2.0.a1/Prupe.4G123500_v2.0.a1/Prupe.5G240300_v2.0.a1/Prupe.6G054800_v2.0.a1/Prupe.6G221200_v2.0.a1/Prupe.6G235400_v2.0.a1/Prupe.7G…	21	9	12
Biological process	GO:0010043	response to zinc ion	5/705	28/12741	0.0174037	0.255674	0.241057	Prupe.1G327300_v2.0.a1/Prupe.1G327700_v2.0.a1/Prupe.1G328200_v2.0.a1/Prupe.5G109300_v2.0.a1/Prupe.8G261500_v2.0.a1	5	1	4
Biological process	GO:1901570	fatty acid derivative biosynthetic process	7/705	49/12741	0.0174511	0.255674	0.241057	Prupe.2G112600_v2.0.a1/Prupe.2G112800_v2.0.a1/Prupe.2G112900_v2.0.a1/Prupe.3G007200_v2.0.a1/Prupe.4G078900_v2.0.a1/Prupe.7G117600_v2.0.a1/Prupe.8G271200_v2.0.a1	7	1	6
Biological process	GO:0006820	anion transport	20/705	219/12741	0.0190682	0.276756	0.260933	Prupe.1G177200_v2.0.a1/Prupe.1G266400_v2.0.a1/Prupe.1G301900_v2.0.a1/Prupe.1G308300_v2.0.a1/Prupe.1G491000_v2.0.a1/Prupe.1G491300_v2.0.a1/Prupe.1G500500_v2.0.a1/Prupe.2G048900_v2.0.a1/Prupe.2G279600_v2.0.a1/Prupe.3G207000_v2.0.a1/Prupe.3G207800_v2.0.a1/Prupe.4G076500_v2.0.a1/Prupe.4G277700_v2.0.a1/Prupe.5G110600_v2.0.a1/Prupe.5G138000_v2.0.a1/Prupe.5G164500_v2.0.a1/Prupe.6G249600_v2.0.a1/Prupe.8G…	20	10	10
Biological process	GO:0003333	amino acid transmembrane transport	7/705	50/12741	0.0193553	0.278322	0.262409	Prupe.1G177200_v2.0.a1/Prupe.1G491000_v2.0.a1/Prupe.1G491300_v2.0.a1/Prupe.1G500500_v2.0.a1/Prupe.6G249600_v2.0.a1/Prupe.8G173800_v2.0.a1/Prupe.8G225600_v2.0.a1	7	5	2
Biological process	GO:0006779	porphyrin-containing compound biosynthetic process	8/705	62/12741	0.0203333	0.286285	0.269917	Prupe.1G021400_v2.0.a1/Prupe.1G021600_v2.0.a1/Prupe.1G021800_v2.0.a1/Prupe.1G541100_v2.0.a1/Prupe.2G005900_v2.0.a1/Prupe.4G041200_v2.0.a1/Prupe.4G185700_v2.0.a1/Prupe.8G086500_v2.0.a1	8	2	6
Biological process	GO:0006081	cellular aldehyde metabolic process	9/705	74/12741	0.0204621	0.286285	0.269917	Prupe.1G449600_v2.0.a1/Prupe.1G519700_v2.0.a1/Prupe.6G008300_v2.0.a1/Prupe.6G008600_v2.0.a1/Prupe.6G265900_v2.0.a1/Prupe.6G267000_v2.0.a1/Prupe.6G277500_v2.0.a1/Prupe.6G341500_v2.0.a1/Prupe.8G063500_v2.0.a1	9	4	5
Biological process	GO:0017001	antibiotic catabolic process	9/705	74/12741	0.0204621	0.286285	0.269917	Prupe.2G260800_v2.0.a1/Prupe.2G319600_v2.0.a1/Prupe.4G056100_v2.0.a1/Prupe.4G186300_v2.0.a1/Prupe.5G011400_v2.0.a1/Prupe.5G044000_v2.0.a1/Prupe.6G289400_v2.0.a1/Prupe.7G079100_v2.0.a1/Prupe.8G066900_v2.0.a1	9	2	7
Biological process	GO:0009808	lignin metabolic process	10/705	87/12741	0.0215806	0.299238	0.282129	Prupe.1G547100_v2.0.a1/Prupe.1G580300_v2.0.a1/Prupe.1G580400_v2.0.a1/Prupe.3G194000_v2.0.a1/Prupe.5G109300_v2.0.a1/Prupe.6G161800_v2.0.a1/Prupe.6G162000_v2.0.a1/Prupe.6G267700_v2.0.a1/Prupe.8G048100_v2.0.a1/Prupe.8G261500_v2.0.a1	10	2	8
Biological process	GO:0051261	protein depolymerization	4/705	20/12741	0.0221575	0.304519	0.287108	Prupe.4G121100_v2.0.a1/Prupe.6G211700_v2.0.a1/Prupe.7G267500_v2.0.a1/Prupe.8G185400_v2.0.a1	4	1	3
Biological process	GO:0010411	xyloglucan metabolic process	5/705	30/12741	0.0230527	0.314042	0.296087	Prupe.1G069800_v2.0.a1/Prupe.1G258400_v2.0.a1/Prupe.3G280300_v2.0.a1/Prupe.4G025600_v2.0.a1/Prupe.5G027800_v2.0.a1	5	2	3
Biological process	GO:0015849	organic acid transport	12/705	114/12741	0.0236871	0.317122	0.298991	Prupe.1G177200_v2.0.a1/Prupe.1G308300_v2.0.a1/Prupe.1G491000_v2.0.a1/Prupe.1G491300_v2.0.a1/Prupe.1G500500_v2.0.a1/Prupe.3G207000_v2.0.a1/Prupe.3G207800_v2.0.a1/Prupe.4G277700_v2.0.a1/Prupe.5G110600_v2.0.a1/Prupe.6G249600_v2.0.a1/Prupe.8G173800_v2.0.a1/Prupe.8G225600_v2.0.a1	12	7	5
Biological process	GO:0046942	carboxylic acid transport	12/705	114/12741	0.0236871	0.317122	0.298991	Prupe.1G177200_v2.0.a1/Prupe.1G308300_v2.0.a1/Prupe.1G491000_v2.0.a1/Prupe.1G491300_v2.0.a1/Prupe.1G500500_v2.0.a1/Prupe.3G207000_v2.0.a1/Prupe.3G207800_v2.0.a1/Prupe.4G277700_v2.0.a1/Prupe.5G110600_v2.0.a1/Prupe.6G249600_v2.0.a1/Prupe.8G173800_v2.0.a1/Prupe.8G225600_v2.0.a1	12	7	5
Biological process	GO:0055085	transmembrane transport	34/705	432/12741	0.0241411	0.320437	0.302117	Prupe.1G021400_v2.0.a1/Prupe.1G021600_v2.0.a1/Prupe.1G021800_v2.0.a1/Prupe.1G090300_v2.0.a1/Prupe.1G177200_v2.0.a1/Prupe.1G320500_v2.0.a1/Prupe.1G384800_v2.0.a1/Prupe.1G491000_v2.0.a1/Prupe.1G491300_v2.0.a1/Prupe.1G500500_v2.0.a1/Prupe.1G525200_v2.0.a1/Prupe.2G048900_v2.0.a1/Prupe.2G213600_v2.0.a1/Prupe.2G229500_v2.0.a1/Prupe.2G279600_v2.0.a1/Prupe.3G164900_v2.0.a1/Prupe.3G180900_v2.0.a1/Prupe.3G…	34	14	20
Biological process	GO:0072330	monocarboxylic acid biosynthetic process	23/705	268/12741	0.0243903	0.321001	0.302649	Prupe.1G375700_v2.0.a1/Prupe.1G440000_v2.0.a1/Prupe.1G512500_v2.0.a1/Prupe.1G551400_v2.0.a1/Prupe.2G004500_v2.0.a1/Prupe.2G005500_v2.0.a1/Prupe.2G192100_v2.0.a1/Prupe.2G211800_v2.0.a1/Prupe.2G251200_v2.0.a1/Prupe.3G005300_v2.0.a1/Prupe.3G036900_v2.0.a1/Prupe.3G042300_v2.0.a1/Prupe.3G194800_v2.0.a1/Prupe.3G210500_v2.0.a1/Prupe.3G239900_v2.0.a1/Prupe.4G259800_v2.0.a1/Prupe.5G152000_v2.0.a1/Prupe.6G…	23	6	17
Biological process	GO:0042594	response to starvation	13/705	128/12741	0.0248105	0.323788	0.305276	Prupe.1G002700_v2.0.a1/Prupe.1G301900_v2.0.a1/Prupe.2G013000_v2.0.a1/Prupe.2G137300_v2.0.a1/Prupe.2G322300_v2.0.a1/Prupe.3G052000_v2.0.a1/Prupe.4G121100_v2.0.a1/Prupe.5G190100_v2.0.a1/Prupe.5G223100_v2.0.a1/Prupe.7G039800_v2.0.a1/Prupe.7G039900_v2.0.a1/Prupe.7G040100_v2.0.a1/Prupe.8G254200_v2.0.a1	13	1	12
Biological process	GO:0042446	hormone biosynthetic process	16/705	169/12741	0.0250694	0.32444	0.305891	Prupe.1G367500_v2.0.a1/Prupe.2G066100_v2.0.a1/Prupe.2G066400_v2.0.a1/Prupe.3G239900_v2.0.a1/Prupe.4G026300_v2.0.a1/Prupe.5G131200_v2.0.a1/Prupe.6G056700_v2.0.a1/Prupe.6G072400_v2.0.a1/Prupe.7G129900_v2.0.a1/Prupe.7G231200_v2.0.a1/Prupe.8G125800_v2.0.a1/Prupe.8G171000_v2.0.a1/Prupe.8G174600_v2.0.a1/Prupe.8G211000_v2.0.a1/Prupe.8G233300_v2.0.a1/Prupe.8G252500_v2.0.a1	16	3	13
Biological process	GO:0009074	aromatic amino acid family catabolic process	3/705	12/12741	0.0255024	0.324632	0.306072	Prupe.2G211800_v2.0.a1/Prupe.6G235400_v2.0.a1/Prupe.8G214500_v2.0.a1	3	0	3
Biological process	GO:0043090	amino acid import	3/705	12/12741	0.0255024	0.324632	0.306072	Prupe.1G500500_v2.0.a1/Prupe.6G249600_v2.0.a1/Prupe.8G225600_v2.0.a1	3	2	1
Biological process	GO:0015994	chlorophyll metabolic process	9/705	77/12741	0.0258345	0.326187	0.307538	Prupe.1G021400_v2.0.a1/Prupe.1G021600_v2.0.a1/Prupe.1G021800_v2.0.a1/Prupe.1G541100_v2.0.a1/Prupe.4G041200_v2.0.a1/Prupe.4G185700_v2.0.a1/Prupe.6G030800_v2.0.a1/Prupe.6G143300_v2.0.a1/Prupe.7G157100_v2.0.a1	9	1	8
Biological process	GO:0071483	cellular response to blue light	4/705	21/12741	0.0262045	0.32819	0.309427	Prupe.1G021400_v2.0.a1/Prupe.1G021600_v2.0.a1/Prupe.1G021800_v2.0.a1/Prupe.2G307500_v2.0.a1	4	0	4
Biological process	GO:0018958	phenol-containing compound metabolic process	6/705	42/12741	0.0269215	0.334473	0.31535	Prupe.2G319600_v2.0.a1/Prupe.3G180900_v2.0.a1/Prupe.6G211600_v2.0.a1/Prupe.7G129900_v2.0.a1/Prupe.8G066900_v2.0.a1/Prupe.8G150600_v2.0.a1	6	3	3
Biological process	GO:0098771	inorganic ion homeostasis	18/705	199/12741	0.0274669	0.337555	0.318256	Prupe.1G078700_v2.0.a1/Prupe.1G109900_v2.0.a1/Prupe.1G511200_v2.0.a1/Prupe.2G013000_v2.0.a1/Prupe.2G256100_v2.0.a1/Prupe.2G320200_v2.0.a1/Prupe.2G320300_v2.0.a1/Prupe.3G164900_v2.0.a1/Prupe.3G310500_v2.0.a1/Prupe.4G234800_v2.0.a1/Prupe.5G190100_v2.0.a1/Prupe.5G223100_v2.0.a1/Prupe.6G007500_v2.0.a1/Prupe.6G283700_v2.0.a1/Prupe.7G025000_v2.0.a1/Prupe.7G039800_v2.0.a1/Prupe.7G039900_v2.0.a1/Prupe.7G…	18	5	13
Biological process	GO:0008652	cellular amino acid biosynthetic process	16/705	171/12741	0.0276043	0.337555	0.318256	Prupe.1G310700_v2.0.a1/Prupe.1G417100_v2.0.a1/Prupe.1G539400_v2.0.a1/Prupe.2G172800_v2.0.a1/Prupe.2G240800_v2.0.a1/Prupe.2G311700_v2.0.a1/Prupe.3G005300_v2.0.a1/Prupe.3G094600_v2.0.a1/Prupe.3G168100_v2.0.a1/Prupe.6G054800_v2.0.a1/Prupe.6G166100_v2.0.a1/Prupe.6G172800_v2.0.a1/Prupe.6G221200_v2.0.a1/Prupe.7G180700_v2.0.a1/Prupe.8G007000_v2.0.a1/Prupe.I005500_v2.0.a1	16	9	7
Biological process	GO:0009627	systemic acquired resistance	7/705	54/12741	0.0284228	0.342958	0.32335	Prupe.1G090200_v2.0.a1/Prupe.1G509100_v2.0.a1/Prupe.2G265000_v2.0.a1/Prupe.3G187900_v2.0.a1/Prupe.7G141000_v2.0.a1/Prupe.7G141200_v2.0.a1/Prupe.7G142200_v2.0.a1	7	3	4
Biological process	GO:0033014	tetrapyrrole biosynthetic process	8/705	66/12741	0.0285323	0.342958	0.32335	Prupe.1G021400_v2.0.a1/Prupe.1G021600_v2.0.a1/Prupe.1G021800_v2.0.a1/Prupe.1G541100_v2.0.a1/Prupe.2G005900_v2.0.a1/Prupe.4G041200_v2.0.a1/Prupe.4G185700_v2.0.a1/Prupe.8G086500_v2.0.a1	8	2	6
Biological process	GO:0055080	cation homeostasis	17/705	186/12741	0.0288922	0.342958	0.32335	Prupe.1G078700_v2.0.a1/Prupe.1G109900_v2.0.a1/Prupe.1G511200_v2.0.a1/Prupe.2G013000_v2.0.a1/Prupe.2G256100_v2.0.a1/Prupe.2G320200_v2.0.a1/Prupe.2G320300_v2.0.a1/Prupe.3G164900_v2.0.a1/Prupe.4G234800_v2.0.a1/Prupe.5G190100_v2.0.a1/Prupe.5G223100_v2.0.a1/Prupe.6G007500_v2.0.a1/Prupe.6G283700_v2.0.a1/Prupe.7G025000_v2.0.a1/Prupe.7G039800_v2.0.a1/Prupe.7G039900_v2.0.a1/Prupe.7G040100_v2.0.a1	17	5	12
Biological process	GO:0009651	response to salt stress	36/705	469/12741	0.0289295	0.342958	0.32335	Prupe.1G039200_v2.0.a1/Prupe.1G214900_v2.0.a1/Prupe.1G264700_v2.0.a1/Prupe.1G264900_v2.0.a1/Prupe.1G267300_v2.0.a1/Prupe.1G272400_v2.0.a1/Prupe.1G513800_v2.0.a1/Prupe.1G514500_v2.0.a1/Prupe.1G551400_v2.0.a1/Prupe.2G031800_v2.0.a1/Prupe.2G104800_v2.0.a1/Prupe.2G192100_v2.0.a1/Prupe.2G307500_v2.0.a1/Prupe.2G322300_v2.0.a1/Prupe.3G042300_v2.0.a1/Prupe.3G194800_v2.0.a1/Prupe.3G236300_v2.0.a1/Prupe.3G…	36	11	25
Biological process	GO:0009696	salicylic acid metabolic process	5/705	32/12741	0.0297676	0.348853	0.328908	Prupe.2G319600_v2.0.a1/Prupe.6G211600_v2.0.a1/Prupe.7G129900_v2.0.a1/Prupe.8G066900_v2.0.a1/Prupe.8G150600_v2.0.a1	5	3	2
Biological process	GO:0006816	calcium ion transport	6/705	43/12741	0.029876	0.348853	0.328908	Prupe.2G105400_v2.0.a1/Prupe.4G056600_v2.0.a1/Prupe.6G221800_v2.0.a1/Prupe.7G008200_v2.0.a1/Prupe.7G172600_v2.0.a1/Prupe.7G184100_v2.0.a1	6	2	4
Biological process	GO:0006631	fatty acid metabolic process	20/705	230/12741	0.0302947	0.350678	0.330629	Prupe.1G275800_v2.0.a1/Prupe.1G375700_v2.0.a1/Prupe.1G440000_v2.0.a1/Prupe.1G473700_v2.0.a1/Prupe.2G005500_v2.0.a1/Prupe.2G251200_v2.0.a1/Prupe.3G005300_v2.0.a1/Prupe.3G007200_v2.0.a1/Prupe.3G011300_v2.0.a1/Prupe.3G036900_v2.0.a1/Prupe.3G078700_v2.0.a1/Prupe.3G210500_v2.0.a1/Prupe.3G239900_v2.0.a1/Prupe.3G292900_v2.0.a1/Prupe.4G259800_v2.0.a1/Prupe.5G089100_v2.0.a1/Prupe.5G152000_v2.0.a1/Prupe.5G…	20	3	17
Biological process	GO:0071236	cellular response to antibiotic	10/705	92/12741	0.030484	0.350678	0.330629	Prupe.1G048000_v2.0.a1/Prupe.1G220700_v2.0.a1/Prupe.1G509100_v2.0.a1/Prupe.2G227100_v2.0.a1/Prupe.2G265000_v2.0.a1/Prupe.3G154700_v2.0.a1/Prupe.7G141000_v2.0.a1/Prupe.7G141200_v2.0.a1/Prupe.7G142200_v2.0.a1/Prupe.I001000_v2.0.a1	10	4	6
Biological process	GO:0071446	cellular response to salicylic acid stimulus	9/705	80/12741	0.0321355	0.366959	0.345979	Prupe.1G048000_v2.0.a1/Prupe.1G220700_v2.0.a1/Prupe.1G509100_v2.0.a1/Prupe.2G227100_v2.0.a1/Prupe.2G265000_v2.0.a1/Prupe.3G154700_v2.0.a1/Prupe.7G141000_v2.0.a1/Prupe.7G141200_v2.0.a1/Prupe.7G142200_v2.0.a1	9	3	6
Biological process	GO:0016051	carbohydrate biosynthetic process	23/705	276/12741	0.0327633	0.371397	0.350163	Prupe.1G033700_v2.0.a1/Prupe.1G033900_v2.0.a1/Prupe.1G095500_v2.0.a1/Prupe.1G343000_v2.0.a1/Prupe.1G483200_v2.0.a1/Prupe.1G513800_v2.0.a1/Prupe.1G516400_v2.0.a1/Prupe.1G547100_v2.0.a1/Prupe.1G560800_v2.0.a1/Prupe.2G003400_v2.0.a1/Prupe.2G251900_v2.0.a1/Prupe.2G277800_v2.0.a1/Prupe.3G113100_v2.0.a1/Prupe.3G214200_v2.0.a1/Prupe.4G129800_v2.0.a1/Prupe.5G051000_v2.0.a1/Prupe.5G176400_v2.0.a1/Prupe.6G…	23	7	16
Biological process	GO:0009064	glutamine family amino acid metabolic process	8/705	68/12741	0.0333848	0.374743	0.353318	Prupe.2G240800_v2.0.a1/Prupe.2G311700_v2.0.a1/Prupe.3G005300_v2.0.a1/Prupe.3G094600_v2.0.a1/Prupe.3G243500_v2.0.a1/Prupe.4G123500_v2.0.a1/Prupe.5G240300_v2.0.a1/Prupe.6G054800_v2.0.a1	8	4	4
Biological process	GO:0016129	phytosteroid biosynthetic process	5/705	33/12741	0.0335411	0.374743	0.353318	Prupe.2G066100_v2.0.a1/Prupe.2G066400_v2.0.a1/Prupe.3G178500_v2.0.a1/Prupe.6G072400_v2.0.a1/Prupe.8G125800_v2.0.a1	5	0	5
Biological process	GO:0051186	cofactor metabolic process	36/705	475/12741	0.0340439	0.375478	0.354011	Prupe.1G021400_v2.0.a1/Prupe.1G021600_v2.0.a1/Prupe.1G021800_v2.0.a1/Prupe.1G039900_v2.0.a1/Prupe.1G264700_v2.0.a1/Prupe.1G264900_v2.0.a1/Prupe.1G343000_v2.0.a1/Prupe.1G458900_v2.0.a1/Prupe.1G512500_v2.0.a1/Prupe.1G539400_v2.0.a1/Prupe.1G541100_v2.0.a1/Prupe.2G005900_v2.0.a1/Prupe.2G227100_v2.0.a1/Prupe.2G260800_v2.0.a1/Prupe.3G121200_v2.0.a1/Prupe.4G041200_v2.0.a1/Prupe.4G056100_v2.0.a1/Prupe.4G…	36	7	29
Biological process	GO:0006520	cellular amino acid metabolic process	27/705	337/12741	0.0340904	0.375478	0.354011	Prupe.1G310700_v2.0.a1/Prupe.1G417100_v2.0.a1/Prupe.1G539400_v2.0.a1/Prupe.2G123100_v2.0.a1/Prupe.2G172800_v2.0.a1/Prupe.2G207600_v2.0.a1/Prupe.2G211800_v2.0.a1/Prupe.2G240800_v2.0.a1/Prupe.2G311700_v2.0.a1/Prupe.3G005300_v2.0.a1/Prupe.3G094600_v2.0.a1/Prupe.3G168100_v2.0.a1/Prupe.3G243500_v2.0.a1/Prupe.4G123500_v2.0.a1/Prupe.5G240300_v2.0.a1/Prupe.6G054800_v2.0.a1/Prupe.6G166100_v2.0.a1/Prupe.6G…	27	12	15
Biological process	GO:0006563	L-serine metabolic process	4/705	23/12741	0.0355469	0.386044	0.363973	Prupe.1G539400_v2.0.a1/Prupe.2G172800_v2.0.a1/Prupe.3G168100_v2.0.a1/Prupe.7G180700_v2.0.a1	4	3	1
Biological process	GO:0009833	plant-type primary cell wall biogenesis	4/705	23/12741	0.0355469	0.386044	0.363973	Prupe.1G033700_v2.0.a1/Prupe.1G033900_v2.0.a1/Prupe.3G214200_v2.0.a1/Prupe.8G035100_v2.0.a1	4	2	2
Biological process	GO:0006865	amino acid transport	8/705	69/12741	0.0360094	0.388351	0.366148	Prupe.1G177200_v2.0.a1/Prupe.1G491000_v2.0.a1/Prupe.1G491300_v2.0.a1/Prupe.1G500500_v2.0.a1/Prupe.4G277700_v2.0.a1/Prupe.6G249600_v2.0.a1/Prupe.8G173800_v2.0.a1/Prupe.8G225600_v2.0.a1	8	5	3
Biological process	GO:0016042	lipid catabolic process	16/705	177/12741	0.0363543	0.388685	0.366463	Prupe.1G361900_v2.0.a1/Prupe.1G440000_v2.0.a1/Prupe.3G176300_v2.0.a1/Prupe.3G208100_v2.0.a1/Prupe.3G208200_v2.0.a1/Prupe.3G208300_v2.0.a1/Prupe.3G208900_v2.0.a1/Prupe.3G310500_v2.0.a1/Prupe.4G058000_v2.0.a1/Prupe.4G058900_v2.0.a1/Prupe.4G059000_v2.0.a1/Prupe.5G198700_v2.0.a1/Prupe.6G056700_v2.0.a1/Prupe.6G072400_v2.0.a1/Prupe.8G051400_v2.0.a1/Prupe.8G125800_v2.0.a1	16	0	16
Biological process	GO:1901607	alpha-amino acid biosynthetic process	14/705	149/12741	0.0365409	0.388685	0.366463	Prupe.1G310700_v2.0.a1/Prupe.1G417100_v2.0.a1/Prupe.1G539400_v2.0.a1/Prupe.2G172800_v2.0.a1/Prupe.2G240800_v2.0.a1/Prupe.2G311700_v2.0.a1/Prupe.3G005300_v2.0.a1/Prupe.3G094600_v2.0.a1/Prupe.3G168100_v2.0.a1/Prupe.6G054800_v2.0.a1/Prupe.6G221200_v2.0.a1/Prupe.7G180700_v2.0.a1/Prupe.8G007000_v2.0.a1/Prupe.I005500_v2.0.a1	14	8	6
Biological process	GO:0006575	cellular modified amino acid metabolic process	9/705	82/12741	0.0368844	0.38967	0.367392	Prupe.1G039900_v2.0.a1/Prupe.1G264700_v2.0.a1/Prupe.1G264900_v2.0.a1/Prupe.1G458900_v2.0.a1/Prupe.1G539400_v2.0.a1/Prupe.2G227100_v2.0.a1/Prupe.6G176700_v2.0.a1/Prupe.7G136500_v2.0.a1/Prupe.7G216500_v2.0.a1	9	2	7
Biological process	GO:1901616	organic hydroxy compound catabolic process	5/705	34/12741	0.0375985	0.39453	0.371974	Prupe.1G343000_v2.0.a1/Prupe.2G319600_v2.0.a1/Prupe.6G072400_v2.0.a1/Prupe.8G066900_v2.0.a1/Prupe.8G125800_v2.0.a1	5	2	3
Biological process	GO:1901617	organic hydroxy compound biosynthetic process	14/705	150/12741	0.0383454	0.397159	0.374452	Prupe.2G004500_v2.0.a1/Prupe.2G066100_v2.0.a1/Prupe.2G066400_v2.0.a1/Prupe.3G178500_v2.0.a1/Prupe.3G180900_v2.0.a1/Prupe.3G194800_v2.0.a1/Prupe.6G058100_v2.0.a1/Prupe.6G068700_v2.0.a1/Prupe.6G072400_v2.0.a1/Prupe.6G277500_v2.0.a1/Prupe.7G129900_v2.0.a1/Prupe.7G181400_v2.0.a1/Prupe.8G125800_v2.0.a1/Prupe.8G270000_v2.0.a1	14	3	11
Biological process	GO:0006558	L-phenylalanine metabolic process	3/705	14/12741	0.038872	0.397159	0.374452	Prupe.2G211800_v2.0.a1/Prupe.6G235400_v2.0.a1/Prupe.8G214500_v2.0.a1	3	0	3
Biological process	GO:0080144	amino acid homeostasis	3/705	14/12741	0.038872	0.397159	0.374452	Prupe.1G500500_v2.0.a1/Prupe.6G249600_v2.0.a1/Prupe.8G225600_v2.0.a1	3	2	1
Biological process	GO:1902221	erythrose 4-phosphate/phosphoenolpyruvate family amino acid metabolic process	3/705	14/12741	0.038872	0.397159	0.374452	Prupe.2G211800_v2.0.a1/Prupe.6G235400_v2.0.a1/Prupe.8G214500_v2.0.a1	3	0	3
Biological process	GO:0010029	regulation of seed germination	8/705	71/12741	0.0416679	0.422943	0.398762	Prupe.1G021400_v2.0.a1/Prupe.1G021600_v2.0.a1/Prupe.1G021800_v2.0.a1/Prupe.5G076200_v2.0.a1/Prupe.5G175800_v2.0.a1/Prupe.6G211600_v2.0.a1/Prupe.8G150600_v2.0.a1/Prupe.8G244600_v2.0.a1	8	3	5
Biological process	GO:0009850	auxin metabolic process	6/705	47/12741	0.0437793	0.441489	0.416248	Prupe.6G040000_v2.0.a1/Prupe.6G056700_v2.0.a1/Prupe.7G231200_v2.0.a1/Prupe.8G211000_v2.0.a1/Prupe.8G252500_v2.0.a1/Prupe.I001000_v2.0.a1	6	4	2
Biological process	GO:0009814	defense response, incompatible interaction	14/705	153/12741	0.0441395	0.442249	0.416965	Prupe.1G090200_v2.0.a1/Prupe.1G509100_v2.0.a1/Prupe.2G181700_v2.0.a1/Prupe.2G265000_v2.0.a1/Prupe.3G078700_v2.0.a1/Prupe.3G154700_v2.0.a1/Prupe.3G187900_v2.0.a1/Prupe.4G069400_v2.0.a1/Prupe.4G069600_v2.0.a1/Prupe.6G195100_v2.0.a1/Prupe.6G239000_v2.0.a1/Prupe.7G141000_v2.0.a1/Prupe.7G141200_v2.0.a1/Prupe.7G142200_v2.0.a1	14	8	6
Biological process	GO:0010228	vegetative to reproductive phase transition of meristem	17/705	197/12741	0.0460312	0.457094	0.430961	Prupe.1G134800_v2.0.a1/Prupe.1G319000_v2.0.a1/Prupe.1G327300_v2.0.a1/Prupe.1G327700_v2.0.a1/Prupe.1G328200_v2.0.a1/Prupe.1G361100_v2.0.a1/Prupe.1G548000_v2.0.a1/Prupe.2G181700_v2.0.a1/Prupe.2G249800_v2.0.a1/Prupe.3G239900_v2.0.a1/Prupe.4G013500_v2.0.a1/Prupe.4G015400_v2.0.a1/Prupe.5G004600_v2.0.a1/Prupe.6G318400_v2.0.a1/Prupe.6G364900_v2.0.a1/Prupe.7G101800_v2.0.a1/Prupe.8G244600_v2.0.a1	17	6	11
Biological process	GO:0016128	phytosteroid metabolic process	5/705	36/12741	0.0465791	0.457094	0.430961	Prupe.2G066100_v2.0.a1/Prupe.2G066400_v2.0.a1/Prupe.3G178500_v2.0.a1/Prupe.6G072400_v2.0.a1/Prupe.8G125800_v2.0.a1	5	0	5
Biological process	GO:0046164	alcohol catabolic process	3/705	15/12741	0.0466468	0.457094	0.430961	Prupe.1G343000_v2.0.a1/Prupe.6G072400_v2.0.a1/Prupe.8G125800_v2.0.a1	3	1	2
Biological process	GO:0042744	hydrogen peroxide catabolic process	7/705	60/12741	0.0467984	0.457094	0.430961	Prupe.2G260800_v2.0.a1/Prupe.4G056100_v2.0.a1/Prupe.4G186300_v2.0.a1/Prupe.5G011400_v2.0.a1/Prupe.5G044000_v2.0.a1/Prupe.6G289400_v2.0.a1/Prupe.7G079100_v2.0.a1	7	1	6
Biological process	GO:0071489	cellular response to red or far red light	8/705	73/12741	0.0478867	0.463674	0.437164	Prupe.1G021400_v2.0.a1/Prupe.1G021600_v2.0.a1/Prupe.1G021800_v2.0.a1/Prupe.1G134800_v2.0.a1/Prupe.1G208500_v2.0.a1/Prupe.1G261500_v2.0.a1/Prupe.2G249800_v2.0.a1/Prupe.4G013500_v2.0.a1	8	2	6
Biological process	GO:0035690	cellular response to drug	11/705	113/12741	0.0480692	0.463674	0.437164	Prupe.1G048000_v2.0.a1/Prupe.1G220700_v2.0.a1/Prupe.1G509100_v2.0.a1/Prupe.2G013000_v2.0.a1/Prupe.2G227100_v2.0.a1/Prupe.2G265000_v2.0.a1/Prupe.3G154700_v2.0.a1/Prupe.7G141000_v2.0.a1/Prupe.7G141200_v2.0.a1/Prupe.7G142200_v2.0.a1/Prupe.I001000_v2.0.a1	11	4	7
Biological process	GO:0030001	metal ion transport	18/705	213/12741	0.0485478	0.465399	0.438791	Prupe.1G511200_v2.0.a1/Prupe.2G013000_v2.0.a1/Prupe.2G105400_v2.0.a1/Prupe.2G256100_v2.0.a1/Prupe.2G320200_v2.0.a1/Prupe.2G320300_v2.0.a1/Prupe.3G164900_v2.0.a1/Prupe.3G207800_v2.0.a1/Prupe.4G004900_v2.0.a1/Prupe.4G056600_v2.0.a1/Prupe.4G234800_v2.0.a1/Prupe.6G007500_v2.0.a1/Prupe.6G221800_v2.0.a1/Prupe.6G283700_v2.0.a1/Prupe.7G008200_v2.0.a1/Prupe.7G025000_v2.0.a1/Prupe.7G172600_v2.0.a1/Prupe.7G…	18	8	10
Biological process	GO:0010075	regulation of meristem growth	4/705	26/12741	0.0527275	0.491987	0.463859	Prupe.1G216600_v2.0.a1/Prupe.6G163000_v2.0.a1/Prupe.7G088100_v2.0.a1/Prupe.8G241400_v2.0.a1	4	0	4
Biological process	GO:0042126	nitrate metabolic process	4/705	26/12741	0.0527275	0.491987	0.463859	Prupe.1G128000_v2.0.a1/Prupe.1G266400_v2.0.a1/Prupe.5G152000_v2.0.a1/Prupe.5G164500_v2.0.a1	4	2	2
Biological process	GO:0042128	nitrate assimilation	4/705	26/12741	0.0527275	0.491987	0.463859	Prupe.1G128000_v2.0.a1/Prupe.1G266400_v2.0.a1/Prupe.5G152000_v2.0.a1/Prupe.5G164500_v2.0.a1	4	2	2
Biological process	GO:0042335	cuticle development	4/705	26/12741	0.0527275	0.491987	0.463859	Prupe.3G025900_v2.0.a1/Prupe.6G152000_v2.0.a1/Prupe.7G235300_v2.0.a1/Prupe.8G271200_v2.0.a1	4	2	2
Biological process	GO:1901657	glycosyl compound metabolic process	13/705	143/12741	0.0533636	0.491987	0.463859	Prupe.1G008100_v2.0.a1/Prupe.1G214900_v2.0.a1/Prupe.1G284600_v2.0.a1/Prupe.1G519700_v2.0.a1/Prupe.4G123500_v2.0.a1/Prupe.5G230400_v2.0.a1/Prupe.6G008300_v2.0.a1/Prupe.6G008600_v2.0.a1/Prupe.6G046800_v2.0.a1/Prupe.6G265900_v2.0.a1/Prupe.6G267000_v2.0.a1/Prupe.7G105400_v2.0.a1/Prupe.8G063500_v2.0.a1	13	6	7
Biological process	GO:0009737	response to abscisic acid	36/705	493/12741	0.0535792	0.491987	0.463859	Prupe.1G039900_v2.0.a1/Prupe.1G132700_v2.0.a1/Prupe.1G214900_v2.0.a1/Prupe.1G220700_v2.0.a1/Prupe.1G232800_v2.0.a1/Prupe.1G242100_v2.0.a1/Prupe.1G272400_v2.0.a1/Prupe.1G319000_v2.0.a1/Prupe.1G416800_v2.0.a1/Prupe.1G469000_v2.0.a1/Prupe.1G514500_v2.0.a1/Prupe.1G551400_v2.0.a1/Prupe.1G560800_v2.0.a1/Prupe.2G013000_v2.0.a1/Prupe.2G031800_v2.0.a1/Prupe.2G192100_v2.0.a1/Prupe.2G194400_v2.0.a1/Prupe.2G…	36	16	20
Biological process	GO:0019684	photosynthesis, light reaction	9/705	88/12741	0.0539406	0.491987	0.463859	Prupe.2G248900_v2.0.a1/Prupe.2G307500_v2.0.a1/Prupe.3G004100_v2.0.a1/Prupe.3G011900_v2.0.a1/Prupe.3G210500_v2.0.a1/Prupe.6G012000_v2.0.a1/Prupe.7G195500_v2.0.a1/Prupe.7G245400_v2.0.a1/Prupe.8G064500_v2.0.a1	9	2	7
Biological process	GO:1900140	regulation of seedling development	8/705	75/12741	0.0546804	0.491987	0.463859	Prupe.1G021400_v2.0.a1/Prupe.1G021600_v2.0.a1/Prupe.1G021800_v2.0.a1/Prupe.5G076200_v2.0.a1/Prupe.5G175800_v2.0.a1/Prupe.6G211600_v2.0.a1/Prupe.8G150600_v2.0.a1/Prupe.8G244600_v2.0.a1	8	3	5
Biological process	GO:1901659	glycosyl compound biosynthetic process	8/705	75/12741	0.0546804	0.491987	0.463859	Prupe.1G519700_v2.0.a1/Prupe.4G123500_v2.0.a1/Prupe.6G008300_v2.0.a1/Prupe.6G008600_v2.0.a1/Prupe.6G046800_v2.0.a1/Prupe.6G265900_v2.0.a1/Prupe.6G267000_v2.0.a1/Prupe.8G063500_v2.0.a1	8	4	4
Biological process	GO:0006536	glutamate metabolic process	3/705	16/12741	0.0551229	0.491987	0.463859	Prupe.2G311700_v2.0.a1/Prupe.3G243500_v2.0.a1/Prupe.5G240300_v2.0.a1	3	2	1
Biological process	GO:0034644	cellular response to UV	3/705	16/12741	0.0551229	0.491987	0.463859	Prupe.1G021400_v2.0.a1/Prupe.1G021600_v2.0.a1/Prupe.1G021800_v2.0.a1	3	0	3
Biological process	GO:0043244	regulation of protein complex disassembly	3/705	16/12741	0.0551229	0.491987	0.463859	Prupe.4G121100_v2.0.a1/Prupe.7G267500_v2.0.a1/Prupe.8G185400_v2.0.a1	3	1	2
Biological process	GO:0071365	cellular response to auxin stimulus	19/705	232/12741	0.0564654	0.500552	0.471934	Prupe.1G103900_v2.0.a1/Prupe.1G358500_v2.0.a1/Prupe.3G239900_v2.0.a1/Prupe.3G271700_v2.0.a1/Prupe.4G031000_v2.0.a1/Prupe.4G050800_v2.0.a1/Prupe.4G088000_v2.0.a1/Prupe.4G146400_v2.0.a1/Prupe.5G034100_v2.0.a1/Prupe.5G040400_v2.0.a1/Prupe.5G076200_v2.0.a1/Prupe.6G318400_v2.0.a1/Prupe.6G343800_v2.0.a1/Prupe.6G360300_v2.0.a1/Prupe.7G192600_v2.0.a1/Prupe.7G200100_v2.0.a1/Prupe.7G200300_v2.0.a1/Prupe.8G…	19	4	15
Biological process	GO:0034754	cellular hormone metabolic process	5/705	38/12741	0.0567271	0.500552	0.471934	Prupe.1G367500_v2.0.a1/Prupe.6G040000_v2.0.a1/Prupe.7G208400_v2.0.a1/Prupe.8G171000_v2.0.a1/Prupe.8G174600_v2.0.a1	5	1	4
Biological process	GO:0009072	aromatic amino acid family metabolic process	7/705	63/12741	0.0583014	0.506591	0.477627	Prupe.2G211800_v2.0.a1/Prupe.6G166100_v2.0.a1/Prupe.6G172800_v2.0.a1/Prupe.6G211600_v2.0.a1/Prupe.6G235400_v2.0.a1/Prupe.8G150600_v2.0.a1/Prupe.8G214500_v2.0.a1	7	2	5
Biological process	GO:0042391	regulation of membrane potential	7/705	63/12741	0.0583014	0.506591	0.477627	Prupe.1G162800_v2.0.a1/Prupe.1G205200_v2.0.a1/Prupe.1G457900_v2.0.a1/Prupe.3G164900_v2.0.a1/Prupe.4G092800_v2.0.a1/Prupe.7G210700_v2.0.a1/Prupe.7G210800_v2.0.a1	7	1	6
Biological process	GO:0071695	anatomical structure maturation	13/705	145/12741	0.05839	0.506591	0.477627	Prupe.1G132700_v2.0.a1/Prupe.1G220700_v2.0.a1/Prupe.1G284900_v2.0.a1/Prupe.2G146900_v2.0.a1/Prupe.2G172800_v2.0.a1/Prupe.3G031700_v2.0.a1/Prupe.3G180900_v2.0.a1/Prupe.4G088000_v2.0.a1/Prupe.5G164000_v2.0.a1/Prupe.5G164100_v2.0.a1/Prupe.5G174200_v2.0.a1/Prupe.6G072400_v2.0.a1/Prupe.6G202500_v2.0.a1	13	4	9
Biological process	GO:0015711	organic anion transport	12/705	131/12741	0.05894	0.508521	0.479448	Prupe.1G177200_v2.0.a1/Prupe.1G308300_v2.0.a1/Prupe.1G491000_v2.0.a1/Prupe.1G491300_v2.0.a1/Prupe.1G500500_v2.0.a1/Prupe.3G207000_v2.0.a1/Prupe.3G207800_v2.0.a1/Prupe.4G277700_v2.0.a1/Prupe.5G110600_v2.0.a1/Prupe.6G249600_v2.0.a1/Prupe.8G173800_v2.0.a1/Prupe.8G225600_v2.0.a1	12	7	5
Biological process	GO:0009851	auxin biosynthetic process	4/705	27/12741	0.059296	0.508766	0.479678	Prupe.6G056700_v2.0.a1/Prupe.7G231200_v2.0.a1/Prupe.8G211000_v2.0.a1/Prupe.8G252500_v2.0.a1	4	2	2
Biological process	GO:0009753	response to jasmonic acid	15/705	176/12741	0.0635932	0.530566	0.500232	Prupe.1G037900_v2.0.a1/Prupe.1G039200_v2.0.a1/Prupe.1G090200_v2.0.a1/Prupe.1G214900_v2.0.a1/Prupe.2G265000_v2.0.a1/Prupe.3G187900_v2.0.a1/Prupe.3G239900_v2.0.a1/Prupe.4G187100_v2.0.a1/Prupe.6G169700_v2.0.a1/Prupe.6G222100_v2.0.a1/Prupe.6G238600_v2.0.a1/Prupe.7G129900_v2.0.a1/Prupe.7G184100_v2.0.a1/Prupe.8G218300_v2.0.a1/Prupe.8G224600_v2.0.a1	15	5	10
Biological process	GO:0009625	response to insect	3/705	17/12741	0.0642754	0.530566	0.500232	Prupe.3G239900_v2.0.a1/Prupe.4G107600_v2.0.a1/Prupe.8G030200_v2.0.a1	3	0	3
Biological process	GO:0009864	induced systemic resistance, jasmonic acid mediated signaling pathway	3/705	17/12741	0.0642754	0.530566	0.500232	Prupe.2G265000_v2.0.a1/Prupe.3G239900_v2.0.a1/Prupe.7G184100_v2.0.a1	3	0	3
Biological process	GO:0010380	regulation of chlorophyll biosynthetic process	3/705	17/12741	0.0642754	0.530566	0.500232	Prupe.1G021400_v2.0.a1/Prupe.1G021600_v2.0.a1/Prupe.1G021800_v2.0.a1	3	0	3
Biological process	GO:0071490	cellular response to far red light	3/705	17/12741	0.0642754	0.530566	0.500232	Prupe.1G021400_v2.0.a1/Prupe.1G021600_v2.0.a1/Prupe.1G021800_v2.0.a1	3	0	3
Biological process	GO:0044036	cell wall macromolecule metabolic process	11/705	119/12741	0.0651141	0.530566	0.500232	Prupe.1G069800_v2.0.a1/Prupe.1G080700_v2.0.a1/Prupe.1G258400_v2.0.a1/Prupe.1G264500_v2.0.a1/Prupe.1G547100_v2.0.a1/Prupe.2G251900_v2.0.a1/Prupe.3G280300_v2.0.a1/Prupe.4G025600_v2.0.a1/Prupe.4G129800_v2.0.a1/Prupe.5G027800_v2.0.a1/Prupe.8G174900_v2.0.a1	11	4	7
Biological process	GO:0015995	chlorophyll biosynthetic process	6/705	52/12741	0.0660601	0.530566	0.500232	Prupe.1G021400_v2.0.a1/Prupe.1G021600_v2.0.a1/Prupe.1G021800_v2.0.a1/Prupe.1G541100_v2.0.a1/Prupe.4G041200_v2.0.a1/Prupe.4G185700_v2.0.a1	6	1	5
Biological process	GO:0009687	abscisic acid metabolic process	4/705	28/12741	0.066278	0.530566	0.500232	Prupe.2G004500_v2.0.a1/Prupe.3G194800_v2.0.a1/Prupe.6G072400_v2.0.a1/Prupe.8G125800_v2.0.a1	4	1	3
Biological process	GO:0009694	jasmonic acid metabolic process	4/705	28/12741	0.066278	0.530566	0.500232	Prupe.1G090200_v2.0.a1/Prupe.1G375700_v2.0.a1/Prupe.3G187900_v2.0.a1/Prupe.3G239900_v2.0.a1	4	2	2
Biological process	GO:0016106	sesquiterpenoid biosynthetic process	4/705	28/12741	0.066278	0.530566	0.500232	Prupe.2G004500_v2.0.a1/Prupe.3G194800_v2.0.a1/Prupe.5G131200_v2.0.a1/Prupe.8G233300_v2.0.a1	4	1	3
Biological process	GO:0016132	brassinosteroid biosynthetic process	4/705	28/12741	0.066278	0.530566	0.500232	Prupe.2G066100_v2.0.a1/Prupe.2G066400_v2.0.a1/Prupe.6G072400_v2.0.a1/Prupe.8G125800_v2.0.a1	4	0	4
Biological process	GO:0043288	apocarotenoid metabolic process	4/705	28/12741	0.066278	0.530566	0.500232	Prupe.2G004500_v2.0.a1/Prupe.3G194800_v2.0.a1/Prupe.6G072400_v2.0.a1/Prupe.8G125800_v2.0.a1	4	1	3
Biological process	GO:1902644	tertiary alcohol metabolic process	4/705	28/12741	0.066278	0.530566	0.500232	Prupe.2G004500_v2.0.a1/Prupe.3G194800_v2.0.a1/Prupe.6G072400_v2.0.a1/Prupe.8G125800_v2.0.a1	4	1	3
Biological process	GO:0007568	aging	13/705	149/12741	0.0693764	0.55252	0.520931	Prupe.1G220700_v2.0.a1/Prupe.1G264500_v2.0.a1/Prupe.1G284900_v2.0.a1/Prupe.1G509100_v2.0.a1/Prupe.2G172800_v2.0.a1/Prupe.2G265000_v2.0.a1/Prupe.2G319600_v2.0.a1/Prupe.4G052900_v2.0.a1/Prupe.5G076200_v2.0.a1/Prupe.5G146100_v2.0.a1/Prupe.5G164000_v2.0.a1/Prupe.5G164100_v2.0.a1/Prupe.6G202500_v2.0.a1	13	3	10
Biological process	GO:0006835	dicarboxylic acid transport	3/705	18/12741	0.074076	0.578582	0.545503	Prupe.1G308300_v2.0.a1/Prupe.5G110600_v2.0.a1/Prupe.8G225600_v2.0.a1	3	0	3
Biological process	GO:0019344	cysteine biosynthetic process	3/705	18/12741	0.074076	0.578582	0.545503	Prupe.2G172800_v2.0.a1/Prupe.6G221200_v2.0.a1/Prupe.I005500_v2.0.a1	3	2	1
Biological process	GO:0000097	sulfur amino acid biosynthetic process	5/705	41/12741	0.074139	0.578582	0.545503	Prupe.1G310700_v2.0.a1/Prupe.2G172800_v2.0.a1/Prupe.6G221200_v2.0.a1/Prupe.8G007000_v2.0.a1/Prupe.I005500_v2.0.a1	5	2	3
Biological process	GO:0034765	regulation of ion transmembrane transport	5/705	41/12741	0.074139	0.578582	0.545503	Prupe.2G048900_v2.0.a1/Prupe.2G279600_v2.0.a1/Prupe.3G164900_v2.0.a1/Prupe.3G207800_v2.0.a1/Prupe.4G076500_v2.0.a1	5	3	2
Biological process	GO:0048573	photoperiodism, flowering	10/705	108/12741	0.0755698	0.586797	0.553248	Prupe.1G134800_v2.0.a1/Prupe.1G319000_v2.0.a1/Prupe.1G361100_v2.0.a1/Prupe.2G249800_v2.0.a1/Prupe.3G239900_v2.0.a1/Prupe.4G013500_v2.0.a1/Prupe.4G015400_v2.0.a1/Prupe.6G318400_v2.0.a1/Prupe.6G364900_v2.0.a1/Prupe.7G101800_v2.0.a1	10	4	6
Biological process	GO:0010410	hemicellulose metabolic process	7/705	67/12741	0.0761321	0.586797	0.553248	Prupe.1G069800_v2.0.a1/Prupe.1G258400_v2.0.a1/Prupe.1G547100_v2.0.a1/Prupe.2G251900_v2.0.a1/Prupe.3G280300_v2.0.a1/Prupe.4G025600_v2.0.a1/Prupe.5G027800_v2.0.a1	7	2	5
Biological process	GO:0071555	cell wall organization	28/705	381/12741	0.0763252	0.586797	0.553248	Prupe.1G033700_v2.0.a1/Prupe.1G033900_v2.0.a1/Prupe.1G069800_v2.0.a1/Prupe.1G178400_v2.0.a1/Prupe.1G330800_v2.0.a1/Prupe.1G457800_v2.0.a1/Prupe.2G003400_v2.0.a1/Prupe.2G048900_v2.0.a1/Prupe.3G214200_v2.0.a1/Prupe.3G265800_v2.0.a1/Prupe.4G025600_v2.0.a1/Prupe.4G056100_v2.0.a1/Prupe.4G076500_v2.0.a1/Prupe.4G129800_v2.0.a1/Prupe.4G186300_v2.0.a1/Prupe.4G222100_v2.0.a1/Prupe.5G015500_v2.0.a1/Prupe.5G…	28	7	21
Biological process	GO:0009640	photomorphogenesis	7/705	68/12741	0.0810375	0.611098	0.57616	Prupe.1G264700_v2.0.a1/Prupe.1G264900_v2.0.a1/Prupe.4G013500_v2.0.a1/Prupe.4G233000_v2.0.a1/Prupe.5G004600_v2.0.a1/Prupe.6G226200_v2.0.a1/Prupe.7G088100_v2.0.a1	7	2	5
Biological process	GO:0009809	lignin biosynthetic process	7/705	68/12741	0.0810375	0.611098	0.57616	Prupe.1G580300_v2.0.a1/Prupe.1G580400_v2.0.a1/Prupe.3G194000_v2.0.a1/Prupe.5G109300_v2.0.a1/Prupe.6G161800_v2.0.a1/Prupe.6G162000_v2.0.a1/Prupe.8G261500_v2.0.a1	7	2	5
Biological process	GO:0009414	response to water deprivation	23/705	305/12741	0.0814379	0.611098	0.57616	Prupe.1G002700_v2.0.a1/Prupe.1G113100_v2.0.a1/Prupe.1G129800_v2.0.a1/Prupe.1G214900_v2.0.a1/Prupe.1G242100_v2.0.a1/Prupe.1G264700_v2.0.a1/Prupe.1G264900_v2.0.a1/Prupe.1G272400_v2.0.a1/Prupe.1G319000_v2.0.a1/Prupe.1G416800_v2.0.a1/Prupe.2G004500_v2.0.a1/Prupe.2G031800_v2.0.a1/Prupe.2G112600_v2.0.a1/Prupe.2G112800_v2.0.a1/Prupe.2G112900_v2.0.a1/Prupe.2G194400_v2.0.a1/Prupe.3G207800_v2.0.a1/Prupe.3G…	23	9	14
Biological process	GO:0009765	photosynthesis, light harvesting	4/705	30/12741	0.0814535	0.611098	0.57616	Prupe.2G248900_v2.0.a1/Prupe.3G004100_v2.0.a1/Prupe.7G195500_v2.0.a1/Prupe.7G245400_v2.0.a1	4	1	3
Biological process	GO:2001057	reactive nitrogen species metabolic process	4/705	30/12741	0.0814535	0.611098	0.57616	Prupe.1G128000_v2.0.a1/Prupe.1G266400_v2.0.a1/Prupe.5G152000_v2.0.a1/Prupe.5G164500_v2.0.a1	4	2	2
Biological process	GO:0009642	response to light intensity	10/705	110/12741	0.0831576	0.620884	0.585386	Prupe.1G002700_v2.0.a1/Prupe.1G021400_v2.0.a1/Prupe.1G021600_v2.0.a1/Prupe.1G021800_v2.0.a1/Prupe.1G048000_v2.0.a1/Prupe.1G258900_v2.0.a1/Prupe.2G181700_v2.0.a1/Prupe.3G210500_v2.0.a1/Prupe.3G239900_v2.0.a1/Prupe.4G013500_v2.0.a1	10	1	9
Biological process	GO:0009820	alkaloid metabolic process	3/705	19/12741	0.0844933	0.624848	0.589124	Prupe.1G237200_v2.0.a1/Prupe.4G248300_v2.0.a1/Prupe.4G248400_v2.0.a1	3	2	1
Biological process	GO:1901463	regulation of tetrapyrrole biosynthetic process	3/705	19/12741	0.0844933	0.624848	0.589124	Prupe.1G021400_v2.0.a1/Prupe.1G021600_v2.0.a1/Prupe.1G021800_v2.0.a1	3	0	3
Biological process	GO:0009863	salicylic acid mediated signaling pathway	7/705	69/12741	0.0861213	0.633869	0.597629	Prupe.1G509100_v2.0.a1/Prupe.2G227100_v2.0.a1/Prupe.2G265000_v2.0.a1/Prupe.3G154700_v2.0.a1/Prupe.7G141000_v2.0.a1/Prupe.7G141200_v2.0.a1/Prupe.7G142200_v2.0.a1	7	2	5
Biological process	GO:0016054	organic acid catabolic process	10/705	111/12741	0.08712	0.635199	0.598883	Prupe.2G207600_v2.0.a1/Prupe.2G211800_v2.0.a1/Prupe.2G319600_v2.0.a1/Prupe.3G243500_v2.0.a1/Prupe.5G198700_v2.0.a1/Prupe.6G072400_v2.0.a1/Prupe.6G235400_v2.0.a1/Prupe.8G066900_v2.0.a1/Prupe.8G125800_v2.0.a1/Prupe.8G214500_v2.0.a1	10	1	9
Biological process	GO:0046395	carboxylic acid catabolic process	10/705	111/12741	0.08712	0.635199	0.598883	Prupe.2G207600_v2.0.a1/Prupe.2G211800_v2.0.a1/Prupe.2G319600_v2.0.a1/Prupe.3G243500_v2.0.a1/Prupe.5G198700_v2.0.a1/Prupe.6G072400_v2.0.a1/Prupe.6G235400_v2.0.a1/Prupe.8G066900_v2.0.a1/Prupe.8G125800_v2.0.a1/Prupe.8G214500_v2.0.a1	10	1	9
Biological process	GO:0016131	brassinosteroid metabolic process	4/705	31/12741	0.0896283	0.647606	0.610581	Prupe.2G066100_v2.0.a1/Prupe.2G066400_v2.0.a1/Prupe.6G072400_v2.0.a1/Prupe.8G125800_v2.0.a1	4	0	4
Biological process	GO:0045229	external encapsulating structure organization	29/705	405/12741	0.0926538	0.647606	0.610581	Prupe.1G033700_v2.0.a1/Prupe.1G033900_v2.0.a1/Prupe.1G069800_v2.0.a1/Prupe.1G178400_v2.0.a1/Prupe.1G330800_v2.0.a1/Prupe.1G457800_v2.0.a1/Prupe.2G003400_v2.0.a1/Prupe.2G020700_v2.0.a1/Prupe.2G048900_v2.0.a1/Prupe.3G214200_v2.0.a1/Prupe.3G265800_v2.0.a1/Prupe.4G025600_v2.0.a1/Prupe.4G056100_v2.0.a1/Prupe.4G076500_v2.0.a1/Prupe.4G129800_v2.0.a1/Prupe.4G186300_v2.0.a1/Prupe.4G222100_v2.0.a1/Prupe.5G…	29	8	21
Biological process	GO:0009644	response to high light intensity	6/705	57/12741	0.0938814	0.647606	0.610581	Prupe.1G002700_v2.0.a1/Prupe.1G021400_v2.0.a1/Prupe.1G021600_v2.0.a1/Prupe.1G021800_v2.0.a1/Prupe.2G181700_v2.0.a1/Prupe.3G210500_v2.0.a1	6	0	6
Biological process	GO:0042542	response to hydrogen peroxide	6/705	57/12741	0.0938814	0.647606	0.610581	Prupe.2G181700_v2.0.a1/Prupe.3G239900_v2.0.a1/Prupe.5G109300_v2.0.a1/Prupe.6G222100_v2.0.a1/Prupe.8G261500_v2.0.a1/Prupe.I001000_v2.0.a1	6	2	4
Biological process	GO:0006812	cation transport	21/705	279/12741	0.0940063	0.647606	0.610581	Prupe.1G511200_v2.0.a1/Prupe.2G013000_v2.0.a1/Prupe.2G105400_v2.0.a1/Prupe.2G256100_v2.0.a1/Prupe.2G320200_v2.0.a1/Prupe.2G320300_v2.0.a1/Prupe.3G164900_v2.0.a1/Prupe.3G207800_v2.0.a1/Prupe.3G213400_v2.0.a1/Prupe.4G004900_v2.0.a1/Prupe.4G056600_v2.0.a1/Prupe.4G234800_v2.0.a1/Prupe.6G007500_v2.0.a1/Prupe.6G058300_v2.0.a1/Prupe.6G221800_v2.0.a1/Prupe.6G283700_v2.0.a1/Prupe.6G296700_v2.0.a1/Prupe.7G…	21	8	13
Biological process	GO:0016109	tetraterpenoid biosynthetic process	5/705	44/12741	0.0941254	0.647606	0.610581	Prupe.1G179700_v2.0.a1/Prupe.1G581000_v2.0.a1/Prupe.2G004500_v2.0.a1/Prupe.3G178500_v2.0.a1/Prupe.7G154800_v2.0.a1	5	1	4
Biological process	GO:0016117	carotenoid biosynthetic process	5/705	44/12741	0.0941254	0.647606	0.610581	Prupe.1G179700_v2.0.a1/Prupe.1G581000_v2.0.a1/Prupe.2G004500_v2.0.a1/Prupe.3G178500_v2.0.a1/Prupe.7G154800_v2.0.a1	5	1	4
Biological process	GO:0055081	anion homeostasis	5/705	44/12741	0.0941254	0.647606	0.610581	Prupe.1G403000_v2.0.a1/Prupe.1G500500_v2.0.a1/Prupe.3G310500_v2.0.a1/Prupe.6G249600_v2.0.a1/Prupe.8G225600_v2.0.a1	5	2	3
Biological process	GO:0044282	small molecule catabolic process	12/705	142/12741	0.0945784	0.647606	0.610581	Prupe.1G343000_v2.0.a1/Prupe.1G449600_v2.0.a1/Prupe.2G207600_v2.0.a1/Prupe.2G211800_v2.0.a1/Prupe.2G319600_v2.0.a1/Prupe.3G243500_v2.0.a1/Prupe.5G198700_v2.0.a1/Prupe.6G072400_v2.0.a1/Prupe.6G235400_v2.0.a1/Prupe.8G066900_v2.0.a1/Prupe.8G125800_v2.0.a1/Prupe.8G214500_v2.0.a1	12	2	10
Biological process	GO:0000079	regulation of cyclin-dependent protein serine/threonine kinase activity	3/705	20/12741	0.0954938	0.647606	0.610581	Prupe.2G121600_v2.0.a1/Prupe.7G061800_v2.0.a1/Prupe.8G240800_v2.0.a1	3	0	3
Biological process	GO:0009407	toxin catabolic process	3/705	20/12741	0.0954938	0.647606	0.610581	Prupe.1G039900_v2.0.a1/Prupe.1G264700_v2.0.a1/Prupe.1G264900_v2.0.a1	3	1	2
Biological process	GO:0009649	entrainment of circadian clock	3/705	20/12741	0.0954938	0.647606	0.610581	Prupe.2G249800_v2.0.a1/Prupe.4G013500_v2.0.a1/Prupe.7G101800_v2.0.a1	3	1	2
Biological process	GO:0015996	chlorophyll catabolic process	3/705	20/12741	0.0954938	0.647606	0.610581	Prupe.6G030800_v2.0.a1/Prupe.6G143300_v2.0.a1/Prupe.7G157100_v2.0.a1	3	0	3
Biological process	GO:0046149	pigment catabolic process	3/705	20/12741	0.0954938	0.647606	0.610581	Prupe.6G030800_v2.0.a1/Prupe.6G143300_v2.0.a1/Prupe.7G157100_v2.0.a1	3	0	3
Biological process	GO:0090056	regulation of chlorophyll metabolic process	3/705	20/12741	0.0954938	0.647606	0.610581	Prupe.1G021400_v2.0.a1/Prupe.1G021600_v2.0.a1/Prupe.1G021800_v2.0.a1	3	0	3
Biological process	GO:1904029	regulation of cyclin-dependent protein kinase activity	3/705	20/12741	0.0954938	0.647606	0.610581	Prupe.2G121600_v2.0.a1/Prupe.7G061800_v2.0.a1/Prupe.8G240800_v2.0.a1	3	0	3
Biological process	GO:0009415	response to water	23/705	312/12741	0.0981374	0.649527	0.612392	Prupe.1G002700_v2.0.a1/Prupe.1G113100_v2.0.a1/Prupe.1G129800_v2.0.a1/Prupe.1G214900_v2.0.a1/Prupe.1G242100_v2.0.a1/Prupe.1G264700_v2.0.a1/Prupe.1G264900_v2.0.a1/Prupe.1G272400_v2.0.a1/Prupe.1G319000_v2.0.a1/Prupe.1G416800_v2.0.a1/Prupe.2G004500_v2.0.a1/Prupe.2G031800_v2.0.a1/Prupe.2G112600_v2.0.a1/Prupe.2G112800_v2.0.a1/Prupe.2G112900_v2.0.a1/Prupe.2G194400_v2.0.a1/Prupe.3G207800_v2.0.a1/Prupe.3G…	23	9	14
Biological process	GO:0007267	cell-cell signaling	4/705	32/12741	0.0981798	0.649527	0.612392	Prupe.1G275800_v2.0.a1/Prupe.1G283100_v2.0.a1/Prupe.5G089100_v2.0.a1/Prupe.7G184100_v2.0.a1	4	1	3
Biological process	GO:0010162	seed dormancy process	4/705	32/12741	0.0981798	0.649527	0.612392	Prupe.1G132700_v2.0.a1/Prupe.3G031700_v2.0.a1/Prupe.3G180900_v2.0.a1/Prupe.6G072400_v2.0.a1	4	1	3
Biological process	GO:0022611	dormancy process	4/705	32/12741	0.0981798	0.649527	0.612392	Prupe.1G132700_v2.0.a1/Prupe.3G031700_v2.0.a1/Prupe.3G180900_v2.0.a1/Prupe.6G072400_v2.0.a1	4	1	3
Biological process	GO:0071482	cellular response to light stimulus	10/705	114/12741	0.0996806	0.649527	0.612392	Prupe.1G021400_v2.0.a1/Prupe.1G021600_v2.0.a1/Prupe.1G021800_v2.0.a1/Prupe.1G134800_v2.0.a1/Prupe.1G208500_v2.0.a1/Prupe.1G261500_v2.0.a1/Prupe.2G249800_v2.0.a1/Prupe.2G307500_v2.0.a1/Prupe.4G013500_v2.0.a1/Prupe.5G076700_v2.0.a1	10	2	8
Biological process	GO:0009734	auxin-activated signaling pathway	17/705	219/12741	0.0996901	0.649527	0.612392	Prupe.1G103900_v2.0.a1/Prupe.1G358500_v2.0.a1/Prupe.3G239900_v2.0.a1/Prupe.3G271700_v2.0.a1/Prupe.4G050800_v2.0.a1/Prupe.4G088000_v2.0.a1/Prupe.4G146400_v2.0.a1/Prupe.5G034100_v2.0.a1/Prupe.5G076200_v2.0.a1/Prupe.6G318400_v2.0.a1/Prupe.6G343800_v2.0.a1/Prupe.6G360300_v2.0.a1/Prupe.7G192600_v2.0.a1/Prupe.7G200100_v2.0.a1/Prupe.7G200300_v2.0.a1/Prupe.8G078700_v2.0.a1/Prupe.8G078800_v2.0.a1	17	4	13
Biological process	GO:0009733	response to auxin	25/705	345/12741	0.101413	0.649527	0.612392	Prupe.1G039200_v2.0.a1/Prupe.1G039900_v2.0.a1/Prupe.1G103900_v2.0.a1/Prupe.1G358500_v2.0.a1/Prupe.1G454300_v2.0.a1/Prupe.3G193800_v2.0.a1/Prupe.3G239900_v2.0.a1/Prupe.3G271700_v2.0.a1/Prupe.4G031000_v2.0.a1/Prupe.4G050800_v2.0.a1/Prupe.4G088000_v2.0.a1/Prupe.4G146400_v2.0.a1/Prupe.5G034100_v2.0.a1/Prupe.5G040400_v2.0.a1/Prupe.5G076200_v2.0.a1/Prupe.6G222100_v2.0.a1/Prupe.6G318400_v2.0.a1/Prupe.6G…	25	5	20
Biological process	GO:0006066	alcohol metabolic process	9/705	100/12741	0.101567	0.649527	0.612392	Prupe.1G343000_v2.0.a1/Prupe.2G004500_v2.0.a1/Prupe.3G178500_v2.0.a1/Prupe.3G194800_v2.0.a1/Prupe.3G310500_v2.0.a1/Prupe.6G058100_v2.0.a1/Prupe.6G072400_v2.0.a1/Prupe.7G181400_v2.0.a1/Prupe.8G125800_v2.0.a1	9	3	6
Biological process	GO:0009861	jasmonic acid and ethylene-dependent systemic resistance	2/705	10/12741	0.102469	0.649527	0.612392	Prupe.4G069400_v2.0.a1/Prupe.4G069600_v2.0.a1	2	2	0
Biological process	GO:0010315	auxin efflux	2/705	10/12741	0.102469	0.649527	0.612392	Prupe.1G103900_v2.0.a1/Prupe.3G271700_v2.0.a1	2	0	2
Biological process	GO:0016104	triterpenoid biosynthetic process	2/705	10/12741	0.102469	0.649527	0.612392	Prupe.3G025900_v2.0.a1/Prupe.3G026100_v2.0.a1	2	2	0
Biological process	GO:0036297	interstrand cross-link repair	2/705	10/12741	0.102469	0.649527	0.612392	Prupe.3G071000_v2.0.a1/Prupe.5G009400_v2.0.a1	2	0	2
Biological process	GO:0052482	defense response by cell wall thickening	2/705	10/12741	0.102469	0.649527	0.612392	Prupe.2G048900_v2.0.a1/Prupe.4G076500_v2.0.a1	2	1	1
Biological process	GO:0052544	defense response by callose deposition in cell wall	2/705	10/12741	0.102469	0.649527	0.612392	Prupe.2G048900_v2.0.a1/Prupe.4G076500_v2.0.a1	2	1	1
Biological process	GO:0090376	seed trichome differentiation	2/705	10/12741	0.102469	0.649527	0.612392	Prupe.2G066100_v2.0.a1/Prupe.2G066400_v2.0.a1	2	0	2
Biological process	GO:0090378	seed trichome elongation	2/705	10/12741	0.102469	0.649527	0.612392	Prupe.2G066100_v2.0.a1/Prupe.2G066400_v2.0.a1	2	0	2
Biological process	GO:0006073	cellular glucan metabolic process	14/705	175/12741	0.105807	0.664868	0.626855	Prupe.1G033700_v2.0.a1/Prupe.1G033900_v2.0.a1/Prupe.1G069800_v2.0.a1/Prupe.1G258400_v2.0.a1/Prupe.1G516400_v2.0.a1/Prupe.1G560800_v2.0.a1/Prupe.2G003400_v2.0.a1/Prupe.3G214200_v2.0.a1/Prupe.3G280300_v2.0.a1/Prupe.4G025600_v2.0.a1/Prupe.5G027800_v2.0.a1/Prupe.5G051000_v2.0.a1/Prupe.8G035100_v2.0.a1/Prupe.8G212100_v2.0.a1	14	5	9
Biological process	GO:0044042	glucan metabolic process	14/705	175/12741	0.105807	0.664868	0.626855	Prupe.1G033700_v2.0.a1/Prupe.1G033900_v2.0.a1/Prupe.1G069800_v2.0.a1/Prupe.1G258400_v2.0.a1/Prupe.1G516400_v2.0.a1/Prupe.1G560800_v2.0.a1/Prupe.2G003400_v2.0.a1/Prupe.3G214200_v2.0.a1/Prupe.3G280300_v2.0.a1/Prupe.4G025600_v2.0.a1/Prupe.5G027800_v2.0.a1/Prupe.5G051000_v2.0.a1/Prupe.8G035100_v2.0.a1/Prupe.8G212100_v2.0.a1	14	5	9
Biological process	GO:0016999	antibiotic metabolic process	12/705	145/12741	0.106173	0.664868	0.626855	Prupe.2G260800_v2.0.a1/Prupe.2G319600_v2.0.a1/Prupe.4G056100_v2.0.a1/Prupe.4G186300_v2.0.a1/Prupe.5G011400_v2.0.a1/Prupe.5G044000_v2.0.a1/Prupe.6G211600_v2.0.a1/Prupe.6G289400_v2.0.a1/Prupe.7G079100_v2.0.a1/Prupe.7G129900_v2.0.a1/Prupe.8G066900_v2.0.a1/Prupe.8G150600_v2.0.a1	12	4	8
Biological process	GO:0043650	dicarboxylic acid biosynthetic process	3/705	21/12741	0.107042	0.665277	0.627241	Prupe.2G311700_v2.0.a1/Prupe.6G166100_v2.0.a1/Prupe.6G172800_v2.0.a1	3	2	1
Biological process	GO:0043624	cellular protein complex disassembly	4/705	33/12741	0.107096	0.665277	0.627241	Prupe.4G121100_v2.0.a1/Prupe.6G211700_v2.0.a1/Prupe.7G267500_v2.0.a1/Prupe.8G185400_v2.0.a1	4	1	3
Biological process	GO:0021700	developmental maturation	13/705	162/12741	0.113972	0.697468	0.657591	Prupe.1G132700_v2.0.a1/Prupe.1G220700_v2.0.a1/Prupe.1G284900_v2.0.a1/Prupe.2G146900_v2.0.a1/Prupe.2G172800_v2.0.a1/Prupe.3G031700_v2.0.a1/Prupe.3G180900_v2.0.a1/Prupe.4G088000_v2.0.a1/Prupe.5G164000_v2.0.a1/Prupe.5G164100_v2.0.a1/Prupe.5G174200_v2.0.a1/Prupe.6G072400_v2.0.a1/Prupe.6G202500_v2.0.a1	13	4	9
Biological process	GO:0044264	cellular polysaccharide metabolic process	17/705	224/12741	0.115826	0.697468	0.657591	Prupe.1G033700_v2.0.a1/Prupe.1G033900_v2.0.a1/Prupe.1G069800_v2.0.a1/Prupe.1G258400_v2.0.a1/Prupe.1G516400_v2.0.a1/Prupe.1G547100_v2.0.a1/Prupe.1G560800_v2.0.a1/Prupe.2G003400_v2.0.a1/Prupe.2G251900_v2.0.a1/Prupe.3G214200_v2.0.a1/Prupe.3G280300_v2.0.a1/Prupe.4G025600_v2.0.a1/Prupe.4G129800_v2.0.a1/Prupe.5G027800_v2.0.a1/Prupe.5G051000_v2.0.a1/Prupe.8G035100_v2.0.a1/Prupe.8G212100_v2.0.a1	17	5	12
Biological process	GO:0009084	glutamine family amino acid biosynthetic process	4/705	34/12741	0.116362	0.697468	0.657591	Prupe.2G240800_v2.0.a1/Prupe.2G311700_v2.0.a1/Prupe.3G005300_v2.0.a1/Prupe.3G094600_v2.0.a1	4	2	2
Biological process	GO:0009404	toxin metabolic process	4/705	34/12741	0.116362	0.697468	0.657591	Prupe.1G039900_v2.0.a1/Prupe.1G264700_v2.0.a1/Prupe.1G264900_v2.0.a1/Prupe.6G221200_v2.0.a1	4	2	2
Biological process	GO:0034762	regulation of transmembrane transport	5/705	47/12741	0.116567	0.697468	0.657591	Prupe.2G048900_v2.0.a1/Prupe.2G279600_v2.0.a1/Prupe.3G164900_v2.0.a1/Prupe.3G207800_v2.0.a1/Prupe.4G076500_v2.0.a1	5	3	2
Biological process	GO:0009648	photoperiodism	10/705	118/12741	0.117986	0.697468	0.657591	Prupe.1G134800_v2.0.a1/Prupe.1G319000_v2.0.a1/Prupe.1G361100_v2.0.a1/Prupe.2G249800_v2.0.a1/Prupe.3G239900_v2.0.a1/Prupe.4G013500_v2.0.a1/Prupe.4G015400_v2.0.a1/Prupe.6G318400_v2.0.a1/Prupe.6G364900_v2.0.a1/Prupe.7G101800_v2.0.a1	10	4	6
Biological process	GO:0071478	cellular response to radiation	10/705	118/12741	0.117986	0.697468	0.657591	Prupe.1G021400_v2.0.a1/Prupe.1G021600_v2.0.a1/Prupe.1G021800_v2.0.a1/Prupe.1G134800_v2.0.a1/Prupe.1G208500_v2.0.a1/Prupe.1G261500_v2.0.a1/Prupe.2G249800_v2.0.a1/Prupe.2G307500_v2.0.a1/Prupe.4G013500_v2.0.a1/Prupe.5G076700_v2.0.a1	10	2	8
Biological process	GO:0006783	heme biosynthetic process	3/705	22/12741	0.119101	0.697468	0.657591	Prupe.1G541100_v2.0.a1/Prupe.2G005900_v2.0.a1/Prupe.8G086500_v2.0.a1	3	1	2
Biological process	GO:0006787	porphyrin-containing compound catabolic process	3/705	22/12741	0.119101	0.697468	0.657591	Prupe.6G030800_v2.0.a1/Prupe.6G143300_v2.0.a1/Prupe.7G157100_v2.0.a1	3	0	3
Biological process	GO:0033015	tetrapyrrole catabolic process	3/705	22/12741	0.119101	0.697468	0.657591	Prupe.6G030800_v2.0.a1/Prupe.6G143300_v2.0.a1/Prupe.7G157100_v2.0.a1	3	0	3
Biological process	GO:0042447	hormone catabolic process	3/705	22/12741	0.119101	0.697468	0.657591	Prupe.2G319600_v2.0.a1/Prupe.7G208400_v2.0.a1/Prupe.8G066900_v2.0.a1	3	1	2
Biological process	GO:1901401	regulation of tetrapyrrole metabolic process	3/705	22/12741	0.119101	0.697468	0.657591	Prupe.1G021400_v2.0.a1/Prupe.1G021600_v2.0.a1/Prupe.1G021800_v2.0.a1	3	0	3
Biological process	GO:0042743	hydrogen peroxide metabolic process	7/705	75/12741	0.120298	0.697468	0.657591	Prupe.2G260800_v2.0.a1/Prupe.4G056100_v2.0.a1/Prupe.4G186300_v2.0.a1/Prupe.5G011400_v2.0.a1/Prupe.5G044000_v2.0.a1/Prupe.6G289400_v2.0.a1/Prupe.7G079100_v2.0.a1	7	1	6
Biological process	GO:0006722	triterpenoid metabolic process	2/705	11/12741	0.120811	0.697468	0.657591	Prupe.3G025900_v2.0.a1/Prupe.3G026100_v2.0.a1	2	2	0
Biological process	GO:0010569	regulation of double-strand break repair via homologous recombination	2/705	11/12741	0.120811	0.697468	0.657591	Prupe.3G071000_v2.0.a1/Prupe.5G009400_v2.0.a1	2	0	2
Biological process	GO:0015743	malate transport	2/705	11/12741	0.120811	0.697468	0.657591	Prupe.1G308300_v2.0.a1/Prupe.5G110600_v2.0.a1	2	0	2
Biological process	GO:0016115	terpenoid catabolic process	2/705	11/12741	0.120811	0.697468	0.657591	Prupe.6G072400_v2.0.a1/Prupe.8G125800_v2.0.a1	2	0	2
Biological process	GO:0030261	chromosome condensation	2/705	11/12741	0.120811	0.697468	0.657591	Prupe.1G496100_v2.0.a1/Prupe.1G496500_v2.0.a1	2	2	0
Biological process	GO:2000779	regulation of double-strand break repair	2/705	11/12741	0.120811	0.697468	0.657591	Prupe.3G071000_v2.0.a1/Prupe.5G009400_v2.0.a1	2	0	2
Biological process	GO:0010383	cell wall polysaccharide metabolic process	8/705	90/12741	0.124512	0.716172	0.675226	Prupe.1G069800_v2.0.a1/Prupe.1G258400_v2.0.a1/Prupe.1G547100_v2.0.a1/Prupe.2G251900_v2.0.a1/Prupe.3G280300_v2.0.a1/Prupe.4G025600_v2.0.a1/Prupe.4G129800_v2.0.a1/Prupe.5G027800_v2.0.a1	8	2	6
Biological process	GO:0001505	regulation of neurotransmitter levels	4/705	35/12741	0.125964	0.721853	0.680583	Prupe.1G539400_v2.0.a1/Prupe.2G311700_v2.0.a1/Prupe.5G233000_v2.0.a1/Prupe.8G225600_v2.0.a1	4	1	3
Biological process	GO:0006534	cysteine metabolic process	3/705	23/12741	0.131635	0.740683	0.698336	Prupe.2G172800_v2.0.a1/Prupe.6G221200_v2.0.a1/Prupe.I005500_v2.0.a1	3	2	1
Biological process	GO:0009902	chloroplast relocation	3/705	23/12741	0.131635	0.740683	0.698336	Prupe.1G103700_v2.0.a1/Prupe.1G366100_v2.0.a1/Prupe.4G059200_v2.0.a1	3	0	3
Biological process	GO:0019750	chloroplast localization	3/705	23/12741	0.131635	0.740683	0.698336	Prupe.1G103700_v2.0.a1/Prupe.1G366100_v2.0.a1/Prupe.4G059200_v2.0.a1	3	0	3
Biological process	GO:0051644	plastid localization	3/705	23/12741	0.131635	0.740683	0.698336	Prupe.1G103700_v2.0.a1/Prupe.1G366100_v2.0.a1/Prupe.4G059200_v2.0.a1	3	0	3
Biological process	GO:0051667	establishment of plastid localization	3/705	23/12741	0.131635	0.740683	0.698336	Prupe.1G103700_v2.0.a1/Prupe.1G366100_v2.0.a1/Prupe.4G059200_v2.0.a1	3	0	3
Biological process	GO:0043200	response to amino acid	4/705	36/12741	0.135887	0.759111	0.715711	Prupe.2G105400_v2.0.a1/Prupe.4G056600_v2.0.a1/Prupe.7G184100_v2.0.a1/Prupe.8G218300_v2.0.a1	4	2	2
Biological process	GO:0050826	response to freezing	4/705	36/12741	0.135887	0.759111	0.715711	Prupe.1G039200_v2.0.a1/Prupe.1G214900_v2.0.a1/Prupe.2G251900_v2.0.a1/Prupe.3G154700_v2.0.a1	4	2	2
Biological process	GO:0065009	regulation of molecular function	14/705	183/12741	0.137057	0.76187	0.718311	Prupe.1G002700_v2.0.a1/Prupe.1G113800_v2.0.a1/Prupe.1G129800_v2.0.a1/Prupe.2G044800_v2.0.a1/Prupe.2G048900_v2.0.a1/Prupe.2G121600_v2.0.a1/Prupe.2G279600_v2.0.a1/Prupe.3G099000_v2.0.a1/Prupe.3G207800_v2.0.a1/Prupe.4G076500_v2.0.a1/Prupe.4G247700_v2.0.a1/Prupe.7G061800_v2.0.a1/Prupe.8G240800_v2.0.a1/Prupe.8G271200_v2.0.a1	14	7	7
Biological process	GO:0006465	signal peptide processing	2/705	12/12741	0.139872	0.76187	0.718311	Prupe.1G517300_v2.0.a1/Prupe.5G211500_v2.0.a1	2	0	2
Biological process	GO:0008300	isoprenoid catabolic process	2/705	12/12741	0.139872	0.76187	0.718311	Prupe.6G072400_v2.0.a1/Prupe.8G125800_v2.0.a1	2	0	2
Biological process	GO:0009423	chorismate biosynthetic process	2/705	12/12741	0.139872	0.76187	0.718311	Prupe.6G166100_v2.0.a1/Prupe.6G172800_v2.0.a1	2	1	1
Biological process	GO:0009768	photosynthesis, light harvesting in photosystem I	2/705	12/12741	0.139872	0.76187	0.718311	Prupe.2G248900_v2.0.a1/Prupe.7G195500_v2.0.a1	2	0	2
Biological process	GO:0045005	DNA-dependent DNA replication maintenance of fidelity	2/705	12/12741	0.139872	0.76187	0.718311	Prupe.3G071000_v2.0.a1/Prupe.5G009400_v2.0.a1	2	0	2
Biological process	GO:0051262	protein tetramerization	2/705	12/12741	0.139872	0.76187	0.718311	Prupe.3G051900_v2.0.a1/Prupe.3G052000_v2.0.a1	2	0	2
Biological process	GO:0030162	regulation of proteolysis	5/705	50/12741	0.141287	0.76187	0.718311	Prupe.1G141000_v2.0.a1/Prupe.1G353800_v2.0.a1/Prupe.1G488000_v2.0.a1/Prupe.2G044800_v2.0.a1/Prupe.6G222100_v2.0.a1	5	3	2
Biological process	GO:0043269	regulation of ion transport	5/705	50/12741	0.141287	0.76187	0.718311	Prupe.2G048900_v2.0.a1/Prupe.2G279600_v2.0.a1/Prupe.3G164900_v2.0.a1/Prupe.3G207800_v2.0.a1/Prupe.4G076500_v2.0.a1	5	3	2
Biological process	GO:1901606	alpha-amino acid catabolic process	5/705	50/12741	0.141287	0.76187	0.718311	Prupe.2G207600_v2.0.a1/Prupe.2G211800_v2.0.a1/Prupe.3G243500_v2.0.a1/Prupe.6G235400_v2.0.a1/Prupe.8G214500_v2.0.a1	5	0	5
Biological process	GO:0010143	cutin biosynthetic process	3/705	24/12741	0.144604	0.769074	0.725104	Prupe.2G086300_v2.0.a1/Prupe.3G007200_v2.0.a1/Prupe.8G271200_v2.0.a1	3	1	2
Biological process	GO:0042168	heme metabolic process	3/705	24/12741	0.144604	0.769074	0.725104	Prupe.1G541100_v2.0.a1/Prupe.2G005900_v2.0.a1/Prupe.8G086500_v2.0.a1	3	1	2
Biological process	GO:0051495	positive regulation of cytoskeleton organization	3/705	24/12741	0.144604	0.769074	0.725104	Prupe.4G121100_v2.0.a1/Prupe.7G267500_v2.0.a1/Prupe.8G185400_v2.0.a1	3	1	2
Biological process	GO:1902905	positive regulation of supramolecular fiber organization	3/705	24/12741	0.144604	0.769074	0.725104	Prupe.4G121100_v2.0.a1/Prupe.7G267500_v2.0.a1/Prupe.8G185400_v2.0.a1	3	1	2
Biological process	GO:0071941	nitrogen cycle metabolic process	4/705	37/12741	0.146115	0.77446	0.730182	Prupe.1G128000_v2.0.a1/Prupe.1G266400_v2.0.a1/Prupe.5G152000_v2.0.a1/Prupe.5G164500_v2.0.a1	4	2	2
Biological process	GO:0016108	tetraterpenoid metabolic process	5/705	51/12741	0.149996	0.789642	0.744495	Prupe.1G179700_v2.0.a1/Prupe.1G581000_v2.0.a1/Prupe.2G004500_v2.0.a1/Prupe.3G178500_v2.0.a1/Prupe.7G154800_v2.0.a1	5	1	4
Biological process	GO:0016116	carotenoid metabolic process	5/705	51/12741	0.149996	0.789642	0.744495	Prupe.1G179700_v2.0.a1/Prupe.1G581000_v2.0.a1/Prupe.2G004500_v2.0.a1/Prupe.3G178500_v2.0.a1/Prupe.7G154800_v2.0.a1	5	1	4
Biological process	GO:0009718	anthocyanin-containing compound biosynthetic process	4/705	38/12741	0.156631	0.796565	0.751024	Prupe.3G005300_v2.0.a1/Prupe.4G041200_v2.0.a1/Prupe.5G130500_v2.0.a1/Prupe.7G101800_v2.0.a1	4	0	4
Biological process	GO:0042545	cell wall modification	6/705	66/12741	0.15711	0.796565	0.751024	Prupe.1G178400_v2.0.a1/Prupe.1G330800_v2.0.a1/Prupe.2G048900_v2.0.a1/Prupe.4G076500_v2.0.a1/Prupe.6G318500_v2.0.a1/Prupe.7G218400_v2.0.a1	6	1	5
Biological process	GO:0009690	cytokinin metabolic process	3/705	25/12741	0.157971	0.796565	0.751024	Prupe.1G367500_v2.0.a1/Prupe.7G208400_v2.0.a1/Prupe.8G174600_v2.0.a1	3	0	3
Biological process	GO:0009063	cellular amino acid catabolic process	5/705	52/12741	0.158926	0.796565	0.751024	Prupe.2G207600_v2.0.a1/Prupe.2G211800_v2.0.a1/Prupe.3G243500_v2.0.a1/Prupe.6G235400_v2.0.a1/Prupe.8G214500_v2.0.a1	5	0	5
Biological process	GO:0006012	galactose metabolic process	2/705	13/12741	0.159518	0.796565	0.751024	Prupe.1G111300_v2.0.a1/Prupe.6G309400_v2.0.a1	2	1	1
Biological process	GO:0006771	riboflavin metabolic process	2/705	13/12741	0.159518	0.796565	0.751024	Prupe.3G121200_v2.0.a1/Prupe.6G085600_v2.0.a1	2	0	2
Biological process	GO:0009231	riboflavin biosynthetic process	2/705	13/12741	0.159518	0.796565	0.751024	Prupe.3G121200_v2.0.a1/Prupe.6G085600_v2.0.a1	2	0	2
Biological process	GO:0009704	de-etiolation	2/705	13/12741	0.159518	0.796565	0.751024	Prupe.1G264700_v2.0.a1/Prupe.1G264900_v2.0.a1	2	0	2
Biological process	GO:0010112	regulation of systemic acquired resistance	2/705	13/12741	0.159518	0.796565	0.751024	Prupe.1G090200_v2.0.a1/Prupe.3G187900_v2.0.a1	2	2	0
Biological process	GO:0015740	C4-dicarboxylate transport	2/705	13/12741	0.159518	0.796565	0.751024	Prupe.1G308300_v2.0.a1/Prupe.5G110600_v2.0.a1	2	0	2
Biological process	GO:0042727	flavin-containing compound biosynthetic process	2/705	13/12741	0.159518	0.796565	0.751024	Prupe.3G121200_v2.0.a1/Prupe.6G085600_v2.0.a1	2	0	2
Biological process	GO:0043171	peptide catabolic process	2/705	13/12741	0.159518	0.796565	0.751024	Prupe.6G176700_v2.0.a1/Prupe.7G216500_v2.0.a1	2	1	1
Biological process	GO:0045910	negative regulation of DNA recombination	2/705	13/12741	0.159518	0.796565	0.751024	Prupe.3G071000_v2.0.a1/Prupe.5G009400_v2.0.a1	2	0	2
Biological process	GO:0046244	salicylic acid catabolic process	2/705	13/12741	0.159518	0.796565	0.751024	Prupe.2G319600_v2.0.a1/Prupe.8G066900_v2.0.a1	2	1	1
Biological process	GO:0051238	sequestering of metal ion	2/705	13/12741	0.159518	0.796565	0.751024	Prupe.2G256100_v2.0.a1/Prupe.6G283700_v2.0.a1	2	2	0
Biological process	GO:0052543	callose deposition in cell wall	2/705	13/12741	0.159518	0.796565	0.751024	Prupe.2G048900_v2.0.a1/Prupe.4G076500_v2.0.a1	2	1	1
Biological process	GO:0006633	fatty acid biosynthetic process	12/705	157/12741	0.160437	0.798583	0.752926	Prupe.1G375700_v2.0.a1/Prupe.1G440000_v2.0.a1/Prupe.2G005500_v2.0.a1/Prupe.2G251200_v2.0.a1/Prupe.3G005300_v2.0.a1/Prupe.3G036900_v2.0.a1/Prupe.3G210500_v2.0.a1/Prupe.3G239900_v2.0.a1/Prupe.4G259800_v2.0.a1/Prupe.5G152000_v2.0.a1/Prupe.6G055900_v2.0.a1/Prupe.7G076500_v2.0.a1	12	2	10
Biological process	GO:0009636	response to toxic substance	11/705	142/12741	0.163118	0.809335	0.763063	Prupe.1G039900_v2.0.a1/Prupe.1G264700_v2.0.a1/Prupe.1G264900_v2.0.a1/Prupe.2G181700_v2.0.a1/Prupe.3G239900_v2.0.a1/Prupe.3G253900_v2.0.a1/Prupe.5G109300_v2.0.a1/Prupe.6G222100_v2.0.a1/Prupe.7G216500_v2.0.a1/Prupe.8G261500_v2.0.a1/Prupe.I001000_v2.0.a1	11	3	8
Biological process	GO:0006694	steroid biosynthetic process	6/705	67/12741	0.165075	0.813377	0.766874	Prupe.2G066100_v2.0.a1/Prupe.2G066400_v2.0.a1/Prupe.3G178500_v2.0.a1/Prupe.6G068700_v2.0.a1/Prupe.6G072400_v2.0.a1/Prupe.8G125800_v2.0.a1	6	0	6
Biological process	GO:0070838	divalent metal ion transport	6/705	67/12741	0.165075	0.813377	0.766874	Prupe.2G105400_v2.0.a1/Prupe.4G056600_v2.0.a1/Prupe.6G221800_v2.0.a1/Prupe.7G008200_v2.0.a1/Prupe.7G172600_v2.0.a1/Prupe.7G184100_v2.0.a1	6	2	4
Biological process	GO:0071407	cellular response to organic cyclic compound	12/705	158/12741	0.165504	0.813377	0.766874	Prupe.1G048000_v2.0.a1/Prupe.1G220700_v2.0.a1/Prupe.1G232800_v2.0.a1/Prupe.1G509100_v2.0.a1/Prupe.2G227100_v2.0.a1/Prupe.2G265000_v2.0.a1/Prupe.3G154700_v2.0.a1/Prupe.3G255000_v2.0.a1/Prupe.7G141000_v2.0.a1/Prupe.7G141200_v2.0.a1/Prupe.7G142200_v2.0.a1/Prupe.7G264200_v2.0.a1	12	3	9
Biological process	GO:2000070	regulation of response to water deprivation	4/705	39/12741	0.167419	0.817937	0.771173	Prupe.1G242100_v2.0.a1/Prupe.1G264700_v2.0.a1/Prupe.1G264900_v2.0.a1/Prupe.3G207800_v2.0.a1	4	2	2
Biological process	GO:0009308	amine metabolic process	7/705	82/12741	0.167626	0.817937	0.771173	Prupe.1G367500_v2.0.a1/Prupe.3G005300_v2.0.a1/Prupe.4G057600_v2.0.a1/Prupe.5G166700_v2.0.a1/Prupe.5G233000_v2.0.a1/Prupe.7G208400_v2.0.a1/Prupe.8G174600_v2.0.a1	7	0	7
Biological process	GO:0046283	anthocyanin-containing compound metabolic process	5/705	53/12741	0.168066	0.817937	0.771173	Prupe.3G005300_v2.0.a1/Prupe.4G013500_v2.0.a1/Prupe.4G041200_v2.0.a1/Prupe.5G130500_v2.0.a1/Prupe.7G101800_v2.0.a1	5	0	5
Biological process	GO:0006979	response to oxidative stress	20/705	287/12741	0.170885	0.817937	0.771173	Prupe.1G002700_v2.0.a1/Prupe.1G265600_v2.0.a1/Prupe.1G513800_v2.0.a1/Prupe.2G013000_v2.0.a1/Prupe.2G181700_v2.0.a1/Prupe.2G260800_v2.0.a1/Prupe.3G239900_v2.0.a1/Prupe.4G029100_v2.0.a1/Prupe.4G056100_v2.0.a1/Prupe.4G186300_v2.0.a1/Prupe.5G011400_v2.0.a1/Prupe.5G044000_v2.0.a1/Prupe.5G109300_v2.0.a1/Prupe.6G176700_v2.0.a1/Prupe.6G222100_v2.0.a1/Prupe.6G289400_v2.0.a1/Prupe.7G064000_v2.0.a1/Prupe.7G…	20	6	14
Biological process	GO:0034293	sexual sporulation	3/705	26/12741	0.171698	0.817937	0.771173	Prupe.1G143100_v2.0.a1/Prupe.5G034100_v2.0.a1/Prupe.6G056700_v2.0.a1	3	0	3
Biological process	GO:0042631	cellular response to water deprivation	3/705	26/12741	0.171698	0.817937	0.771173	Prupe.1G113100_v2.0.a1/Prupe.1G319000_v2.0.a1/Prupe.I001000_v2.0.a1	3	2	1
Biological process	GO:0043934	sporulation	3/705	26/12741	0.171698	0.817937	0.771173	Prupe.1G143100_v2.0.a1/Prupe.5G034100_v2.0.a1/Prupe.6G056700_v2.0.a1	3	0	3
Biological process	GO:0048236	plant-type sporogenesis	3/705	26/12741	0.171698	0.817937	0.771173	Prupe.1G143100_v2.0.a1/Prupe.5G034100_v2.0.a1/Prupe.6G056700_v2.0.a1	3	0	3
Biological process	GO:0052545	callose localization	3/705	26/12741	0.171698	0.817937	0.771173	Prupe.2G048900_v2.0.a1/Prupe.4G076500_v2.0.a1/Prupe.5G241700_v2.0.a1	3	1	2
Biological process	GO:0071462	cellular response to water stimulus	3/705	26/12741	0.171698	0.817937	0.771173	Prupe.1G113100_v2.0.a1/Prupe.1G319000_v2.0.a1/Prupe.I001000_v2.0.a1	3	2	1
Biological process	GO:0072511	divalent inorganic cation transport	6/705	68/12741	0.173208	0.822606	0.775575	Prupe.2G105400_v2.0.a1/Prupe.4G056600_v2.0.a1/Prupe.6G221800_v2.0.a1/Prupe.7G008200_v2.0.a1/Prupe.7G172600_v2.0.a1/Prupe.7G184100_v2.0.a1	6	2	4
Biological process	GO:0005976	polysaccharide metabolic process	23/705	337/12741	0.174604	0.826709	0.779444	Prupe.1G033700_v2.0.a1/Prupe.1G033900_v2.0.a1/Prupe.1G069800_v2.0.a1/Prupe.1G080700_v2.0.a1/Prupe.1G178400_v2.0.a1/Prupe.1G258400_v2.0.a1/Prupe.1G330800_v2.0.a1/Prupe.1G516400_v2.0.a1/Prupe.1G547100_v2.0.a1/Prupe.1G560800_v2.0.a1/Prupe.2G003400_v2.0.a1/Prupe.2G251900_v2.0.a1/Prupe.3G214200_v2.0.a1/Prupe.3G280300_v2.0.a1/Prupe.4G025600_v2.0.a1/Prupe.4G129800_v2.0.a1/Prupe.5G027800_v2.0.a1/Prupe.5G…	23	7	16
Biological process	GO:0034440	lipid oxidation	4/705	40/12741	0.178461	0.830236	0.782769	Prupe.1G275800_v2.0.a1/Prupe.5G089100_v2.0.a1/Prupe.5G198700_v2.0.a1/Prupe.6G068700_v2.0.a1	4	0	4
Biological process	GO:0002213	defense response to insect	2/705	14/12741	0.179626	0.830236	0.782769	Prupe.3G208900_v2.0.a1/Prupe.3G239900_v2.0.a1	2	0	2
Biological process	GO:0006826	iron ion transport	2/705	14/12741	0.179626	0.830236	0.782769	Prupe.2G256100_v2.0.a1/Prupe.6G283700_v2.0.a1	2	2	0
Biological process	GO:0009934	regulation of meristem structural organization	2/705	14/12741	0.179626	0.830236	0.782769	Prupe.5G034100_v2.0.a1/Prupe.6G163000_v2.0.a1	2	0	2
Biological process	GO:0043570	maintenance of DNA repeat elements	2/705	14/12741	0.179626	0.830236	0.782769	Prupe.3G071000_v2.0.a1/Prupe.5G009400_v2.0.a1	2	0	2
Biological process	GO:0044273	sulfur compound catabolic process	2/705	14/12741	0.179626	0.830236	0.782769	Prupe.6G176700_v2.0.a1/Prupe.7G216500_v2.0.a1	2	1	1
Biological process	GO:0052386	cell wall thickening	2/705	14/12741	0.179626	0.830236	0.782769	Prupe.2G048900_v2.0.a1/Prupe.4G076500_v2.0.a1	2	1	1
Biological process	GO:1900056	negative regulation of leaf senescence	2/705	14/12741	0.179626	0.830236	0.782769	Prupe.1G264500_v2.0.a1/Prupe.2G265000_v2.0.a1	2	0	2
Biological process	GO:0007017	microtubule-based process	12/705	161/12741	0.181175	0.834912	0.787178	Prupe.1G143100_v2.0.a1/Prupe.1G226800_v2.0.a1/Prupe.1G496100_v2.0.a1/Prupe.1G496500_v2.0.a1/Prupe.3G269300_v2.0.a1/Prupe.4G121100_v2.0.a1/Prupe.4G231600_v2.0.a1/Prupe.6G211700_v2.0.a1/Prupe.6G249200_v2.0.a1/Prupe.6G326000_v2.0.a1/Prupe.7G233000_v2.0.a1/Prupe.8G035100_v2.0.a1	12	4	8
Biological process	GO:0008202	steroid metabolic process	7/705	84/12741	0.182472	0.838399	0.790465	Prupe.1G426300_v2.0.a1/Prupe.2G066100_v2.0.a1/Prupe.2G066400_v2.0.a1/Prupe.3G178500_v2.0.a1/Prupe.6G068700_v2.0.a1/Prupe.6G072400_v2.0.a1/Prupe.8G125800_v2.0.a1	7	1	6
Biological process	GO:0006541	glutamine metabolic process	3/705	27/12741	0.185749	0.845946	0.79758	Prupe.2G311700_v2.0.a1/Prupe.4G123500_v2.0.a1/Prupe.6G054800_v2.0.a1	3	2	1
Biological process	GO:0033037	polysaccharide localization	3/705	27/12741	0.185749	0.845946	0.79758	Prupe.2G048900_v2.0.a1/Prupe.4G076500_v2.0.a1/Prupe.5G241700_v2.0.a1	3	1	2
Biological process	GO:0071472	cellular response to salt stress	3/705	27/12741	0.185749	0.845946	0.79758	Prupe.2G307500_v2.0.a1/Prupe.4G121100_v2.0.a1/Prupe.I001000_v2.0.a1	3	2	1
Biological process	GO:0000096	sulfur amino acid metabolic process	5/705	55/12741	0.186937	0.84887	0.800338	Prupe.1G310700_v2.0.a1/Prupe.2G172800_v2.0.a1/Prupe.6G221200_v2.0.a1/Prupe.8G007000_v2.0.a1/Prupe.I005500_v2.0.a1	5	2	3
Biological process	GO:0000226	microtubule cytoskeleton organization	7/705	85/12741	0.190094	0.85684	0.807852	Prupe.1G143100_v2.0.a1/Prupe.1G226800_v2.0.a1/Prupe.1G496100_v2.0.a1/Prupe.1G496500_v2.0.a1/Prupe.4G121100_v2.0.a1/Prupe.6G211700_v2.0.a1/Prupe.8G035100_v2.0.a1	7	3	4
Biological process	GO:0071215	cellular response to abscisic acid stimulus	17/705	243/12741	0.190348	0.85684	0.807852	Prupe.1G220700_v2.0.a1/Prupe.1G232800_v2.0.a1/Prupe.1G242100_v2.0.a1/Prupe.1G319000_v2.0.a1/Prupe.1G416800_v2.0.a1/Prupe.1G514500_v2.0.a1/Prupe.2G256700_v2.0.a1/Prupe.2G256900_v2.0.a1/Prupe.2G304400_v2.0.a1/Prupe.3G099000_v2.0.a1/Prupe.4G279600_v2.0.a1/Prupe.6G226200_v2.0.a1/Prupe.7G189400_v2.0.a1/Prupe.7G249700_v2.0.a1/Prupe.8G057600_v2.0.a1/Prupe.8G244600_v2.0.a1/Prupe.I001000_v2.0.a1	17	9	8
Biological process	GO:0097306	cellular response to alcohol	17/705	243/12741	0.190348	0.85684	0.807852	Prupe.1G220700_v2.0.a1/Prupe.1G232800_v2.0.a1/Prupe.1G242100_v2.0.a1/Prupe.1G319000_v2.0.a1/Prupe.1G416800_v2.0.a1/Prupe.1G514500_v2.0.a1/Prupe.2G256700_v2.0.a1/Prupe.2G256900_v2.0.a1/Prupe.2G304400_v2.0.a1/Prupe.3G099000_v2.0.a1/Prupe.4G279600_v2.0.a1/Prupe.6G226200_v2.0.a1/Prupe.7G189400_v2.0.a1/Prupe.7G249700_v2.0.a1/Prupe.8G057600_v2.0.a1/Prupe.8G244600_v2.0.a1/Prupe.I001000_v2.0.a1	17	9	8
Biological process	GO:0045088	regulation of innate immune response	9/705	116/12741	0.192635	0.863311	0.813953	Prupe.1G090200_v2.0.a1/Prupe.2G265000_v2.0.a1/Prupe.2G279600_v2.0.a1/Prupe.3G078700_v2.0.a1/Prupe.3G187900_v2.0.a1/Prupe.3G239900_v2.0.a1/Prupe.4G069400_v2.0.a1/Prupe.4G069600_v2.0.a1/Prupe.7G184100_v2.0.a1	9	5	4
Biological process	GO:0072329	monocarboxylic acid catabolic process	5/705	56/12741	0.196649	0.863311	0.813953	Prupe.2G319600_v2.0.a1/Prupe.5G198700_v2.0.a1/Prupe.6G072400_v2.0.a1/Prupe.8G066900_v2.0.a1/Prupe.8G125800_v2.0.a1	5	1	4
Biological process	GO:0006526	arginine biosynthetic process	2/705	15/12741	0.200084	0.863311	0.813953	Prupe.3G005300_v2.0.a1/Prupe.3G094600_v2.0.a1	2	0	2
Biological process	GO:0006560	proline metabolic process	2/705	15/12741	0.200084	0.863311	0.813953	Prupe.2G240800_v2.0.a1/Prupe.3G243500_v2.0.a1	2	1	1
Biological process	GO:0009641	shade avoidance	2/705	15/12741	0.200084	0.863311	0.813953	Prupe.4G013500_v2.0.a1/Prupe.5G135900_v2.0.a1	2	0	2
Biological process	GO:0009691	cytokinin biosynthetic process	2/705	15/12741	0.200084	0.863311	0.813953	Prupe.1G367500_v2.0.a1/Prupe.8G174600_v2.0.a1	2	0	2
Biological process	GO:0010192	mucilage biosynthetic process	2/705	15/12741	0.200084	0.863311	0.813953	Prupe.1G264500_v2.0.a1/Prupe.6G118300_v2.0.a1	2	0	2
Biological process	GO:0019336	phenol-containing compound catabolic process	2/705	15/12741	0.200084	0.863311	0.813953	Prupe.2G319600_v2.0.a1/Prupe.8G066900_v2.0.a1	2	1	1
Biological process	GO:0046189	phenol-containing compound biosynthetic process	2/705	15/12741	0.200084	0.863311	0.813953	Prupe.3G180900_v2.0.a1/Prupe.7G129900_v2.0.a1	2	1	1
Biological process	GO:0046417	chorismate metabolic process	2/705	15/12741	0.200084	0.863311	0.813953	Prupe.6G166100_v2.0.a1/Prupe.6G172800_v2.0.a1	2	1	1
Biological process	GO:1900425	negative regulation of defense response to bacterium	2/705	15/12741	0.200084	0.863311	0.813953	Prupe.1G141000_v2.0.a1/Prupe.2G051800_v2.0.a1	2	1	1
Biological process	GO:1905622	negative regulation of leaf development	2/705	15/12741	0.200084	0.863311	0.813953	Prupe.1G264500_v2.0.a1/Prupe.2G265000_v2.0.a1	2	0	2
Biological process	GO:0010214	seed coat development	3/705	28/12741	0.200085	0.863311	0.813953	Prupe.1G123100_v2.0.a1/Prupe.1G264500_v2.0.a1/Prupe.6G118300_v2.0.a1	3	1	2
Biological process	GO:0071900	regulation of protein serine/threonine kinase activity	3/705	28/12741	0.200085	0.863311	0.813953	Prupe.2G121600_v2.0.a1/Prupe.7G061800_v2.0.a1/Prupe.8G240800_v2.0.a1	3	0	3
Biological process	GO:0010639	negative regulation of organelle organization	4/705	42/12741	0.201235	0.863311	0.813953	Prupe.4G015400_v2.0.a1/Prupe.4G121100_v2.0.a1/Prupe.7G267500_v2.0.a1/Prupe.8G185400_v2.0.a1	4	1	3
Biological process	GO:0035266	meristem growth	4/705	42/12741	0.201235	0.863311	0.813953	Prupe.1G216600_v2.0.a1/Prupe.6G163000_v2.0.a1/Prupe.7G088100_v2.0.a1/Prupe.8G241400_v2.0.a1	4	0	4
Biological process	GO:0046364	monosaccharide biosynthetic process	4/705	42/12741	0.201235	0.863311	0.813953	Prupe.1G343000_v2.0.a1/Prupe.1G560800_v2.0.a1/Prupe.4G129800_v2.0.a1/Prupe.6G029500_v2.0.a1	4	1	3
Biological process	GO:0043648	dicarboxylic acid metabolic process	6/705	72/12741	0.207285	0.886388	0.835711	Prupe.2G311700_v2.0.a1/Prupe.3G243500_v2.0.a1/Prupe.5G240300_v2.0.a1/Prupe.6G166100_v2.0.a1/Prupe.6G172800_v2.0.a1/Prupe.8G007000_v2.0.a1	6	3	3
Biological process	GO:0032101	regulation of response to external stimulus	10/705	134/12741	0.207756	0.886388	0.835711	Prupe.1G048000_v2.0.a1/Prupe.1G090200_v2.0.a1/Prupe.1G141000_v2.0.a1/Prupe.2G051800_v2.0.a1/Prupe.2G137300_v2.0.a1/Prupe.3G154700_v2.0.a1/Prupe.3G187900_v2.0.a1/Prupe.3G239900_v2.0.a1/Prupe.3G308200_v2.0.a1/Prupe.7G129900_v2.0.a1	10	6	4
Biological process	GO:0032984	protein-containing complex disassembly	4/705	43/12741	0.212933	0.901041	0.849526	Prupe.4G121100_v2.0.a1/Prupe.6G211700_v2.0.a1/Prupe.7G267500_v2.0.a1/Prupe.8G185400_v2.0.a1	4	1	3
Biological process	GO:0045490	pectin catabolic process	4/705	43/12741	0.212933	0.901041	0.849526	Prupe.1G178400_v2.0.a1/Prupe.1G330800_v2.0.a1/Prupe.6G318500_v2.0.a1/Prupe.7G218400_v2.0.a1	4	0	4
Biological process	GO:0051606	detection of stimulus	7/705	88/12741	0.2137	0.901041	0.849526	Prupe.1G134800_v2.0.a1/Prupe.1G208500_v2.0.a1/Prupe.2G048900_v2.0.a1/Prupe.2G249800_v2.0.a1/Prupe.2G279600_v2.0.a1/Prupe.4G013500_v2.0.a1/Prupe.4G076500_v2.0.a1	7	4	3
Biological process	GO:0009682	induced systemic resistance	3/705	29/12741	0.214672	0.901041	0.849526	Prupe.2G265000_v2.0.a1/Prupe.3G239900_v2.0.a1/Prupe.7G184100_v2.0.a1	3	0	3
Biological process	GO:0032271	regulation of protein polymerization	3/705	29/12741	0.214672	0.901041	0.849526	Prupe.4G121100_v2.0.a1/Prupe.7G267500_v2.0.a1/Prupe.8G185400_v2.0.a1	3	1	2
Biological process	GO:0071230	cellular response to amino acid stimulus	3/705	29/12741	0.214672	0.901041	0.849526	Prupe.2G105400_v2.0.a1/Prupe.4G056600_v2.0.a1/Prupe.7G184100_v2.0.a1	3	2	1
Biological process	GO:0006094	gluconeogenesis	2/705	16/12741	0.220793	0.909141	0.857162	Prupe.1G560800_v2.0.a1/Prupe.6G029500_v2.0.a1	2	0	2
Biological process	GO:0006743	ubiquinone metabolic process	2/705	16/12741	0.220793	0.909141	0.857162	Prupe.7G085200_v2.0.a1/Prupe.8G064500_v2.0.a1	2	1	1
Biological process	GO:0006744	ubiquinone biosynthetic process	2/705	16/12741	0.220793	0.909141	0.857162	Prupe.7G085200_v2.0.a1/Prupe.8G064500_v2.0.a1	2	1	1
Biological process	GO:0019319	hexose biosynthetic process	2/705	16/12741	0.220793	0.909141	0.857162	Prupe.1G560800_v2.0.a1/Prupe.6G029500_v2.0.a1	2	0	2
Biological process	GO:0030042	actin filament depolymerization	2/705	16/12741	0.220793	0.909141	0.857162	Prupe.7G267500_v2.0.a1/Prupe.8G185400_v2.0.a1	2	0	2
Biological process	GO:0031109	microtubule polymerization or depolymerization	2/705	16/12741	0.220793	0.909141	0.857162	Prupe.4G121100_v2.0.a1/Prupe.6G211700_v2.0.a1	2	1	1
Biological process	GO:0042726	flavin-containing compound metabolic process	2/705	16/12741	0.220793	0.909141	0.857162	Prupe.3G121200_v2.0.a1/Prupe.6G085600_v2.0.a1	2	0	2
Biological process	GO:0042742	defense response to bacterium	24/705	366/12741	0.221285	0.909141	0.857162	Prupe.1G098400_v2.0.a1/Prupe.1G141000_v2.0.a1/Prupe.1G509100_v2.0.a1/Prupe.2G048900_v2.0.a1/Prupe.2G051800_v2.0.a1/Prupe.2G112600_v2.0.a1/Prupe.2G112800_v2.0.a1/Prupe.2G112900_v2.0.a1/Prupe.2G265000_v2.0.a1/Prupe.2G319600_v2.0.a1/Prupe.2G322300_v2.0.a1/Prupe.3G154700_v2.0.a1/Prupe.3G239900_v2.0.a1/Prupe.4G076500_v2.0.a1/Prupe.4G121100_v2.0.a1/Prupe.4G275900_v2.0.a1/Prupe.6G056700_v2.0.a1/Prupe.6G…	24	8	16
Biological process	GO:0048582	positive regulation of post-embryonic development	6/705	74/12741	0.225155	0.922602	0.869854	Prupe.1G021400_v2.0.a1/Prupe.1G021600_v2.0.a1/Prupe.1G021800_v2.0.a1/Prupe.1G361100_v2.0.a1/Prupe.6G211600_v2.0.a1/Prupe.8G150600_v2.0.a1	6	2	4
Biological process	GO:0010431	seed maturation	5/705	59/12741	0.22676	0.923245	0.870461	Prupe.1G132700_v2.0.a1/Prupe.1G220700_v2.0.a1/Prupe.3G031700_v2.0.a1/Prupe.3G180900_v2.0.a1/Prupe.6G072400_v2.0.a1	5	1	4
Biological process	GO:0046165	alcohol biosynthetic process	5/705	59/12741	0.22676	0.923245	0.870461	Prupe.2G004500_v2.0.a1/Prupe.3G178500_v2.0.a1/Prupe.3G194800_v2.0.a1/Prupe.6G058100_v2.0.a1/Prupe.7G181400_v2.0.a1	5	2	3
Biological process	GO:0010223	secondary shoot formation	3/705	30/12741	0.229474	0.923245	0.870461	Prupe.5G131200_v2.0.a1/Prupe.5G217200_v2.0.a1/Prupe.8G233300_v2.0.a1	3	1	2
Biological process	GO:0010305	leaf vascular tissue pattern formation	3/705	30/12741	0.229474	0.923245	0.870461	Prupe.5G034100_v2.0.a1/Prupe.6G328100_v2.0.a1/Prupe.7G088100_v2.0.a1	3	0	3
Biological process	GO:0010346	shoot axis formation	3/705	30/12741	0.229474	0.923245	0.870461	Prupe.5G131200_v2.0.a1/Prupe.5G217200_v2.0.a1/Prupe.8G233300_v2.0.a1	3	1	2
Biological process	GO:0034605	cellular response to heat	3/705	30/12741	0.229474	0.923245	0.870461	Prupe.1G021400_v2.0.a1/Prupe.1G021600_v2.0.a1/Prupe.1G021800_v2.0.a1	3	0	3
Biological process	GO:1900055	regulation of leaf senescence	3/705	30/12741	0.229474	0.923245	0.870461	Prupe.1G264500_v2.0.a1/Prupe.2G265000_v2.0.a1/Prupe.5G076200_v2.0.a1	3	0	3
Biological process	GO:0048229	gametophyte development	20/705	302/12741	0.233111	0.935457	0.881975	Prupe.1G143100_v2.0.a1/Prupe.1G244900_v2.0.a1/Prupe.1G275800_v2.0.a1/Prupe.1G496100_v2.0.a1/Prupe.1G496500_v2.0.a1/Prupe.1G517300_v2.0.a1/Prupe.2G020700_v2.0.a1/Prupe.2G104800_v2.0.a1/Prupe.2G283600_v2.0.a1/Prupe.2G307500_v2.0.a1/Prupe.3G071000_v2.0.a1/Prupe.3G271700_v2.0.a1/Prupe.5G009400_v2.0.a1/Prupe.5G016300_v2.0.a1/Prupe.5G034100_v2.0.a1/Prupe.5G089100_v2.0.a1/Prupe.5G233000_v2.0.a1/Prupe.6G…	20	4	16
Biological process	GO:0009845	seed germination	10/705	138/12741	0.233785	0.935743	0.882244	Prupe.1G021400_v2.0.a1/Prupe.1G021600_v2.0.a1/Prupe.1G021800_v2.0.a1/Prupe.4G015400_v2.0.a1/Prupe.5G011400_v2.0.a1/Prupe.5G076200_v2.0.a1/Prupe.5G175800_v2.0.a1/Prupe.6G211600_v2.0.a1/Prupe.8G150600_v2.0.a1/Prupe.8G244600_v2.0.a1	10	4	6
Biological process	GO:0009789	positive regulation of abscisic acid-activated signaling pathway	4/705	45/12741	0.23686	0.938376	0.884726	Prupe.1G242100_v2.0.a1/Prupe.1G514500_v2.0.a1/Prupe.7G189400_v2.0.a1/Prupe.8G057600_v2.0.a1	4	3	1
Biological process	GO:0051129	negative regulation of cellular component organization	4/705	45/12741	0.23686	0.938376	0.884726	Prupe.4G015400_v2.0.a1/Prupe.4G121100_v2.0.a1/Prupe.7G267500_v2.0.a1/Prupe.8G185400_v2.0.a1	4	1	3
Biological process	GO:1901421	positive regulation of response to alcohol	4/705	45/12741	0.23686	0.938376	0.884726	Prupe.1G242100_v2.0.a1/Prupe.1G514500_v2.0.a1/Prupe.7G189400_v2.0.a1/Prupe.8G057600_v2.0.a1	4	3	1
Biological process	GO:1905959	positive regulation of cellular response to alcohol	4/705	45/12741	0.23686	0.938376	0.884726	Prupe.1G242100_v2.0.a1/Prupe.1G514500_v2.0.a1/Prupe.7G189400_v2.0.a1/Prupe.8G057600_v2.0.a1	4	3	1
Biological process	GO:0090693	plant organ senescence	9/705	123/12741	0.240816	0.940605	0.886828	Prupe.1G220700_v2.0.a1/Prupe.1G264500_v2.0.a1/Prupe.1G284900_v2.0.a1/Prupe.1G509100_v2.0.a1/Prupe.2G265000_v2.0.a1/Prupe.2G319600_v2.0.a1/Prupe.4G052900_v2.0.a1/Prupe.5G076200_v2.0.a1/Prupe.5G146100_v2.0.a1	9	2	7
Biological process	GO:0000018	regulation of DNA recombination	2/705	17/12741	0.241662	0.940605	0.886828	Prupe.3G071000_v2.0.a1/Prupe.5G009400_v2.0.a1	2	0	2
Biological process	GO:0005983	starch catabolic process	2/705	17/12741	0.241662	0.940605	0.886828	Prupe.1G560800_v2.0.a1/Prupe.5G051000_v2.0.a1	2	0	2
Biological process	GO:0030104	water homeostasis	2/705	17/12741	0.241662	0.940605	0.886828	Prupe.2G004500_v2.0.a1/Prupe.4G092900_v2.0.a1	2	0	2
Biological process	GO:0035601	protein deacylation	2/705	17/12741	0.241662	0.940605	0.886828	Prupe.1G473700_v2.0.a1/Prupe.3G078700_v2.0.a1	2	0	2
Biological process	GO:0045995	regulation of embryonic development	2/705	17/12741	0.241662	0.940605	0.886828	Prupe.4G187100_v2.0.a1/Prupe.6G238600_v2.0.a1	2	1	1
Biological process	GO:0098732	macromolecule deacylation	2/705	17/12741	0.241662	0.940605	0.886828	Prupe.1G473700_v2.0.a1/Prupe.3G078700_v2.0.a1	2	0	2
Biological process	GO:0001763	morphogenesis of a branching structure	3/705	31/12741	0.244457	0.944383	0.89039	Prupe.5G131200_v2.0.a1/Prupe.5G217200_v2.0.a1/Prupe.8G233300_v2.0.a1	3	1	2
Biological process	GO:0055088	lipid homeostasis	3/705	31/12741	0.244457	0.944383	0.89039	Prupe.1G403000_v2.0.a1/Prupe.6G072400_v2.0.a1/Prupe.8G125800_v2.0.a1	3	0	3
Biological process	GO:0098754	detoxification	3/705	31/12741	0.244457	0.944383	0.89039	Prupe.1G039900_v2.0.a1/Prupe.1G264700_v2.0.a1/Prupe.1G264900_v2.0.a1	3	1	2
Biological process	GO:0050776	regulation of immune response	9/705	124/12741	0.248026	0.955792	0.901147	Prupe.1G090200_v2.0.a1/Prupe.2G265000_v2.0.a1/Prupe.2G279600_v2.0.a1/Prupe.3G078700_v2.0.a1/Prupe.3G187900_v2.0.a1/Prupe.3G239900_v2.0.a1/Prupe.4G069400_v2.0.a1/Prupe.4G069600_v2.0.a1/Prupe.7G184100_v2.0.a1	9	5	4
Biological process	GO:0080134	regulation of response to stress	25/705	390/12741	0.249918	0.960699	0.905773	Prupe.1G048000_v2.0.a1/Prupe.1G090200_v2.0.a1/Prupe.1G141000_v2.0.a1/Prupe.1G242100_v2.0.a1/Prupe.1G264700_v2.0.a1/Prupe.1G264900_v2.0.a1/Prupe.2G051800_v2.0.a1/Prupe.2G137300_v2.0.a1/Prupe.2G265000_v2.0.a1/Prupe.2G279600_v2.0.a1/Prupe.2G322300_v2.0.a1/Prupe.3G071000_v2.0.a1/Prupe.3G078700_v2.0.a1/Prupe.3G154700_v2.0.a1/Prupe.3G187900_v2.0.a1/Prupe.3G207800_v2.0.a1/Prupe.3G239900_v2.0.a1/Prupe.4G…	25	12	13
Biological process	GO:0051274	beta-glucan biosynthetic process	5/705	62/12741	0.258111	0.985678	0.929324	Prupe.1G033700_v2.0.a1/Prupe.1G033900_v2.0.a1/Prupe.2G003400_v2.0.a1/Prupe.3G214200_v2.0.a1/Prupe.8G035100_v2.0.a1	5	3	2
Biological process	GO:0010928	regulation of auxin mediated signaling pathway	3/705	32/12741	0.259589	0.985678	0.929324	Prupe.1G103900_v2.0.a1/Prupe.3G271700_v2.0.a1/Prupe.6G318400_v2.0.a1	3	0	3
Biological process	GO:0042133	neurotransmitter metabolic process	3/705	32/12741	0.259589	0.985678	0.929324	Prupe.1G539400_v2.0.a1/Prupe.2G311700_v2.0.a1/Prupe.5G233000_v2.0.a1	3	1	2
Biological process	GO:0044092	negative regulation of molecular function	3/705	32/12741	0.259589	0.985678	0.929324	Prupe.1G113800_v2.0.a1/Prupe.2G044800_v2.0.a1/Prupe.3G207800_v2.0.a1	3	2	1
Biological process	GO:1902903	regulation of supramolecular fiber organization	3/705	32/12741	0.259589	0.985678	0.929324	Prupe.4G121100_v2.0.a1/Prupe.7G267500_v2.0.a1/Prupe.8G185400_v2.0.a1	3	1	2
Biological process	GO:0009617	response to bacterium	27/705	427/12741	0.262094	0.989888	0.933293	Prupe.1G080700_v2.0.a1/Prupe.1G098400_v2.0.a1/Prupe.1G141000_v2.0.a1/Prupe.1G509100_v2.0.a1/Prupe.2G048900_v2.0.a1/Prupe.2G051800_v2.0.a1/Prupe.2G112600_v2.0.a1/Prupe.2G112800_v2.0.a1/Prupe.2G112900_v2.0.a1/Prupe.2G265000_v2.0.a1/Prupe.2G279600_v2.0.a1/Prupe.2G319600_v2.0.a1/Prupe.2G322300_v2.0.a1/Prupe.3G154700_v2.0.a1/Prupe.3G239900_v2.0.a1/Prupe.4G076500_v2.0.a1/Prupe.4G121100_v2.0.a1/Prupe.4G…	27	10	17
Biological process	GO:0030838	positive regulation of actin filament polymerization	2/705	18/12741	0.26261	0.989888	0.933293	Prupe.7G267500_v2.0.a1/Prupe.8G185400_v2.0.a1	2	0	2
Biological process	GO:0045010	actin nucleation	2/705	18/12741	0.26261	0.989888	0.933293	Prupe.7G267500_v2.0.a1/Prupe.8G185400_v2.0.a1	2	0	2
Biological process	GO:0009411	response to UV	7/705	94/12741	0.263779	0.991885	0.935176	Prupe.1G021400_v2.0.a1/Prupe.1G021600_v2.0.a1/Prupe.1G021800_v2.0.a1/Prupe.1G208500_v2.0.a1/Prupe.3G078500_v2.0.a1/Prupe.7G017500_v2.0.a1/Prupe.8G270000_v2.0.a1	7	0	7
Biological process	GO:0010087	phloem or xylem histogenesis	6/705	79/12741	0.271793	1	0.942827	Prupe.1G241400_v2.0.a1/Prupe.1G241500_v2.0.a1/Prupe.2G241500_v2.0.a1/Prupe.5G146100_v2.0.a1/Prupe.5G162100_v2.0.a1/Prupe.6G328100_v2.0.a1	6	0	6
Biological process	GO:0051240	positive regulation of multicellular organismal process	7/705	95/12741	0.272434	1	0.942827	Prupe.1G021400_v2.0.a1/Prupe.1G021600_v2.0.a1/Prupe.1G021800_v2.0.a1/Prupe.1G361100_v2.0.a1/Prupe.5G076200_v2.0.a1/Prupe.6G211600_v2.0.a1/Prupe.8G150600_v2.0.a1	7	2	5
Biological process	GO:0016036	cellular response to phosphate starvation	4/705	48/12741	0.273816	1	0.942827	Prupe.1G301900_v2.0.a1/Prupe.2G013000_v2.0.a1/Prupe.2G137300_v2.0.a1/Prupe.3G052000_v2.0.a1	4	0	4
Biological process	GO:0006760	folic acid-containing compound metabolic process	3/705	33/12741	0.274839	1	0.942827	Prupe.1G458900_v2.0.a1/Prupe.1G539400_v2.0.a1/Prupe.7G136500_v2.0.a1	3	0	3
Biological process	GO:0009646	response to absence of light	3/705	33/12741	0.274839	1	0.942827	Prupe.1G048000_v2.0.a1/Prupe.3G239900_v2.0.a1/Prupe.4G013500_v2.0.a1	3	1	2
Biological process	GO:0042157	lipoprotein metabolic process	3/705	33/12741	0.274839	1	0.942827	Prupe.1G473700_v2.0.a1/Prupe.3G078700_v2.0.a1/Prupe.4G121100_v2.0.a1	3	1	2
Biological process	GO:0033692	cellular polysaccharide biosynthetic process	10/705	144/12741	0.274913	1	0.942827	Prupe.1G033700_v2.0.a1/Prupe.1G033900_v2.0.a1/Prupe.1G516400_v2.0.a1/Prupe.1G547100_v2.0.a1/Prupe.2G003400_v2.0.a1/Prupe.2G251900_v2.0.a1/Prupe.3G214200_v2.0.a1/Prupe.4G129800_v2.0.a1/Prupe.8G035100_v2.0.a1/Prupe.8G212100_v2.0.a1	10	3	7
Biological process	GO:0002252	immune effector process	6/705	80/12741	0.281397	1	0.942827	Prupe.1G048000_v2.0.a1/Prupe.1G440000_v2.0.a1/Prupe.2G265000_v2.0.a1/Prupe.3G239900_v2.0.a1/Prupe.7G048000_v2.0.a1/Prupe.7G184100_v2.0.a1	6	1	5
Biological process	GO:0010053	root epidermal cell differentiation	6/705	80/12741	0.281397	1	0.942827	Prupe.1G175100_v2.0.a1/Prupe.2G146900_v2.0.a1/Prupe.3G308200_v2.0.a1/Prupe.4G010300_v2.0.a1/Prupe.4G088000_v2.0.a1/Prupe.5G174200_v2.0.a1	6	1	5
Biological process	GO:0098657	import into cell	6/705	80/12741	0.281397	1	0.942827	Prupe.1G524700_v2.0.a1/Prupe.2G048900_v2.0.a1/Prupe.4G076500_v2.0.a1/Prupe.8G164600_v2.0.a1/Prupe.8G225600_v2.0.a1/Prupe.8G263800_v2.0.a1	6	3	3
Biological process	GO:0002682	regulation of immune system process	10/705	145/12741	0.281976	1	0.942827	Prupe.1G048000_v2.0.a1/Prupe.1G090200_v2.0.a1/Prupe.2G265000_v2.0.a1/Prupe.2G279600_v2.0.a1/Prupe.3G078700_v2.0.a1/Prupe.3G187900_v2.0.a1/Prupe.3G239900_v2.0.a1/Prupe.4G069400_v2.0.a1/Prupe.4G069600_v2.0.a1/Prupe.7G184100_v2.0.a1	10	6	4
Biological process	GO:0006573	valine metabolic process	2/705	19/12741	0.283565	1	0.942827	Prupe.1G417100_v2.0.a1/Prupe.2G207600_v2.0.a1	2	1	1
Biological process	GO:0042136	neurotransmitter biosynthetic process	2/705	19/12741	0.283565	1	0.942827	Prupe.1G539400_v2.0.a1/Prupe.5G233000_v2.0.a1	2	0	2
Biological process	GO:0052542	defense response by callose deposition	2/705	19/12741	0.283565	1	0.942827	Prupe.2G048900_v2.0.a1/Prupe.4G076500_v2.0.a1	2	1	1
Biological process	GO:1901698	response to nitrogen compound	15/705	230/12741	0.292353	1	0.942827	Prupe.1G264700_v2.0.a1/Prupe.1G264900_v2.0.a1/Prupe.1G372100_v2.0.a1/Prupe.2G013000_v2.0.a1/Prupe.2G105400_v2.0.a1/Prupe.2G265000_v2.0.a1/Prupe.3G194800_v2.0.a1/Prupe.3G239900_v2.0.a1/Prupe.4G056600_v2.0.a1/Prupe.5G164500_v2.0.a1/Prupe.5G166700_v2.0.a1/Prupe.6G195100_v2.0.a1/Prupe.7G184100_v2.0.a1/Prupe.8G218300_v2.0.a1/Prupe.8G271200_v2.0.a1	15	6	9
Biological process	GO:0009553	embryo sac development	9/705	130/12741	0.292681	1	0.942827	Prupe.1G275800_v2.0.a1/Prupe.2G104800_v2.0.a1/Prupe.2G283600_v2.0.a1/Prupe.2G307500_v2.0.a1/Prupe.5G016300_v2.0.a1/Prupe.5G034100_v2.0.a1/Prupe.5G089100_v2.0.a1/Prupe.6G012000_v2.0.a1/Prupe.6G056700_v2.0.a1	9	0	9
Biological process	GO:0048589	developmental growth	20/705	316/12741	0.298712	1	0.942827	Prupe.1G008100_v2.0.a1/Prupe.1G175100_v2.0.a1/Prupe.1G216600_v2.0.a1/Prupe.2G066100_v2.0.a1/Prupe.2G066400_v2.0.a1/Prupe.2G146900_v2.0.a1/Prupe.3G020200_v2.0.a1/Prupe.3G239900_v2.0.a1/Prupe.4G010300_v2.0.a1/Prupe.4G088000_v2.0.a1/Prupe.4G092900_v2.0.a1/Prupe.4G093000_v2.0.a1/Prupe.4G121100_v2.0.a1/Prupe.4G129800_v2.0.a1/Prupe.5G015000_v2.0.a1/Prupe.5G178100_v2.0.a1/Prupe.5G233000_v2.0.a1/Prupe.6G…	20	2	18
Biological process	GO:0031407	oxylipin metabolic process	4/705	50/12741	0.298964	1	0.942827	Prupe.1G375700_v2.0.a1/Prupe.1G440000_v2.0.a1/Prupe.2G005500_v2.0.a1/Prupe.3G210500_v2.0.a1	4	1	3
Biological process	GO:0031408	oxylipin biosynthetic process	4/705	50/12741	0.298964	1	0.942827	Prupe.1G375700_v2.0.a1/Prupe.1G440000_v2.0.a1/Prupe.2G005500_v2.0.a1/Prupe.3G210500_v2.0.a1	4	1	3
Biological process	GO:0010647	positive regulation of cell communication	6/705	82/12741	0.300821	1	0.942827	Prupe.1G242100_v2.0.a1/Prupe.1G514500_v2.0.a1/Prupe.2G137300_v2.0.a1/Prupe.2G227100_v2.0.a1/Prupe.7G189400_v2.0.a1/Prupe.8G057600_v2.0.a1	6	3	3
Biological process	GO:0006898	receptor-mediated endocytosis	2/705	20/12741	0.304462	1	0.942827	Prupe.2G048900_v2.0.a1/Prupe.4G076500_v2.0.a1	2	1	1
Biological process	GO:0043086	negative regulation of catalytic activity	2/705	20/12741	0.304462	1	0.942827	Prupe.1G113800_v2.0.a1/Prupe.2G044800_v2.0.a1	2	1	1
Biological process	GO:0048359	mucilage metabolic process involved in seed coat development	2/705	20/12741	0.304462	1	0.942827	Prupe.1G264500_v2.0.a1/Prupe.6G118300_v2.0.a1	2	0	2
Biological process	GO:0009250	glucan biosynthetic process	7/705	99/12741	0.307736	1	0.942827	Prupe.1G033700_v2.0.a1/Prupe.1G033900_v2.0.a1/Prupe.1G516400_v2.0.a1/Prupe.2G003400_v2.0.a1/Prupe.3G214200_v2.0.a1/Prupe.8G035100_v2.0.a1/Prupe.8G212100_v2.0.a1	7	3	4
Biological process	GO:0002218	activation of innate immune response	4/705	51/12741	0.311642	1	0.942827	Prupe.2G265000_v2.0.a1/Prupe.2G279600_v2.0.a1/Prupe.3G239900_v2.0.a1/Prupe.7G184100_v2.0.a1	4	1	3
Biological process	GO:0002253	activation of immune response	4/705	51/12741	0.311642	1	0.942827	Prupe.2G265000_v2.0.a1/Prupe.2G279600_v2.0.a1/Prupe.3G239900_v2.0.a1/Prupe.7G184100_v2.0.a1	4	1	3
Biological process	GO:0018298	protein-chromophore linkage	4/705	51/12741	0.311642	1	0.942827	Prupe.1G462400_v2.0.a1/Prupe.2G248900_v2.0.a1/Prupe.3G004100_v2.0.a1/Prupe.7G195500_v2.0.a1	4	1	3
Biological process	GO:0090351	seedling development	10/705	150/12741	0.31801	1	0.942827	Prupe.1G021400_v2.0.a1/Prupe.1G021600_v2.0.a1/Prupe.1G021800_v2.0.a1/Prupe.4G015400_v2.0.a1/Prupe.5G011400_v2.0.a1/Prupe.5G076200_v2.0.a1/Prupe.5G175800_v2.0.a1/Prupe.6G211600_v2.0.a1/Prupe.8G150600_v2.0.a1/Prupe.8G244600_v2.0.a1	10	4	6
Biological process	GO:0072593	reactive oxygen species metabolic process	8/705	117/12741	0.32078	1	0.942827	Prupe.2G260800_v2.0.a1/Prupe.4G056100_v2.0.a1/Prupe.4G186300_v2.0.a1/Prupe.5G011400_v2.0.a1/Prupe.5G044000_v2.0.a1/Prupe.5G173700_v2.0.a1/Prupe.6G289400_v2.0.a1/Prupe.7G079100_v2.0.a1	8	1	7
Biological process	GO:0019395	fatty acid oxidation	3/705	36/12741	0.320996	1	0.942827	Prupe.1G275800_v2.0.a1/Prupe.5G089100_v2.0.a1/Prupe.5G198700_v2.0.a1	3	0	3
Biological process	GO:0042558	pteridine-containing compound metabolic process	3/705	36/12741	0.320996	1	0.942827	Prupe.1G458900_v2.0.a1/Prupe.1G539400_v2.0.a1/Prupe.7G136500_v2.0.a1	3	0	3
Biological process	GO:0006897	endocytosis	5/705	68/12741	0.323365	1	0.942827	Prupe.1G524700_v2.0.a1/Prupe.2G048900_v2.0.a1/Prupe.4G076500_v2.0.a1/Prupe.8G164600_v2.0.a1/Prupe.8G263800_v2.0.a1	5	3	2
Biological process	GO:0010017	red or far-red light signaling pathway	5/705	68/12741	0.323365	1	0.942827	Prupe.1G134800_v2.0.a1/Prupe.1G208500_v2.0.a1/Prupe.1G261500_v2.0.a1/Prupe.2G249800_v2.0.a1/Prupe.4G013500_v2.0.a1	5	2	3
Biological process	GO:0016032	viral process	5/705	68/12741	0.323365	1	0.942827	Prupe.2G140900_v2.0.a1/Prupe.3G017500_v2.0.a1/Prupe.4G121100_v2.0.a1/Prupe.5G146100_v2.0.a1/Prupe.8G164600_v2.0.a1	5	1	4
Biological process	GO:0042364	water-soluble vitamin biosynthetic process	5/705	68/12741	0.323365	1	0.942827	Prupe.1G343000_v2.0.a1/Prupe.2G005900_v2.0.a1/Prupe.3G121200_v2.0.a1/Prupe.6G085600_v2.0.a1/Prupe.6G277500_v2.0.a1	5	2	3
Biological process	GO:0006298	mismatch repair	2/705	21/12741	0.325243	1	0.942827	Prupe.3G071000_v2.0.a1/Prupe.5G009400_v2.0.a1	2	0	2
Biological process	GO:0006525	arginine metabolic process	2/705	21/12741	0.325243	1	0.942827	Prupe.3G005300_v2.0.a1/Prupe.3G094600_v2.0.a1	2	0	2
Biological process	GO:0009688	abscisic acid biosynthetic process	2/705	21/12741	0.325243	1	0.942827	Prupe.2G004500_v2.0.a1/Prupe.3G194800_v2.0.a1	2	1	1
Biological process	GO:0010229	inflorescence development	2/705	21/12741	0.325243	1	0.942827	Prupe.6G364900_v2.0.a1/Prupe.7G088100_v2.0.a1	2	0	2
Biological process	GO:0016998	cell wall macromolecule catabolic process	2/705	21/12741	0.325243	1	0.942827	Prupe.1G080700_v2.0.a1/Prupe.8G174900_v2.0.a1	2	2	0
Biological process	GO:0043289	apocarotenoid biosynthetic process	2/705	21/12741	0.325243	1	0.942827	Prupe.2G004500_v2.0.a1/Prupe.3G194800_v2.0.a1	2	1	1
Biological process	GO:0051651	maintenance of location in cell	2/705	21/12741	0.325243	1	0.942827	Prupe.2G256100_v2.0.a1/Prupe.6G283700_v2.0.a1	2	2	0
Biological process	GO:1902645	tertiary alcohol biosynthetic process	2/705	21/12741	0.325243	1	0.942827	Prupe.2G004500_v2.0.a1/Prupe.3G194800_v2.0.a1	2	1	1
Biological process	GO:0048509	regulation of meristem development	6/705	85/12741	0.330388	1	0.942827	Prupe.1G216600_v2.0.a1/Prupe.5G034100_v2.0.a1/Prupe.6G163000_v2.0.a1/Prupe.6G364900_v2.0.a1/Prupe.7G088100_v2.0.a1/Prupe.8G241400_v2.0.a1	6	0	6
Biological process	GO:0042546	cell wall biogenesis	11/705	169/12741	0.333466	1	0.942827	Prupe.1G033700_v2.0.a1/Prupe.1G033900_v2.0.a1/Prupe.1G069800_v2.0.a1/Prupe.1G547100_v2.0.a1/Prupe.2G193600_v2.0.a1/Prupe.2G251900_v2.0.a1/Prupe.3G214200_v2.0.a1/Prupe.4G025600_v2.0.a1/Prupe.4G129800_v2.0.a1/Prupe.5G027800_v2.0.a1/Prupe.8G035100_v2.0.a1	11	4	7
Biological process	GO:0010243	response to organonitrogen compound	12/705	186/12741	0.333778	1	0.942827	Prupe.1G264700_v2.0.a1/Prupe.1G264900_v2.0.a1/Prupe.1G372100_v2.0.a1/Prupe.2G105400_v2.0.a1/Prupe.2G265000_v2.0.a1/Prupe.3G194800_v2.0.a1/Prupe.3G239900_v2.0.a1/Prupe.4G056600_v2.0.a1/Prupe.6G195100_v2.0.a1/Prupe.7G184100_v2.0.a1/Prupe.8G218300_v2.0.a1/Prupe.8G271200_v2.0.a1	12	5	7
Biological process	GO:0009767	photosynthetic electron transport chain	3/705	37/12741	0.336426	1	0.942827	Prupe.3G011900_v2.0.a1/Prupe.3G210500_v2.0.a1/Prupe.8G064500_v2.0.a1	3	1	2
Biological process	GO:0048481	plant ovule development	3/705	37/12741	0.336426	1	0.942827	Prupe.2G283600_v2.0.a1/Prupe.4G187100_v2.0.a1/Prupe.6G238600_v2.0.a1	3	1	2
Biological process	GO:0055046	microgametogenesis	3/705	37/12741	0.336426	1	0.942827	Prupe.1G244900_v2.0.a1/Prupe.1G496100_v2.0.a1/Prupe.1G496500_v2.0.a1	3	3	0
Biological process	GO:0030244	cellulose biosynthetic process	4/705	53/12741	0.337128	1	0.942827	Prupe.1G033700_v2.0.a1/Prupe.1G033900_v2.0.a1/Prupe.3G214200_v2.0.a1/Prupe.8G035100_v2.0.a1	4	2	2
Biological process	GO:0045132	meiotic chromosome segregation	4/705	53/12741	0.337128	1	0.942827	Prupe.1G335600_v2.0.a1/Prupe.1G496100_v2.0.a1/Prupe.1G496500_v2.0.a1/Prupe.2G294300_v2.0.a1	4	2	2
Biological process	GO:0006767	water-soluble vitamin metabolic process	5/705	70/12741	0.345563	1	0.942827	Prupe.1G343000_v2.0.a1/Prupe.2G005900_v2.0.a1/Prupe.3G121200_v2.0.a1/Prupe.6G085600_v2.0.a1/Prupe.6G277500_v2.0.a1	5	2	3
Biological process	GO:0006282	regulation of DNA repair	2/705	22/12741	0.345857	1	0.942827	Prupe.3G071000_v2.0.a1/Prupe.5G009400_v2.0.a1	2	0	2
Biological process	GO:0006817	phosphate ion transport	2/705	22/12741	0.345857	1	0.942827	Prupe.1G301900_v2.0.a1/Prupe.8G224400_v2.0.a1	2	0	2
Biological process	GO:0006935	chemotaxis	2/705	22/12741	0.345857	1	0.942827	Prupe.5G233000_v2.0.a1/Prupe.8G113800_v2.0.a1	2	1	1
Biological process	GO:0007140	male meiotic nuclear division	2/705	22/12741	0.345857	1	0.942827	Prupe.1G496100_v2.0.a1/Prupe.1G496500_v2.0.a1	2	2	0
Biological process	GO:0009556	microsporogenesis	2/705	22/12741	0.345857	1	0.942827	Prupe.1G143100_v2.0.a1/Prupe.6G056700_v2.0.a1	2	0	2
Biological process	GO:0010183	pollen tube guidance	2/705	22/12741	0.345857	1	0.942827	Prupe.5G233000_v2.0.a1/Prupe.8G113800_v2.0.a1	2	1	1
Biological process	GO:0010191	mucilage metabolic process	2/705	22/12741	0.345857	1	0.942827	Prupe.1G264500_v2.0.a1/Prupe.6G118300_v2.0.a1	2	0	2
Biological process	GO:0010268	brassinosteroid homeostasis	2/705	22/12741	0.345857	1	0.942827	Prupe.6G072400_v2.0.a1/Prupe.8G125800_v2.0.a1	2	0	2
Biological process	GO:0032273	positive regulation of protein polymerization	2/705	22/12741	0.345857	1	0.942827	Prupe.7G267500_v2.0.a1/Prupe.8G185400_v2.0.a1	2	0	2
Biological process	GO:0042330	taxis	2/705	22/12741	0.345857	1	0.942827	Prupe.5G233000_v2.0.a1/Prupe.8G113800_v2.0.a1	2	1	1
Biological process	GO:0045926	negative regulation of growth	2/705	22/12741	0.345857	1	0.942827	Prupe.1G129800_v2.0.a1/Prupe.4G121100_v2.0.a1	2	1	1
Biological process	GO:0050918	positive chemotaxis	2/705	22/12741	0.345857	1	0.942827	Prupe.5G233000_v2.0.a1/Prupe.8G113800_v2.0.a1	2	1	1
Biological process	GO:0071804	cellular potassium ion transport	2/705	22/12741	0.345857	1	0.942827	Prupe.3G207800_v2.0.a1/Prupe.7G008200_v2.0.a1	2	1	1
Biological process	GO:0071805	potassium ion transmembrane transport	2/705	22/12741	0.345857	1	0.942827	Prupe.3G207800_v2.0.a1/Prupe.7G008200_v2.0.a1	2	1	1
Biological process	GO:0032504	multicellular organism reproduction	10/705	154/12741	0.347525	1	0.942827	Prupe.1G132700_v2.0.a1/Prupe.1G220700_v2.0.a1/Prupe.1G496100_v2.0.a1/Prupe.1G496500_v2.0.a1/Prupe.2G066100_v2.0.a1/Prupe.2G066400_v2.0.a1/Prupe.2G314600_v2.0.a1/Prupe.3G031700_v2.0.a1/Prupe.3G180900_v2.0.a1/Prupe.6G072400_v2.0.a1	10	3	7
Biological process	GO:0035670	plant-type ovary development	3/705	38/12741	0.351837	1	0.942827	Prupe.2G283600_v2.0.a1/Prupe.4G187100_v2.0.a1/Prupe.6G238600_v2.0.a1	3	1	2
Biological process	GO:0016052	carbohydrate catabolic process	12/705	189/12741	0.353902	1	0.942827	Prupe.1G080700_v2.0.a1/Prupe.1G178400_v2.0.a1/Prupe.1G330800_v2.0.a1/Prupe.1G343000_v2.0.a1/Prupe.1G512500_v2.0.a1/Prupe.1G560800_v2.0.a1/Prupe.5G051000_v2.0.a1/Prupe.6G029500_v2.0.a1/Prupe.6G318500_v2.0.a1/Prupe.7G064000_v2.0.a1/Prupe.7G218400_v2.0.a1/Prupe.8G174900_v2.0.a1	12	4	8
Biological process	GO:0010154	fruit development	29/705	484/12741	0.354707	1	0.942827	Prupe.1G080700_v2.0.a1/Prupe.1G100300_v2.0.a1/Prupe.1G123100_v2.0.a1/Prupe.1G132700_v2.0.a1/Prupe.1G220700_v2.0.a1/Prupe.1G264500_v2.0.a1/Prupe.1G284900_v2.0.a1/Prupe.2G020700_v2.0.a1/Prupe.2G066100_v2.0.a1/Prupe.2G066400_v2.0.a1/Prupe.2G172800_v2.0.a1/Prupe.3G031700_v2.0.a1/Prupe.3G036900_v2.0.a1/Prupe.3G180900_v2.0.a1/Prupe.4G088000_v2.0.a1/Prupe.4G187100_v2.0.a1/Prupe.5G164000_v2.0.a1/Prupe.5G…	29	9	20
Biological process	GO:0009409	response to cold	19/705	310/12741	0.355718	1	0.942827	Prupe.1G021400_v2.0.a1/Prupe.1G021600_v2.0.a1/Prupe.1G021800_v2.0.a1/Prupe.1G039200_v2.0.a1/Prupe.1G214900_v2.0.a1/Prupe.1G449600_v2.0.a1/Prupe.1G539400_v2.0.a1/Prupe.2G031800_v2.0.a1/Prupe.2G146900_v2.0.a1/Prupe.2G207600_v2.0.a1/Prupe.2G251900_v2.0.a1/Prupe.3G011900_v2.0.a1/Prupe.3G036900_v2.0.a1/Prupe.3G154700_v2.0.a1/Prupe.4G029800_v2.0.a1/Prupe.4G121100_v2.0.a1/Prupe.5G051000_v2.0.a1/Prupe.6G…	19	5	14
Biological process	GO:0009926	auxin polar transport	5/705	71/12741	0.3567	1	0.942827	Prupe.1G103900_v2.0.a1/Prupe.3G123700_v2.0.a1/Prupe.3G271700_v2.0.a1/Prupe.4G088000_v2.0.a1/Prupe.6G360300_v2.0.a1	5	0	5
Biological process	GO:0015698	inorganic anion transport	5/705	71/12741	0.3567	1	0.942827	Prupe.1G266400_v2.0.a1/Prupe.1G301900_v2.0.a1/Prupe.5G138000_v2.0.a1/Prupe.5G164500_v2.0.a1/Prupe.8G224400_v2.0.a1	5	1	4
Biological process	GO:0009738	abscisic acid-activated signaling pathway	14/705	224/12741	0.358139	1	0.942827	Prupe.1G232800_v2.0.a1/Prupe.1G242100_v2.0.a1/Prupe.1G416800_v2.0.a1/Prupe.1G514500_v2.0.a1/Prupe.2G256700_v2.0.a1/Prupe.2G256900_v2.0.a1/Prupe.2G304400_v2.0.a1/Prupe.3G099000_v2.0.a1/Prupe.4G279600_v2.0.a1/Prupe.6G226200_v2.0.a1/Prupe.7G189400_v2.0.a1/Prupe.7G249700_v2.0.a1/Prupe.8G057600_v2.0.a1/Prupe.8G244600_v2.0.a1	14	7	7
Biological process	GO:0009110	vitamin biosynthetic process	6/705	88/12741	0.360296	1	0.942827	Prupe.1G343000_v2.0.a1/Prupe.2G005900_v2.0.a1/Prupe.3G121200_v2.0.a1/Prupe.6G085600_v2.0.a1/Prupe.6G277500_v2.0.a1/Prupe.8G064500_v2.0.a1	6	3	3
Biological process	GO:0048638	regulation of developmental growth	6/705	88/12741	0.360296	1	0.942827	Prupe.1G216600_v2.0.a1/Prupe.4G121100_v2.0.a1/Prupe.5G015000_v2.0.a1/Prupe.6G163000_v2.0.a1/Prupe.7G088100_v2.0.a1/Prupe.8G241400_v2.0.a1	6	1	5
Biological process	GO:0009787	regulation of abscisic acid-activated signaling pathway	7/705	105/12741	0.362116	1	0.942827	Prupe.1G242100_v2.0.a1/Prupe.1G514500_v2.0.a1/Prupe.4G279600_v2.0.a1/Prupe.6G226200_v2.0.a1/Prupe.7G189400_v2.0.a1/Prupe.7G249700_v2.0.a1/Prupe.8G057600_v2.0.a1	7	4	3
Biological process	GO:1901419	regulation of response to alcohol	7/705	105/12741	0.362116	1	0.942827	Prupe.1G242100_v2.0.a1/Prupe.1G514500_v2.0.a1/Prupe.4G279600_v2.0.a1/Prupe.6G226200_v2.0.a1/Prupe.7G189400_v2.0.a1/Prupe.7G249700_v2.0.a1/Prupe.8G057600_v2.0.a1	7	4	3
Biological process	GO:1905957	regulation of cellular response to alcohol	7/705	105/12741	0.362116	1	0.942827	Prupe.1G242100_v2.0.a1/Prupe.1G514500_v2.0.a1/Prupe.4G279600_v2.0.a1/Prupe.6G226200_v2.0.a1/Prupe.7G189400_v2.0.a1/Prupe.7G249700_v2.0.a1/Prupe.8G057600_v2.0.a1	7	4	3
Biological process	GO:0000272	polysaccharide catabolic process	8/705	122/12741	0.362853	1	0.942827	Prupe.1G080700_v2.0.a1/Prupe.1G178400_v2.0.a1/Prupe.1G330800_v2.0.a1/Prupe.1G560800_v2.0.a1/Prupe.5G051000_v2.0.a1/Prupe.6G318500_v2.0.a1/Prupe.7G218400_v2.0.a1/Prupe.8G174900_v2.0.a1	8	2	6
Biological process	GO:0010150	leaf senescence	8/705	122/12741	0.362853	1	0.942827	Prupe.1G220700_v2.0.a1/Prupe.1G264500_v2.0.a1/Prupe.1G284900_v2.0.a1/Prupe.1G509100_v2.0.a1/Prupe.2G265000_v2.0.a1/Prupe.2G319600_v2.0.a1/Prupe.5G076200_v2.0.a1/Prupe.5G146100_v2.0.a1	8	1	7
Biological process	GO:1901661	quinone metabolic process	2/705	23/12741	0.36626	1	0.942827	Prupe.7G085200_v2.0.a1/Prupe.8G064500_v2.0.a1	2	1	1
Biological process	GO:1901663	quinone biosynthetic process	2/705	23/12741	0.36626	1	0.942827	Prupe.7G085200_v2.0.a1/Prupe.8G064500_v2.0.a1	2	1	1
Biological process	GO:0009825	multidimensional cell growth	3/705	39/12741	0.367205	1	0.942827	Prupe.1G284900_v2.0.a1/Prupe.4G205800_v2.0.a1/Prupe.8G035100_v2.0.a1	3	1	2
Biological process	GO:0006790	sulfur compound metabolic process	15/705	243/12741	0.368716	1	0.942827	Prupe.1G008100_v2.0.a1/Prupe.1G039900_v2.0.a1/Prupe.1G214900_v2.0.a1/Prupe.1G264700_v2.0.a1/Prupe.1G264900_v2.0.a1/Prupe.1G310700_v2.0.a1/Prupe.2G172800_v2.0.a1/Prupe.2G227100_v2.0.a1/Prupe.4G039300_v2.0.a1/Prupe.5G102600_v2.0.a1/Prupe.6G176700_v2.0.a1/Prupe.6G221200_v2.0.a1/Prupe.7G216500_v2.0.a1/Prupe.8G007000_v2.0.a1/Prupe.I005500_v2.0.a1	15	5	10
Biological process	GO:0009664	plant-type cell wall organization	6/705	89/12741	0.370308	1	0.942827	Prupe.3G265800_v2.0.a1/Prupe.4G056100_v2.0.a1/Prupe.4G129800_v2.0.a1/Prupe.4G186300_v2.0.a1/Prupe.6G042000_v2.0.a1/Prupe.6G256500_v2.0.a1	6	1	5
Biological process	GO:0048527	lateral root development	6/705	89/12741	0.370308	1	0.942827	Prupe.1G264700_v2.0.a1/Prupe.1G264900_v2.0.a1/Prupe.3G193800_v2.0.a1/Prupe.3G308200_v2.0.a1/Prupe.4G093000_v2.0.a1/Prupe.8G101200_v2.0.a1	6	1	5
Biological process	GO:0060560	developmental growth involved in morphogenesis	14/705	226/12741	0.3706	1	0.942827	Prupe.1G008100_v2.0.a1/Prupe.1G175100_v2.0.a1/Prupe.2G066100_v2.0.a1/Prupe.2G066400_v2.0.a1/Prupe.2G146900_v2.0.a1/Prupe.3G020200_v2.0.a1/Prupe.4G010300_v2.0.a1/Prupe.4G088000_v2.0.a1/Prupe.4G092900_v2.0.a1/Prupe.4G093000_v2.0.a1/Prupe.4G121100_v2.0.a1/Prupe.4G129800_v2.0.a1/Prupe.5G015000_v2.0.a1/Prupe.5G233000_v2.0.a1	14	2	12
Biological process	GO:0048528	post-embryonic root development	7/705	106/12741	0.371275	1	0.942827	Prupe.1G264700_v2.0.a1/Prupe.1G264900_v2.0.a1/Prupe.3G193800_v2.0.a1/Prupe.3G308200_v2.0.a1/Prupe.4G093000_v2.0.a1/Prupe.5G233000_v2.0.a1/Prupe.8G101200_v2.0.a1	7	1	6
Biological process	GO:2000028	regulation of photoperiodism, flowering	4/705	56/12741	0.37546	1	0.942827	Prupe.1G134800_v2.0.a1/Prupe.1G361100_v2.0.a1/Prupe.4G015400_v2.0.a1/Prupe.6G318400_v2.0.a1	4	2	2
Biological process	GO:0006766	vitamin metabolic process	6/705	90/12741	0.38033	1	0.942827	Prupe.1G343000_v2.0.a1/Prupe.2G005900_v2.0.a1/Prupe.3G121200_v2.0.a1/Prupe.6G085600_v2.0.a1/Prupe.6G277500_v2.0.a1/Prupe.8G064500_v2.0.a1	6	3	3
Biological process	GO:0098813	nuclear chromosome segregation	6/705	90/12741	0.38033	1	0.942827	Prupe.1G335600_v2.0.a1/Prupe.1G496100_v2.0.a1/Prupe.1G496500_v2.0.a1/Prupe.2G294300_v2.0.a1/Prupe.4G256900_v2.0.a1/Prupe.6G211700_v2.0.a1	6	2	4
Biological process	GO:0019722	calcium-mediated signaling	3/705	40/12741	0.382509	1	0.942827	Prupe.2G105400_v2.0.a1/Prupe.4G056600_v2.0.a1/Prupe.7G184100_v2.0.a1	3	2	1
Biological process	GO:0051193	regulation of cofactor metabolic process	3/705	40/12741	0.382509	1	0.942827	Prupe.1G021400_v2.0.a1/Prupe.1G021600_v2.0.a1/Prupe.1G021800_v2.0.a1	3	0	3
Biological process	GO:0051258	protein polymerization	3/705	40/12741	0.382509	1	0.942827	Prupe.4G121100_v2.0.a1/Prupe.7G267500_v2.0.a1/Prupe.8G185400_v2.0.a1	3	1	2
Biological process	GO:0002832	negative regulation of response to biotic stimulus	2/705	24/12741	0.38641	1	0.942827	Prupe.1G141000_v2.0.a1/Prupe.2G051800_v2.0.a1	2	1	1
Biological process	GO:0008361	regulation of cell size	2/705	24/12741	0.38641	1	0.942827	Prupe.1G320600_v2.0.a1/Prupe.4G092900_v2.0.a1	2	1	1
Biological process	GO:0010540	basipetal auxin transport	2/705	24/12741	0.38641	1	0.942827	Prupe.1G103900_v2.0.a1/Prupe.3G123700_v2.0.a1	2	0	2
Biological process	GO:0030041	actin filament polymerization	2/705	24/12741	0.38641	1	0.942827	Prupe.7G267500_v2.0.a1/Prupe.8G185400_v2.0.a1	2	0	2
Biological process	GO:0030833	regulation of actin filament polymerization	2/705	24/12741	0.38641	1	0.942827	Prupe.7G267500_v2.0.a1/Prupe.8G185400_v2.0.a1	2	0	2
Biological process	GO:0032102	negative regulation of response to external stimulus	2/705	24/12741	0.38641	1	0.942827	Prupe.1G141000_v2.0.a1/Prupe.2G051800_v2.0.a1	2	1	1
Biological process	GO:0042181	ketone biosynthetic process	2/705	24/12741	0.38641	1	0.942827	Prupe.7G085200_v2.0.a1/Prupe.8G064500_v2.0.a1	2	1	1
Biological process	GO:0043901	negative regulation of multi-organism process	2/705	24/12741	0.38641	1	0.942827	Prupe.1G141000_v2.0.a1/Prupe.2G051800_v2.0.a1	2	1	1
Biological process	GO:0046271	phenylpropanoid catabolic process	2/705	24/12741	0.38641	1	0.942827	Prupe.6G267700_v2.0.a1/Prupe.8G048100_v2.0.a1	2	0	2
Biological process	GO:0046274	lignin catabolic process	2/705	24/12741	0.38641	1	0.942827	Prupe.6G267700_v2.0.a1/Prupe.8G048100_v2.0.a1	2	0	2
Biological process	GO:0048235	pollen sperm cell differentiation	2/705	24/12741	0.38641	1	0.942827	Prupe.1G496100_v2.0.a1/Prupe.1G496500_v2.0.a1	2	2	0
Biological process	GO:2001020	regulation of response to DNA damage stimulus	2/705	24/12741	0.38641	1	0.942827	Prupe.3G071000_v2.0.a1/Prupe.5G009400_v2.0.a1	2	0	2
Biological process	GO:0090558	plant epidermis development	12/705	194/12741	0.38784	1	0.942827	Prupe.1G175100_v2.0.a1/Prupe.1G320600_v2.0.a1/Prupe.2G051800_v2.0.a1/Prupe.2G066100_v2.0.a1/Prupe.2G066400_v2.0.a1/Prupe.2G146900_v2.0.a1/Prupe.2G283600_v2.0.a1/Prupe.3G308200_v2.0.a1/Prupe.4G010300_v2.0.a1/Prupe.4G033300_v2.0.a1/Prupe.4G088000_v2.0.a1/Prupe.5G174200_v2.0.a1	12	2	10
Biological process	GO:0007602	phototransduction	4/705	57/12741	0.38821	1	0.942827	Prupe.1G134800_v2.0.a1/Prupe.1G208500_v2.0.a1/Prupe.2G249800_v2.0.a1/Prupe.4G013500_v2.0.a1	4	2	2
Biological process	GO:0009585	red, far-red light phototransduction	4/705	57/12741	0.38821	1	0.942827	Prupe.1G134800_v2.0.a1/Prupe.1G208500_v2.0.a1/Prupe.2G249800_v2.0.a1/Prupe.4G013500_v2.0.a1	4	2	2
Biological process	GO:0022411	cellular component disassembly	4/705	57/12741	0.38821	1	0.942827	Prupe.4G121100_v2.0.a1/Prupe.6G211700_v2.0.a1/Prupe.7G267500_v2.0.a1/Prupe.8G185400_v2.0.a1	4	1	3
Biological process	GO:0051094	positive regulation of developmental process	7/705	108/12741	0.389628	1	0.942827	Prupe.1G021400_v2.0.a1/Prupe.1G021600_v2.0.a1/Prupe.1G021800_v2.0.a1/Prupe.1G361100_v2.0.a1/Prupe.5G076200_v2.0.a1/Prupe.6G211600_v2.0.a1/Prupe.8G150600_v2.0.a1	7	2	5
Biological process	GO:0022900	electron transport chain	5/705	74/12741	0.390153	1	0.942827	Prupe.3G011900_v2.0.a1/Prupe.3G210500_v2.0.a1/Prupe.5G076700_v2.0.a1/Prupe.7G128600_v2.0.a1/Prupe.8G064500_v2.0.a1	5	1	4
Biological process	GO:1901699	cellular response to nitrogen compound	5/705	74/12741	0.390153	1	0.942827	Prupe.2G013000_v2.0.a1/Prupe.2G105400_v2.0.a1/Prupe.4G056600_v2.0.a1/Prupe.5G166700_v2.0.a1/Prupe.7G184100_v2.0.a1	5	2	3
Biological process	GO:0009555	pollen development	12/705	195/12741	0.394668	1	0.942827	Prupe.1G143100_v2.0.a1/Prupe.1G244900_v2.0.a1/Prupe.1G496100_v2.0.a1/Prupe.1G496500_v2.0.a1/Prupe.1G517300_v2.0.a1/Prupe.2G020700_v2.0.a1/Prupe.3G071000_v2.0.a1/Prupe.3G271700_v2.0.a1/Prupe.5G009400_v2.0.a1/Prupe.5G233000_v2.0.a1/Prupe.6G056700_v2.0.a1/Prupe.6G360300_v2.0.a1	12	4	8
Biological process	GO:0009067	aspartate family amino acid biosynthetic process	3/705	41/12741	0.397728	1	0.942827	Prupe.1G310700_v2.0.a1/Prupe.6G054800_v2.0.a1/Prupe.8G007000_v2.0.a1	3	1	2
Biological process	GO:0009846	pollen germination	3/705	41/12741	0.397728	1	0.942827	Prupe.1G008100_v2.0.a1/Prupe.1G386600_v2.0.a1/Prupe.2G027900_v2.0.a1	3	0	3
Biological process	GO:0009932	cell tip growth	6/705	92/12741	0.400376	1	0.942827	Prupe.1G008100_v2.0.a1/Prupe.1G175100_v2.0.a1/Prupe.4G010300_v2.0.a1/Prupe.4G129800_v2.0.a1/Prupe.5G015000_v2.0.a1/Prupe.5G233000_v2.0.a1	6	0	6
Biological process	GO:0032535	regulation of cellular component size	4/705	58/12741	0.400923	1	0.942827	Prupe.1G320600_v2.0.a1/Prupe.4G092900_v2.0.a1/Prupe.7G267500_v2.0.a1/Prupe.8G185400_v2.0.a1	4	1	3
Biological process	GO:0044242	cellular lipid catabolic process	4/705	58/12741	0.400923	1	0.942827	Prupe.3G310500_v2.0.a1/Prupe.5G198700_v2.0.a1/Prupe.6G072400_v2.0.a1/Prupe.8G125800_v2.0.a1	4	0	4
Biological process	GO:0090066	regulation of anatomical structure size	4/705	58/12741	0.400923	1	0.942827	Prupe.1G320600_v2.0.a1/Prupe.4G092900_v2.0.a1/Prupe.7G267500_v2.0.a1/Prupe.8G185400_v2.0.a1	4	1	3
Biological process	GO:0040008	regulation of growth	16/705	266/12741	0.401876	1	0.942827	Prupe.1G129800_v2.0.a1/Prupe.1G216600_v2.0.a1/Prupe.1G264700_v2.0.a1/Prupe.1G264900_v2.0.a1/Prupe.1G548000_v2.0.a1/Prupe.3G269500_v2.0.a1/Prupe.4G121100_v2.0.a1/Prupe.5G015000_v2.0.a1/Prupe.5G076200_v2.0.a1/Prupe.6G163000_v2.0.a1/Prupe.7G049700_v2.0.a1/Prupe.7G088100_v2.0.a1/Prupe.7G192600_v2.0.a1/Prupe.7G256200_v2.0.a1/Prupe.8G078800_v2.0.a1/Prupe.8G241400_v2.0.a1	16	3	13
Biological process	GO:0002831	regulation of response to biotic stimulus	8/705	127/12741	0.405411	1	0.942827	Prupe.1G048000_v2.0.a1/Prupe.1G090200_v2.0.a1/Prupe.1G141000_v2.0.a1/Prupe.2G051800_v2.0.a1/Prupe.3G154700_v2.0.a1/Prupe.3G187900_v2.0.a1/Prupe.3G239900_v2.0.a1/Prupe.7G129900_v2.0.a1	8	6	2
Biological process	GO:0009086	methionine biosynthetic process	2/705	25/12741	0.406274	1	0.942827	Prupe.1G310700_v2.0.a1/Prupe.8G007000_v2.0.a1	2	0	2
Biological process	GO:0009817	defense response to fungus, incompatible interaction	2/705	25/12741	0.406274	1	0.942827	Prupe.2G181700_v2.0.a1/Prupe.6G239000_v2.0.a1	2	1	1
Biological process	GO:0051053	negative regulation of DNA metabolic process	2/705	25/12741	0.406274	1	0.942827	Prupe.3G071000_v2.0.a1/Prupe.5G009400_v2.0.a1	2	0	2
Biological process	GO:0002239	response to oomycetes	5/705	76/12741	0.412399	1	0.942827	Prupe.1G048000_v2.0.a1/Prupe.2G319600_v2.0.a1/Prupe.2G322300_v2.0.a1/Prupe.3G154700_v2.0.a1/Prupe.8G066900_v2.0.a1	5	3	2
Biological process	GO:0030258	lipid modification	5/705	76/12741	0.412399	1	0.942827	Prupe.1G275800_v2.0.a1/Prupe.4G039300_v2.0.a1/Prupe.5G089100_v2.0.a1/Prupe.5G198700_v2.0.a1/Prupe.6G068700_v2.0.a1	5	0	5
Biological process	GO:0048580	regulation of post-embryonic development	18/705	304/12741	0.417967	1	0.942827	Prupe.1G021400_v2.0.a1/Prupe.1G021600_v2.0.a1/Prupe.1G021800_v2.0.a1/Prupe.1G134800_v2.0.a1/Prupe.1G216600_v2.0.a1/Prupe.1G361100_v2.0.a1/Prupe.2G051800_v2.0.a1/Prupe.2G249800_v2.0.a1/Prupe.4G015400_v2.0.a1/Prupe.5G076200_v2.0.a1/Prupe.5G175800_v2.0.a1/Prupe.6G163000_v2.0.a1/Prupe.6G211600_v2.0.a1/Prupe.6G318400_v2.0.a1/Prupe.6G364900_v2.0.a1/Prupe.7G088100_v2.0.a1/Prupe.8G150600_v2.0.a1/Prupe.8G…	18	6	12
Biological process	GO:0009967	positive regulation of signal transduction	5/705	77/12741	0.423479	1	0.942827	Prupe.1G242100_v2.0.a1/Prupe.1G514500_v2.0.a1/Prupe.2G227100_v2.0.a1/Prupe.7G189400_v2.0.a1/Prupe.8G057600_v2.0.a1	5	3	2
Biological process	GO:0023056	positive regulation of signaling	5/705	77/12741	0.423479	1	0.942827	Prupe.1G242100_v2.0.a1/Prupe.1G514500_v2.0.a1/Prupe.2G227100_v2.0.a1/Prupe.7G189400_v2.0.a1/Prupe.8G057600_v2.0.a1	5	3	2
Biological process	GO:0006026	aminoglycan catabolic process	2/705	26/12741	0.425822	1	0.942827	Prupe.1G080700_v2.0.a1/Prupe.8G174900_v2.0.a1	2	2	0
Biological process	GO:0006030	chitin metabolic process	2/705	26/12741	0.425822	1	0.942827	Prupe.1G080700_v2.0.a1/Prupe.8G174900_v2.0.a1	2	2	0
Biological process	GO:0006032	chitin catabolic process	2/705	26/12741	0.425822	1	0.942827	Prupe.1G080700_v2.0.a1/Prupe.8G174900_v2.0.a1	2	2	0
Biological process	GO:0008064	regulation of actin polymerization or depolymerization	2/705	26/12741	0.425822	1	0.942827	Prupe.7G267500_v2.0.a1/Prupe.8G185400_v2.0.a1	2	0	2
Biological process	GO:0030832	regulation of actin filament length	2/705	26/12741	0.425822	1	0.942827	Prupe.7G267500_v2.0.a1/Prupe.8G185400_v2.0.a1	2	0	2
Biological process	GO:0046348	amino sugar catabolic process	2/705	26/12741	0.425822	1	0.942827	Prupe.1G080700_v2.0.a1/Prupe.8G174900_v2.0.a1	2	2	0
Biological process	GO:0071281	cellular response to iron ion	2/705	26/12741	0.425822	1	0.942827	Prupe.2G013000_v2.0.a1/Prupe.4G121100_v2.0.a1	2	1	1
Biological process	GO:0110053	regulation of actin filament organization	2/705	26/12741	0.425822	1	0.942827	Prupe.7G267500_v2.0.a1/Prupe.8G185400_v2.0.a1	2	0	2
Biological process	GO:1901072	glucosamine-containing compound catabolic process	2/705	26/12741	0.425822	1	0.942827	Prupe.1G080700_v2.0.a1/Prupe.8G174900_v2.0.a1	2	2	0
Biological process	GO:0007018	microtubule-based movement	4/705	60/12741	0.426197	1	0.942827	Prupe.4G231600_v2.0.a1/Prupe.6G211700_v2.0.a1/Prupe.6G249200_v2.0.a1/Prupe.6G326000_v2.0.a1	4	0	4
Biological process	GO:0009583	detection of light stimulus	4/705	60/12741	0.426197	1	0.942827	Prupe.1G134800_v2.0.a1/Prupe.1G208500_v2.0.a1/Prupe.2G249800_v2.0.a1/Prupe.4G013500_v2.0.a1	4	2	2
Biological process	GO:0000302	response to reactive oxygen species	7/705	112/12741	0.42633	1	0.942827	Prupe.2G013000_v2.0.a1/Prupe.2G181700_v2.0.a1/Prupe.3G239900_v2.0.a1/Prupe.5G109300_v2.0.a1/Prupe.6G222100_v2.0.a1/Prupe.8G261500_v2.0.a1/Prupe.I001000_v2.0.a1	7	2	5
Biological process	GO:0048511	rhythmic process	9/705	147/12741	0.426714	1	0.942827	Prupe.1G134800_v2.0.a1/Prupe.1G261500_v2.0.a1/Prupe.1G494200_v2.0.a1/Prupe.1G539400_v2.0.a1/Prupe.2G249800_v2.0.a1/Prupe.2G318900_v2.0.a1/Prupe.3G239900_v2.0.a1/Prupe.4G013500_v2.0.a1/Prupe.7G101800_v2.0.a1	9	3	6
Biological process	GO:0009744	response to sucrose	3/705	43/12741	0.427836	1	0.942827	Prupe.3G005300_v2.0.a1/Prupe.7G212300_v2.0.a1/Prupe.7G249700_v2.0.a1	3	0	3
Biological process	GO:0051493	regulation of cytoskeleton organization	3/705	43/12741	0.427836	1	0.942827	Prupe.4G121100_v2.0.a1/Prupe.7G267500_v2.0.a1/Prupe.8G185400_v2.0.a1	3	1	2
Biological process	GO:0071417	cellular response to organonitrogen compound	3/705	43/12741	0.427836	1	0.942827	Prupe.2G105400_v2.0.a1/Prupe.4G056600_v2.0.a1/Prupe.7G184100_v2.0.a1	3	2	1
Biological process	GO:0009826	unidimensional cell growth	12/705	200/12741	0.428894	1	0.942827	Prupe.1G008100_v2.0.a1/Prupe.1G175100_v2.0.a1/Prupe.2G066100_v2.0.a1/Prupe.2G066400_v2.0.a1/Prupe.3G020200_v2.0.a1/Prupe.4G010300_v2.0.a1/Prupe.4G092900_v2.0.a1/Prupe.4G093000_v2.0.a1/Prupe.4G121100_v2.0.a1/Prupe.4G129800_v2.0.a1/Prupe.5G015000_v2.0.a1/Prupe.5G233000_v2.0.a1	12	1	11
Biological process	GO:0051188	cofactor biosynthetic process	15/705	253/12741	0.429393	1	0.942827	Prupe.1G021400_v2.0.a1/Prupe.1G021600_v2.0.a1/Prupe.1G021800_v2.0.a1/Prupe.1G343000_v2.0.a1/Prupe.1G512500_v2.0.a1/Prupe.1G541100_v2.0.a1/Prupe.2G005900_v2.0.a1/Prupe.3G121200_v2.0.a1/Prupe.4G041200_v2.0.a1/Prupe.4G185700_v2.0.a1/Prupe.6G029500_v2.0.a1/Prupe.6G277500_v2.0.a1/Prupe.7G085200_v2.0.a1/Prupe.8G064500_v2.0.a1/Prupe.8G086500_v2.0.a1	15	4	11
Biological process	GO:0048364	root development	20/705	342/12741	0.432064	1	0.942827	Prupe.1G109900_v2.0.a1/Prupe.1G175100_v2.0.a1/Prupe.1G264700_v2.0.a1/Prupe.1G264900_v2.0.a1/Prupe.1G548000_v2.0.a1/Prupe.2G146900_v2.0.a1/Prupe.2G241500_v2.0.a1/Prupe.3G071000_v2.0.a1/Prupe.3G193800_v2.0.a1/Prupe.3G308200_v2.0.a1/Prupe.4G010300_v2.0.a1/Prupe.4G088000_v2.0.a1/Prupe.4G093000_v2.0.a1/Prupe.5G009400_v2.0.a1/Prupe.5G034100_v2.0.a1/Prupe.5G174200_v2.0.a1/Prupe.5G233000_v2.0.a1/Prupe.6G…	20	2	18
Biological process	GO:0000077	DNA damage checkpoint	1/705	10/12741	0.434156	1	0.942827	Prupe.6G321300_v2.0.a1	1	0	1
Biological process	GO:0000122	negative regulation of transcription by RNA polymerase II	1/705	10/12741	0.434156	1	0.942827	Prupe.3G308200_v2.0.a1	1	0	1
Biological process	GO:0006493	protein O-linked glycosylation	1/705	10/12741	0.434156	1	0.942827	Prupe.1G264500_v2.0.a1	1	0	1
Biological process	GO:0006521	regulation of cellular amino acid metabolic process	1/705	10/12741	0.434156	1	0.942827	Prupe.3G005300_v2.0.a1	1	0	1
Biological process	GO:0006535	cysteine biosynthetic process from serine	1/705	10/12741	0.434156	1	0.942827	Prupe.2G172800_v2.0.a1	1	1	0
Biological process	GO:0006566	threonine metabolic process	1/705	10/12741	0.434156	1	0.942827	Prupe.8G007000_v2.0.a1	1	0	1
Biological process	GO:0010082	regulation of root meristem growth	1/705	10/12741	0.434156	1	0.942827	Prupe.7G088100_v2.0.a1	1	0	1
Biological process	GO:0010206	photosystem II repair	1/705	10/12741	0.434156	1	0.942827	Prupe.7G245400_v2.0.a1	1	0	1
Biological process	GO:0016558	protein import into peroxisome matrix	1/705	10/12741	0.434156	1	0.942827	Prupe.5G198700_v2.0.a1	1	0	1
Biological process	GO:0018208	peptidyl-proline modification	1/705	10/12741	0.434156	1	0.942827	Prupe.1G264500_v2.0.a1	1	0	1
Biological process	GO:0031057	negative regulation of histone modification	1/705	10/12741	0.434156	1	0.942827	Prupe.4G015400_v2.0.a1	1	0	1
Biological process	GO:0031398	positive regulation of protein ubiquitination	1/705	10/12741	0.434156	1	0.942827	Prupe.4G247700_v2.0.a1	1	1	0
Biological process	GO:0032352	positive regulation of hormone metabolic process	1/705	10/12741	0.434156	1	0.942827	Prupe.6G056700_v2.0.a1	1	0	1
Biological process	GO:0032436	positive regulation of proteasomal ubiquitin-dependent protein catabolic process	1/705	10/12741	0.434156	1	0.942827	Prupe.1G141000_v2.0.a1	1	1	0
Biological process	GO:0033238	regulation of cellular amine metabolic process	1/705	10/12741	0.434156	1	0.942827	Prupe.3G005300_v2.0.a1	1	0	1
Biological process	GO:0043044	ATP-dependent chromatin remodeling	1/705	10/12741	0.434156	1	0.942827	Prupe.5G200300_v2.0.a1	1	0	1
Biological process	GO:0043633	polyadenylation-dependent RNA catabolic process	1/705	10/12741	0.434156	1	0.942827	Prupe.6G141200_v2.0.a1	1	0	1
Biological process	GO:0044458	motile cilium assembly	1/705	10/12741	0.434156	1	0.942827	Prupe.7G233000_v2.0.a1	1	1	0
Biological process	GO:0045862	positive regulation of proteolysis	1/705	10/12741	0.434156	1	0.942827	Prupe.1G141000_v2.0.a1	1	1	0
Biological process	GO:0048354	mucilage biosynthetic process involved in seed coat development	1/705	10/12741	0.434156	1	0.942827	Prupe.1G264500_v2.0.a1	1	0	1
Biological process	GO:0051443	positive regulation of ubiquitin-protein transferase activity	1/705	10/12741	0.434156	1	0.942827	Prupe.4G247700_v2.0.a1	1	1	0
Biological process	GO:0051592	response to calcium ion	1/705	10/12741	0.434156	1	0.942827	Prupe.4G121100_v2.0.a1	1	1	0
Biological process	GO:0090354	regulation of auxin metabolic process	1/705	10/12741	0.434156	1	0.942827	Prupe.6G056700_v2.0.a1	1	0	1
Biological process	GO:1901800	positive regulation of proteasomal protein catabolic process	1/705	10/12741	0.434156	1	0.942827	Prupe.1G141000_v2.0.a1	1	1	0
Biological process	GO:1903052	positive regulation of proteolysis involved in cellular protein catabolic process	1/705	10/12741	0.434156	1	0.942827	Prupe.1G141000_v2.0.a1	1	1	0
Biological process	GO:1903322	positive regulation of protein modification by small protein conjugation or removal	1/705	10/12741	0.434156	1	0.942827	Prupe.4G247700_v2.0.a1	1	1	0
Biological process	GO:1903364	positive regulation of cellular protein catabolic process	1/705	10/12741	0.434156	1	0.942827	Prupe.1G141000_v2.0.a1	1	1	0
Biological process	GO:1904668	positive regulation of ubiquitin protein ligase activity	1/705	10/12741	0.434156	1	0.942827	Prupe.4G247700_v2.0.a1	1	1	0
Biological process	GO:2000060	positive regulation of ubiquitin-dependent protein catabolic process	1/705	10/12741	0.434156	1	0.942827	Prupe.1G141000_v2.0.a1	1	1	0
Biological process	GO:0000904	cell morphogenesis involved in differentiation	9/705	148/12741	0.434694	1	0.942827	Prupe.1G008100_v2.0.a1/Prupe.1G320600_v2.0.a1/Prupe.2G066100_v2.0.a1/Prupe.2G066400_v2.0.a1/Prupe.4G033300_v2.0.a1/Prupe.4G088000_v2.0.a1/Prupe.4G129800_v2.0.a1/Prupe.5G015000_v2.0.a1/Prupe.5G233000_v2.0.a1	9	1	8
Biological process	GO:0022622	root system development	20/705	343/12741	0.437322	1	0.942827	Prupe.1G109900_v2.0.a1/Prupe.1G175100_v2.0.a1/Prupe.1G264700_v2.0.a1/Prupe.1G264900_v2.0.a1/Prupe.1G548000_v2.0.a1/Prupe.2G146900_v2.0.a1/Prupe.2G241500_v2.0.a1/Prupe.3G071000_v2.0.a1/Prupe.3G193800_v2.0.a1/Prupe.3G308200_v2.0.a1/Prupe.4G010300_v2.0.a1/Prupe.4G088000_v2.0.a1/Prupe.4G093000_v2.0.a1/Prupe.5G009400_v2.0.a1/Prupe.5G034100_v2.0.a1/Prupe.5G174200_v2.0.a1/Prupe.5G233000_v2.0.a1/Prupe.6G…	20	2	18
Biological process	GO:0016125	sterol metabolic process	4/705	61/12741	0.438734	1	0.942827	Prupe.3G178500_v2.0.a1/Prupe.6G068700_v2.0.a1/Prupe.6G072400_v2.0.a1/Prupe.8G125800_v2.0.a1	4	0	4
Biological process	GO:0045165	cell fate commitment	4/705	61/12741	0.438734	1	0.942827	Prupe.1G283100_v2.0.a1/Prupe.2G066100_v2.0.a1/Prupe.2G066400_v2.0.a1/Prupe.5G174200_v2.0.a1	4	1	3
Biological process	GO:0045859	regulation of protein kinase activity	4/705	61/12741	0.438734	1	0.942827	Prupe.2G121600_v2.0.a1/Prupe.3G099000_v2.0.a1/Prupe.7G061800_v2.0.a1/Prupe.8G240800_v2.0.a1	4	1	3
Biological process	GO:0009867	jasmonic acid mediated signaling pathway	6/705	96/12741	0.440305	1	0.942827	Prupe.1G037900_v2.0.a1/Prupe.2G265000_v2.0.a1/Prupe.3G239900_v2.0.a1/Prupe.6G169700_v2.0.a1/Prupe.7G184100_v2.0.a1/Prupe.8G224600_v2.0.a1	6	0	6
Biological process	GO:0050790	regulation of catalytic activity	9/705	149/12741	0.442664	1	0.942827	Prupe.1G002700_v2.0.a1/Prupe.1G113800_v2.0.a1/Prupe.2G044800_v2.0.a1/Prupe.2G121600_v2.0.a1/Prupe.3G099000_v2.0.a1/Prupe.4G247700_v2.0.a1/Prupe.7G061800_v2.0.a1/Prupe.8G240800_v2.0.a1/Prupe.8G271200_v2.0.a1	9	4	5
Biological process	GO:0034285	response to disaccharide	3/705	44/12741	0.442691	1	0.942827	Prupe.3G005300_v2.0.a1/Prupe.7G212300_v2.0.a1/Prupe.7G249700_v2.0.a1	3	0	3
Biological process	GO:0042430	indole-containing compound metabolic process	3/705	44/12741	0.442691	1	0.942827	Prupe.6G040000_v2.0.a1/Prupe.8G171000_v2.0.a1/Prupe.I001000_v2.0.a1	3	2	1
Biological process	GO:0070192	chromosome organization involved in meiotic cell cycle	3/705	44/12741	0.442691	1	0.942827	Prupe.1G335600_v2.0.a1/Prupe.1G496100_v2.0.a1/Prupe.1G496500_v2.0.a1	3	2	1
Biological process	GO:0000723	telomere maintenance	2/705	27/12741	0.445028	1	0.942827	Prupe.3G071000_v2.0.a1/Prupe.5G009400_v2.0.a1	2	0	2
Biological process	GO:0006662	glycerol ether metabolic process	2/705	27/12741	0.445028	1	0.942827	Prupe.1G265600_v2.0.a1/Prupe.4G029100_v2.0.a1	2	1	1
Biological process	GO:0006995	cellular response to nitrogen starvation	2/705	27/12741	0.445028	1	0.942827	Prupe.1G002700_v2.0.a1/Prupe.8G254200_v2.0.a1	2	0	2
Biological process	GO:0015706	nitrate transport	2/705	27/12741	0.445028	1	0.942827	Prupe.1G266400_v2.0.a1/Prupe.5G164500_v2.0.a1	2	1	1
Biological process	GO:0018904	ether metabolic process	2/705	27/12741	0.445028	1	0.942827	Prupe.1G265600_v2.0.a1/Prupe.4G029100_v2.0.a1	2	1	1
Biological process	GO:0032200	telomere organization	2/705	27/12741	0.445028	1	0.942827	Prupe.3G071000_v2.0.a1/Prupe.5G009400_v2.0.a1	2	0	2
Biological process	GO:0045492	xylan biosynthetic process	2/705	27/12741	0.445028	1	0.942827	Prupe.1G547100_v2.0.a1/Prupe.2G251900_v2.0.a1	2	0	2
Biological process	GO:0060249	anatomical structure homeostasis	2/705	27/12741	0.445028	1	0.942827	Prupe.3G071000_v2.0.a1/Prupe.5G009400_v2.0.a1	2	0	2
Biological process	GO:1901071	glucosamine-containing compound metabolic process	2/705	27/12741	0.445028	1	0.942827	Prupe.1G080700_v2.0.a1/Prupe.8G174900_v2.0.a1	2	2	0
Biological process	GO:2000030	regulation of response to red or far red light	2/705	27/12741	0.445028	1	0.942827	Prupe.1G134800_v2.0.a1/Prupe.5G135900_v2.0.a1	2	1	1
Biological process	GO:0006357	regulation of transcription by RNA polymerase II	14/705	238/12741	0.446188	1	0.942827	Prupe.1G039200_v2.0.a1/Prupe.1G416400_v2.0.a1/Prupe.1G548000_v2.0.a1/Prupe.1G551400_v2.0.a1/Prupe.2G192100_v2.0.a1/Prupe.3G042300_v2.0.a1/Prupe.3G308200_v2.0.a1/Prupe.4G035100_v2.0.a1/Prupe.5G167100_v2.0.a1/Prupe.5G174200_v2.0.a1/Prupe.7G039800_v2.0.a1/Prupe.7G039900_v2.0.a1/Prupe.7G040100_v2.0.a1/Prupe.8G270000_v2.0.a1	14	3	11
Biological process	GO:0071396	cellular response to lipid	20/705	345/12741	0.44784	1	0.942827	Prupe.1G220700_v2.0.a1/Prupe.1G232800_v2.0.a1/Prupe.1G242100_v2.0.a1/Prupe.1G319000_v2.0.a1/Prupe.1G416800_v2.0.a1/Prupe.1G514500_v2.0.a1/Prupe.2G256700_v2.0.a1/Prupe.2G256900_v2.0.a1/Prupe.2G304400_v2.0.a1/Prupe.3G099000_v2.0.a1/Prupe.3G255000_v2.0.a1/Prupe.3G269500_v2.0.a1/Prupe.4G279600_v2.0.a1/Prupe.6G226200_v2.0.a1/Prupe.7G189400_v2.0.a1/Prupe.7G249700_v2.0.a1/Prupe.7G264200_v2.0.a1/Prupe.8G…	20	10	10
Biological process	GO:0000910	cytokinesis	6/705	97/12741	0.450218	1	0.942827	Prupe.1G033700_v2.0.a1/Prupe.1G033900_v2.0.a1/Prupe.1G143100_v2.0.a1/Prupe.1G226800_v2.0.a1/Prupe.3G214200_v2.0.a1/Prupe.8G035100_v2.0.a1	6	2	4
Biological process	GO:0007010	cytoskeleton organization	9/705	150/12741	0.45062	1	0.942827	Prupe.1G143100_v2.0.a1/Prupe.1G226800_v2.0.a1/Prupe.1G496100_v2.0.a1/Prupe.1G496500_v2.0.a1/Prupe.4G121100_v2.0.a1/Prupe.6G211700_v2.0.a1/Prupe.7G267500_v2.0.a1/Prupe.8G035100_v2.0.a1/Prupe.8G185400_v2.0.a1	9	3	6
Biological process	GO:0005982	starch metabolic process	4/705	62/12741	0.451191	1	0.942827	Prupe.1G516400_v2.0.a1/Prupe.1G560800_v2.0.a1/Prupe.5G051000_v2.0.a1/Prupe.8G212100_v2.0.a1	4	0	4
Biological process	GO:0080135	regulation of cellular response to stress	4/705	62/12741	0.451191	1	0.942827	Prupe.2G137300_v2.0.a1/Prupe.3G071000_v2.0.a1/Prupe.3G078700_v2.0.a1/Prupe.5G009400_v2.0.a1	4	0	4
Biological process	GO:1903046	meiotic cell cycle process	7/705	115/12741	0.453701	1	0.942827	Prupe.1G143100_v2.0.a1/Prupe.1G335600_v2.0.a1/Prupe.1G496100_v2.0.a1/Prupe.1G496500_v2.0.a1/Prupe.2G294300_v2.0.a1/Prupe.5G034100_v2.0.a1/Prupe.6G056700_v2.0.a1	7	2	5
Biological process	GO:2000026	regulation of multicellular organismal development	23/705	400/12741	0.455322	1	0.942827	Prupe.1G021400_v2.0.a1/Prupe.1G021600_v2.0.a1/Prupe.1G021800_v2.0.a1/Prupe.1G134800_v2.0.a1/Prupe.1G216600_v2.0.a1/Prupe.1G264500_v2.0.a1/Prupe.1G361100_v2.0.a1/Prupe.2G051800_v2.0.a1/Prupe.2G249800_v2.0.a1/Prupe.2G265000_v2.0.a1/Prupe.4G015400_v2.0.a1/Prupe.4G187100_v2.0.a1/Prupe.5G076200_v2.0.a1/Prupe.5G175800_v2.0.a1/Prupe.5G217200_v2.0.a1/Prupe.6G163000_v2.0.a1/Prupe.6G211600_v2.0.a1/Prupe.6G…	23	8	15
Biological process	GO:0051273	beta-glucan metabolic process	5/705	80/12741	0.456458	1	0.942827	Prupe.1G033700_v2.0.a1/Prupe.1G033900_v2.0.a1/Prupe.2G003400_v2.0.a1/Prupe.3G214200_v2.0.a1/Prupe.8G035100_v2.0.a1	5	3	2
Biological process	GO:0019932	second-messenger-mediated signaling	3/705	45/12741	0.457393	1	0.942827	Prupe.2G105400_v2.0.a1/Prupe.4G056600_v2.0.a1/Prupe.7G184100_v2.0.a1	3	2	1
Biological process	GO:0043549	regulation of kinase activity	4/705	63/12741	0.463558	1	0.942827	Prupe.2G121600_v2.0.a1/Prupe.3G099000_v2.0.a1/Prupe.7G061800_v2.0.a1/Prupe.8G240800_v2.0.a1	4	1	3
Biological process	GO:0006555	methionine metabolic process	2/705	28/12741	0.46387	1	0.942827	Prupe.1G310700_v2.0.a1/Prupe.8G007000_v2.0.a1	2	0	2
Biological process	GO:0022904	respiratory electron transport chain	2/705	28/12741	0.46387	1	0.942827	Prupe.5G076700_v2.0.a1/Prupe.7G128600_v2.0.a1	2	0	2
Biological process	GO:0060147	regulation of posttranscriptional gene silencing	2/705	28/12741	0.46387	1	0.942827	Prupe.4G078900_v2.0.a1/Prupe.6G141200_v2.0.a1	2	0	2
Biological process	GO:0007623	circadian rhythm	8/705	134/12741	0.464837	1	0.942827	Prupe.1G134800_v2.0.a1/Prupe.1G261500_v2.0.a1/Prupe.1G494200_v2.0.a1/Prupe.1G539400_v2.0.a1/Prupe.2G249800_v2.0.a1/Prupe.3G239900_v2.0.a1/Prupe.4G013500_v2.0.a1/Prupe.7G101800_v2.0.a1	8	2	6
Biological process	GO:0000972	transcription-dependent tethering of RNA polymerase II gene DNA at nuclear periphery	1/705	11/12741	0.465491	1	0.942827	Prupe.5G135900_v2.0.a1	1	0	1
Biological process	GO:0001906	cell killing	1/705	11/12741	0.465491	1	0.942827	Prupe.5G093700_v2.0.a1	1	0	1
Biological process	GO:0006002	fructose 6-phosphate metabolic process	1/705	11/12741	0.465491	1	0.942827	Prupe.1G560800_v2.0.a1	1	0	1
Biological process	GO:0006782	protoporphyrinogen IX biosynthetic process	1/705	11/12741	0.465491	1	0.942827	Prupe.1G541100_v2.0.a1	1	0	1
Biological process	GO:0009099	valine biosynthetic process	1/705	11/12741	0.465491	1	0.942827	Prupe.1G417100_v2.0.a1	1	1	0
Biological process	GO:0009269	response to desiccation	1/705	11/12741	0.465491	1	0.942827	Prupe.1G113100_v2.0.a1	1	0	1
Biological process	GO:0010207	photosystem II assembly	1/705	11/12741	0.465491	1	0.942827	Prupe.2G307500_v2.0.a1	1	0	1
Biological process	GO:0010506	regulation of autophagy	1/705	11/12741	0.465491	1	0.942827	Prupe.2G181700_v2.0.a1	1	0	1
Biological process	GO:0010586	miRNA metabolic process	1/705	11/12741	0.465491	1	0.942827	Prupe.6G141200_v2.0.a1	1	0	1
Biological process	GO:0015919	peroxisomal membrane transport	1/705	11/12741	0.465491	1	0.942827	Prupe.5G198700_v2.0.a1	1	0	1
Biological process	GO:0016122	xanthophyll metabolic process	1/705	11/12741	0.465491	1	0.942827	Prupe.2G004500_v2.0.a1	1	0	1
Biological process	GO:0018196	peptidyl-asparagine modification	1/705	11/12741	0.465491	1	0.942827	Prupe.6G127500_v2.0.a1	1	0	1
Biological process	GO:0018279	protein N-linked glycosylation via asparagine	1/705	11/12741	0.465491	1	0.942827	Prupe.6G127500_v2.0.a1	1	0	1
Biological process	GO:0031640	killing of cells of other organism	1/705	11/12741	0.465491	1	0.942827	Prupe.5G093700_v2.0.a1	1	0	1
Biological process	GO:0044364	disruption of cells of other organism	1/705	11/12741	0.465491	1	0.942827	Prupe.5G093700_v2.0.a1	1	0	1
Biological process	GO:0046501	protoporphyrinogen IX metabolic process	1/705	11/12741	0.465491	1	0.942827	Prupe.1G541100_v2.0.a1	1	0	1
Biological process	GO:0046794	transport of virus	1/705	11/12741	0.465491	1	0.942827	Prupe.4G121100_v2.0.a1	1	1	0
Biological process	GO:0048564	photosystem I assembly	1/705	11/12741	0.465491	1	0.942827	Prupe.6G012000_v2.0.a1	1	0	1
Biological process	GO:0048658	anther wall tapetum development	1/705	11/12741	0.465491	1	0.942827	Prupe.1G517300_v2.0.a1	1	0	1
Biological process	GO:0048832	specification of plant organ number	1/705	11/12741	0.465491	1	0.942827	Prupe.6G163000_v2.0.a1	1	0	1
Biological process	GO:0048833	specification of floral organ number	1/705	11/12741	0.465491	1	0.942827	Prupe.6G163000_v2.0.a1	1	0	1
Biological process	GO:0070301	cellular response to hydrogen peroxide	1/705	11/12741	0.465491	1	0.942827	Prupe.I001000_v2.0.a1	1	1	0
Biological process	GO:1900057	positive regulation of leaf senescence	1/705	11/12741	0.465491	1	0.942827	Prupe.5G076200_v2.0.a1	1	0	1
Biological process	GO:1902652	secondary alcohol metabolic process	1/705	11/12741	0.465491	1	0.942827	Prupe.3G178500_v2.0.a1	1	0	1
Biological process	GO:1902653	secondary alcohol biosynthetic process	1/705	11/12741	0.465491	1	0.942827	Prupe.3G178500_v2.0.a1	1	0	1
Biological process	GO:1905428	regulation of plant organ formation	1/705	11/12741	0.465491	1	0.942827	Prupe.5G217200_v2.0.a1	1	1	0
Biological process	GO:1905623	positive regulation of leaf development	1/705	11/12741	0.465491	1	0.942827	Prupe.5G076200_v2.0.a1	1	0	1
Biological process	GO:0009888	tissue development	27/705	474/12741	0.466614	1	0.942827	Prupe.1G175100_v2.0.a1/Prupe.1G216600_v2.0.a1/Prupe.1G241400_v2.0.a1/Prupe.1G241500_v2.0.a1/Prupe.1G320600_v2.0.a1/Prupe.2G051800_v2.0.a1/Prupe.2G066100_v2.0.a1/Prupe.2G066400_v2.0.a1/Prupe.2G146900_v2.0.a1/Prupe.2G241500_v2.0.a1/Prupe.2G283600_v2.0.a1/Prupe.3G308200_v2.0.a1/Prupe.4G010300_v2.0.a1/Prupe.4G033300_v2.0.a1/Prupe.4G088000_v2.0.a1/Prupe.4G187100_v2.0.a1/Prupe.5G034100_v2.0.a1/Prupe.5G…	27	3	24
Biological process	GO:0051338	regulation of transferase activity	5/705	81/12741	0.467338	1	0.942827	Prupe.2G121600_v2.0.a1/Prupe.3G099000_v2.0.a1/Prupe.4G247700_v2.0.a1/Prupe.7G061800_v2.0.a1/Prupe.8G240800_v2.0.a1	5	2	3
Biological process	GO:0060918	auxin transport	5/705	81/12741	0.467338	1	0.942827	Prupe.1G103900_v2.0.a1/Prupe.3G123700_v2.0.a1/Prupe.3G271700_v2.0.a1/Prupe.4G088000_v2.0.a1/Prupe.6G360300_v2.0.a1	5	0	5
Biological process	GO:0000271	polysaccharide biosynthetic process	10/705	171/12741	0.475296	1	0.942827	Prupe.1G033700_v2.0.a1/Prupe.1G033900_v2.0.a1/Prupe.1G516400_v2.0.a1/Prupe.1G547100_v2.0.a1/Prupe.2G003400_v2.0.a1/Prupe.2G251900_v2.0.a1/Prupe.3G214200_v2.0.a1/Prupe.4G129800_v2.0.a1/Prupe.8G035100_v2.0.a1/Prupe.8G212100_v2.0.a1	10	3	7
Biological process	GO:0001932	regulation of protein phosphorylation	4/705	64/12741	0.475824	1	0.942827	Prupe.2G121600_v2.0.a1/Prupe.3G099000_v2.0.a1/Prupe.7G061800_v2.0.a1/Prupe.8G240800_v2.0.a1	4	1	3
Biological process	GO:0010051	xylem and phloem pattern formation	4/705	64/12741	0.475824	1	0.942827	Prupe.1G426300_v2.0.a1/Prupe.5G034100_v2.0.a1/Prupe.6G328100_v2.0.a1/Prupe.7G088100_v2.0.a1	4	1	3
Biological process	GO:0000281	mitotic cytokinesis	5/705	82/12741	0.478151	1	0.942827	Prupe.1G033700_v2.0.a1/Prupe.1G033900_v2.0.a1/Prupe.1G143100_v2.0.a1/Prupe.3G214200_v2.0.a1/Prupe.8G035100_v2.0.a1	5	2	3
Biological process	GO:0016049	cell growth	17/705	297/12741	0.478672	1	0.942827	Prupe.1G008100_v2.0.a1/Prupe.1G175100_v2.0.a1/Prupe.1G284900_v2.0.a1/Prupe.2G066100_v2.0.a1/Prupe.2G066400_v2.0.a1/Prupe.2G146900_v2.0.a1/Prupe.3G020200_v2.0.a1/Prupe.4G010300_v2.0.a1/Prupe.4G088000_v2.0.a1/Prupe.4G092900_v2.0.a1/Prupe.4G093000_v2.0.a1/Prupe.4G121100_v2.0.a1/Prupe.4G129800_v2.0.a1/Prupe.4G205800_v2.0.a1/Prupe.5G015000_v2.0.a1/Prupe.5G233000_v2.0.a1/Prupe.8G035100_v2.0.a1	17	3	14
Biological process	GO:0006022	aminoglycan metabolic process	2/705	29/12741	0.482329	1	0.942827	Prupe.1G080700_v2.0.a1/Prupe.8G174900_v2.0.a1	2	2	0
Biological process	GO:0032956	regulation of actin cytoskeleton organization	2/705	29/12741	0.482329	1	0.942827	Prupe.7G267500_v2.0.a1/Prupe.8G185400_v2.0.a1	2	0	2
Biological process	GO:0032970	regulation of actin filament-based process	2/705	29/12741	0.482329	1	0.942827	Prupe.7G267500_v2.0.a1/Prupe.8G185400_v2.0.a1	2	0	2
Biological process	GO:0034614	cellular response to reactive oxygen species	2/705	29/12741	0.482329	1	0.942827	Prupe.2G013000_v2.0.a1/Prupe.I001000_v2.0.a1	2	1	1
Biological process	GO:0046653	tetrahydrofolate metabolic process	2/705	29/12741	0.482329	1	0.942827	Prupe.1G458900_v2.0.a1/Prupe.1G539400_v2.0.a1	2	0	2
Biological process	GO:0070592	cell wall polysaccharide biosynthetic process	3/705	47/12741	0.486284	1	0.942827	Prupe.1G547100_v2.0.a1/Prupe.2G251900_v2.0.a1/Prupe.4G129800_v2.0.a1	3	0	3
Biological process	GO:0000724	double-strand break repair via homologous recombination	4/705	65/12741	0.487983	1	0.942827	Prupe.1G320600_v2.0.a1/Prupe.1G335600_v2.0.a1/Prupe.3G071000_v2.0.a1/Prupe.5G009400_v2.0.a1	4	1	3
Biological process	GO:0000725	recombinational repair	4/705	65/12741	0.487983	1	0.942827	Prupe.1G320600_v2.0.a1/Prupe.1G335600_v2.0.a1/Prupe.3G071000_v2.0.a1/Prupe.5G009400_v2.0.a1	4	1	3
Biological process	GO:0002229	defense response to oomycetes	4/705	65/12741	0.487983	1	0.942827	Prupe.2G319600_v2.0.a1/Prupe.2G322300_v2.0.a1/Prupe.3G154700_v2.0.a1/Prupe.8G066900_v2.0.a1	4	2	2
Biological process	GO:0022412	cellular process involved in reproduction in multicellular organism	4/705	65/12741	0.487983	1	0.942827	Prupe.1G496100_v2.0.a1/Prupe.1G496500_v2.0.a1/Prupe.2G066100_v2.0.a1/Prupe.2G066400_v2.0.a1	4	2	2
Biological process	GO:0009914	hormone transport	5/705	83/12741	0.488889	1	0.942827	Prupe.1G103900_v2.0.a1/Prupe.3G123700_v2.0.a1/Prupe.3G271700_v2.0.a1/Prupe.4G088000_v2.0.a1/Prupe.6G360300_v2.0.a1	5	0	5
Biological process	GO:0010015	root morphogenesis	10/705	173/12741	0.490176	1	0.942827	Prupe.1G175100_v2.0.a1/Prupe.2G146900_v2.0.a1/Prupe.3G193800_v2.0.a1/Prupe.3G308200_v2.0.a1/Prupe.4G010300_v2.0.a1/Prupe.4G088000_v2.0.a1/Prupe.5G034100_v2.0.a1/Prupe.5G174200_v2.0.a1/Prupe.7G088100_v2.0.a1/Prupe.8G101200_v2.0.a1	10	2	8
Biological process	GO:0006020	inositol metabolic process	1/705	12/12741	0.495092	1	0.942827	Prupe.1G343000_v2.0.a1	1	1	0
Biological process	GO:0006241	CTP biosynthetic process	1/705	12/12741	0.495092	1	0.942827	Prupe.4G123500_v2.0.a1	1	0	1
Biological process	GO:0006561	proline biosynthetic process	1/705	12/12741	0.495092	1	0.942827	Prupe.2G240800_v2.0.a1	1	1	0
Biological process	GO:0006625	protein targeting to peroxisome	1/705	12/12741	0.495092	1	0.942827	Prupe.5G198700_v2.0.a1	1	0	1
Biological process	GO:0006896	Golgi to vacuole transport	1/705	12/12741	0.495092	1	0.942827	Prupe.7G022400_v2.0.a1	1	0	1
Biological process	GO:0009208	pyrimidine ribonucleoside triphosphate metabolic process	1/705	12/12741	0.495092	1	0.942827	Prupe.4G123500_v2.0.a1	1	0	1
Biological process	GO:0009209	pyrimidine ribonucleoside triphosphate biosynthetic process	1/705	12/12741	0.495092	1	0.942827	Prupe.4G123500_v2.0.a1	1	0	1
Biological process	GO:0009900	dehiscence	1/705	12/12741	0.495092	1	0.942827	Prupe.2G314600_v2.0.a1	1	0	1
Biological process	GO:0009904	chloroplast accumulation movement	1/705	12/12741	0.495092	1	0.942827	Prupe.1G366100_v2.0.a1	1	0	1
Biological process	GO:0032434	regulation of proteasomal ubiquitin-dependent protein catabolic process	1/705	12/12741	0.495092	1	0.942827	Prupe.1G141000_v2.0.a1	1	1	0
Biological process	GO:0035065	regulation of histone acetylation	1/705	12/12741	0.495092	1	0.942827	Prupe.4G015400_v2.0.a1	1	0	1
Biological process	GO:0035510	DNA dealkylation	1/705	12/12741	0.495092	1	0.942827	Prupe.5G005900_v2.0.a1	1	0	1
Biological process	GO:0044766	multi-organism transport	1/705	12/12741	0.495092	1	0.942827	Prupe.4G121100_v2.0.a1	1	1	0
Biological process	GO:0044782	cilium organization	1/705	12/12741	0.495092	1	0.942827	Prupe.7G233000_v2.0.a1	1	1	0
Biological process	GO:0046036	CTP metabolic process	1/705	12/12741	0.495092	1	0.942827	Prupe.4G123500_v2.0.a1	1	0	1
Biological process	GO:0046834	lipid phosphorylation	1/705	12/12741	0.495092	1	0.942827	Prupe.4G039300_v2.0.a1	1	0	1
Biological process	GO:0046854	phosphatidylinositol phosphorylation	1/705	12/12741	0.495092	1	0.942827	Prupe.4G039300_v2.0.a1	1	0	1
Biological process	GO:0048640	negative regulation of developmental growth	1/705	12/12741	0.495092	1	0.942827	Prupe.4G121100_v2.0.a1	1	1	0
Biological process	GO:0051438	regulation of ubiquitin-protein transferase activity	1/705	12/12741	0.495092	1	0.942827	Prupe.4G247700_v2.0.a1	1	1	0
Biological process	GO:0060271	cilium assembly	1/705	12/12741	0.495092	1	0.942827	Prupe.7G233000_v2.0.a1	1	1	0
Biological process	GO:0071456	cellular response to hypoxia	1/705	12/12741	0.495092	1	0.942827	Prupe.1G440000_v2.0.a1	1	0	1
Biological process	GO:0072662	protein localization to peroxisome	1/705	12/12741	0.495092	1	0.942827	Prupe.5G198700_v2.0.a1	1	0	1
Biological process	GO:0072663	establishment of protein localization to peroxisome	1/705	12/12741	0.495092	1	0.942827	Prupe.5G198700_v2.0.a1	1	0	1
Biological process	GO:0080110	sporopollenin biosynthetic process	1/705	12/12741	0.495092	1	0.942827	Prupe.2G020700_v2.0.a1	1	1	0
Biological process	GO:0080111	DNA demethylation	1/705	12/12741	0.495092	1	0.942827	Prupe.5G005900_v2.0.a1	1	0	1
Biological process	GO:0080186	developmental vegetative growth	1/705	12/12741	0.495092	1	0.942827	Prupe.3G239900_v2.0.a1	1	0	1
Biological process	GO:0098739	import across plasma membrane	1/705	12/12741	0.495092	1	0.942827	Prupe.8G225600_v2.0.a1	1	0	1
Biological process	GO:0120031	plasma membrane bounded cell projection assembly	1/705	12/12741	0.495092	1	0.942827	Prupe.7G233000_v2.0.a1	1	1	0
Biological process	GO:0120036	plasma membrane bounded cell projection organization	1/705	12/12741	0.495092	1	0.942827	Prupe.7G233000_v2.0.a1	1	1	0
Biological process	GO:1901983	regulation of protein acetylation	1/705	12/12741	0.495092	1	0.942827	Prupe.4G015400_v2.0.a1	1	0	1
Biological process	GO:1902074	response to salt	1/705	12/12741	0.495092	1	0.942827	Prupe.1G113100_v2.0.a1	1	0	1
Biological process	GO:1902579	multi-organism localization	1/705	12/12741	0.495092	1	0.942827	Prupe.4G121100_v2.0.a1	1	1	0
Biological process	GO:1904666	regulation of ubiquitin protein ligase activity	1/705	12/12741	0.495092	1	0.942827	Prupe.4G247700_v2.0.a1	1	1	0
Biological process	GO:2000058	regulation of ubiquitin-dependent protein catabolic process	1/705	12/12741	0.495092	1	0.942827	Prupe.1G141000_v2.0.a1	1	1	0
Biological process	GO:2000756	regulation of peptidyl-lysine acetylation	1/705	12/12741	0.495092	1	0.942827	Prupe.4G015400_v2.0.a1	1	0	1
Biological process	GO:2000762	regulation of phenylpropanoid metabolic process	1/705	12/12741	0.495092	1	0.942827	Prupe.6G006200_v2.0.a1	1	1	0
Biological process	GO:0031347	regulation of defense response	16/705	282/12741	0.49591	1	0.942827	Prupe.1G048000_v2.0.a1/Prupe.1G090200_v2.0.a1/Prupe.1G141000_v2.0.a1/Prupe.2G051800_v2.0.a1/Prupe.2G265000_v2.0.a1/Prupe.2G279600_v2.0.a1/Prupe.2G322300_v2.0.a1/Prupe.3G078700_v2.0.a1/Prupe.3G154700_v2.0.a1/Prupe.3G187900_v2.0.a1/Prupe.3G239900_v2.0.a1/Prupe.4G069400_v2.0.a1/Prupe.4G069600_v2.0.a1/Prupe.4G275900_v2.0.a1/Prupe.7G129900_v2.0.a1/Prupe.7G184100_v2.0.a1	16	9	7
Biological process	GO:0022603	regulation of anatomical structure morphogenesis	6/705	102/12741	0.499092	1	0.942827	Prupe.2G003400_v2.0.a1/Prupe.4G121100_v2.0.a1/Prupe.5G015000_v2.0.a1/Prupe.5G034100_v2.0.a1/Prupe.5G217200_v2.0.a1/Prupe.6G163000_v2.0.a1	6	3	3
Biological process	GO:0007051	spindle organization	2/705	30/12741	0.50039	1	0.942827	Prupe.1G496100_v2.0.a1/Prupe.1G496500_v2.0.a1	2	2	0
Biological process	GO:0009309	amine biosynthetic process	2/705	30/12741	0.50039	1	0.942827	Prupe.4G057600_v2.0.a1/Prupe.5G233000_v2.0.a1	2	0	2
Biological process	GO:0016126	sterol biosynthetic process	2/705	30/12741	0.50039	1	0.942827	Prupe.3G178500_v2.0.a1/Prupe.6G068700_v2.0.a1	2	0	2
Biological process	GO:0031331	positive regulation of cellular catabolic process	2/705	30/12741	0.50039	1	0.942827	Prupe.1G141000_v2.0.a1/Prupe.2G181700_v2.0.a1	2	1	1
Biological process	GO:0042401	cellular biogenic amine biosynthetic process	2/705	30/12741	0.50039	1	0.942827	Prupe.4G057600_v2.0.a1/Prupe.5G233000_v2.0.a1	2	0	2
Biological process	GO:0000902	cell morphogenesis	16/705	283/12741	0.501728	1	0.942827	Prupe.1G008100_v2.0.a1/Prupe.1G175100_v2.0.a1/Prupe.1G320600_v2.0.a1/Prupe.2G003400_v2.0.a1/Prupe.2G066100_v2.0.a1/Prupe.2G066400_v2.0.a1/Prupe.3G020200_v2.0.a1/Prupe.4G010300_v2.0.a1/Prupe.4G033300_v2.0.a1/Prupe.4G088000_v2.0.a1/Prupe.4G092900_v2.0.a1/Prupe.4G093000_v2.0.a1/Prupe.4G121100_v2.0.a1/Prupe.4G129800_v2.0.a1/Prupe.5G015000_v2.0.a1/Prupe.5G233000_v2.0.a1	16	3	13
Biological process	GO:0048316	seed development	25/705	446/12741	0.503367	1	0.942827	Prupe.1G080700_v2.0.a1/Prupe.1G100300_v2.0.a1/Prupe.1G123100_v2.0.a1/Prupe.1G132700_v2.0.a1/Prupe.1G220700_v2.0.a1/Prupe.1G264500_v2.0.a1/Prupe.1G284900_v2.0.a1/Prupe.2G020700_v2.0.a1/Prupe.2G066100_v2.0.a1/Prupe.2G066400_v2.0.a1/Prupe.3G031700_v2.0.a1/Prupe.3G036900_v2.0.a1/Prupe.3G180900_v2.0.a1/Prupe.4G088000_v2.0.a1/Prupe.4G187100_v2.0.a1/Prupe.5G198700_v2.0.a1/Prupe.6G068700_v2.0.a1/Prupe.6G…	25	8	17
Biological process	GO:0005996	monosaccharide metabolic process	7/705	121/12741	0.507529	1	0.942827	Prupe.1G111300_v2.0.a1/Prupe.1G343000_v2.0.a1/Prupe.1G560800_v2.0.a1/Prupe.2G101700_v2.0.a1/Prupe.4G129800_v2.0.a1/Prupe.6G029500_v2.0.a1/Prupe.6G309400_v2.0.a1	7	3	4
Biological process	GO:0010646	regulation of cell communication	15/705	266/12741	0.508158	1	0.942827	Prupe.1G103900_v2.0.a1/Prupe.1G134800_v2.0.a1/Prupe.1G232800_v2.0.a1/Prupe.1G242100_v2.0.a1/Prupe.1G514500_v2.0.a1/Prupe.2G137300_v2.0.a1/Prupe.2G227100_v2.0.a1/Prupe.3G154700_v2.0.a1/Prupe.3G271700_v2.0.a1/Prupe.4G279600_v2.0.a1/Prupe.6G226200_v2.0.a1/Prupe.6G318400_v2.0.a1/Prupe.7G189400_v2.0.a1/Prupe.7G249700_v2.0.a1/Prupe.8G057600_v2.0.a1	15	6	9
Biological process	GO:0051239	regulation of multicellular organismal process	24/705	429/12741	0.508486	1	0.942827	Prupe.1G021400_v2.0.a1/Prupe.1G021600_v2.0.a1/Prupe.1G021800_v2.0.a1/Prupe.1G134800_v2.0.a1/Prupe.1G216600_v2.0.a1/Prupe.1G264500_v2.0.a1/Prupe.1G361100_v2.0.a1/Prupe.2G051800_v2.0.a1/Prupe.2G249800_v2.0.a1/Prupe.2G265000_v2.0.a1/Prupe.4G015400_v2.0.a1/Prupe.4G187100_v2.0.a1/Prupe.5G015000_v2.0.a1/Prupe.5G076200_v2.0.a1/Prupe.5G175800_v2.0.a1/Prupe.5G217200_v2.0.a1/Prupe.6G163000_v2.0.a1/Prupe.6G…	24	8	16
Biological process	GO:0090627	plant epidermal cell differentiation	6/705	103/12741	0.508694	1	0.942827	Prupe.1G175100_v2.0.a1/Prupe.2G146900_v2.0.a1/Prupe.3G308200_v2.0.a1/Prupe.4G010300_v2.0.a1/Prupe.4G088000_v2.0.a1/Prupe.5G174200_v2.0.a1	6	1	5
Biological process	GO:0061640	cytoskeleton-dependent cytokinesis	5/705	85/12741	0.51012	1	0.942827	Prupe.1G033700_v2.0.a1/Prupe.1G033900_v2.0.a1/Prupe.1G143100_v2.0.a1/Prupe.3G214200_v2.0.a1/Prupe.8G035100_v2.0.a1	5	2	3
Biological process	GO:1900424	regulation of defense response to bacterium	4/705	67/12741	0.511942	1	0.942827	Prupe.1G141000_v2.0.a1/Prupe.2G051800_v2.0.a1/Prupe.3G154700_v2.0.a1/Prupe.7G129900_v2.0.a1	4	3	1
Biological process	GO:0045893	positive regulation of transcription, DNA-templated	16/705	285/12741	0.513321	1	0.942827	Prupe.1G039200_v2.0.a1/Prupe.1G214900_v2.0.a1/Prupe.1G267300_v2.0.a1/Prupe.1G361100_v2.0.a1/Prupe.1G372100_v2.0.a1/Prupe.1G548000_v2.0.a1/Prupe.2G194400_v2.0.a1/Prupe.2G251900_v2.0.a1/Prupe.2G256900_v2.0.a1/Prupe.2G263300_v2.0.a1/Prupe.2G307500_v2.0.a1/Prupe.2G322300_v2.0.a1/Prupe.4G041200_v2.0.a1/Prupe.5G130500_v2.0.a1/Prupe.5G174200_v2.0.a1/Prupe.8G270000_v2.0.a1	16	5	11
Biological process	GO:0009788	negative regulation of abscisic acid-activated signaling pathway	3/705	49/12741	0.514412	1	0.942827	Prupe.4G279600_v2.0.a1/Prupe.6G226200_v2.0.a1/Prupe.7G249700_v2.0.a1	3	1	2
Biological process	GO:0009853	photorespiration	3/705	49/12741	0.514412	1	0.942827	Prupe.1G539400_v2.0.a1/Prupe.2G215400_v2.0.a1/Prupe.5G198700_v2.0.a1	3	0	3
Biological process	GO:0043254	regulation of protein complex assembly	3/705	49/12741	0.514412	1	0.942827	Prupe.4G121100_v2.0.a1/Prupe.7G267500_v2.0.a1/Prupe.8G185400_v2.0.a1	3	1	2
Biological process	GO:0044038	cell wall macromolecule biosynthetic process	3/705	49/12741	0.514412	1	0.942827	Prupe.1G547100_v2.0.a1/Prupe.2G251900_v2.0.a1/Prupe.4G129800_v2.0.a1	3	0	3
Biological process	GO:0048440	carpel development	3/705	49/12741	0.514412	1	0.942827	Prupe.2G283600_v2.0.a1/Prupe.4G187100_v2.0.a1/Prupe.6G238600_v2.0.a1	3	1	2
Biological process	GO:0070589	cellular component macromolecule biosynthetic process	3/705	49/12741	0.514412	1	0.942827	Prupe.1G547100_v2.0.a1/Prupe.2G251900_v2.0.a1/Prupe.4G129800_v2.0.a1	3	0	3
Biological process	GO:1901420	negative regulation of response to alcohol	3/705	49/12741	0.514412	1	0.942827	Prupe.4G279600_v2.0.a1/Prupe.6G226200_v2.0.a1/Prupe.7G249700_v2.0.a1	3	1	2
Biological process	GO:1905958	negative regulation of cellular response to alcohol	3/705	49/12741	0.514412	1	0.942827	Prupe.4G279600_v2.0.a1/Prupe.6G226200_v2.0.a1/Prupe.7G249700_v2.0.a1	3	1	2
Biological process	GO:0048609	multicellular organismal reproductive process	8/705	140/12741	0.514771	1	0.942827	Prupe.1G132700_v2.0.a1/Prupe.1G220700_v2.0.a1/Prupe.1G496100_v2.0.a1/Prupe.1G496500_v2.0.a1/Prupe.2G314600_v2.0.a1/Prupe.3G031700_v2.0.a1/Prupe.3G180900_v2.0.a1/Prupe.6G072400_v2.0.a1	8	3	5
Biological process	GO:0009739	response to gibberellin	6/705	104/12741	0.518228	1	0.942827	Prupe.1G039900_v2.0.a1/Prupe.3G194800_v2.0.a1/Prupe.3G269500_v2.0.a1/Prupe.6G222100_v2.0.a1/Prupe.6G256500_v2.0.a1/Prupe.7G212300_v2.0.a1	6	3	3
Biological process	GO:0071395	cellular response to jasmonic acid stimulus	6/705	104/12741	0.518228	1	0.942827	Prupe.1G037900_v2.0.a1/Prupe.2G265000_v2.0.a1/Prupe.3G239900_v2.0.a1/Prupe.6G169700_v2.0.a1/Prupe.7G184100_v2.0.a1/Prupe.8G224600_v2.0.a1	6	0	6
Biological process	GO:1902680	positive regulation of RNA biosynthetic process	16/705	286/12741	0.519094	1	0.942827	Prupe.1G039200_v2.0.a1/Prupe.1G214900_v2.0.a1/Prupe.1G267300_v2.0.a1/Prupe.1G361100_v2.0.a1/Prupe.1G372100_v2.0.a1/Prupe.1G548000_v2.0.a1/Prupe.2G194400_v2.0.a1/Prupe.2G251900_v2.0.a1/Prupe.2G256900_v2.0.a1/Prupe.2G263300_v2.0.a1/Prupe.2G307500_v2.0.a1/Prupe.2G322300_v2.0.a1/Prupe.4G041200_v2.0.a1/Prupe.5G130500_v2.0.a1/Prupe.5G174200_v2.0.a1/Prupe.8G270000_v2.0.a1	16	5	11
Biological process	GO:1903508	positive regulation of nucleic acid-templated transcription	16/705	286/12741	0.519094	1	0.942827	Prupe.1G039200_v2.0.a1/Prupe.1G214900_v2.0.a1/Prupe.1G267300_v2.0.a1/Prupe.1G361100_v2.0.a1/Prupe.1G372100_v2.0.a1/Prupe.1G548000_v2.0.a1/Prupe.2G194400_v2.0.a1/Prupe.2G251900_v2.0.a1/Prupe.2G256900_v2.0.a1/Prupe.2G263300_v2.0.a1/Prupe.2G307500_v2.0.a1/Prupe.2G322300_v2.0.a1/Prupe.4G041200_v2.0.a1/Prupe.5G130500_v2.0.a1/Prupe.5G174200_v2.0.a1/Prupe.8G270000_v2.0.a1	16	5	11
Biological process	GO:0002230	positive regulation of defense response to virus by host	1/705	13/12741	0.523057	1	0.942827	Prupe.1G048000_v2.0.a1	1	1	0
Biological process	GO:0009083	branched-chain amino acid catabolic process	1/705	13/12741	0.523057	1	0.942827	Prupe.2G207600_v2.0.a1	1	0	1
Biological process	GO:0009612	response to mechanical stimulus	1/705	13/12741	0.523057	1	0.942827	Prupe.7G172600_v2.0.a1	1	0	1
Biological process	GO:0009750	response to fructose	1/705	13/12741	0.523057	1	0.942827	Prupe.1G560800_v2.0.a1	1	0	1
Biological process	GO:0017000	antibiotic biosynthetic process	1/705	13/12741	0.523057	1	0.942827	Prupe.7G129900_v2.0.a1	1	1	0
Biological process	GO:0031396	regulation of protein ubiquitination	1/705	13/12741	0.523057	1	0.942827	Prupe.4G247700_v2.0.a1	1	1	0
Biological process	GO:0042761	very long-chain fatty acid biosynthetic process	1/705	13/12741	0.523057	1	0.942827	Prupe.4G259800_v2.0.a1	1	0	1
Biological process	GO:0043248	proteasome assembly	1/705	13/12741	0.523057	1	0.942827	Prupe.5G093800_v2.0.a1	1	0	1
Biological process	GO:0043574	peroxisomal transport	1/705	13/12741	0.523057	1	0.942827	Prupe.5G198700_v2.0.a1	1	0	1
Biological process	GO:0046785	microtubule polymerization	1/705	13/12741	0.523057	1	0.942827	Prupe.4G121100_v2.0.a1	1	1	0
Biological process	GO:0050691	regulation of defense response to virus by host	1/705	13/12741	0.523057	1	0.942827	Prupe.1G048000_v2.0.a1	1	1	0
Biological process	GO:0051353	positive regulation of oxidoreductase activity	1/705	13/12741	0.523057	1	0.942827	Prupe.8G271200_v2.0.a1	1	1	0
Biological process	GO:0070507	regulation of microtubule cytoskeleton organization	1/705	13/12741	0.523057	1	0.942827	Prupe.4G121100_v2.0.a1	1	1	0
Biological process	GO:0070828	heterochromatin organization	1/705	13/12741	0.523057	1	0.942827	Prupe.4G015400_v2.0.a1	1	0	1
Biological process	GO:0071027	nuclear RNA surveillance	1/705	13/12741	0.523057	1	0.942827	Prupe.6G141200_v2.0.a1	1	0	1
Biological process	GO:1900457	regulation of brassinosteroid mediated signaling pathway	1/705	13/12741	0.523057	1	0.942827	Prupe.1G232800_v2.0.a1	1	0	1
Biological process	GO:1902456	regulation of stomatal opening	1/705	13/12741	0.523057	1	0.942827	Prupe.7G126100_v2.0.a1	1	1	0
Biological process	GO:0009581	detection of external stimulus	4/705	68/12741	0.523728	1	0.942827	Prupe.1G134800_v2.0.a1/Prupe.1G208500_v2.0.a1/Prupe.2G249800_v2.0.a1/Prupe.4G013500_v2.0.a1	4	2	2
Biological process	GO:0009582	detection of abiotic stimulus	4/705	68/12741	0.523728	1	0.942827	Prupe.1G134800_v2.0.a1/Prupe.1G208500_v2.0.a1/Prupe.2G249800_v2.0.a1/Prupe.4G013500_v2.0.a1	4	2	2
Biological process	GO:0034599	cellular response to oxidative stress	4/705	68/12741	0.523728	1	0.942827	Prupe.1G265600_v2.0.a1/Prupe.2G013000_v2.0.a1/Prupe.4G029100_v2.0.a1/Prupe.I001000_v2.0.a1	4	2	2
Biological process	GO:0007059	chromosome segregation	6/705	105/12741	0.527689	1	0.942827	Prupe.1G335600_v2.0.a1/Prupe.1G496100_v2.0.a1/Prupe.1G496500_v2.0.a1/Prupe.2G294300_v2.0.a1/Prupe.4G256900_v2.0.a1/Prupe.6G211700_v2.0.a1	6	2	4
Biological process	GO:0009736	cytokinin-activated signaling pathway	3/705	50/12741	0.528164	1	0.942827	Prupe.1G261500_v2.0.a1/Prupe.1G445100_v2.0.a1/Prupe.1G494200_v2.0.a1	3	0	3
Biological process	GO:0043543	protein acylation	3/705	50/12741	0.528164	1	0.942827	Prupe.4G015400_v2.0.a1/Prupe.4G121100_v2.0.a1/Prupe.6G222600_v2.0.a1	3	1	2
Biological process	GO:0044106	cellular amine metabolic process	3/705	50/12741	0.528164	1	0.942827	Prupe.3G005300_v2.0.a1/Prupe.4G057600_v2.0.a1/Prupe.5G233000_v2.0.a1	3	0	3
Biological process	GO:0006091	generation of precursor metabolites and energy	13/705	233/12741	0.52875	1	0.942827	Prupe.1G512500_v2.0.a1/Prupe.2G248900_v2.0.a1/Prupe.2G307500_v2.0.a1/Prupe.3G004100_v2.0.a1/Prupe.3G011900_v2.0.a1/Prupe.3G210500_v2.0.a1/Prupe.5G076700_v2.0.a1/Prupe.6G012000_v2.0.a1/Prupe.6G029500_v2.0.a1/Prupe.7G128600_v2.0.a1/Prupe.7G195500_v2.0.a1/Prupe.7G245400_v2.0.a1/Prupe.8G064500_v2.0.a1	13	2	11
Biological process	GO:0043161	proteasome-mediated ubiquitin-dependent protein catabolic process	16/705	288/12741	0.530585	1	0.942827	Prupe.1G141000_v2.0.a1/Prupe.1G353800_v2.0.a1/Prupe.1G488000_v2.0.a1/Prupe.1G524600_v2.0.a1/Prupe.2G098800_v2.0.a1/Prupe.2G312000_v2.0.a1/Prupe.3G112600_v2.0.a1/Prupe.3G194800_v2.0.a1/Prupe.4G256900_v2.0.a1/Prupe.6G028000_v2.0.a1/Prupe.6G195100_v2.0.a1/Prupe.6G222100_v2.0.a1/Prupe.7G189400_v2.0.a1/Prupe.7G256200_v2.0.a1/Prupe.8G263800_v2.0.a1/Prupe.8G271200_v2.0.a1	16	9	7
Biological process	GO:0045454	cell redox homeostasis	7/705	124/12741	0.533774	1	0.942827	Prupe.1G265600_v2.0.a1/Prupe.1G514500_v2.0.a1/Prupe.4G029100_v2.0.a1/Prupe.7G193200_v2.0.a1/Prupe.8G254200_v2.0.a1/Prupe.8G254300_v2.0.a1/Prupe.I005500_v2.0.a1	7	3	4
Biological process	GO:0000075	cell cycle checkpoint	2/705	32/12741	0.535271	1	0.942827	Prupe.1G320600_v2.0.a1/Prupe.6G321300_v2.0.a1	2	1	1
Biological process	GO:0006006	glucose metabolic process	2/705	32/12741	0.535271	1	0.942827	Prupe.1G560800_v2.0.a1/Prupe.6G029500_v2.0.a1	2	0	2
Biological process	GO:0009081	branched-chain amino acid metabolic process	2/705	32/12741	0.535271	1	0.942827	Prupe.1G417100_v2.0.a1/Prupe.2G207600_v2.0.a1	2	1	1
Biological process	GO:0010091	trichome branching	2/705	32/12741	0.535271	1	0.942827	Prupe.1G320600_v2.0.a1/Prupe.4G033300_v2.0.a1	2	1	1
Biological process	GO:0042325	regulation of phosphorylation	4/705	69/12741	0.535376	1	0.942827	Prupe.2G121600_v2.0.a1/Prupe.3G099000_v2.0.a1/Prupe.7G061800_v2.0.a1/Prupe.8G240800_v2.0.a1	4	1	3
Biological process	GO:0051049	regulation of transport	6/705	106/12741	0.537074	1	0.942827	Prupe.2G048900_v2.0.a1/Prupe.2G279600_v2.0.a1/Prupe.3G164900_v2.0.a1/Prupe.3G207800_v2.0.a1/Prupe.4G076500_v2.0.a1/Prupe.8G263800_v2.0.a1	6	4	2
Biological process	GO:0019318	hexose metabolic process	5/705	88/12741	0.541268	1	0.942827	Prupe.1G111300_v2.0.a1/Prupe.1G560800_v2.0.a1/Prupe.2G101700_v2.0.a1/Prupe.6G029500_v2.0.a1/Prupe.6G309400_v2.0.a1	5	2	3
Biological process	GO:0071368	cellular response to cytokinin stimulus	3/705	51/12741	0.541696	1	0.942827	Prupe.1G261500_v2.0.a1/Prupe.1G445100_v2.0.a1/Prupe.1G494200_v2.0.a1	3	0	3
Biological process	GO:0010557	positive regulation of macromolecule biosynthetic process	17/705	309/12741	0.545934	1	0.942827	Prupe.1G039200_v2.0.a1/Prupe.1G214900_v2.0.a1/Prupe.1G267300_v2.0.a1/Prupe.1G361100_v2.0.a1/Prupe.1G372100_v2.0.a1/Prupe.1G548000_v2.0.a1/Prupe.2G194400_v2.0.a1/Prupe.2G251900_v2.0.a1/Prupe.2G256900_v2.0.a1/Prupe.2G263300_v2.0.a1/Prupe.2G307500_v2.0.a1/Prupe.2G322300_v2.0.a1/Prupe.4G041200_v2.0.a1/Prupe.5G130500_v2.0.a1/Prupe.5G174200_v2.0.a1/Prupe.6G295500_v2.0.a1/Prupe.8G270000_v2.0.a1	17	6	11
Biological process	GO:0048588	developmental cell growth	6/705	107/12741	0.546379	1	0.942827	Prupe.1G008100_v2.0.a1/Prupe.2G146900_v2.0.a1/Prupe.4G088000_v2.0.a1/Prupe.4G129800_v2.0.a1/Prupe.5G015000_v2.0.a1/Prupe.5G233000_v2.0.a1	6	1	5
Biological process	GO:0006549	isoleucine metabolic process	1/705	14/12741	0.549474	1	0.942827	Prupe.1G417100_v2.0.a1	1	1	0
Biological process	GO:0006836	neurotransmitter transport	1/705	14/12741	0.549474	1	0.942827	Prupe.8G225600_v2.0.a1	1	0	1
Biological process	GO:0009097	isoleucine biosynthetic process	1/705	14/12741	0.549474	1	0.942827	Prupe.1G417100_v2.0.a1	1	1	0
Biological process	GO:0009148	pyrimidine nucleoside triphosphate biosynthetic process	1/705	14/12741	0.549474	1	0.942827	Prupe.4G123500_v2.0.a1	1	0	1
Biological process	GO:0009403	toxin biosynthetic process	1/705	14/12741	0.549474	1	0.942827	Prupe.6G221200_v2.0.a1	1	1	0
Biological process	GO:0009903	chloroplast avoidance movement	1/705	14/12741	0.549474	1	0.942827	Prupe.1G366100_v2.0.a1	1	0	1
Biological process	GO:0009956	radial pattern formation	1/705	14/12741	0.549474	1	0.942827	Prupe.5G034100_v2.0.a1	1	0	1
Biological process	GO:0010216	maintenance of DNA methylation	1/705	14/12741	0.549474	1	0.942827	Prupe.7G048000_v2.0.a1	1	0	1
Biological process	GO:0010262	somatic embryogenesis	1/705	14/12741	0.549474	1	0.942827	Prupe.1G080700_v2.0.a1	1	1	0
Biological process	GO:0010588	cotyledon vascular tissue pattern formation	1/705	14/12741	0.549474	1	0.942827	Prupe.6G328100_v2.0.a1	1	0	1
Biological process	GO:0030030	cell projection organization	1/705	14/12741	0.549474	1	0.942827	Prupe.7G233000_v2.0.a1	1	1	0
Biological process	GO:0030031	cell projection assembly	1/705	14/12741	0.549474	1	0.942827	Prupe.7G233000_v2.0.a1	1	1	0
Biological process	GO:0030091	protein repair	1/705	14/12741	0.549474	1	0.942827	Prupe.7G245400_v2.0.a1	1	0	1
Biological process	GO:0036294	cellular response to decreased oxygen levels	1/705	14/12741	0.549474	1	0.942827	Prupe.1G440000_v2.0.a1	1	0	1
Biological process	GO:0042304	regulation of fatty acid biosynthetic process	1/705	14/12741	0.549474	1	0.942827	Prupe.3G005300_v2.0.a1	1	0	1
Biological process	GO:0042548	regulation of photosynthesis, light reaction	1/705	14/12741	0.549474	1	0.942827	Prupe.3G210500_v2.0.a1	1	0	1
Biological process	GO:0043488	regulation of mRNA stability	1/705	14/12741	0.549474	1	0.942827	Prupe.7G049700_v2.0.a1	1	0	1
Biological process	GO:0050821	protein stabilization	1/705	14/12741	0.549474	1	0.942827	Prupe.1G002700_v2.0.a1	1	0	1
Biological process	GO:0051026	chiasma assembly	1/705	14/12741	0.549474	1	0.942827	Prupe.1G335600_v2.0.a1	1	0	1
Biological process	GO:0051054	positive regulation of DNA metabolic process	1/705	14/12741	0.549474	1	0.942827	Prupe.5G005900_v2.0.a1	1	0	1
Biological process	GO:0052325	cell wall pectin biosynthetic process	1/705	14/12741	0.549474	1	0.942827	Prupe.4G129800_v2.0.a1	1	0	1
Biological process	GO:0060148	positive regulation of posttranscriptional gene silencing	1/705	14/12741	0.549474	1	0.942827	Prupe.4G078900_v2.0.a1	1	0	1
Biological process	GO:0061136	regulation of proteasomal protein catabolic process	1/705	14/12741	0.549474	1	0.942827	Prupe.1G141000_v2.0.a1	1	1	0
Biological process	GO:0071025	RNA surveillance	1/705	14/12741	0.549474	1	0.942827	Prupe.6G141200_v2.0.a1	1	0	1
Biological process	GO:0071453	cellular response to oxygen levels	1/705	14/12741	0.549474	1	0.942827	Prupe.1G440000_v2.0.a1	1	0	1
Biological process	GO:1903050	regulation of proteolysis involved in cellular protein catabolic process	1/705	14/12741	0.549474	1	0.942827	Prupe.1G141000_v2.0.a1	1	1	0
Biological process	GO:1903320	regulation of protein modification by small protein conjugation or removal	1/705	14/12741	0.549474	1	0.942827	Prupe.4G247700_v2.0.a1	1	1	0
Biological process	GO:1903362	regulation of cellular protein catabolic process	1/705	14/12741	0.549474	1	0.942827	Prupe.1G141000_v2.0.a1	1	1	0
Biological process	GO:1990069	stomatal opening	1/705	14/12741	0.549474	1	0.942827	Prupe.7G126100_v2.0.a1	1	1	0
Biological process	GO:0043900	regulation of multi-organism process	9/705	163/12741	0.551558	1	0.942827	Prupe.1G048000_v2.0.a1/Prupe.1G090200_v2.0.a1/Prupe.1G141000_v2.0.a1/Prupe.2G051800_v2.0.a1/Prupe.3G154700_v2.0.a1/Prupe.3G187900_v2.0.a1/Prupe.3G239900_v2.0.a1/Prupe.5G015000_v2.0.a1/Prupe.7G129900_v2.0.a1	9	6	3
Biological process	GO:0009668	plastid membrane organization	2/705	33/12741	0.552073	1	0.942827	Prupe.6G012000_v2.0.a1/Prupe.6G058100_v2.0.a1	2	1	1
Biological process	GO:0010252	auxin homeostasis	2/705	33/12741	0.552073	1	0.942827	Prupe.3G271700_v2.0.a1/Prupe.6G360300_v2.0.a1	2	0	2
Biological process	GO:0031334	positive regulation of protein complex assembly	2/705	33/12741	0.552073	1	0.942827	Prupe.7G267500_v2.0.a1/Prupe.8G185400_v2.0.a1	2	0	2
Biological process	GO:0043562	cellular response to nitrogen levels	2/705	33/12741	0.552073	1	0.942827	Prupe.1G002700_v2.0.a1/Prupe.8G254200_v2.0.a1	2	0	2
Biological process	GO:0043622	cortical microtubule organization	2/705	33/12741	0.552073	1	0.942827	Prupe.4G121100_v2.0.a1/Prupe.8G035100_v2.0.a1	2	1	1
Biological process	GO:0048825	cotyledon development	2/705	33/12741	0.552073	1	0.942827	Prupe.4G088000_v2.0.a1/Prupe.6G328100_v2.0.a1	2	0	2
Biological process	GO:0031329	regulation of cellular catabolic process	3/705	52/12741	0.555002	1	0.942827	Prupe.1G141000_v2.0.a1/Prupe.2G181700_v2.0.a1/Prupe.7G049700_v2.0.a1	3	1	2
Biological process	GO:0042538	hyperosmotic salinity response	3/705	52/12741	0.555002	1	0.942827	Prupe.1G272400_v2.0.a1/Prupe.8G218300_v2.0.a1/Prupe.I001000_v2.0.a1	3	1	2
Biological process	GO:0009860	pollen tube growth	4/705	71/12741	0.558234	1	0.942827	Prupe.1G008100_v2.0.a1/Prupe.4G129800_v2.0.a1/Prupe.5G015000_v2.0.a1/Prupe.5G233000_v2.0.a1	4	0	4
Biological process	GO:0030243	cellulose metabolic process	4/705	71/12741	0.558234	1	0.942827	Prupe.1G033700_v2.0.a1/Prupe.1G033900_v2.0.a1/Prupe.3G214200_v2.0.a1/Prupe.8G035100_v2.0.a1	4	2	2
Biological process	GO:0055114	oxidation-reduction process	15/705	276/12741	0.566964	1	0.942827	Prupe.1G275800_v2.0.a1/Prupe.2G005900_v2.0.a1/Prupe.2G066100_v2.0.a1/Prupe.2G066400_v2.0.a1/Prupe.3G011900_v2.0.a1/Prupe.3G210500_v2.0.a1/Prupe.4G031000_v2.0.a1/Prupe.5G076700_v2.0.a1/Prupe.5G089100_v2.0.a1/Prupe.5G166700_v2.0.a1/Prupe.5G198700_v2.0.a1/Prupe.6G068700_v2.0.a1/Prupe.7G128600_v2.0.a1/Prupe.8G064500_v2.0.a1/Prupe.I005500_v2.0.a1	15	2	13
Biological process	GO:0032989	cellular component morphogenesis	17/705	313/12741	0.567775	1	0.942827	Prupe.1G008100_v2.0.a1/Prupe.1G175100_v2.0.a1/Prupe.1G320600_v2.0.a1/Prupe.2G003400_v2.0.a1/Prupe.2G020700_v2.0.a1/Prupe.2G066100_v2.0.a1/Prupe.2G066400_v2.0.a1/Prupe.3G020200_v2.0.a1/Prupe.4G010300_v2.0.a1/Prupe.4G033300_v2.0.a1/Prupe.4G088000_v2.0.a1/Prupe.4G092900_v2.0.a1/Prupe.4G093000_v2.0.a1/Prupe.4G121100_v2.0.a1/Prupe.4G129800_v2.0.a1/Prupe.5G015000_v2.0.a1/Prupe.5G233000_v2.0.a1	17	4	13
Biological process	GO:0010039	response to iron ion	2/705	34/12741	0.568442	1	0.942827	Prupe.2G013000_v2.0.a1/Prupe.4G121100_v2.0.a1	2	1	1
Biological process	GO:0015718	monocarboxylic acid transport	2/705	34/12741	0.568442	1	0.942827	Prupe.3G207000_v2.0.a1/Prupe.3G207800_v2.0.a1	2	2	0
Biological process	GO:0019252	starch biosynthetic process	2/705	34/12741	0.568442	1	0.942827	Prupe.1G516400_v2.0.a1/Prupe.8G212100_v2.0.a1	2	0	2
Biological process	GO:0051235	maintenance of location	2/705	34/12741	0.568442	1	0.942827	Prupe.2G256100_v2.0.a1/Prupe.6G283700_v2.0.a1	2	2	0
Biological process	GO:1990542	mitochondrial transmembrane transport	2/705	34/12741	0.568442	1	0.942827	Prupe.3G207000_v2.0.a1/Prupe.3G207800_v2.0.a1	2	2	0
Biological process	GO:2000031	regulation of salicylic acid mediated signaling pathway	2/705	34/12741	0.568442	1	0.942827	Prupe.2G227100_v2.0.a1/Prupe.3G154700_v2.0.a1	2	1	1
Biological process	GO:0006928	movement of cell or subcellular component	4/705	72/12741	0.569433	1	0.942827	Prupe.4G231600_v2.0.a1/Prupe.6G211700_v2.0.a1/Prupe.6G249200_v2.0.a1/Prupe.6G326000_v2.0.a1	4	0	4
Biological process	GO:0010498	proteasomal protein catabolic process	16/705	295/12741	0.570133	1	0.942827	Prupe.1G141000_v2.0.a1/Prupe.1G353800_v2.0.a1/Prupe.1G488000_v2.0.a1/Prupe.1G524600_v2.0.a1/Prupe.2G098800_v2.0.a1/Prupe.2G312000_v2.0.a1/Prupe.3G112600_v2.0.a1/Prupe.3G194800_v2.0.a1/Prupe.4G256900_v2.0.a1/Prupe.6G028000_v2.0.a1/Prupe.6G195100_v2.0.a1/Prupe.6G222100_v2.0.a1/Prupe.7G189400_v2.0.a1/Prupe.7G256200_v2.0.a1/Prupe.8G263800_v2.0.a1/Prupe.8G271200_v2.0.a1	16	9	7
Biological process	GO:0009743	response to carbohydrate	5/705	91/12741	0.571461	1	0.942827	Prupe.1G560800_v2.0.a1/Prupe.3G005300_v2.0.a1/Prupe.4G121100_v2.0.a1/Prupe.7G212300_v2.0.a1/Prupe.7G249700_v2.0.a1	5	1	4
Biological process	GO:0000160	phosphorelay signal transduction system	9/705	166/12741	0.573849	1	0.942827	Prupe.1G037900_v2.0.a1/Prupe.1G214900_v2.0.a1/Prupe.1G261500_v2.0.a1/Prupe.1G390800_v2.0.a1/Prupe.1G445100_v2.0.a1/Prupe.1G480400_v2.0.a1/Prupe.1G494200_v2.0.a1/Prupe.2G318900_v2.0.a1/Prupe.8G224600_v2.0.a1	9	2	7
Biological process	GO:0006071	glycerol metabolic process	1/705	15/12741	0.574431	1	0.942827	Prupe.3G310500_v2.0.a1	1	0	1
Biological process	GO:0006544	glycine metabolic process	1/705	15/12741	0.574431	1	0.942827	Prupe.1G539400_v2.0.a1	1	0	1
Biological process	GO:0006551	leucine metabolic process	1/705	15/12741	0.574431	1	0.942827	Prupe.1G417100_v2.0.a1	1	1	0
Biological process	GO:0006775	fat-soluble vitamin metabolic process	1/705	15/12741	0.574431	1	0.942827	Prupe.8G064500_v2.0.a1	1	1	0
Biological process	GO:0007584	response to nutrient	1/705	15/12741	0.574431	1	0.942827	Prupe.3G239900_v2.0.a1	1	0	1
Biological process	GO:0009089	lysine biosynthetic process via diaminopimelate	1/705	15/12741	0.574431	1	0.942827	Prupe.8G007000_v2.0.a1	1	0	1
Biological process	GO:0009147	pyrimidine nucleoside triphosphate metabolic process	1/705	15/12741	0.574431	1	0.942827	Prupe.4G123500_v2.0.a1	1	0	1
Biological process	GO:0009838	abscission	1/705	15/12741	0.574431	1	0.942827	Prupe.4G052900_v2.0.a1	1	1	0
Biological process	GO:0016075	rRNA catabolic process	1/705	15/12741	0.574431	1	0.942827	Prupe.6G141200_v2.0.a1	1	0	1
Biological process	GO:0019217	regulation of fatty acid metabolic process	1/705	15/12741	0.574431	1	0.942827	Prupe.3G005300_v2.0.a1	1	0	1
Biological process	GO:0019400	alditol metabolic process	1/705	15/12741	0.574431	1	0.942827	Prupe.3G310500_v2.0.a1	1	0	1
Biological process	GO:0042362	fat-soluble vitamin biosynthetic process	1/705	15/12741	0.574431	1	0.942827	Prupe.8G064500_v2.0.a1	1	1	0
Biological process	GO:0045732	positive regulation of protein catabolic process	1/705	15/12741	0.574431	1	0.942827	Prupe.1G141000_v2.0.a1	1	1	0
Biological process	GO:0046451	diaminopimelate metabolic process	1/705	15/12741	0.574431	1	0.942827	Prupe.8G007000_v2.0.a1	1	0	1
Biological process	GO:0055069	zinc ion homeostasis	1/705	15/12741	0.574431	1	0.942827	Prupe.1G078700_v2.0.a1	1	0	1
Biological process	GO:1905268	negative regulation of chromatin organization	1/705	15/12741	0.574431	1	0.942827	Prupe.4G015400_v2.0.a1	1	0	1
Biological process	GO:1901361	organic cyclic compound catabolic process	15/705	278/12741	0.578422	1	0.942827	Prupe.1G512500_v2.0.a1/Prupe.2G211800_v2.0.a1/Prupe.2G319600_v2.0.a1/Prupe.3G243500_v2.0.a1/Prupe.6G029500_v2.0.a1/Prupe.6G030800_v2.0.a1/Prupe.6G141200_v2.0.a1/Prupe.6G143300_v2.0.a1/Prupe.6G235400_v2.0.a1/Prupe.6G267700_v2.0.a1/Prupe.7G049700_v2.0.a1/Prupe.7G157100_v2.0.a1/Prupe.8G048100_v2.0.a1/Prupe.8G066900_v2.0.a1/Prupe.8G214500_v2.0.a1	15	1	14
Biological process	GO:0045089	positive regulation of innate immune response	4/705	73/12741	0.580473	1	0.942827	Prupe.2G265000_v2.0.a1/Prupe.2G279600_v2.0.a1/Prupe.3G239900_v2.0.a1/Prupe.7G184100_v2.0.a1	4	1	3
Biological process	GO:0006323	DNA packaging	3/705	54/12741	0.580908	1	0.942827	Prupe.1G496100_v2.0.a1/Prupe.1G496500_v2.0.a1/Prupe.4G015400_v2.0.a1	3	2	1
Biological process	GO:0009066	aspartate family amino acid metabolic process	3/705	54/12741	0.580908	1	0.942827	Prupe.1G310700_v2.0.a1/Prupe.6G054800_v2.0.a1/Prupe.8G007000_v2.0.a1	3	1	2
Biological process	GO:0032269	negative regulation of cellular protein metabolic process	3/705	54/12741	0.580908	1	0.942827	Prupe.1G294500_v2.0.a1/Prupe.2G044800_v2.0.a1/Prupe.4G015400_v2.0.a1	3	2	1
Biological process	GO:0044275	cellular carbohydrate catabolic process	3/705	54/12741	0.580908	1	0.942827	Prupe.1G343000_v2.0.a1/Prupe.1G560800_v2.0.a1/Prupe.5G051000_v2.0.a1	3	1	2
Biological process	GO:0009408	response to heat	9/705	167/12741	0.581171	1	0.942827	Prupe.1G021400_v2.0.a1/Prupe.1G021600_v2.0.a1/Prupe.1G021800_v2.0.a1/Prupe.1G039900_v2.0.a1/Prupe.2G031800_v2.0.a1/Prupe.2G181700_v2.0.a1/Prupe.2G256900_v2.0.a1/Prupe.6G295500_v2.0.a1/Prupe.7G008200_v2.0.a1	9	3	6
Biological process	GO:0045488	pectin metabolic process	5/705	92/12741	0.581293	1	0.942827	Prupe.1G178400_v2.0.a1/Prupe.1G330800_v2.0.a1/Prupe.4G129800_v2.0.a1/Prupe.6G318500_v2.0.a1/Prupe.7G218400_v2.0.a1	5	0	5
Biological process	GO:0000070	mitotic sister chromatid segregation	2/705	35/12741	0.584374	1	0.942827	Prupe.4G256900_v2.0.a1/Prupe.6G211700_v2.0.a1	2	0	2
Biological process	GO:0000741	karyogamy	2/705	35/12741	0.584374	1	0.942827	Prupe.2G104800_v2.0.a1/Prupe.5G016300_v2.0.a1	2	0	2
Biological process	GO:0006040	amino sugar metabolic process	2/705	35/12741	0.584374	1	0.942827	Prupe.1G080700_v2.0.a1/Prupe.8G174900_v2.0.a1	2	2	0
Biological process	GO:0009896	positive regulation of catabolic process	2/705	35/12741	0.584374	1	0.942827	Prupe.1G141000_v2.0.a1/Prupe.2G181700_v2.0.a1	2	1	1
Biological process	GO:0010197	polar nucleus fusion	2/705	35/12741	0.584374	1	0.942827	Prupe.2G104800_v2.0.a1/Prupe.5G016300_v2.0.a1	2	0	2
Biological process	GO:0016143	S-glycoside metabolic process	2/705	35/12741	0.584374	1	0.942827	Prupe.1G008100_v2.0.a1/Prupe.1G214900_v2.0.a1	2	1	1
Biological process	GO:0019757	glycosinolate metabolic process	2/705	35/12741	0.584374	1	0.942827	Prupe.1G008100_v2.0.a1/Prupe.1G214900_v2.0.a1	2	1	1
Biological process	GO:0019760	glucosinolate metabolic process	2/705	35/12741	0.584374	1	0.942827	Prupe.1G008100_v2.0.a1/Prupe.1G214900_v2.0.a1	2	1	1
Biological process	GO:0009966	regulation of signal transduction	14/705	261/12741	0.587287	1	0.942827	Prupe.1G103900_v2.0.a1/Prupe.1G134800_v2.0.a1/Prupe.1G232800_v2.0.a1/Prupe.1G242100_v2.0.a1/Prupe.1G514500_v2.0.a1/Prupe.2G227100_v2.0.a1/Prupe.3G154700_v2.0.a1/Prupe.3G271700_v2.0.a1/Prupe.4G279600_v2.0.a1/Prupe.6G226200_v2.0.a1/Prupe.6G318400_v2.0.a1/Prupe.7G189400_v2.0.a1/Prupe.7G249700_v2.0.a1/Prupe.8G057600_v2.0.a1	14	6	8
Biological process	GO:0010026	trichome differentiation	4/705	74/12741	0.591348	1	0.942827	Prupe.1G320600_v2.0.a1/Prupe.2G066100_v2.0.a1/Prupe.2G066400_v2.0.a1/Prupe.4G033300_v2.0.a1	4	1	3
Biological process	GO:0048468	cell development	11/705	206/12741	0.592615	1	0.942827	Prupe.1G008100_v2.0.a1/Prupe.1G320600_v2.0.a1/Prupe.2G066100_v2.0.a1/Prupe.2G066400_v2.0.a1/Prupe.2G146900_v2.0.a1/Prupe.4G033300_v2.0.a1/Prupe.4G088000_v2.0.a1/Prupe.4G129800_v2.0.a1/Prupe.5G015000_v2.0.a1/Prupe.5G174200_v2.0.a1/Prupe.5G233000_v2.0.a1	11	2	9
Biological process	GO:0023051	regulation of signaling	14/705	262/12741	0.593113	1	0.942827	Prupe.1G103900_v2.0.a1/Prupe.1G134800_v2.0.a1/Prupe.1G232800_v2.0.a1/Prupe.1G242100_v2.0.a1/Prupe.1G514500_v2.0.a1/Prupe.2G227100_v2.0.a1/Prupe.3G154700_v2.0.a1/Prupe.3G271700_v2.0.a1/Prupe.4G279600_v2.0.a1/Prupe.6G226200_v2.0.a1/Prupe.6G318400_v2.0.a1/Prupe.7G189400_v2.0.a1/Prupe.7G249700_v2.0.a1/Prupe.8G057600_v2.0.a1	14	6	8
Biological process	GO:0006813	potassium ion transport	3/705	55/12741	0.593498	1	0.942827	Prupe.3G164900_v2.0.a1/Prupe.3G207800_v2.0.a1/Prupe.7G008200_v2.0.a1	3	1	2
Biological process	GO:0051656	establishment of organelle localization	3/705	55/12741	0.593498	1	0.942827	Prupe.1G103700_v2.0.a1/Prupe.1G366100_v2.0.a1/Prupe.4G059200_v2.0.a1	3	0	3
Biological process	GO:0048646	anatomical structure formation involved in morphogenesis	9/705	169/12741	0.595642	1	0.942827	Prupe.1G143100_v2.0.a1/Prupe.2G020700_v2.0.a1/Prupe.3G265800_v2.0.a1/Prupe.5G131200_v2.0.a1/Prupe.5G217200_v2.0.a1/Prupe.6G042000_v2.0.a1/Prupe.6G256500_v2.0.a1/Prupe.8G101200_v2.0.a1/Prupe.8G233300_v2.0.a1	9	4	5
Biological process	GO:0006892	post-Golgi vesicle-mediated transport	1/705	16/12741	0.598007	1	0.942827	Prupe.7G022400_v2.0.a1	1	0	1
Biological process	GO:0009410	response to xenobiotic stimulus	1/705	16/12741	0.598007	1	0.942827	Prupe.7G216500_v2.0.a1	1	0	1
Biological process	GO:0031365	N-terminal protein amino acid modification	1/705	16/12741	0.598007	1	0.942827	Prupe.4G121100_v2.0.a1	1	1	0
Biological process	GO:0031647	regulation of protein stability	1/705	16/12741	0.598007	1	0.942827	Prupe.1G002700_v2.0.a1	1	0	1
Biological process	GO:0035999	tetrahydrofolate interconversion	1/705	16/12741	0.598007	1	0.942827	Prupe.1G539400_v2.0.a1	1	0	1
Biological process	GO:0043487	regulation of RNA stability	1/705	16/12741	0.598007	1	0.942827	Prupe.7G049700_v2.0.a1	1	0	1
Biological process	GO:0046470	phosphatidylcholine metabolic process	1/705	16/12741	0.598007	1	0.942827	Prupe.5G233000_v2.0.a1	1	0	1
Biological process	GO:0048572	short-day photoperiodism	1/705	16/12741	0.598007	1	0.942827	Prupe.6G364900_v2.0.a1	1	0	1
Biological process	GO:0048575	short-day photoperiodism, flowering	1/705	16/12741	0.598007	1	0.942827	Prupe.6G364900_v2.0.a1	1	0	1
Biological process	GO:0051341	regulation of oxidoreductase activity	1/705	16/12741	0.598007	1	0.942827	Prupe.8G271200_v2.0.a1	1	1	0
Biological process	GO:0055062	phosphate ion homeostasis	1/705	16/12741	0.598007	1	0.942827	Prupe.3G310500_v2.0.a1	1	0	1
Biological process	GO:0070734	histone H3-K27 methylation	1/705	16/12741	0.598007	1	0.942827	Prupe.2G314600_v2.0.a1	1	0	1
Biological process	GO:0071216	cellular response to biotic stimulus	1/705	16/12741	0.598007	1	0.942827	Prupe.4G121100_v2.0.a1	1	1	0
Biological process	GO:0072506	trivalent inorganic anion homeostasis	1/705	16/12741	0.598007	1	0.942827	Prupe.3G310500_v2.0.a1	1	0	1
Biological process	GO:0001666	response to hypoxia	2/705	36/12741	0.599866	1	0.942827	Prupe.1G440000_v2.0.a1/Prupe.1G454300_v2.0.a1	2	0	2
Biological process	GO:0008154	actin polymerization or depolymerization	2/705	36/12741	0.599866	1	0.942827	Prupe.7G267500_v2.0.a1/Prupe.8G185400_v2.0.a1	2	0	2
Biological process	GO:0009251	glucan catabolic process	2/705	36/12741	0.599866	1	0.942827	Prupe.1G560800_v2.0.a1/Prupe.5G051000_v2.0.a1	2	0	2
Biological process	GO:0016485	protein processing	2/705	36/12741	0.599866	1	0.942827	Prupe.1G517300_v2.0.a1/Prupe.5G211500_v2.0.a1	2	0	2
Biological process	GO:0051510	regulation of unidimensional cell growth	2/705	36/12741	0.599866	1	0.942827	Prupe.4G121100_v2.0.a1/Prupe.5G015000_v2.0.a1	2	1	1
Biological process	GO:0071248	cellular response to metal ion	2/705	36/12741	0.599866	1	0.942827	Prupe.2G013000_v2.0.a1/Prupe.4G121100_v2.0.a1	2	1	1
Biological process	GO:0019953	sexual reproduction	6/705	113/12741	0.60033	1	0.942827	Prupe.1G143100_v2.0.a1/Prupe.1G496100_v2.0.a1/Prupe.1G496500_v2.0.a1/Prupe.2G136300_v2.0.a1/Prupe.5G034100_v2.0.a1/Prupe.6G056700_v2.0.a1	6	2	4
Biological process	GO:0002684	positive regulation of immune system process	4/705	75/12741	0.602056	1	0.942827	Prupe.2G265000_v2.0.a1/Prupe.2G279600_v2.0.a1/Prupe.3G239900_v2.0.a1/Prupe.7G184100_v2.0.a1	4	1	3
Biological process	GO:0050778	positive regulation of immune response	4/705	75/12741	0.602056	1	0.942827	Prupe.2G265000_v2.0.a1/Prupe.2G279600_v2.0.a1/Prupe.3G239900_v2.0.a1/Prupe.7G184100_v2.0.a1	4	1	3
Biological process	GO:0071669	plant-type cell wall organization or biogenesis	10/705	189/12741	0.604121	1	0.942827	Prupe.1G033700_v2.0.a1/Prupe.1G033900_v2.0.a1/Prupe.3G214200_v2.0.a1/Prupe.3G265800_v2.0.a1/Prupe.4G056100_v2.0.a1/Prupe.4G129800_v2.0.a1/Prupe.4G186300_v2.0.a1/Prupe.6G042000_v2.0.a1/Prupe.6G256500_v2.0.a1/Prupe.8G035100_v2.0.a1	10	3	7
Biological process	GO:0010628	positive regulation of gene expression	18/705	339/12741	0.60703	1	0.942827	Prupe.1G039200_v2.0.a1/Prupe.1G214900_v2.0.a1/Prupe.1G267300_v2.0.a1/Prupe.1G361100_v2.0.a1/Prupe.1G372100_v2.0.a1/Prupe.1G548000_v2.0.a1/Prupe.2G194400_v2.0.a1/Prupe.2G251900_v2.0.a1/Prupe.2G256900_v2.0.a1/Prupe.2G263300_v2.0.a1/Prupe.2G307500_v2.0.a1/Prupe.2G322300_v2.0.a1/Prupe.4G041200_v2.0.a1/Prupe.5G130500_v2.0.a1/Prupe.5G174200_v2.0.a1/Prupe.6G141200_v2.0.a1/Prupe.6G295500_v2.0.a1/Prupe.8G…	18	6	12
Biological process	GO:0006733	oxidoreduction coenzyme metabolic process	5/705	95/12741	0.610046	1	0.942827	Prupe.1G512500_v2.0.a1/Prupe.6G029500_v2.0.a1/Prupe.6G341500_v2.0.a1/Prupe.7G085200_v2.0.a1/Prupe.8G064500_v2.0.a1	5	1	4
Biological process	GO:0010393	galacturonan metabolic process	5/705	95/12741	0.610046	1	0.942827	Prupe.1G178400_v2.0.a1/Prupe.1G330800_v2.0.a1/Prupe.4G129800_v2.0.a1/Prupe.6G318500_v2.0.a1/Prupe.7G218400_v2.0.a1	5	0	5
Biological process	GO:0019439	aromatic compound catabolic process	14/705	265/12741	0.610373	1	0.942827	Prupe.1G512500_v2.0.a1/Prupe.2G211800_v2.0.a1/Prupe.2G319600_v2.0.a1/Prupe.6G029500_v2.0.a1/Prupe.6G030800_v2.0.a1/Prupe.6G141200_v2.0.a1/Prupe.6G143300_v2.0.a1/Prupe.6G235400_v2.0.a1/Prupe.6G267700_v2.0.a1/Prupe.7G049700_v2.0.a1/Prupe.7G157100_v2.0.a1/Prupe.8G048100_v2.0.a1/Prupe.8G066900_v2.0.a1/Prupe.8G214500_v2.0.a1	14	1	13
Biological process	GO:0031328	positive regulation of cellular biosynthetic process	18/705	340/12741	0.612089	1	0.942827	Prupe.1G039200_v2.0.a1/Prupe.1G214900_v2.0.a1/Prupe.1G267300_v2.0.a1/Prupe.1G361100_v2.0.a1/Prupe.1G372100_v2.0.a1/Prupe.1G548000_v2.0.a1/Prupe.2G194400_v2.0.a1/Prupe.2G251900_v2.0.a1/Prupe.2G256900_v2.0.a1/Prupe.2G263300_v2.0.a1/Prupe.2G307500_v2.0.a1/Prupe.2G322300_v2.0.a1/Prupe.4G041200_v2.0.a1/Prupe.5G130500_v2.0.a1/Prupe.5G174200_v2.0.a1/Prupe.6G056700_v2.0.a1/Prupe.6G295500_v2.0.a1/Prupe.8G…	18	6	12
Biological process	GO:0009559	embryo sac central cell differentiation	2/705	37/12741	0.61492	1	0.942827	Prupe.2G104800_v2.0.a1/Prupe.5G016300_v2.0.a1	2	0	2
Biological process	GO:0009631	cold acclimation	2/705	37/12741	0.61492	1	0.942827	Prupe.3G036900_v2.0.a1/Prupe.4G029800_v2.0.a1	2	0	2
Biological process	GO:0030865	cortical cytoskeleton organization	2/705	37/12741	0.61492	1	0.942827	Prupe.4G121100_v2.0.a1/Prupe.8G035100_v2.0.a1	2	1	1
Biological process	GO:0040011	locomotion	2/705	37/12741	0.61492	1	0.942827	Prupe.5G233000_v2.0.a1/Prupe.8G113800_v2.0.a1	2	1	1
Biological process	GO:0048653	anther development	2/705	37/12741	0.61492	1	0.942827	Prupe.1G517300_v2.0.a1/Prupe.2G314600_v2.0.a1	2	0	2
Biological process	GO:0071241	cellular response to inorganic substance	3/705	57/12741	0.61793	1	0.942827	Prupe.2G013000_v2.0.a1/Prupe.4G121100_v2.0.a1/Prupe.5G166700_v2.0.a1	3	1	2
Biological process	GO:0098655	cation transmembrane transport	5/705	96/12741	0.619373	1	0.942827	Prupe.3G207800_v2.0.a1/Prupe.6G058300_v2.0.a1/Prupe.6G221800_v2.0.a1/Prupe.6G296700_v2.0.a1/Prupe.7G008200_v2.0.a1	5	1	4
Biological process	GO:0000038	very long-chain fatty acid metabolic process	1/705	17/12741	0.620278	1	0.942827	Prupe.4G259800_v2.0.a1	1	0	1
Biological process	GO:0000266	mitochondrial fission	1/705	17/12741	0.620278	1	0.942827	Prupe.2G039600_v2.0.a1	1	0	1
Biological process	GO:0006596	polyamine biosynthetic process	1/705	17/12741	0.620278	1	0.942827	Prupe.4G057600_v2.0.a1	1	0	1
Biological process	GO:0009085	lysine biosynthetic process	1/705	17/12741	0.620278	1	0.942827	Prupe.8G007000_v2.0.a1	1	0	1
Biological process	GO:0031400	negative regulation of protein modification process	1/705	17/12741	0.620278	1	0.942827	Prupe.4G015400_v2.0.a1	1	0	1
Biological process	GO:0033500	carbohydrate homeostasis	1/705	17/12741	0.620278	1	0.942827	Prupe.7G172600_v2.0.a1	1	0	1
Biological process	GO:0043467	regulation of generation of precursor metabolites and energy	1/705	17/12741	0.620278	1	0.942827	Prupe.3G210500_v2.0.a1	1	0	1
Biological process	GO:0051181	cofactor transport	1/705	17/12741	0.620278	1	0.942827	Prupe.7G125900_v2.0.a1	1	0	1
Biological process	GO:0055083	monovalent inorganic anion homeostasis	1/705	17/12741	0.620278	1	0.942827	Prupe.3G310500_v2.0.a1	1	0	1
Biological process	GO:1900618	regulation of shoot system morphogenesis	1/705	17/12741	0.620278	1	0.942827	Prupe.5G217200_v2.0.a1	1	1	0
Biological process	GO:0044419	interspecies interaction between organisms	7/705	135/12741	0.62457	1	0.942827	Prupe.2G140900_v2.0.a1/Prupe.3G017500_v2.0.a1/Prupe.4G121100_v2.0.a1/Prupe.5G093700_v2.0.a1/Prupe.5G146100_v2.0.a1/Prupe.7G048000_v2.0.a1/Prupe.8G164600_v2.0.a1	7	1	6
Biological process	GO:0048767	root hair elongation	2/705	38/12741	0.629536	1	0.942827	Prupe.2G146900_v2.0.a1/Prupe.4G088000_v2.0.a1	2	1	1
Biological process	GO:0051304	chromosome separation	2/705	38/12741	0.629536	1	0.942827	Prupe.2G294300_v2.0.a1/Prupe.4G256900_v2.0.a1	2	0	2
Biological process	GO:0051607	defense response to virus	3/705	58/12741	0.629767	1	0.942827	Prupe.1G048000_v2.0.a1/Prupe.1G440000_v2.0.a1/Prupe.7G048000_v2.0.a1	3	1	2
Biological process	GO:0019220	regulation of phosphate metabolic process	4/705	78/12741	0.63314	1	0.942827	Prupe.2G121600_v2.0.a1/Prupe.3G099000_v2.0.a1/Prupe.7G061800_v2.0.a1/Prupe.8G240800_v2.0.a1	4	1	3
Biological process	GO:0051174	regulation of phosphorus metabolic process	4/705	78/12741	0.63314	1	0.942827	Prupe.2G121600_v2.0.a1/Prupe.3G099000_v2.0.a1/Prupe.7G061800_v2.0.a1/Prupe.8G240800_v2.0.a1	4	1	3
Biological process	GO:0044703	multi-organism reproductive process	6/705	117/12741	0.634304	1	0.942827	Prupe.1G143100_v2.0.a1/Prupe.1G496100_v2.0.a1/Prupe.1G496500_v2.0.a1/Prupe.2G136300_v2.0.a1/Prupe.5G034100_v2.0.a1/Prupe.6G056700_v2.0.a1	6	2	4
Biological process	GO:0009615	response to virus	5/705	98/12741	0.637624	1	0.942827	Prupe.1G048000_v2.0.a1/Prupe.1G440000_v2.0.a1/Prupe.3G154700_v2.0.a1/Prupe.4G078900_v2.0.a1/Prupe.7G048000_v2.0.a1	5	2	3
Biological process	GO:0097435	supramolecular fiber organization	5/705	98/12741	0.637624	1	0.942827	Prupe.4G121100_v2.0.a1/Prupe.6G211700_v2.0.a1/Prupe.7G267500_v2.0.a1/Prupe.8G035100_v2.0.a1/Prupe.8G185400_v2.0.a1	5	1	4
Biological process	GO:0045935	positive regulation of nucleobase-containing compound metabolic process	17/705	327/12741	0.640839	1	0.942827	Prupe.1G039200_v2.0.a1/Prupe.1G214900_v2.0.a1/Prupe.1G267300_v2.0.a1/Prupe.1G361100_v2.0.a1/Prupe.1G372100_v2.0.a1/Prupe.1G548000_v2.0.a1/Prupe.2G194400_v2.0.a1/Prupe.2G251900_v2.0.a1/Prupe.2G256900_v2.0.a1/Prupe.2G263300_v2.0.a1/Prupe.2G307500_v2.0.a1/Prupe.2G322300_v2.0.a1/Prupe.4G041200_v2.0.a1/Prupe.5G005900_v2.0.a1/Prupe.5G130500_v2.0.a1/Prupe.5G174200_v2.0.a1/Prupe.8G270000_v2.0.a1	17	5	12
Biological process	GO:0000712	resolution of meiotic recombination intermediates	1/705	18/12741	0.641318	1	0.942827	Prupe.2G294300_v2.0.a1	1	0	1
Biological process	GO:0006098	pentose-phosphate shunt	1/705	18/12741	0.641318	1	0.942827	Prupe.6G341500_v2.0.a1	1	0	1
Biological process	GO:0007091	metaphase/anaphase transition of mitotic cell cycle	1/705	18/12741	0.641318	1	0.942827	Prupe.4G256900_v2.0.a1	1	0	1
Biological process	GO:0009082	branched-chain amino acid biosynthetic process	1/705	18/12741	0.641318	1	0.942827	Prupe.1G417100_v2.0.a1	1	1	0
Biological process	GO:0009292	genetic transfer	1/705	18/12741	0.641318	1	0.942827	Prupe.7G119100_v2.0.a1	1	0	1
Biological process	GO:0009294	DNA mediated transformation	1/705	18/12741	0.641318	1	0.942827	Prupe.7G119100_v2.0.a1	1	0	1
Biological process	GO:0009616	virus induced gene silencing	1/705	18/12741	0.641318	1	0.942827	Prupe.7G048000_v2.0.a1	1	0	1
Biological process	GO:0010965	regulation of mitotic sister chromatid separation	1/705	18/12741	0.641318	1	0.942827	Prupe.4G256900_v2.0.a1	1	0	1
Biological process	GO:0030071	regulation of mitotic metaphase/anaphase transition	1/705	18/12741	0.641318	1	0.942827	Prupe.4G256900_v2.0.a1	1	0	1
Biological process	GO:0034661	ncRNA catabolic process	1/705	18/12741	0.641318	1	0.942827	Prupe.6G141200_v2.0.a1	1	0	1
Biological process	GO:0042753	positive regulation of circadian rhythm	1/705	18/12741	0.641318	1	0.942827	Prupe.2G249800_v2.0.a1	1	1	0
Biological process	GO:0044784	metaphase/anaphase transition of cell cycle	1/705	18/12741	0.641318	1	0.942827	Prupe.4G256900_v2.0.a1	1	0	1
Biological process	GO:0048579	negative regulation of long-day photoperiodism, flowering	1/705	18/12741	0.641318	1	0.942827	Prupe.4G015400_v2.0.a1	1	0	1
Biological process	GO:0048826	cotyledon morphogenesis	1/705	18/12741	0.641318	1	0.942827	Prupe.6G328100_v2.0.a1	1	0	1
Biological process	GO:0051156	glucose 6-phosphate metabolic process	1/705	18/12741	0.641318	1	0.942827	Prupe.6G341500_v2.0.a1	1	0	1
Biological process	GO:0051306	mitotic sister chromatid separation	1/705	18/12741	0.641318	1	0.942827	Prupe.4G256900_v2.0.a1	1	0	1
Biological process	GO:0052018	modulation by symbiont of RNA levels in host	1/705	18/12741	0.641318	1	0.942827	Prupe.7G048000_v2.0.a1	1	0	1
Biological process	GO:0052249	modulation of RNA levels in other organism involved in symbiotic interaction	1/705	18/12741	0.641318	1	0.942827	Prupe.7G048000_v2.0.a1	1	0	1
Biological process	GO:0060969	negative regulation of gene silencing	1/705	18/12741	0.641318	1	0.942827	Prupe.6G141200_v2.0.a1	1	0	1
Biological process	GO:1902099	regulation of metaphase/anaphase transition of cell cycle	1/705	18/12741	0.641318	1	0.942827	Prupe.4G256900_v2.0.a1	1	0	1
Biological process	GO:1905818	regulation of chromosome separation	1/705	18/12741	0.641318	1	0.942827	Prupe.4G256900_v2.0.a1	1	0	1
Biological process	GO:0010638	positive regulation of organelle organization	3/705	59/12741	0.641348	1	0.942827	Prupe.4G121100_v2.0.a1/Prupe.7G267500_v2.0.a1/Prupe.8G185400_v2.0.a1	3	1	2
Biological process	GO:0031122	cytoplasmic microtubule organization	2/705	39/12741	0.643716	1	0.942827	Prupe.4G121100_v2.0.a1/Prupe.8G035100_v2.0.a1	2	1	1
Biological process	GO:0036293	response to decreased oxygen levels	2/705	39/12741	0.643716	1	0.942827	Prupe.1G440000_v2.0.a1/Prupe.1G454300_v2.0.a1	2	0	2
Biological process	GO:0045491	xylan metabolic process	2/705	39/12741	0.643716	1	0.942827	Prupe.1G547100_v2.0.a1/Prupe.2G251900_v2.0.a1	2	0	2
Biological process	GO:2001023	regulation of response to drug	2/705	39/12741	0.643716	1	0.942827	Prupe.2G227100_v2.0.a1/Prupe.3G154700_v2.0.a1	2	1	1
Biological process	GO:2001038	regulation of cellular response to drug	2/705	39/12741	0.643716	1	0.942827	Prupe.2G227100_v2.0.a1/Prupe.3G154700_v2.0.a1	2	1	1
Biological process	GO:0048868	pollen tube development	5/705	99/12741	0.646544	1	0.942827	Prupe.1G008100_v2.0.a1/Prupe.4G129800_v2.0.a1/Prupe.5G015000_v2.0.a1/Prupe.5G233000_v2.0.a1/Prupe.8G113800_v2.0.a1	5	1	4
Biological process	GO:0010038	response to metal ion	14/705	272/12741	0.649278	1	0.942827	Prupe.1G039900_v2.0.a1/Prupe.1G327300_v2.0.a1/Prupe.1G327700_v2.0.a1/Prupe.1G328200_v2.0.a1/Prupe.1G440000_v2.0.a1/Prupe.1G539400_v2.0.a1/Prupe.2G013000_v2.0.a1/Prupe.3G239900_v2.0.a1/Prupe.4G121100_v2.0.a1/Prupe.5G093800_v2.0.a1/Prupe.5G109300_v2.0.a1/Prupe.6G182400_v2.0.a1/Prupe.7G008200_v2.0.a1/Prupe.8G261500_v2.0.a1	14	3	11
Biological process	GO:0006972	hyperosmotic response	3/705	60/12741	0.652671	1	0.942827	Prupe.1G272400_v2.0.a1/Prupe.8G218300_v2.0.a1/Prupe.I001000_v2.0.a1	3	1	2
Biological process	GO:0048467	gynoecium development	3/705	60/12741	0.652671	1	0.942827	Prupe.2G283600_v2.0.a1/Prupe.4G187100_v2.0.a1/Prupe.6G238600_v2.0.a1	3	1	2
Biological process	GO:0048764	trichoblast maturation	3/705	60/12741	0.652671	1	0.942827	Prupe.2G146900_v2.0.a1/Prupe.4G088000_v2.0.a1/Prupe.5G174200_v2.0.a1	3	1	2
Biological process	GO:0048765	root hair cell differentiation	3/705	60/12741	0.652671	1	0.942827	Prupe.2G146900_v2.0.a1/Prupe.4G088000_v2.0.a1/Prupe.5G174200_v2.0.a1	3	1	2
Biological process	GO:0006869	lipid transport	4/705	80/12741	0.652972	1	0.942827	Prupe.1G316400_v2.0.a1/Prupe.6G152000_v2.0.a1/Prupe.8G164600_v2.0.a1/Prupe.8G238000_v2.0.a1	4	0	4
Biological process	GO:0048585	negative regulation of response to stimulus	11/705	216/12741	0.655372	1	0.942827	Prupe.1G141000_v2.0.a1/Prupe.1G232800_v2.0.a1/Prupe.1G242100_v2.0.a1/Prupe.1G264700_v2.0.a1/Prupe.1G264900_v2.0.a1/Prupe.2G051800_v2.0.a1/Prupe.4G015400_v2.0.a1/Prupe.4G275900_v2.0.a1/Prupe.4G279600_v2.0.a1/Prupe.6G226200_v2.0.a1/Prupe.7G249700_v2.0.a1	11	3	8
Biological process	GO:0070482	response to oxygen levels	2/705	40/12741	0.657463	1	0.942827	Prupe.1G440000_v2.0.a1/Prupe.1G454300_v2.0.a1	2	0	2
Biological process	GO:0050832	defense response to fungus	14/705	274/12741	0.660013	1	0.942827	Prupe.2G112600_v2.0.a1/Prupe.2G112800_v2.0.a1/Prupe.2G112900_v2.0.a1/Prupe.2G181700_v2.0.a1/Prupe.2G265000_v2.0.a1/Prupe.3G048300_v2.0.a1/Prupe.3G154700_v2.0.a1/Prupe.3G239900_v2.0.a1/Prupe.5G093700_v2.0.a1/Prupe.6G169700_v2.0.a1/Prupe.6G239000_v2.0.a1/Prupe.6G264000_v2.0.a1/Prupe.7G129900_v2.0.a1/Prupe.8G113800_v2.0.a1	14	4	10
Biological process	GO:0051254	positive regulation of RNA metabolic process	16/705	312/12741	0.660232	1	0.942827	Prupe.1G039200_v2.0.a1/Prupe.1G214900_v2.0.a1/Prupe.1G267300_v2.0.a1/Prupe.1G361100_v2.0.a1/Prupe.1G372100_v2.0.a1/Prupe.1G548000_v2.0.a1/Prupe.2G194400_v2.0.a1/Prupe.2G251900_v2.0.a1/Prupe.2G256900_v2.0.a1/Prupe.2G263300_v2.0.a1/Prupe.2G307500_v2.0.a1/Prupe.2G322300_v2.0.a1/Prupe.4G041200_v2.0.a1/Prupe.5G130500_v2.0.a1/Prupe.5G174200_v2.0.a1/Prupe.8G270000_v2.0.a1	16	5	11
Biological process	GO:0006470	protein dephosphorylation	1/705	19/12741	0.661193	1	0.942827	Prupe.1G129800_v2.0.a1	1	0	1
Biological process	GO:0006553	lysine metabolic process	1/705	19/12741	0.661193	1	0.942827	Prupe.8G007000_v2.0.a1	1	0	1
Biological process	GO:0009567	double fertilization forming a zygote and endosperm	1/705	19/12741	0.661193	1	0.942827	Prupe.2G136300_v2.0.a1	1	0	1
Biological process	GO:0009963	positive regulation of flavonoid biosynthetic process	1/705	19/12741	0.661193	1	0.942827	Prupe.8G270000_v2.0.a1	1	0	1
Biological process	GO:0010020	chloroplast fission	1/705	19/12741	0.661193	1	0.942827	Prupe.8G083600_v2.0.a1	1	0	1
Biological process	GO:0010204	defense response signaling pathway, resistance gene-independent	1/705	19/12741	0.661193	1	0.942827	Prupe.2G279600_v2.0.a1	1	1	0
Biological process	GO:0015988	energy coupled proton transmembrane transport, against electrochemical gradient	1/705	19/12741	0.661193	1	0.942827	Prupe.6G296700_v2.0.a1	1	0	1
Biological process	GO:0015991	ATP hydrolysis coupled proton transport	1/705	19/12741	0.661193	1	0.942827	Prupe.6G296700_v2.0.a1	1	0	1
Biological process	GO:0019432	triglyceride biosynthetic process	1/705	19/12741	0.661193	1	0.942827	Prupe.7G117600_v2.0.a1	1	0	1
Biological process	GO:0031570	DNA integrity checkpoint	1/705	19/12741	0.661193	1	0.942827	Prupe.6G321300_v2.0.a1	1	0	1
Biological process	GO:0032886	regulation of microtubule-based process	1/705	19/12741	0.661193	1	0.942827	Prupe.4G121100_v2.0.a1	1	1	0
Biological process	GO:0043572	plastid fission	1/705	19/12741	0.661193	1	0.942827	Prupe.8G083600_v2.0.a1	1	0	1
Biological process	GO:0044764	multi-organism cellular process	1/705	19/12741	0.661193	1	0.942827	Prupe.7G119100_v2.0.a1	1	0	1
Biological process	GO:0050829	defense response to Gram-negative bacterium	1/705	19/12741	0.661193	1	0.942827	Prupe.1G098400_v2.0.a1	1	1	0
Biological process	GO:0072505	divalent inorganic anion homeostasis	1/705	19/12741	0.661193	1	0.942827	Prupe.3G310500_v2.0.a1	1	0	1
Biological process	GO:0090662	ATP hydrolysis coupled transmembrane transport	1/705	19/12741	0.661193	1	0.942827	Prupe.6G296700_v2.0.a1	1	0	1
Biological process	GO:0099131	ATP hydrolysis coupled ion transmembrane transport	1/705	19/12741	0.661193	1	0.942827	Prupe.6G296700_v2.0.a1	1	0	1
Biological process	GO:0051052	regulation of DNA metabolic process	4/705	81/12741	0.662616	1	0.942827	Prupe.2G314600_v2.0.a1/Prupe.3G071000_v2.0.a1/Prupe.5G005900_v2.0.a1/Prupe.5G009400_v2.0.a1	4	0	4
Biological process	GO:0042752	regulation of circadian rhythm	3/705	61/12741	0.663737	1	0.942827	Prupe.2G249800_v2.0.a1/Prupe.4G013500_v2.0.a1/Prupe.7G101800_v2.0.a1	3	1	2
Biological process	GO:0047484	regulation of response to osmotic stress	3/705	61/12741	0.663737	1	0.942827	Prupe.2G322300_v2.0.a1/Prupe.7G189400_v2.0.a1/Prupe.8G263800_v2.0.a1	3	1	2
Biological process	GO:0090696	post-embryonic plant organ development	7/705	141/12741	0.669712	1	0.942827	Prupe.1G264700_v2.0.a1/Prupe.1G264900_v2.0.a1/Prupe.3G193800_v2.0.a1/Prupe.3G308200_v2.0.a1/Prupe.4G093000_v2.0.a1/Prupe.5G233000_v2.0.a1/Prupe.8G101200_v2.0.a1	7	1	6
Biological process	GO:0044247	cellular polysaccharide catabolic process	2/705	41/12741	0.670783	1	0.942827	Prupe.1G560800_v2.0.a1/Prupe.5G051000_v2.0.a1	2	0	2
Biological process	GO:0061077	chaperone-mediated protein folding	2/705	41/12741	0.670783	1	0.942827	Prupe.1G087100_v2.0.a1/Prupe.6G179400_v2.0.a1	2	0	2
Biological process	GO:1903047	mitotic cell cycle process	8/705	161/12741	0.67325	1	0.942827	Prupe.1G033700_v2.0.a1/Prupe.1G033900_v2.0.a1/Prupe.1G143100_v2.0.a1/Prupe.1G320600_v2.0.a1/Prupe.3G214200_v2.0.a1/Prupe.4G256900_v2.0.a1/Prupe.6G211700_v2.0.a1/Prupe.8G035100_v2.0.a1	8	3	5
Biological process	GO:0044403	symbiont process	6/705	122/12741	0.674289	1	0.942827	Prupe.2G140900_v2.0.a1/Prupe.3G017500_v2.0.a1/Prupe.4G121100_v2.0.a1/Prupe.5G146100_v2.0.a1/Prupe.7G048000_v2.0.a1/Prupe.8G164600_v2.0.a1	6	1	5
Biological process	GO:0010224	response to UV-B	3/705	62/12741	0.674544	1	0.942827	Prupe.1G208500_v2.0.a1/Prupe.7G017500_v2.0.a1/Prupe.8G270000_v2.0.a1	3	0	3
Biological process	GO:0048469	cell maturation	3/705	62/12741	0.674544	1	0.942827	Prupe.2G146900_v2.0.a1/Prupe.4G088000_v2.0.a1/Prupe.5G174200_v2.0.a1	3	1	2
Biological process	GO:0006595	polyamine metabolic process	1/705	20/12741	0.679968	1	0.942827	Prupe.4G057600_v2.0.a1	1	0	1
Biological process	GO:0007088	regulation of mitotic nuclear division	1/705	20/12741	0.679968	1	0.942827	Prupe.4G256900_v2.0.a1	1	0	1
Biological process	GO:0007186	G protein-coupled receptor signaling pathway	1/705	20/12741	0.679968	1	0.942827	Prupe.3G175800_v2.0.a1	1	0	1
Biological process	GO:0010267	production of ta-siRNAs involved in RNA interference	1/705	20/12741	0.679968	1	0.942827	Prupe.7G048000_v2.0.a1	1	0	1
Biological process	GO:0019253	reductive pentose-phosphate cycle	1/705	20/12741	0.679968	1	0.942827	Prupe.6G341500_v2.0.a1	1	0	1
Biological process	GO:0019685	photosynthesis, dark reaction	1/705	20/12741	0.679968	1	0.942827	Prupe.6G341500_v2.0.a1	1	0	1
Biological process	GO:0030641	regulation of cellular pH	1/705	20/12741	0.679968	1	0.942827	Prupe.1G109900_v2.0.a1	1	0	1
Biological process	GO:0033047	regulation of mitotic sister chromatid segregation	1/705	20/12741	0.679968	1	0.942827	Prupe.4G256900_v2.0.a1	1	0	1
Biological process	GO:0034250	positive regulation of cellular amide metabolic process	1/705	20/12741	0.679968	1	0.942827	Prupe.6G295500_v2.0.a1	1	1	0
Biological process	GO:0043068	positive regulation of programmed cell death	1/705	20/12741	0.679968	1	0.942827	Prupe.2G181700_v2.0.a1	1	0	1
Biological process	GO:0045727	positive regulation of translation	1/705	20/12741	0.679968	1	0.942827	Prupe.6G295500_v2.0.a1	1	1	0
Biological process	GO:0051307	meiotic chromosome separation	1/705	20/12741	0.679968	1	0.942827	Prupe.2G294300_v2.0.a1	1	0	1
Biological process	GO:0051453	regulation of intracellular pH	1/705	20/12741	0.679968	1	0.942827	Prupe.1G109900_v2.0.a1	1	0	1
Biological process	GO:0055075	potassium ion homeostasis	1/705	20/12741	0.679968	1	0.942827	Prupe.3G164900_v2.0.a1	1	0	1
Biological process	GO:0098586	cellular response to virus	1/705	20/12741	0.679968	1	0.942827	Prupe.7G048000_v2.0.a1	1	0	1
Biological process	GO:0099132	ATP hydrolysis coupled cation transmembrane transport	1/705	20/12741	0.679968	1	0.942827	Prupe.6G296700_v2.0.a1	1	0	1
Biological process	GO:0006576	cellular biogenic amine metabolic process	2/705	42/12741	0.68368	1	0.942827	Prupe.4G057600_v2.0.a1/Prupe.5G233000_v2.0.a1	2	0	2
Biological process	GO:0022604	regulation of cell morphogenesis	3/705	63/12741	0.685094	1	0.942827	Prupe.2G003400_v2.0.a1/Prupe.4G121100_v2.0.a1/Prupe.5G015000_v2.0.a1	3	2	1
Biological process	GO:0032103	positive regulation of response to external stimulus	3/705	63/12741	0.685094	1	0.942827	Prupe.2G137300_v2.0.a1/Prupe.3G154700_v2.0.a1/Prupe.3G239900_v2.0.a1	3	1	2
Biological process	GO:0009891	positive regulation of biosynthetic process	18/705	357/12741	0.693234	1	0.942827	Prupe.1G039200_v2.0.a1/Prupe.1G214900_v2.0.a1/Prupe.1G267300_v2.0.a1/Prupe.1G361100_v2.0.a1/Prupe.1G372100_v2.0.a1/Prupe.1G548000_v2.0.a1/Prupe.2G194400_v2.0.a1/Prupe.2G251900_v2.0.a1/Prupe.2G256900_v2.0.a1/Prupe.2G263300_v2.0.a1/Prupe.2G307500_v2.0.a1/Prupe.2G322300_v2.0.a1/Prupe.4G041200_v2.0.a1/Prupe.5G130500_v2.0.a1/Prupe.5G174200_v2.0.a1/Prupe.6G056700_v2.0.a1/Prupe.6G295500_v2.0.a1/Prupe.8G…	18	6	12
Biological process	GO:0097164	ammonium ion metabolic process	2/705	43/12741	0.696161	1	0.942827	Prupe.4G057600_v2.0.a1/Prupe.5G233000_v2.0.a1	2	0	2
Biological process	GO:0002697	regulation of immune effector process	1/705	21/12741	0.697704	1	0.942827	Prupe.1G048000_v2.0.a1	1	1	0
Biological process	GO:0006275	regulation of DNA replication	1/705	21/12741	0.697704	1	0.942827	Prupe.2G314600_v2.0.a1	1	0	1
Biological process	GO:0006641	triglyceride metabolic process	1/705	21/12741	0.697704	1	0.942827	Prupe.7G117600_v2.0.a1	1	0	1
Biological process	GO:0006857	oligopeptide transport	1/705	21/12741	0.697704	1	0.942827	Prupe.8G218300_v2.0.a1	1	0	1
Biological process	GO:0007093	mitotic cell cycle checkpoint	1/705	21/12741	0.697704	1	0.942827	Prupe.1G320600_v2.0.a1	1	1	0
Biological process	GO:0009218	pyrimidine ribonucleotide metabolic process	1/705	21/12741	0.697704	1	0.942827	Prupe.4G123500_v2.0.a1	1	0	1
Biological process	GO:0009220	pyrimidine ribonucleotide biosynthetic process	1/705	21/12741	0.697704	1	0.942827	Prupe.4G123500_v2.0.a1	1	0	1
Biological process	GO:0009695	jasmonic acid biosynthetic process	1/705	21/12741	0.697704	1	0.942827	Prupe.3G239900_v2.0.a1	1	0	1
Biological process	GO:0019852	L-ascorbic acid metabolic process	1/705	21/12741	0.697704	1	0.942827	Prupe.1G343000_v2.0.a1	1	1	0
Biological process	GO:0019853	L-ascorbic acid biosynthetic process	1/705	21/12741	0.697704	1	0.942827	Prupe.1G343000_v2.0.a1	1	1	0
Biological process	GO:0033045	regulation of sister chromatid segregation	1/705	21/12741	0.697704	1	0.942827	Prupe.4G256900_v2.0.a1	1	0	1
Biological process	GO:0045930	negative regulation of mitotic cell cycle	1/705	21/12741	0.697704	1	0.942827	Prupe.1G320600_v2.0.a1	1	1	0
Biological process	GO:0046132	pyrimidine ribonucleoside biosynthetic process	1/705	21/12741	0.697704	1	0.942827	Prupe.4G123500_v2.0.a1	1	0	1
Biological process	GO:0046460	neutral lipid biosynthetic process	1/705	21/12741	0.697704	1	0.942827	Prupe.7G117600_v2.0.a1	1	0	1
Biological process	GO:0046463	acylglycerol biosynthetic process	1/705	21/12741	0.697704	1	0.942827	Prupe.7G117600_v2.0.a1	1	0	1
Biological process	GO:0050688	regulation of defense response to virus	1/705	21/12741	0.697704	1	0.942827	Prupe.1G048000_v2.0.a1	1	1	0
Biological process	GO:0061013	regulation of mRNA catabolic process	1/705	21/12741	0.697704	1	0.942827	Prupe.7G049700_v2.0.a1	1	0	1
Biological process	GO:0070417	cellular response to cold	1/705	21/12741	0.697704	1	0.942827	Prupe.1G214900_v2.0.a1	1	1	0
Biological process	GO:0009968	negative regulation of signal transduction	4/705	85/12741	0.699346	1	0.942827	Prupe.1G232800_v2.0.a1/Prupe.4G279600_v2.0.a1/Prupe.6G226200_v2.0.a1/Prupe.7G249700_v2.0.a1	4	1	3
Biological process	GO:0010648	negative regulation of cell communication	4/705	85/12741	0.699346	1	0.942827	Prupe.1G232800_v2.0.a1/Prupe.4G279600_v2.0.a1/Prupe.6G226200_v2.0.a1/Prupe.7G249700_v2.0.a1	4	1	3
Biological process	GO:0023057	negative regulation of signaling	4/705	85/12741	0.699346	1	0.942827	Prupe.1G232800_v2.0.a1/Prupe.4G279600_v2.0.a1/Prupe.6G226200_v2.0.a1/Prupe.7G249700_v2.0.a1	4	1	3
Biological process	GO:0048831	regulation of shoot system development	10/705	205/12741	0.704272	1	0.942827	Prupe.1G216600_v2.0.a1/Prupe.1G264500_v2.0.a1/Prupe.1G361100_v2.0.a1/Prupe.2G249800_v2.0.a1/Prupe.2G265000_v2.0.a1/Prupe.5G076200_v2.0.a1/Prupe.5G217200_v2.0.a1/Prupe.6G163000_v2.0.a1/Prupe.6G364900_v2.0.a1/Prupe.7G088100_v2.0.a1	10	3	7
Biological process	GO:0051321	meiotic cell cycle	7/705	146/12741	0.704659	1	0.942827	Prupe.1G143100_v2.0.a1/Prupe.1G335600_v2.0.a1/Prupe.1G496100_v2.0.a1/Prupe.1G496500_v2.0.a1/Prupe.2G294300_v2.0.a1/Prupe.5G034100_v2.0.a1/Prupe.6G056700_v2.0.a1	7	2	5
Biological process	GO:0010054	trichoblast differentiation	3/705	65/12741	0.705421	1	0.942827	Prupe.2G146900_v2.0.a1/Prupe.4G088000_v2.0.a1/Prupe.5G174200_v2.0.a1	3	1	2
Biological process	GO:2000024	regulation of leaf development	3/705	65/12741	0.705421	1	0.942827	Prupe.1G264500_v2.0.a1/Prupe.2G265000_v2.0.a1/Prupe.5G076200_v2.0.a1	3	0	3
Biological process	GO:0009657	plastid organization	11/705	225/12741	0.706978	1	0.942827	Prupe.1G002700_v2.0.a1/Prupe.1G103700_v2.0.a1/Prupe.1G366100_v2.0.a1/Prupe.2G307500_v2.0.a1/Prupe.2G322300_v2.0.a1/Prupe.4G059200_v2.0.a1/Prupe.6G012000_v2.0.a1/Prupe.6G058100_v2.0.a1/Prupe.7G049700_v2.0.a1/Prupe.8G010500_v2.0.a1/Prupe.8G083600_v2.0.a1	11	1	10
Biological process	GO:0072524	pyridine-containing compound metabolic process	4/705	86/12741	0.708065	1	0.942827	Prupe.1G512500_v2.0.a1/Prupe.6G029500_v2.0.a1/Prupe.6G277500_v2.0.a1/Prupe.6G341500_v2.0.a1	4	0	4
Biological process	GO:0006338	chromatin remodeling	2/705	44/12741	0.708231	1	0.942827	Prupe.4G015400_v2.0.a1/Prupe.5G200300_v2.0.a1	2	0	2
Biological process	GO:0009073	aromatic amino acid family biosynthetic process	2/705	44/12741	0.708231	1	0.942827	Prupe.6G166100_v2.0.a1/Prupe.6G172800_v2.0.a1	2	1	1
Biological process	GO:0010374	stomatal complex development	2/705	44/12741	0.708231	1	0.942827	Prupe.2G051800_v2.0.a1/Prupe.2G283600_v2.0.a1	2	0	2
Biological process	GO:0019751	polyol metabolic process	2/705	44/12741	0.708231	1	0.942827	Prupe.1G343000_v2.0.a1/Prupe.3G310500_v2.0.a1	2	1	1
Biological process	GO:0044089	positive regulation of cellular component biogenesis	2/705	44/12741	0.708231	1	0.942827	Prupe.7G267500_v2.0.a1/Prupe.8G185400_v2.0.a1	2	0	2
Biological process	GO:0051259	protein complex oligomerization	2/705	44/12741	0.708231	1	0.942827	Prupe.3G051900_v2.0.a1/Prupe.3G052000_v2.0.a1	2	0	2
Biological process	GO:0009658	chloroplast organization	9/705	187/12741	0.71371	1	0.942827	Prupe.1G002700_v2.0.a1/Prupe.1G103700_v2.0.a1/Prupe.1G366100_v2.0.a1/Prupe.2G307500_v2.0.a1/Prupe.2G322300_v2.0.a1/Prupe.4G059200_v2.0.a1/Prupe.7G049700_v2.0.a1/Prupe.8G010500_v2.0.a1/Prupe.8G083600_v2.0.a1	9	0	9
Biological process	GO:0010363	regulation of plant-type hypersensitive response	1/705	22/12741	0.714459	1	0.942827	Prupe.3G078700_v2.0.a1	1	0	1
Biological process	GO:0010449	root meristem growth	1/705	22/12741	0.714459	1	0.942827	Prupe.7G088100_v2.0.a1	1	0	1
Biological process	GO:0046134	pyrimidine nucleoside biosynthetic process	1/705	22/12741	0.714459	1	0.942827	Prupe.4G123500_v2.0.a1	1	0	1
Biological process	GO:0051983	regulation of chromosome segregation	1/705	22/12741	0.714459	1	0.942827	Prupe.4G256900_v2.0.a1	1	0	1
Biological process	GO:0052546	cell wall pectin metabolic process	1/705	22/12741	0.714459	1	0.942827	Prupe.4G129800_v2.0.a1	1	0	1
Biological process	GO:0060627	regulation of vesicle-mediated transport	1/705	22/12741	0.714459	1	0.942827	Prupe.8G263800_v2.0.a1	1	1	0
Biological process	GO:0009741	response to brassinosteroid	4/705	87/12741	0.716599	1	0.942827	Prupe.1G232800_v2.0.a1/Prupe.1G520700_v2.0.a1/Prupe.3G255000_v2.0.a1/Prupe.7G264200_v2.0.a1	4	0	4
Biological process	GO:0031399	regulation of protein modification process	6/705	128/12741	0.718421	1	0.942827	Prupe.2G121600_v2.0.a1/Prupe.3G099000_v2.0.a1/Prupe.4G015400_v2.0.a1/Prupe.4G247700_v2.0.a1/Prupe.7G061800_v2.0.a1/Prupe.8G240800_v2.0.a1	6	2	4
Biological process	GO:0006473	protein acetylation	2/705	45/12741	0.719897	1	0.942827	Prupe.4G015400_v2.0.a1/Prupe.6G222600_v2.0.a1	2	0	2
Biological process	GO:0009742	brassinosteroid mediated signaling pathway	3/705	67/12741	0.72473	1	0.942827	Prupe.1G232800_v2.0.a1/Prupe.3G255000_v2.0.a1/Prupe.7G264200_v2.0.a1	3	0	3
Biological process	GO:0043401	steroid hormone mediated signaling pathway	3/705	67/12741	0.72473	1	0.942827	Prupe.1G232800_v2.0.a1/Prupe.3G255000_v2.0.a1/Prupe.7G264200_v2.0.a1	3	0	3
Biological process	GO:0048545	response to steroid hormone	3/705	67/12741	0.72473	1	0.942827	Prupe.1G232800_v2.0.a1/Prupe.3G255000_v2.0.a1/Prupe.7G264200_v2.0.a1	3	0	3
Biological process	GO:0071367	cellular response to brassinosteroid stimulus	3/705	67/12741	0.72473	1	0.942827	Prupe.1G232800_v2.0.a1/Prupe.3G255000_v2.0.a1/Prupe.7G264200_v2.0.a1	3	0	3
Biological process	GO:0071383	cellular response to steroid hormone stimulus	3/705	67/12741	0.72473	1	0.942827	Prupe.1G232800_v2.0.a1/Prupe.3G255000_v2.0.a1/Prupe.7G264200_v2.0.a1	3	0	3
[truncated: 496 more rows]
