# Supplementary material for: Metabolomic and transcriptomic analyses of peach leaves and fruits in response to pruning
Source: BMC Genomics. 2024 Jul 3;25:666. doi: 10.1186/s12864-024-10549-y (PMC11223333; doi:10.1186/s12864-024-10549-y)
Supplement: Supplementary file 7 — Supplementary Material 7: Supplemental Table S7. The GO terms enriched by the DEGs in fruits [file 12864_2024_10549_MOESM7_ESM.xls]

## Sheet: Sheet 1
Supplemental Table S7: The GO terms enriched by the DEGs in fruits.
Ontology	ID	Description	GeneRatio	BgRatio	pvalue	p.adjust	qvalue	geneID	Count	up	down
Cellular component	GO:0009522	photosystem I	5/295	33/14564	0.000491185	0.0574686	0.0558399	Prupe.1G021800_v2.0.a1/Prupe.3G174700_v2.0.a1/Prupe.5G195100_v2.0.a1/Prupe.6G276200_v2.0.a1/Prupe.8G142700_v2.0.a1	5	0	5
Cellular component	GO:0009523	photosystem II	6/295	58/14564	0.00109724	0.0641887	0.0623696	Prupe.1G021800_v2.0.a1/Prupe.3G174700_v2.0.a1/Prupe.5G159900_v2.0.a1/Prupe.5G195100_v2.0.a1/Prupe.6G276200_v2.0.a1/Prupe.8G142700_v2.0.a1	6	0	6
Cellular component	GO:0010494	cytoplasmic stress granule	4/295	27/14564	0.00200397	0.0781548	0.0759399	Prupe.1G016000_v2.0.a1/Prupe.1G431000_v2.0.a1/Prupe.2G118400_v2.0.a1/Prupe.6G180700_v2.0.a1	4	4	0
Cellular component	GO:0009521	photosystem	6/295	71/14564	0.0031199	0.091257	0.0886708	Prupe.1G021800_v2.0.a1/Prupe.3G174700_v2.0.a1/Prupe.5G159900_v2.0.a1/Prupe.5G195100_v2.0.a1/Prupe.6G276200_v2.0.a1/Prupe.8G142700_v2.0.a1	6	0	6
Cellular component	GO:0005887	integral component of plasma membrane	10/295	191/14564	0.00561559	0.131405	0.127681	Prupe.2G213600_v2.0.a1/Prupe.2G222600_v2.0.a1/Prupe.2G222900_v2.0.a1/Prupe.2G223700_v2.0.a1/Prupe.2G223900_v2.0.a1/Prupe.4G092600_v2.0.a1/Prupe.4G191200_v2.0.a1/Prupe.5G125100_v2.0.a1/Prupe.6G006400_v2.0.a1/Prupe.6G161300_v2.0.a1	10	9	1
Cellular component	GO:0031226	intrinsic component of plasma membrane	12/295	312/14564	0.0255181	0.497603	0.4835	Prupe.1G394200_v2.0.a1/Prupe.1G511100_v2.0.a1/Prupe.2G213600_v2.0.a1/Prupe.2G222600_v2.0.a1/Prupe.2G222900_v2.0.a1/Prupe.2G223700_v2.0.a1/Prupe.2G223900_v2.0.a1/Prupe.4G092600_v2.0.a1/Prupe.4G191200_v2.0.a1/Prupe.5G125100_v2.0.a1/Prupe.6G006400_v2.0.a1/Prupe.6G161300_v2.0.a1	12	11	1
Cellular component	GO:0009535	chloroplast thylakoid membrane	11/295	301/14564	0.0432523	0.534296	0.519154	Prupe.1G021800_v2.0.a1/Prupe.1G305500_v2.0.a1/Prupe.2G025100_v2.0.a1/Prupe.3G098200_v2.0.a1/Prupe.3G174700_v2.0.a1/Prupe.5G159900_v2.0.a1/Prupe.5G195100_v2.0.a1/Prupe.6G276200_v2.0.a1/Prupe.7G133700_v2.0.a1/Prupe.8G142700_v2.0.a1/Prupe.8G173000_v2.0.a1	11	1	10
Cellular component	GO:0055035	plastid thylakoid membrane	11/295	301/14564	0.0432523	0.534296	0.519154	Prupe.1G021800_v2.0.a1/Prupe.1G305500_v2.0.a1/Prupe.2G025100_v2.0.a1/Prupe.3G098200_v2.0.a1/Prupe.3G174700_v2.0.a1/Prupe.5G159900_v2.0.a1/Prupe.5G195100_v2.0.a1/Prupe.6G276200_v2.0.a1/Prupe.7G133700_v2.0.a1/Prupe.8G142700_v2.0.a1/Prupe.8G173000_v2.0.a1	11	1	10
Cellular component	GO:0000932	P-body	4/295	68/14564	0.0489657	0.534296	0.519154	Prupe.1G016000_v2.0.a1/Prupe.1G431000_v2.0.a1/Prupe.2G118400_v2.0.a1/Prupe.6G180700_v2.0.a1	4	4	0
Cellular component	GO:0042651	thylakoid membrane	11/295	315/14564	0.056422	0.534296	0.519154	Prupe.1G021800_v2.0.a1/Prupe.1G305500_v2.0.a1/Prupe.2G025100_v2.0.a1/Prupe.3G098200_v2.0.a1/Prupe.3G174700_v2.0.a1/Prupe.5G159900_v2.0.a1/Prupe.5G195100_v2.0.a1/Prupe.6G276200_v2.0.a1/Prupe.7G133700_v2.0.a1/Prupe.8G142700_v2.0.a1/Prupe.8G173000_v2.0.a1	11	1	10
Cellular component	GO:0034357	photosynthetic membrane	11/295	318/14564	0.0595571	0.534296	0.519154	Prupe.1G021800_v2.0.a1/Prupe.1G305500_v2.0.a1/Prupe.2G025100_v2.0.a1/Prupe.3G098200_v2.0.a1/Prupe.3G174700_v2.0.a1/Prupe.5G159900_v2.0.a1/Prupe.5G195100_v2.0.a1/Prupe.6G276200_v2.0.a1/Prupe.7G133700_v2.0.a1/Prupe.8G142700_v2.0.a1/Prupe.8G173000_v2.0.a1	11	1	10
Cellular component	GO:0009505	plant-type cell wall	7/295	173/14564	0.062494	0.534296	0.519154	Prupe.1G520600_v2.0.a1/Prupe.2G151900_v2.0.a1/Prupe.3G050200_v2.0.a1/Prupe.4G048800_v2.0.a1/Prupe.5G015300_v2.0.a1/Prupe.6G192000_v2.0.a1/Prupe.8G005900_v2.0.a1	7	5	2
Cellular component	GO:0035770	ribonucleoprotein granule	4/295	76/14564	0.0682304	0.534296	0.519154	Prupe.1G016000_v2.0.a1/Prupe.1G431000_v2.0.a1/Prupe.2G118400_v2.0.a1/Prupe.6G180700_v2.0.a1	4	4	0
Cellular component	GO:0036464	cytoplasmic ribonucleoprotein granule	4/295	76/14564	0.0682304	0.534296	0.519154	Prupe.1G016000_v2.0.a1/Prupe.1G431000_v2.0.a1/Prupe.2G118400_v2.0.a1/Prupe.6G180700_v2.0.a1	4	4	0
Cellular component	GO:0009534	chloroplast thylakoid	12/295	369/14564	0.0730662	0.534296	0.519154	Prupe.1G021800_v2.0.a1/Prupe.1G305500_v2.0.a1/Prupe.2G005300_v2.0.a1/Prupe.2G025100_v2.0.a1/Prupe.3G098200_v2.0.a1/Prupe.3G174700_v2.0.a1/Prupe.5G159900_v2.0.a1/Prupe.5G195100_v2.0.a1/Prupe.6G276200_v2.0.a1/Prupe.7G133700_v2.0.a1/Prupe.8G142700_v2.0.a1/Prupe.8G173000_v2.0.a1	12	2	10
Cellular component	GO:0031976	plastid thylakoid	12/295	369/14564	0.0730662	0.534296	0.519154	Prupe.1G021800_v2.0.a1/Prupe.1G305500_v2.0.a1/Prupe.2G005300_v2.0.a1/Prupe.2G025100_v2.0.a1/Prupe.3G098200_v2.0.a1/Prupe.3G174700_v2.0.a1/Prupe.5G159900_v2.0.a1/Prupe.5G195100_v2.0.a1/Prupe.6G276200_v2.0.a1/Prupe.7G133700_v2.0.a1/Prupe.8G142700_v2.0.a1/Prupe.8G173000_v2.0.a1	12	2	10
Cellular component	GO:0044436	thylakoid part	11/295	342/14564	0.0887757	0.583515	0.566978	Prupe.1G021800_v2.0.a1/Prupe.1G305500_v2.0.a1/Prupe.2G025100_v2.0.a1/Prupe.3G098200_v2.0.a1/Prupe.3G174700_v2.0.a1/Prupe.5G159900_v2.0.a1/Prupe.5G195100_v2.0.a1/Prupe.6G276200_v2.0.a1/Prupe.7G133700_v2.0.a1/Prupe.8G142700_v2.0.a1/Prupe.8G173000_v2.0.a1	11	1	10
Cellular component	GO:0009579	thylakoid	13/295	423/14564	0.0897715	0.583515	0.566978	Prupe.1G021800_v2.0.a1/Prupe.1G305500_v2.0.a1/Prupe.2G005300_v2.0.a1/Prupe.2G025100_v2.0.a1/Prupe.3G087200_v2.0.a1/Prupe.3G098200_v2.0.a1/Prupe.3G174700_v2.0.a1/Prupe.5G159900_v2.0.a1/Prupe.5G195100_v2.0.a1/Prupe.6G276200_v2.0.a1/Prupe.7G133700_v2.0.a1/Prupe.8G142700_v2.0.a1/Prupe.8G173000_v2.0.a1	13	2	11
Cellular component	GO:0005618	cell wall	14/295	476/14564	0.104967	0.614055	0.596653	Prupe.1G520600_v2.0.a1/Prupe.2G151900_v2.0.a1/Prupe.3G050200_v2.0.a1/Prupe.3G171800_v2.0.a1/Prupe.3G251800_v2.0.a1/Prupe.4G048800_v2.0.a1/Prupe.4G099400_v2.0.a1/Prupe.4G261900_v2.0.a1/Prupe.4G262200_v2.0.a1/Prupe.5G015300_v2.0.a1/Prupe.6G192000_v2.0.a1/Prupe.7G103400_v2.0.a1/Prupe.8G005900_v2.0.a1/Prupe.8G074400_v2.0.a1	14	9	5
Cellular component	GO:0030312	external encapsulating structure	14/295	476/14564	0.104967	0.614055	0.596653	Prupe.1G520600_v2.0.a1/Prupe.2G151900_v2.0.a1/Prupe.3G050200_v2.0.a1/Prupe.3G171800_v2.0.a1/Prupe.3G251800_v2.0.a1/Prupe.4G048800_v2.0.a1/Prupe.4G099400_v2.0.a1/Prupe.4G261900_v2.0.a1/Prupe.4G262200_v2.0.a1/Prupe.5G015300_v2.0.a1/Prupe.6G192000_v2.0.a1/Prupe.7G103400_v2.0.a1/Prupe.8G005900_v2.0.a1/Prupe.8G074400_v2.0.a1	14	9	5
Cellular component	GO:0005802	trans-Golgi network	7/295	204/14564	0.121282	0.620789	0.603196	Prupe.1G042500_v2.0.a1/Prupe.1G301900_v2.0.a1/Prupe.2G156500_v2.0.a1/Prupe.3G008400_v2.0.a1/Prupe.3G088500_v2.0.a1/Prupe.3G264100_v2.0.a1/Prupe.3G302200_v2.0.a1	7	2	5
Cellular component	GO:0010287	plastoglobule	3/295	60/14564	0.121712	0.620789	0.603196	Prupe.1G255500_v2.0.a1/Prupe.6G276200_v2.0.a1/Prupe.8G142700_v2.0.a1	3	0	3
Cellular component	GO:0044459	plasma membrane part	12/295	419/14564	0.144886	0.620789	0.603196	Prupe.1G394200_v2.0.a1/Prupe.1G511100_v2.0.a1/Prupe.2G213600_v2.0.a1/Prupe.2G222600_v2.0.a1/Prupe.2G222900_v2.0.a1/Prupe.2G223700_v2.0.a1/Prupe.2G223900_v2.0.a1/Prupe.4G092600_v2.0.a1/Prupe.4G191200_v2.0.a1/Prupe.5G125100_v2.0.a1/Prupe.6G006400_v2.0.a1/Prupe.6G161300_v2.0.a1	12	11	1
Cellular component	GO:0005615	extracellular space	3/295	67/14564	0.154294	0.620789	0.603196	Prupe.1G263100_v2.0.a1/Prupe.1G431000_v2.0.a1/Prupe.1G520600_v2.0.a1	3	3	0
Cellular component	GO:0005764	lysosome	2/295	36/14564	0.16489	0.620789	0.603196	Prupe.1G431000_v2.0.a1/Prupe.3G298300_v2.0.a1	2	1	1
Cellular component	GO:0005655	nucleolar ribonuclease P complex	1/295	10/14564	0.185106	0.620789	0.603196	Prupe.6G075600_v2.0.a1	1	0	1
Cellular component	GO:0005786	signal recognition particle, endoplasmic reticulum targeting	1/295	10/14564	0.185106	0.620789	0.603196	Prupe.8G173000_v2.0.a1	1	0	1
Cellular component	GO:0030677	ribonuclease P complex	1/295	10/14564	0.185106	0.620789	0.603196	Prupe.6G075600_v2.0.a1	1	0	1
Cellular component	GO:0030681	multimeric ribonuclease P complex	1/295	10/14564	0.185106	0.620789	0.603196	Prupe.6G075600_v2.0.a1	1	0	1
Cellular component	GO:0048500	signal recognition particle	1/295	10/14564	0.185106	0.620789	0.603196	Prupe.8G173000_v2.0.a1	1	0	1
Cellular component	GO:0071782	endoplasmic reticulum tubular network	1/295	10/14564	0.185106	0.620789	0.603196	Prupe.1G441600_v2.0.a1	1	1	0
Cellular component	GO:0000323	lytic vacuole	2/295	39/14564	0.186702	0.620789	0.603196	Prupe.1G431000_v2.0.a1/Prupe.3G298300_v2.0.a1	2	1	1
Cellular component	GO:0044421	extracellular region part	3/295	76/14564	0.199572	0.620789	0.603196	Prupe.1G263100_v2.0.a1/Prupe.1G431000_v2.0.a1/Prupe.1G520600_v2.0.a1	3	3	0
Cellular component	GO:0000791	euchromatin	1/295	11/14564	0.201624	0.620789	0.603196	Prupe.1G496100_v2.0.a1	1	0	1
Cellular component	GO:0090568	nuclear transcriptional repressor complex	1/295	11/14564	0.201624	0.620789	0.603196	Prupe.8G204700_v2.0.a1	1	0	1
Cellular component	GO:0101031	chaperone complex	1/295	11/14564	0.201624	0.620789	0.603196	Prupe.1G237800_v2.0.a1	1	0	1
Cellular component	GO:1902555	endoribonuclease complex	1/295	11/14564	0.201624	0.620789	0.603196	Prupe.6G075600_v2.0.a1	1	0	1
Cellular component	GO:1905348	endonuclease complex	1/295	11/14564	0.201624	0.620789	0.603196	Prupe.6G075600_v2.0.a1	1	0	1
Cellular component	GO:0010598	NAD(P)H dehydrogenase complex (plastoquinone)	1/295	12/14564	0.217807	0.637087	0.619032	Prupe.3G098200_v2.0.a1	1	0	1
Cellular component	GO:0016459	myosin complex	1/295	12/14564	0.217807	0.637087	0.619032	Prupe.8G228100_v2.0.a1	1	0	1
Cellular component	GO:0017053	transcriptional repressor complex	1/295	13/14564	0.233664	0.640708	0.62255	Prupe.8G204700_v2.0.a1	1	0	1
Cellular component	GO:0042575	DNA polymerase complex	1/295	13/14564	0.233664	0.640708	0.62255	Prupe.6G025200_v2.0.a1	1	0	1
Cellular component	GO:0048046	apoplast	7/295	247/14564	0.235474	0.640708	0.62255	Prupe.1G431000_v2.0.a1/Prupe.1G520600_v2.0.a1/Prupe.3G050200_v2.0.a1/Prupe.3G171800_v2.0.a1/Prupe.5G076900_v2.0.a1/Prupe.6G010300_v2.0.a1/Prupe.6G267700_v2.0.a1	7	5	2
Cellular component	GO:0044426	cell wall part	1/295	14/14564	0.2492	0.647921	0.629559	Prupe.3G251800_v2.0.a1	1	0	1
Cellular component	GO:0044462	external encapsulating structure part	1/295	14/14564	0.2492	0.647921	0.629559	Prupe.3G251800_v2.0.a1	1	0	1
Cellular component	GO:0098791	Golgi subcompartment	12/295	477/14564	0.261462	0.665022	0.646176	Prupe.1G042500_v2.0.a1/Prupe.1G301900_v2.0.a1/Prupe.1G412400_v2.0.a1/Prupe.2G156500_v2.0.a1/Prupe.3G008400_v2.0.a1/Prupe.3G088500_v2.0.a1/Prupe.3G264100_v2.0.a1/Prupe.3G302200_v2.0.a1/Prupe.4G047400_v2.0.a1/Prupe.4G119200_v2.0.a1/Prupe.6G025100_v2.0.a1/Prupe.6G185700_v2.0.a1	12	5	7
Cellular component	GO:0019005	SCF ubiquitin ligase complex	2/295	52/14564	0.284044	0.707089	0.68705	Prupe.3G302200_v2.0.a1/Prupe.5G172000_v2.0.a1	2	0	2
Cellular component	GO:0044452	nucleolar part	2/295	53/14564	0.291572	0.710706	0.690565	Prupe.5G018800_v2.0.a1/Prupe.6G075600_v2.0.a1	2	0	2
Cellular component	GO:0044431	Golgi apparatus part	12/295	494/14564	0.300724	0.718055	0.697706	Prupe.1G042500_v2.0.a1/Prupe.1G301900_v2.0.a1/Prupe.1G412400_v2.0.a1/Prupe.2G156500_v2.0.a1/Prupe.3G008400_v2.0.a1/Prupe.3G088500_v2.0.a1/Prupe.3G264100_v2.0.a1/Prupe.3G302200_v2.0.a1/Prupe.4G047400_v2.0.a1/Prupe.4G119200_v2.0.a1/Prupe.6G025100_v2.0.a1/Prupe.6G185700_v2.0.a1	12	5	7
Cellular component	GO:0032040	small-subunit processome	1/295	18/14564	0.308269	0.72135	0.700906	Prupe.5G018800_v2.0.a1	1	0	1
Cellular component	GO:0005732	small nucleolar ribonucleoprotein complex	1/295	19/14564	0.322298	0.739389	0.718434	Prupe.5G018800_v2.0.a1	1	0	1
Cellular component	GO:0005765	lysosomal membrane	1/295	21/14564	0.34951	0.757794	0.736318	Prupe.3G298300_v2.0.a1	1	0	1
Cellular component	GO:0098852	lytic vacuole membrane	1/295	21/14564	0.34951	0.757794	0.736318	Prupe.3G298300_v2.0.a1	1	0	1
Cellular component	GO:0009501	amyloplast	1/295	22/14564	0.362705	0.757794	0.736318	Prupe.8G093900_v2.0.a1	1	1	0
Cellular component	GO:0032580	Golgi cisterna membrane	1/295	22/14564	0.362705	0.757794	0.736318	Prupe.3G008400_v2.0.a1	1	0	1
Cellular component	GO:0042644	chloroplast nucleoid	1/295	22/14564	0.362705	0.757794	0.736318	Prupe.1G237800_v2.0.a1	1	0	1
Cellular component	GO:0031985	Golgi cisterna	1/295	30/14564	0.459099	0.936034	0.909507	Prupe.3G008400_v2.0.a1	1	0	1
Cellular component	GO:0000139	Golgi membrane	8/295	366/14564	0.464017	0.936034	0.909507	Prupe.1G042500_v2.0.a1/Prupe.1G412400_v2.0.a1/Prupe.2G156500_v2.0.a1/Prupe.3G008400_v2.0.a1/Prupe.4G047400_v2.0.a1/Prupe.4G119200_v2.0.a1/Prupe.6G025100_v2.0.a1/Prupe.6G185700_v2.0.a1	8	4	4
Cellular component	GO:0030684	preribosome	1/295	35/14564	0.511817	0.994688	0.966498	Prupe.5G018800_v2.0.a1	1	0	1
Cellular component	GO:0042646	plastid nucleoid	1/295	35/14564	0.511817	0.994688	0.966498	Prupe.1G237800_v2.0.a1	1	0	1
Cellular component	GO:0015629	actin cytoskeleton	1/295	36/14564	0.521729	0.994688	0.966498	Prupe.8G228100_v2.0.a1	1	0	1
Cellular component	GO:0000794	condensed nuclear chromosome	1/295	40/14564	0.559412	0.994688	0.966498	Prupe.5G066100_v2.0.a1	1	0	1
Cellular component	GO:0005769	early endosome	1/295	40/14564	0.559412	0.994688	0.966498	Prupe.3G088500_v2.0.a1	1	1	0
Cellular component	GO:0005795	Golgi stack	1/295	40/14564	0.559412	0.994688	0.966498	Prupe.3G008400_v2.0.a1	1	0	1
Cellular component	GO:0009295	nucleoid	1/295	40/14564	0.559412	0.994688	0.966498	Prupe.1G237800_v2.0.a1	1	0	1
Cellular component	GO:0031461	cullin-RING ubiquitin ligase complex	3/295	144/14564	0.561106	0.994688	0.966498	Prupe.3G302200_v2.0.a1/Prupe.5G049100_v2.0.a1/Prupe.5G172000_v2.0.a1	3	0	3
Cellular component	GO:0005643	nuclear pore	1/295	42/14564	0.577128	0.998514	0.970216	Prupe.5G049100_v2.0.a1	1	0	1
Cellular component	GO:0005774	vacuolar membrane	9/295	459/14564	0.587132	0.998514	0.970216	Prupe.1G117800_v2.0.a1/Prupe.1G146300_v2.0.a1/Prupe.1G335200_v2.0.a1/Prupe.1G420700_v2.0.a1/Prupe.3G298300_v2.0.a1/Prupe.4G009500_v2.0.a1/Prupe.4G127200_v2.0.a1/Prupe.4G171300_v2.0.a1/Prupe.6G012100_v2.0.a1	9	3	6
Cellular component	GO:0000325	plant-type vacuole	3/295	150/14564	0.588867	0.998514	0.970216	Prupe.1G146300_v2.0.a1/Prupe.4G127200_v2.0.a1/Prupe.4G171300_v2.0.a1	3	0	3
Cellular component	GO:0044437	vacuolar part	9/295	465/14564	0.602788	0.99966	0.971329	Prupe.1G117800_v2.0.a1/Prupe.1G146300_v2.0.a1/Prupe.1G335200_v2.0.a1/Prupe.1G420700_v2.0.a1/Prupe.3G298300_v2.0.a1/Prupe.4G009500_v2.0.a1/Prupe.4G127200_v2.0.a1/Prupe.4G171300_v2.0.a1/Prupe.6G012100_v2.0.a1	9	3	6
Cellular component	GO:0009705	plant-type vacuole membrane	2/295	102/14564	0.615404	0.99966	0.971329	Prupe.1G146300_v2.0.a1/Prupe.4G127200_v2.0.a1	2	0	2
Cellular component	GO:0005635	nuclear envelope	2/295	106/14564	0.636327	0.99966	0.971329	Prupe.1G491000_v2.0.a1/Prupe.5G049100_v2.0.a1	2	1	1
Cellular component	GO:0031225	anchored component of membrane	3/295	165/14564	0.65318	0.99966	0.971329	Prupe.1G394200_v2.0.a1/Prupe.1G511100_v2.0.a1/Prupe.7G210500_v2.0.a1	3	3	0
Cellular component	GO:0031965	nuclear membrane	1/295	53/14564	0.662611	0.99966	0.971329	Prupe.1G491000_v2.0.a1	1	1	0
Cellular component	GO:0044448	cell cortex part	1/295	53/14564	0.662611	0.99966	0.971329	Prupe.1G441600_v2.0.a1	1	1	0
Cellular component	GO:0090406	pollen tube	1/295	53/14564	0.662611	0.99966	0.971329	Prupe.5G054400_v2.0.a1	1	0	1
Cellular component	GO:0031969	chloroplast membrane	5/295	277/14564	0.664296	0.99966	0.971329	Prupe.1G117800_v2.0.a1/Prupe.3G087200_v2.0.a1/Prupe.4G283500_v2.0.a1/Prupe.6G056100_v2.0.a1/Prupe.8G087100_v2.0.a1	5	2	3
Cellular component	GO:0042170	plastid membrane	5/295	283/14564	0.682567	0.99966	0.971329	Prupe.1G117800_v2.0.a1/Prupe.3G087200_v2.0.a1/Prupe.4G283500_v2.0.a1/Prupe.6G056100_v2.0.a1/Prupe.8G087100_v2.0.a1	5	2	3
Cellular component	GO:0000151	ubiquitin ligase complex	3/295	174/14564	0.688171	0.99966	0.971329	Prupe.3G302200_v2.0.a1/Prupe.5G049100_v2.0.a1/Prupe.5G172000_v2.0.a1	3	0	3
Cellular component	GO:0044454	nuclear chromosome part	2/295	120/14564	0.702556	0.99966	0.971329	Prupe.1G496100_v2.0.a1/Prupe.5G066100_v2.0.a1	2	0	2
Cellular component	GO:0000790	nuclear chromatin	1/295	60/14564	0.707802	0.99966	0.971329	Prupe.1G496100_v2.0.a1	1	0	1
Cellular component	GO:0046658	anchored component of plasma membrane	2/295	122/14564	0.711154	0.99966	0.971329	Prupe.1G394200_v2.0.a1/Prupe.1G511100_v2.0.a1	2	2	0
Cellular component	GO:0000793	condensed chromosome	1/295	63/14564	0.725272	0.99966	0.971329	Prupe.5G066100_v2.0.a1	1	0	1
Cellular component	GO:0005938	cell cortex	1/295	63/14564	0.725272	0.99966	0.971329	Prupe.1G441600_v2.0.a1	1	1	0
Cellular component	GO:0080008	Cul4-RING E3 ubiquitin ligase complex	1/295	64/14564	0.730861	0.99966	0.971329	Prupe.5G049100_v2.0.a1	1	0	1
Cellular component	GO:0098796	membrane protein complex	7/295	415/14564	0.740162	0.99966	0.971329	Prupe.1G021800_v2.0.a1/Prupe.3G098200_v2.0.a1/Prupe.3G174700_v2.0.a1/Prupe.5G159900_v2.0.a1/Prupe.5G195100_v2.0.a1/Prupe.6G276200_v2.0.a1/Prupe.8G142700_v2.0.a1	7	0	7
Cellular component	GO:0000228	nuclear chromosome	2/295	137/14564	0.769204	0.99966	0.971329	Prupe.1G496100_v2.0.a1/Prupe.5G066100_v2.0.a1	2	0	2
Cellular component	GO:0099568	cytoplasmic region	1/295	75/14564	0.785341	0.99966	0.971329	Prupe.1G441600_v2.0.a1	1	1	0
Cellular component	GO:1990204	oxidoreductase complex	1/295	78/14564	0.798189	0.99966	0.971329	Prupe.2G264600_v2.0.a1	1	1	0
Cellular component	GO:0005667	transcription factor complex	1/295	80/14564	0.806325	0.99966	0.971329	Prupe.1G447400_v2.0.a1	1	1	0
Cellular component	GO:0120025	plasma membrane bounded cell projection	1/295	84/14564	0.821629	0.99966	0.971329	Prupe.5G054400_v2.0.a1	1	0	1
Cellular component	GO:0042995	cell projection	1/295	91/14564	0.845569	0.99966	0.971329	Prupe.5G054400_v2.0.a1	1	0	1
Cellular component	GO:0005768	endosome	5/295	360/14564	0.857975	0.99966	0.971329	Prupe.2G156500_v2.0.a1/Prupe.3G008400_v2.0.a1/Prupe.3G088500_v2.0.a1/Prupe.3G302200_v2.0.a1/Prupe.7G253100_v2.0.a1	5	2	3
Cellular component	GO:0009524	phragmoplast	1/295	96/14564	0.860681	0.99966	0.971329	Prupe.7G200000_v2.0.a1	1	0	1
Cellular component	GO:0005730	nucleolus	5/295	387/14564	0.896334	0.99966	0.971329	Prupe.1G572400_v2.0.a1/Prupe.2G033700_v2.0.a1/Prupe.5G018800_v2.0.a1/Prupe.6G075600_v2.0.a1/Prupe.6G182400_v2.0.a1	5	2	3
Cellular component	GO:1990234	transferase complex	5/295	395/14564	0.905834	0.99966	0.971329	Prupe.3G302200_v2.0.a1/Prupe.5G049100_v2.0.a1/Prupe.5G172000_v2.0.a1/Prupe.6G025200_v2.0.a1/Prupe.6G161300_v2.0.a1	5	0	5
Cellular component	GO:0061695	transferase complex, transferring phosphorus-containing groups	1/295	118/14564	0.91148	0.99966	0.971329	Prupe.6G025200_v2.0.a1	1	0	1
Cellular component	GO:0000785	chromatin	1/295	143/14564	0.947175	0.99966	0.971329	Prupe.1G496100_v2.0.a1	1	0	1
Cellular component	GO:0010008	endosome membrane	1/295	150/14564	0.954292	0.99966	0.971329	Prupe.7G253100_v2.0.a1	1	0	1
Cellular component	GO:0005681	spliceosomal complex	1/295	152/14564	0.956144	0.99966	0.971329	Prupe.7G247900_v2.0.a1	1	0	1
Cellular component	GO:0044440	endosomal part	1/295	153/14564	0.957041	0.99966	0.971329	Prupe.7G253100_v2.0.a1	1	0	1
Cellular component	GO:0005777	peroxisome	1/295	165/14564	0.966487	0.99966	0.971329	Prupe.2G207200_v2.0.a1	1	0	1
Cellular component	GO:0042579	microbody	1/295	165/14564	0.966487	0.99966	0.971329	Prupe.2G207200_v2.0.a1	1	0	1
Cellular component	GO:0031410	cytoplasmic vesicle	5/295	499/14564	0.975601	0.99966	0.971329	Prupe.2G156500_v2.0.a1/Prupe.3G008400_v2.0.a1/Prupe.3G088500_v2.0.a1/Prupe.3G302200_v2.0.a1/Prupe.7G253100_v2.0.a1	5	2	3
Cellular component	GO:0097708	intracellular vesicle	5/295	500/14564	0.975935	0.99966	0.971329	Prupe.2G156500_v2.0.a1/Prupe.3G008400_v2.0.a1/Prupe.3G088500_v2.0.a1/Prupe.3G302200_v2.0.a1/Prupe.7G253100_v2.0.a1	5	2	3
Cellular component	GO:0044427	chromosomal part	2/295	276/14564	0.977243	0.99966	0.971329	Prupe.1G496100_v2.0.a1/Prupe.5G066100_v2.0.a1	2	0	2
Cellular component	GO:0099080	supramolecular complex	1/295	220/14564	0.989289	0.99966	0.971329	Prupe.8G267000_v2.0.a1	1	0	1
Cellular component	GO:0044433	cytoplasmic vesicle part	1/295	225/14564	0.990346	0.99966	0.971329	Prupe.7G253100_v2.0.a1	1	0	1
Cellular component	GO:0005694	chromosome	2/295	350/14564	0.994024	0.99966	0.971329	Prupe.1G496100_v2.0.a1/Prupe.5G066100_v2.0.a1	2	0	2
Cellular component	GO:0005856	cytoskeleton	2/295	364/14564	0.995384	0.99966	0.971329	Prupe.7G200000_v2.0.a1/Prupe.8G228100_v2.0.a1	2	0	2
Cellular component	GO:0031966	mitochondrial membrane	1/295	276/14564	0.996662	0.99966	0.971329	Prupe.2G288800_v2.0.a1	1	1	0
Cellular component	GO:0044430	cytoskeletal part	1/295	281/14564	0.996993	0.99966	0.971329	Prupe.8G228100_v2.0.a1	1	0	1
Cellular component	GO:0005740	mitochondrial envelope	1/295	285/14564	0.997234	0.99966	0.971329	Prupe.2G288800_v2.0.a1	1	1	0
Cellular component	GO:0044451	nucleoplasm part	1/295	303/14564	0.998101	0.99966	0.971329	Prupe.8G204700_v2.0.a1	1	0	1
Cellular component	GO:0005840	ribosome	1/295	353/14564	0.999333	0.99966	0.971329	Prupe.7G040900_v2.0.a1	1	0	1
Cellular component	GO:0044429	mitochondrial part	1/295	361/14564	0.999436	0.99966	0.971329	Prupe.2G288800_v2.0.a1	1	1	0
Cellular component	GO:0005654	nucleoplasm	1/295	385/14564	0.99966	0.99966	0.971329	Prupe.8G204700_v2.0.a1	1	0	1
Molecular function	GO:0016717	oxidoreductase activity, acting on paired donors, with oxidation of a pair of donors resulting in the reduction of molecular oxygen to two molecules of water	4/276	14/13166	0.000160245	0.0261869	0.025398	Prupe.3G087200_v2.0.a1/Prupe.6G056100_v2.0.a1/Prupe.7G076500_v2.0.a1/Prupe.8G018700_v2.0.a1	4	1	3
Molecular function	GO:0030551	cyclic nucleotide binding	6/276	45/13166	0.000329394	0.0261869	0.025398	Prupe.2G222600_v2.0.a1/Prupe.2G222900_v2.0.a1/Prupe.2G223700_v2.0.a1/Prupe.2G223900_v2.0.a1/Prupe.4G092600_v2.0.a1/Prupe.4G191200_v2.0.a1	6	6	0
Molecular function	GO:0030552	cAMP binding	6/276	45/13166	0.000329394	0.0261869	0.025398	Prupe.2G222600_v2.0.a1/Prupe.2G222900_v2.0.a1/Prupe.2G223700_v2.0.a1/Prupe.2G223900_v2.0.a1/Prupe.4G092600_v2.0.a1/Prupe.4G191200_v2.0.a1	6	6	0
Molecular function	GO:0030553	cGMP binding	6/276	45/13166	0.000329394	0.0261869	0.025398	Prupe.2G222600_v2.0.a1/Prupe.2G222900_v2.0.a1/Prupe.2G223700_v2.0.a1/Prupe.2G223900_v2.0.a1/Prupe.4G092600_v2.0.a1/Prupe.4G191200_v2.0.a1	6	6	0
Molecular function	GO:0043621	protein self-association	7/276	81/13166	0.00152768	0.0971607	0.094234	Prupe.1G028800_v2.0.a1/Prupe.1G117800_v2.0.a1/Prupe.1G237800_v2.0.a1/Prupe.1G241400_v2.0.a1/Prupe.3G088500_v2.0.a1/Prupe.5G004600_v2.0.a1/Prupe.5G162100_v2.0.a1	7	5	2
Molecular function	GO:0016168	chlorophyll binding	4/276	26/13166	0.00196338	0.104059	0.100925	Prupe.3G174700_v2.0.a1/Prupe.5G195100_v2.0.a1/Prupe.6G276200_v2.0.a1/Prupe.8G142700_v2.0.a1	4	0	4
Molecular function	GO:0016705	oxidoreductase activity, acting on paired donors, with incorporation or reduction of molecular oxygen	14/276	292/13166	0.00347426	0.157831	0.153076	Prupe.1G291200_v2.0.a1/Prupe.1G502800_v2.0.a1/Prupe.2G194200_v2.0.a1/Prupe.3G087200_v2.0.a1/Prupe.4G080700_v2.0.a1/Prupe.4G150200_v2.0.a1/Prupe.4G152700_v2.0.a1/Prupe.5G074800_v2.0.a1/Prupe.6G056100_v2.0.a1/Prupe.6G126400_v2.0.a1/Prupe.7G072400_v2.0.a1/Prupe.7G076500_v2.0.a1/Prupe.8G018700_v2.0.a1/Prupe.8G197000_v2.0.a1	14	6	8
Molecular function	GO:0046983	protein dimerization activity	19/276	462/13166	0.00403608	0.160434	0.155601	Prupe.1G003000_v2.0.a1/Prupe.1G028800_v2.0.a1/Prupe.1G105800_v2.0.a1/Prupe.1G110600_v2.0.a1/Prupe.1G241400_v2.0.a1/Prupe.1G418500_v2.0.a1/Prupe.2G195300_v2.0.a1/Prupe.3G172700_v2.0.a1/Prupe.3G267900_v2.0.a1/Prupe.4G054200_v2.0.a1/Prupe.5G130700_v2.0.a1/Prupe.5G162100_v2.0.a1/Prupe.5G239000_v2.0.a1/Prupe.6G022200_v2.0.a1/Prupe.6G159200_v2.0.a1/Prupe.7G191100_v2.0.a1/Prupe.8G018300_v2.0.a1/Prupe.8G…	19	12	7
Molecular function	GO:0042803	protein homodimerization activity	9/276	167/13166	0.00865039	0.305647	0.29644	Prupe.1G003000_v2.0.a1/Prupe.1G028800_v2.0.a1/Prupe.1G105800_v2.0.a1/Prupe.1G241400_v2.0.a1/Prupe.3G267900_v2.0.a1/Prupe.5G162100_v2.0.a1/Prupe.5G239000_v2.0.a1/Prupe.8G018300_v2.0.a1/Prupe.I005800_v2.0.a1	9	6	3
Molecular function	GO:0060090	molecular adaptor activity	2/276	10/13166	0.0176329	0.519964	0.504302	Prupe.8G173000_v2.0.a1/Prupe.8G267000_v2.0.a1	2	0	2
Molecular function	GO:0042802	identical protein binding	12/276	290/13166	0.0194499	0.519964	0.504302	Prupe.1G003000_v2.0.a1/Prupe.1G028800_v2.0.a1/Prupe.1G105800_v2.0.a1/Prupe.1G241400_v2.0.a1/Prupe.3G267900_v2.0.a1/Prupe.5G162100_v2.0.a1/Prupe.5G239000_v2.0.a1/Prupe.6G066300_v2.0.a1/Prupe.6G088100_v2.0.a1/Prupe.8G018300_v2.0.a1/Prupe.8G173000_v2.0.a1/Prupe.I005800_v2.0.a1	12	7	5
Molecular function	GO:0046906	tetrapyrrole binding	12/276	293/13166	0.0208882	0.519964	0.504302	Prupe.1G291200_v2.0.a1/Prupe.2G194200_v2.0.a1/Prupe.3G174700_v2.0.a1/Prupe.4G152700_v2.0.a1/Prupe.5G195100_v2.0.a1/Prupe.6G126400_v2.0.a1/Prupe.6G192000_v2.0.a1/Prupe.6G223400_v2.0.a1/Prupe.6G276200_v2.0.a1/Prupe.7G072400_v2.0.a1/Prupe.8G142700_v2.0.a1/Prupe.8G197000_v2.0.a1	12	5	7
Molecular function	GO:0031409	pigment binding	2/276	11/13166	0.0212564	0.519964	0.504302	Prupe.6G276200_v2.0.a1/Prupe.8G142700_v2.0.a1	2	0	2
Molecular function	GO:0016774	phosphotransferase activity, carboxyl group as acceptor	2/276	12/13166	0.0251592	0.537459	0.521269	Prupe.2G240800_v2.0.a1/Prupe.4G133900_v2.0.a1	2	0	2
Molecular function	GO:0015171	amino acid transmembrane transporter activity	5/276	80/13166	0.0262488	0.537459	0.521269	Prupe.1G306700_v2.0.a1/Prupe.1G356100_v2.0.a1/Prupe.1G491000_v2.0.a1/Prupe.3G298300_v2.0.a1/Prupe.6G006400_v2.0.a1	5	4	1
Molecular function	GO:0051213	dioxygenase activity	7/276	141/13166	0.029021	0.537459	0.521269	Prupe.1G255500_v2.0.a1/Prupe.1G502800_v2.0.a1/Prupe.2G005300_v2.0.a1/Prupe.3G270900_v2.0.a1/Prupe.4G080700_v2.0.a1/Prupe.4G150200_v2.0.a1/Prupe.8G114200_v2.0.a1	7	4	3
Molecular function	GO:0022838	substrate-specific channel activity	7/276	142/13166	0.0300016	0.537459	0.521269	Prupe.2G213600_v2.0.a1/Prupe.2G222600_v2.0.a1/Prupe.2G222900_v2.0.a1/Prupe.2G223700_v2.0.a1/Prupe.2G223900_v2.0.a1/Prupe.4G092600_v2.0.a1/Prupe.4G191200_v2.0.a1	7	7	0
Molecular function	GO:0004650	polygalacturonase activity	3/276	33/13166	0.0312913	0.537459	0.521269	Prupe.2G301000_v2.0.a1/Prupe.4G261900_v2.0.a1/Prupe.4G262200_v2.0.a1	3	0	3
Molecular function	GO:0004022	alcohol dehydrogenase (NAD) activity	2/276	14/13166	0.0337504	0.537459	0.521269	Prupe.8G018300_v2.0.a1/Prupe.8G018400_v2.0.a1	2	0	2
Molecular function	GO:0016702	oxidoreductase activity, acting on single donors with incorporation of molecular oxygen, incorporation of two atoms of oxygen	3/276	34/13166	0.0338024	0.537459	0.521269	Prupe.1G255500_v2.0.a1/Prupe.2G005300_v2.0.a1/Prupe.3G270900_v2.0.a1	3	2	1
Molecular function	GO:0004564	beta-fructofuranosidase activity	2/276	15/13166	0.0384136	0.555252	0.538526	Prupe.7G103400_v2.0.a1/Prupe.8G159800_v2.0.a1	2	2	0
Molecular function	GO:0004575	sucrose alpha-glucosidase activity	2/276	15/13166	0.0384136	0.555252	0.538526	Prupe.7G103400_v2.0.a1/Prupe.8G159800_v2.0.a1	2	2	0
Molecular function	GO:0008509	anion transmembrane transporter activity	9/276	220/13166	0.0424601	0.576952	0.559573	Prupe.1G042500_v2.0.a1/Prupe.1G306700_v2.0.a1/Prupe.1G356100_v2.0.a1/Prupe.1G491000_v2.0.a1/Prupe.3G298300_v2.0.a1/Prupe.4G009500_v2.0.a1/Prupe.4G127200_v2.0.a1/Prupe.5G073600_v2.0.a1/Prupe.6G006400_v2.0.a1	9	6	3
Molecular function	GO:0008514	organic anion transmembrane transporter activity	7/276	156/13166	0.0461279	0.576952	0.559573	Prupe.1G306700_v2.0.a1/Prupe.1G356100_v2.0.a1/Prupe.1G491000_v2.0.a1/Prupe.3G298300_v2.0.a1/Prupe.4G009500_v2.0.a1/Prupe.4G127200_v2.0.a1/Prupe.6G006400_v2.0.a1	7	5	2
Molecular function	GO:0005216	ion channel activity	6/276	126/13166	0.0493774	0.576952	0.559573	Prupe.2G222600_v2.0.a1/Prupe.2G222900_v2.0.a1/Prupe.2G223700_v2.0.a1/Prupe.2G223900_v2.0.a1/Prupe.4G092600_v2.0.a1/Prupe.4G191200_v2.0.a1	6	6	0
Molecular function	GO:0005342	organic acid transmembrane transporter activity	6/276	127/13166	0.0509581	0.576952	0.559573	Prupe.1G306700_v2.0.a1/Prupe.1G356100_v2.0.a1/Prupe.1G491000_v2.0.a1/Prupe.3G298300_v2.0.a1/Prupe.4G009500_v2.0.a1/Prupe.6G006400_v2.0.a1	6	5	1
Molecular function	GO:0046943	carboxylic acid transmembrane transporter activity	6/276	127/13166	0.0509581	0.576952	0.559573	Prupe.1G306700_v2.0.a1/Prupe.1G356100_v2.0.a1/Prupe.1G491000_v2.0.a1/Prupe.3G298300_v2.0.a1/Prupe.4G009500_v2.0.a1/Prupe.6G006400_v2.0.a1	6	5	1
Molecular function	GO:0000155	phosphorelay sensor kinase activity	2/276	18/13166	0.0537313	0.576952	0.559573	Prupe.1G034300_v2.0.a1/Prupe.2G183700_v2.0.a1	2	1	1
Molecular function	GO:0004673	protein histidine kinase activity	2/276	19/13166	0.0592426	0.576952	0.559573	Prupe.1G034300_v2.0.a1/Prupe.2G183700_v2.0.a1	2	1	1
Molecular function	GO:0016775	phosphotransferase activity, nitrogenous group as acceptor	2/276	19/13166	0.0592426	0.576952	0.559573	Prupe.1G034300_v2.0.a1/Prupe.2G183700_v2.0.a1	2	1	1
Molecular function	GO:0004497	monooxygenase activity	9/276	235/13166	0.0596563	0.576952	0.559573	Prupe.1G084500_v2.0.a1/Prupe.1G291200_v2.0.a1/Prupe.1G311400_v2.0.a1/Prupe.2G194200_v2.0.a1/Prupe.4G152700_v2.0.a1/Prupe.5G074800_v2.0.a1/Prupe.6G126400_v2.0.a1/Prupe.7G072400_v2.0.a1/Prupe.8G197000_v2.0.a1	9	3	6
Molecular function	GO:0016830	carbon-carbon lyase activity	5/276	101/13166	0.0611141	0.576952	0.559573	Prupe.1G084500_v2.0.a1/Prupe.1G093000_v2.0.a1/Prupe.1G311400_v2.0.a1/Prupe.1G462400_v2.0.a1/Prupe.6G060700_v2.0.a1	5	0	5
Molecular function	GO:1990837	sequence-specific double-stranded DNA binding	7/276	167/13166	0.0620914	0.576952	0.559573	Prupe.1G110600_v2.0.a1/Prupe.1G223200_v2.0.a1/Prupe.1G447400_v2.0.a1/Prupe.5G004600_v2.0.a1/Prupe.6G022200_v2.0.a1/Prupe.7G013900_v2.0.a1/Prupe.7G191100_v2.0.a1	7	4	3
Molecular function	GO:0015491	cation:cation antiporter activity	2/276	20/13166	0.0649388	0.576952	0.559573	Prupe.4G171300_v2.0.a1/Prupe.4G283500_v2.0.a1	2	1	1
Molecular function	GO:0015267	channel activity	7/276	169/13166	0.0653153	0.576952	0.559573	Prupe.2G213600_v2.0.a1/Prupe.2G222600_v2.0.a1/Prupe.2G222900_v2.0.a1/Prupe.2G223700_v2.0.a1/Prupe.2G223900_v2.0.a1/Prupe.4G092600_v2.0.a1/Prupe.4G191200_v2.0.a1	7	7	0
Molecular function	GO:0022803	passive transmembrane transporter activity	7/276	169/13166	0.0653153	0.576952	0.559573	Prupe.2G213600_v2.0.a1/Prupe.2G222600_v2.0.a1/Prupe.2G222900_v2.0.a1/Prupe.2G223700_v2.0.a1/Prupe.2G223900_v2.0.a1/Prupe.4G092600_v2.0.a1/Prupe.4G191200_v2.0.a1	7	7	0
Molecular function	GO:0016701	oxidoreductase activity, acting on single donors with incorporation of molecular oxygen	3/276	45/13166	0.06791	0.583561	0.565983	Prupe.1G255500_v2.0.a1/Prupe.2G005300_v2.0.a1/Prupe.3G270900_v2.0.a1	3	2	1
Molecular function	GO:0046527	glucosyltransferase activity	8/276	207/13166	0.0702634	0.583561	0.565983	Prupe.2G184800_v2.0.a1/Prupe.3G171800_v2.0.a1/Prupe.3G260200_v2.0.a1/Prupe.6G025100_v2.0.a1/Prupe.6G161300_v2.0.a1/Prupe.6G233100_v2.0.a1/Prupe.6G233200_v2.0.a1/Prupe.7G267900_v2.0.a1	8	6	2
Molecular function	GO:0016706	oxidoreductase activity, acting on paired donors, with incorporation or reduction of molecular oxygen, 2-oxoglutarate as one donor, and incorporation of one atom each of oxygen into both donors	3/276	46/13166	0.0715689	0.583561	0.565983	Prupe.1G502800_v2.0.a1/Prupe.4G080700_v2.0.a1/Prupe.4G150200_v2.0.a1	3	2	1
Molecular function	GO:0042562	hormone binding	2/276	22/13166	0.0768458	0.596024	0.57807	Prupe.1G034300_v2.0.a1/Prupe.8G249800_v2.0.a1	2	2	0
Molecular function	GO:0090599	alpha-glucosidase activity	2/276	22/13166	0.0768458	0.596024	0.57807	Prupe.7G103400_v2.0.a1/Prupe.8G159800_v2.0.a1	2	2	0
Molecular function	GO:0001228	DNA-binding transcription activator activity, RNA polymerase II-specific	3/276	48/13166	0.0791451	0.599242	0.581191	Prupe.1G447400_v2.0.a1/Prupe.6G022200_v2.0.a1/Prupe.7G191100_v2.0.a1	3	2	1
Molecular function	GO:0001046	core promoter sequence-specific DNA binding	2/276	23/13166	0.0830375	0.599469	0.581411	Prupe.6G022200_v2.0.a1/Prupe.7G191100_v2.0.a1	2	1	1
Molecular function	GO:0001047	core promoter binding	2/276	23/13166	0.0830375	0.599469	0.581411	Prupe.6G022200_v2.0.a1/Prupe.7G191100_v2.0.a1	2	1	1
Molecular function	GO:0035251	UDP-glucosyltransferase activity	7/276	180/13166	0.0848305	0.599469	0.581411	Prupe.2G184800_v2.0.a1/Prupe.3G260200_v2.0.a1/Prupe.6G025100_v2.0.a1/Prupe.6G161300_v2.0.a1/Prupe.6G233100_v2.0.a1/Prupe.6G233200_v2.0.a1/Prupe.7G267900_v2.0.a1	7	5	2
Molecular function	GO:0000976	transcription regulatory region sequence-specific DNA binding	6/276	146/13166	0.0868543	0.600428	0.582341	Prupe.1G110600_v2.0.a1/Prupe.1G223200_v2.0.a1/Prupe.1G447400_v2.0.a1/Prupe.6G022200_v2.0.a1/Prupe.7G013900_v2.0.a1/Prupe.7G191100_v2.0.a1	6	3	3
Molecular function	GO:0070566	adenylyltransferase activity	2/276	25/13166	0.0958515	0.648527	0.628992	Prupe.1G023000_v2.0.a1/Prupe.8G093900_v2.0.a1	2	1	1
Molecular function	GO:0080043	quercetin 3-O-glucosyltransferase activity	3/276	54/13166	0.103818	0.655095	0.635362	Prupe.6G233100_v2.0.a1/Prupe.6G233200_v2.0.a1/Prupe.7G267900_v2.0.a1	3	3	0
Molecular function	GO:0080044	quercetin 7-O-glucosyltransferase activity	3/276	54/13166	0.103818	0.655095	0.635362	Prupe.6G233100_v2.0.a1/Prupe.6G233200_v2.0.a1/Prupe.7G267900_v2.0.a1	3	3	0
Molecular function	GO:0050660	flavin adenine dinucleotide binding	5/276	119/13166	0.105048	0.655095	0.635362	Prupe.1G093000_v2.0.a1/Prupe.2G196400_v2.0.a1/Prupe.4G099400_v2.0.a1/Prupe.5G074800_v2.0.a1/Prupe.5G194300_v2.0.a1	5	2	3
Molecular function	GO:0016759	cellulose synthase activity	2/276	27/13166	0.109183	0.655095	0.635362	Prupe.6G025100_v2.0.a1/Prupe.6G161300_v2.0.a1	2	0	2
Molecular function	GO:0016760	cellulose synthase (UDP-forming) activity	2/276	27/13166	0.109183	0.655095	0.635362	Prupe.6G025100_v2.0.a1/Prupe.6G161300_v2.0.a1	2	0	2
Molecular function	GO:0031418	L-ascorbic acid binding	2/276	27/13166	0.109183	0.655095	0.635362	Prupe.1G502800_v2.0.a1/Prupe.2G251400_v2.0.a1	2	1	1
Molecular function	GO:0019887	protein kinase regulator activity	2/276	28/13166	0.116022	0.683238	0.662657	Prupe.5G236900_v2.0.a1/Prupe.6G323700_v2.0.a1	2	2	0
Molecular function	GO:0019001	guanyl nucleotide binding	9/276	274/13166	0.122966	0.686636	0.665953	Prupe.1G572400_v2.0.a1/Prupe.2G222600_v2.0.a1/Prupe.2G222900_v2.0.a1/Prupe.2G223700_v2.0.a1/Prupe.2G223900_v2.0.a1/Prupe.4G092600_v2.0.a1/Prupe.4G191200_v2.0.a1/Prupe.6G029400_v2.0.a1/Prupe.6G229500_v2.0.a1	9	8	1
Molecular function	GO:0032561	guanyl ribonucleotide binding	9/276	274/13166	0.122966	0.686636	0.665953	Prupe.1G572400_v2.0.a1/Prupe.2G222600_v2.0.a1/Prupe.2G222900_v2.0.a1/Prupe.2G223700_v2.0.a1/Prupe.2G223900_v2.0.a1/Prupe.4G092600_v2.0.a1/Prupe.4G191200_v2.0.a1/Prupe.6G029400_v2.0.a1/Prupe.6G229500_v2.0.a1	9	8	1
Molecular function	GO:0004553	hydrolase activity, hydrolyzing O-glycosyl compounds	10/276	313/13166	0.123076	0.686636	0.665953	Prupe.1G142400_v2.0.a1/Prupe.2G301000_v2.0.a1/Prupe.3G050200_v2.0.a1/Prupe.3G171800_v2.0.a1/Prupe.4G261900_v2.0.a1/Prupe.4G262200_v2.0.a1/Prupe.7G103400_v2.0.a1/Prupe.8G005900_v2.0.a1/Prupe.8G159800_v2.0.a1/Prupe.8G165700_v2.0.a1	10	4	6
Molecular function	GO:0004197	cysteine-type endopeptidase activity	2/276	30/13166	0.130008	0.700723	0.679615	Prupe.1G431000_v2.0.a1/Prupe.8G059400_v2.0.a1	2	2	0
Molecular function	GO:0019207	kinase regulator activity	2/276	30/13166	0.130008	0.700723	0.679615	Prupe.5G236900_v2.0.a1/Prupe.6G323700_v2.0.a1	2	2	0
Molecular function	GO:0099516	ion antiporter activity	2/276	32/13166	0.144359	0.721964	0.700217	Prupe.4G171300_v2.0.a1/Prupe.4G283500_v2.0.a1	2	1	1
Molecular function	GO:0031406	carboxylic acid binding	3/276	63/13166	0.145586	0.721964	0.700217	Prupe.1G502800_v2.0.a1/Prupe.2G251400_v2.0.a1/Prupe.8G249800_v2.0.a1	3	2	1
Molecular function	GO:0043177	organic acid binding	3/276	63/13166	0.145586	0.721964	0.700217	Prupe.1G502800_v2.0.a1/Prupe.2G251400_v2.0.a1/Prupe.8G249800_v2.0.a1	3	2	1
Molecular function	GO:0015035	protein disulfide oxidoreductase activity	3/276	65/13166	0.155524	0.721964	0.700217	Prupe.1G140500_v2.0.a1/Prupe.1G359300_v2.0.a1/Prupe.4G084000_v2.0.a1	3	1	2
Molecular function	GO:0005509	calcium ion binding	7/276	213/13166	0.160822	0.721964	0.700217	Prupe.1G190700_v2.0.a1/Prupe.2G195300_v2.0.a1/Prupe.4G092700_v2.0.a1/Prupe.4G119200_v2.0.a1/Prupe.4G171300_v2.0.a1/Prupe.4G192800_v2.0.a1/Prupe.5G054400_v2.0.a1	7	3	4
Molecular function	GO:0016758	transferase activity, transferring hexosyl groups	11/276	378/13166	0.171497	0.721964	0.700217	Prupe.2G184800_v2.0.a1/Prupe.3G008400_v2.0.a1/Prupe.3G008900_v2.0.a1/Prupe.3G171800_v2.0.a1/Prupe.3G260200_v2.0.a1/Prupe.4G117900_v2.0.a1/Prupe.6G025100_v2.0.a1/Prupe.6G161300_v2.0.a1/Prupe.6G233100_v2.0.a1/Prupe.6G233200_v2.0.a1/Prupe.7G267900_v2.0.a1	11	7	4
Molecular function	GO:0019904	protein domain specific binding	2/276	36/13166	0.173939	0.721964	0.700217	Prupe.6G060700_v2.0.a1/Prupe.8G173000_v2.0.a1	2	0	2
Molecular function	GO:0016798	hydrolase activity, acting on glycosyl bonds	10/276	340/13166	0.177941	0.721964	0.700217	Prupe.1G142400_v2.0.a1/Prupe.2G301000_v2.0.a1/Prupe.3G050200_v2.0.a1/Prupe.3G171800_v2.0.a1/Prupe.4G261900_v2.0.a1/Prupe.4G262200_v2.0.a1/Prupe.7G103400_v2.0.a1/Prupe.8G005900_v2.0.a1/Prupe.8G159800_v2.0.a1/Prupe.8G165700_v2.0.a1	10	4	6
Molecular function	GO:0015297	antiporter activity	5/276	142/13166	0.178073	0.721964	0.700217	Prupe.4G171300_v2.0.a1/Prupe.4G283500_v2.0.a1/Prupe.6G006400_v2.0.a1/Prupe.6G195500_v2.0.a1/Prupe.8G087100_v2.0.a1	5	3	2
Molecular function	GO:0016722	oxidoreductase activity, oxidizing metal ions	2/276	37/13166	0.181482	0.721964	0.700217	Prupe.6G267700_v2.0.a1/Prupe.6G283700_v2.0.a1	2	0	2
Molecular function	GO:0016614	oxidoreductase activity, acting on CH-OH group of donors	7/276	222/13166	0.185639	0.721964	0.700217	Prupe.1G093000_v2.0.a1/Prupe.2G196400_v2.0.a1/Prupe.2G264600_v2.0.a1/Prupe.2G288800_v2.0.a1/Prupe.4G099400_v2.0.a1/Prupe.8G018300_v2.0.a1/Prupe.8G018400_v2.0.a1	7	4	3
Molecular function	GO:0016671	oxidoreductase activity, acting on a sulfur group of donors, disulfide as acceptor	2/276	38/13166	0.189073	0.721964	0.700217	Prupe.1G359300_v2.0.a1/Prupe.4G084000_v2.0.a1	2	0	2
Molecular function	GO:0048029	monosaccharide binding	2/276	38/13166	0.189073	0.721964	0.700217	Prupe.1G502800_v2.0.a1/Prupe.2G251400_v2.0.a1	2	1	1
Molecular function	GO:0042578	phosphoric ester hydrolase activity	9/276	304/13166	0.1893	0.721964	0.700217	Prupe.1G256200_v2.0.a1/Prupe.1G414800_v2.0.a1/Prupe.3G209500_v2.0.a1/Prupe.6G068800_v2.0.a1/Prupe.6G182400_v2.0.a1/Prupe.7G005200_v2.0.a1/Prupe.7G113100_v2.0.a1/Prupe.7G113300_v2.0.a1/Prupe.8G162500_v2.0.a1	9	7	2
Molecular function	GO:0016791	phosphatase activity	8/276	264/13166	0.190921	0.721964	0.700217	Prupe.1G256200_v2.0.a1/Prupe.1G414800_v2.0.a1/Prupe.3G209500_v2.0.a1/Prupe.6G068800_v2.0.a1/Prupe.6G182400_v2.0.a1/Prupe.7G005200_v2.0.a1/Prupe.7G113100_v2.0.a1/Prupe.7G113300_v2.0.a1	8	6	2
Molecular function	GO:0003680	AT DNA binding	1/276	10/13166	0.190981	0.721964	0.700217	Prupe.5G004600_v2.0.a1	1	1	0
Molecular function	GO:0005451	monovalent cation:proton antiporter activity	1/276	10/13166	0.190981	0.721964	0.700217	Prupe.4G283500_v2.0.a1	1	1	0
Molecular function	GO:0015112	nitrate transmembrane transporter activity	1/276	10/13166	0.190981	0.721964	0.700217	Prupe.5G073600_v2.0.a1	1	1	0
Molecular function	GO:0015114	phosphate ion transmembrane transporter activity	1/276	10/13166	0.190981	0.721964	0.700217	Prupe.1G042500_v2.0.a1	1	0	1
Molecular function	GO:0016289	CoA hydrolase activity	1/276	10/13166	0.190981	0.721964	0.700217	Prupe.2G207200_v2.0.a1	1	0	1
Molecular function	GO:0016837	carbon-oxygen lyase activity, acting on polysaccharides	1/276	10/13166	0.190981	0.721964	0.700217	Prupe.1G239900_v2.0.a1	1	0	1
Molecular function	GO:0030570	pectate lyase activity	1/276	10/13166	0.190981	0.721964	0.700217	Prupe.1G239900_v2.0.a1	1	0	1
Molecular function	GO:0052793	pectin acetylesterase activity	1/276	10/13166	0.190981	0.721964	0.700217	Prupe.5G015300_v2.0.a1	1	1	0
Molecular function	GO:0060089	molecular transducer activity	9/276	305/13166	0.191746	0.721964	0.700217	Prupe.1G034300_v2.0.a1/Prupe.1G105800_v2.0.a1/Prupe.1G139900_v2.0.a1/Prupe.1G261500_v2.0.a1/Prupe.2G183700_v2.0.a1/Prupe.2G279600_v2.0.a1/Prupe.4G163100_v2.0.a1/Prupe.5G180500_v2.0.a1/Prupe.6G332500_v2.0.a1	9	4	5
Molecular function	GO:0020037	heme binding	8/276	266/13166	0.196226	0.721964	0.700217	Prupe.1G291200_v2.0.a1/Prupe.2G194200_v2.0.a1/Prupe.4G152700_v2.0.a1/Prupe.6G126400_v2.0.a1/Prupe.6G192000_v2.0.a1/Prupe.6G223400_v2.0.a1/Prupe.7G072400_v2.0.a1/Prupe.8G197000_v2.0.a1	8	5	3
Molecular function	GO:0004180	carboxypeptidase activity	2/276	39/13166	0.196705	0.721964	0.700217	Prupe.4G040800_v2.0.a1/Prupe.8G147800_v2.0.a1	2	1	1
Molecular function	GO:0046915	transition metal ion transmembrane transporter activity	2/276	39/13166	0.196705	0.721964	0.700217	Prupe.1G335200_v2.0.a1/Prupe.4G004600_v2.0.a1	2	2	0
Molecular function	GO:0005516	calmodulin binding	8/276	267/13166	0.198901	0.721964	0.700217	Prupe.1G190700_v2.0.a1/Prupe.2G222600_v2.0.a1/Prupe.2G222900_v2.0.a1/Prupe.2G223700_v2.0.a1/Prupe.2G223900_v2.0.a1/Prupe.4G092600_v2.0.a1/Prupe.4G191200_v2.0.a1/Prupe.8G228100_v2.0.a1	8	6	2
Molecular function	GO:0000981	DNA-binding transcription factor activity, RNA polymerase II-specific	5/276	150/13166	0.20707	0.721964	0.700217	Prupe.1G111700_v2.0.a1/Prupe.1G441700_v2.0.a1/Prupe.1G447400_v2.0.a1/Prupe.6G022200_v2.0.a1/Prupe.7G191100_v2.0.a1	5	4	1
Molecular function	GO:0004867	serine-type endopeptidase inhibitor activity	1/276	11/13166	0.207953	0.721964	0.700217	Prupe.1G552600_v2.0.a1	1	1	0
Molecular function	GO:0042285	xylosyltransferase activity	1/276	11/13166	0.207953	0.721964	0.700217	Prupe.3G260200_v2.0.a1	1	1	0
Molecular function	GO:0015298	solute:cation antiporter activity	2/276	41/13166	0.212078	0.721964	0.700217	Prupe.4G171300_v2.0.a1/Prupe.4G283500_v2.0.a1	2	1	1
Molecular function	GO:0016709	oxidoreductase activity, acting on paired donors, with incorporation or reduction of molecular oxygen, NAD(P)H as one donor, and incorporation of one atom of oxygen	4/276	113/13166	0.212796	0.721964	0.700217	Prupe.2G194200_v2.0.a1/Prupe.5G074800_v2.0.a1/Prupe.7G072400_v2.0.a1/Prupe.8G197000_v2.0.a1	4	2	2
Molecular function	GO:0004722	protein serine/threonine phosphatase activity	3/276	76/13166	0.213432	0.721964	0.700217	Prupe.1G414800_v2.0.a1/Prupe.6G068800_v2.0.a1/Prupe.7G005200_v2.0.a1	3	3	0
Molecular function	GO:0008047	enzyme activator activity	3/276	78/13166	0.22443	0.721964	0.700217	Prupe.4G010300_v2.0.a1/Prupe.5G236900_v2.0.a1/Prupe.6G323700_v2.0.a1	3	2	1
Molecular function	GO:0015036	disulfide oxidoreductase activity	3/276	78/13166	0.22443	0.721964	0.700217	Prupe.1G140500_v2.0.a1/Prupe.1G359300_v2.0.a1/Prupe.4G084000_v2.0.a1	3	1	2
Molecular function	GO:0016884	carbon-nitrogen ligase activity, with glutamine as amido-N-donor	1/276	12/13166	0.224571	0.721964	0.700217	Prupe.1G542100_v2.0.a1	1	0	1
Molecular function	GO:0019206	nucleoside kinase activity	1/276	12/13166	0.224571	0.721964	0.700217	Prupe.6G029400_v2.0.a1	1	1	0
Molecular function	GO:0052742	phosphatidylinositol kinase activity	1/276	12/13166	0.224571	0.721964	0.700217	Prupe.5G210600_v2.0.a1	1	0	1
Molecular function	GO:0016763	transferase activity, transferring pentosyl groups	2/276	44/13166	0.235335	0.721964	0.700217	Prupe.3G260200_v2.0.a1/Prupe.6G029400_v2.0.a1	2	2	0
Molecular function	GO:0004551	nucleotide diphosphatase activity	1/276	13/13166	0.240841	0.721964	0.700217	Prupe.5G235900_v2.0.a1	1	1	0
Molecular function	GO:0016840	carbon-nitrogen lyase activity	1/276	13/13166	0.240841	0.721964	0.700217	Prupe.6G235400_v2.0.a1	1	1	0
Molecular function	GO:0003993	acid phosphatase activity	2/276	45/13166	0.243122	0.721964	0.700217	Prupe.7G113100_v2.0.a1/Prupe.7G113300_v2.0.a1	2	0	2
Molecular function	GO:0016620	oxidoreductase activity, acting on the aldehyde or oxo group of donors, NAD or NADP as acceptor	2/276	45/13166	0.243122	0.721964	0.700217	Prupe.1G234000_v2.0.a1/Prupe.2G240800_v2.0.a1	2	0	2
Molecular function	GO:0003690	double-stranded DNA binding	8/276	285/13166	0.249418	0.721964	0.700217	Prupe.1G110600_v2.0.a1/Prupe.1G223200_v2.0.a1/Prupe.1G447400_v2.0.a1/Prupe.5G004600_v2.0.a1/Prupe.5G066100_v2.0.a1/Prupe.6G022200_v2.0.a1/Prupe.7G013900_v2.0.a1/Prupe.7G191100_v2.0.a1	8	4	4
Molecular function	GO:0004499	N,N-dimethylaniline monooxygenase activity	1/276	14/13166	0.256771	0.721964	0.700217	Prupe.5G074800_v2.0.a1	1	0	1
Molecular function	GO:0015081	sodium ion transmembrane transporter activity	1/276	14/13166	0.256771	0.721964	0.700217	Prupe.4G171300_v2.0.a1	1	0	1
Molecular function	GO:0016208	AMP binding	1/276	14/13166	0.256771	0.721964	0.700217	Prupe.6G314600_v2.0.a1	1	0	1
Molecular function	GO:0030515	snoRNA binding	1/276	14/13166	0.256771	0.721964	0.700217	Prupe.5G018800_v2.0.a1	1	0	1
Molecular function	GO:0140103	catalytic activity, acting on a glycoprotein	1/276	14/13166	0.256771	0.721964	0.700217	Prupe.8G159800_v2.0.a1	1	1	0
Molecular function	GO:0016682	oxidoreductase activity, acting on diphenols and related substances as donors, oxygen as acceptor	2/276	47/13166	0.258725	0.721964	0.700217	Prupe.6G155100_v2.0.a1/Prupe.6G267700_v2.0.a1	2	1	1
Molecular function	GO:0016160	amylase activity	1/276	15/13166	0.272368	0.721964	0.700217	Prupe.1G142400_v2.0.a1	1	1	0
Molecular function	GO:0016899	oxidoreductase activity, acting on the CH-OH group of donors, oxygen as acceptor	1/276	15/13166	0.272368	0.721964	0.700217	Prupe.2G196400_v2.0.a1	1	1	0
Molecular function	GO:0030983	mismatched DNA binding	1/276	15/13166	0.272368	0.721964	0.700217	Prupe.5G066100_v2.0.a1	1	0	1
Molecular function	GO:0046593	mandelonitrile lyase activity	1/276	15/13166	0.272368	0.721964	0.700217	Prupe.1G093000_v2.0.a1	1	0	1
Molecular function	GO:0050734	hydroxycinnamoyltransferase activity	1/276	15/13166	0.272368	0.721964	0.700217	Prupe.7G234200_v2.0.a1	1	1	0
Molecular function	GO:0000977	RNA polymerase II regulatory region sequence-specific DNA binding	3/276	88/13166	0.280773	0.721964	0.700217	Prupe.1G110600_v2.0.a1/Prupe.1G223200_v2.0.a1/Prupe.1G447400_v2.0.a1	3	2	1
Molecular function	GO:0001012	RNA polymerase II regulatory region DNA binding	3/276	88/13166	0.280773	0.721964	0.700217	Prupe.1G110600_v2.0.a1/Prupe.1G223200_v2.0.a1/Prupe.1G447400_v2.0.a1	3	2	1
Molecular function	GO:0015291	secondary active transmembrane transporter activity	7/276	254/13166	0.284477	0.721964	0.700217	Prupe.1G491000_v2.0.a1/Prupe.4G171300_v2.0.a1/Prupe.4G283500_v2.0.a1/Prupe.5G073600_v2.0.a1/Prupe.6G006400_v2.0.a1/Prupe.6G195500_v2.0.a1/Prupe.8G087100_v2.0.a1	7	5	2
Molecular function	GO:0005372	water transmembrane transporter activity	1/276	16/13166	0.287639	0.721964	0.700217	Prupe.2G213600_v2.0.a1	1	1	0
Molecular function	GO:0008810	cellulase activity	1/276	16/13166	0.287639	0.721964	0.700217	Prupe.8G005900_v2.0.a1	1	0	1
Molecular function	GO:0015140	malate transmembrane transporter activity	1/276	16/13166	0.287639	0.721964	0.700217	Prupe.4G009500_v2.0.a1	1	1	0
Molecular function	GO:0015250	water channel activity	1/276	16/13166	0.287639	0.721964	0.700217	Prupe.2G213600_v2.0.a1	1	1	0
Molecular function	GO:0043178	alcohol binding	1/276	16/13166	0.287639	0.721964	0.700217	Prupe.1G042500_v2.0.a1	1	0	1
Molecular function	GO:0005506	iron ion binding	7/276	255/13166	0.287769	0.721964	0.700217	Prupe.1G291200_v2.0.a1/Prupe.2G194200_v2.0.a1/Prupe.4G152700_v2.0.a1/Prupe.6G126400_v2.0.a1/Prupe.6G283700_v2.0.a1/Prupe.7G072400_v2.0.a1/Prupe.8G197000_v2.0.a1	7	3	4
Molecular function	GO:0050661	NADP binding	2/276	52/13166	0.297726	0.721964	0.700217	Prupe.1G234000_v2.0.a1/Prupe.5G074800_v2.0.a1	2	0	2
Molecular function	GO:0003951	NAD+ kinase activity	1/276	17/13166	0.30259	0.721964	0.700217	Prupe.4G282200_v2.0.a1	1	0	1
Molecular function	GO:0004565	beta-galactosidase activity	1/276	17/13166	0.30259	0.721964	0.700217	Prupe.3G050200_v2.0.a1	1	0	1
Molecular function	GO:0015556	C4-dicarboxylate transmembrane transporter activity	1/276	17/13166	0.30259	0.721964	0.700217	Prupe.4G009500_v2.0.a1	1	1	0
Molecular function	GO:0004721	phosphoprotein phosphatase activity	4/276	133/13166	0.304635	0.721964	0.700217	Prupe.1G414800_v2.0.a1/Prupe.3G209500_v2.0.a1/Prupe.6G068800_v2.0.a1/Prupe.7G005200_v2.0.a1	4	4	0
Molecular function	GO:0016679	oxidoreductase activity, acting on diphenols and related substances as donors	2/276	55/13166	0.320994	0.721964	0.700217	Prupe.6G155100_v2.0.a1/Prupe.6G267700_v2.0.a1	2	1	1
Molecular function	GO:0046873	metal ion transmembrane transporter activity	5/276	180/13166	0.326167	0.721964	0.700217	Prupe.1G335200_v2.0.a1/Prupe.4G004600_v2.0.a1/Prupe.4G137300_v2.0.a1/Prupe.4G171300_v2.0.a1/Prupe.4G191200_v2.0.a1	5	3	2
Molecular function	GO:0008194	UDP-glycosyltransferase activity	7/276	267/13166	0.327901	0.721964	0.700217	Prupe.2G184800_v2.0.a1/Prupe.3G260200_v2.0.a1/Prupe.6G025100_v2.0.a1/Prupe.6G161300_v2.0.a1/Prupe.6G233100_v2.0.a1/Prupe.6G233200_v2.0.a1/Prupe.7G267900_v2.0.a1	7	5	2
Molecular function	GO:0001653	peptide receptor activity	1/276	19/13166	0.331562	0.721964	0.700217	Prupe.4G163100_v2.0.a1	1	0	1
Molecular function	GO:0015179	L-amino acid transmembrane transporter activity	1/276	19/13166	0.331562	0.721964	0.700217	Prupe.3G298300_v2.0.a1	1	0	1
Molecular function	GO:0015079	potassium ion transmembrane transporter activity	2/276	57/13166	0.336404	0.721964	0.700217	Prupe.4G137300_v2.0.a1/Prupe.4G191200_v2.0.a1	2	1	1
Molecular function	GO:0051539	4 iron, 4 sulfur cluster binding	2/276	57/13166	0.336404	0.721964	0.700217	Prupe.6G025200_v2.0.a1/Prupe.6G060700_v2.0.a1	2	0	2
Molecular function	GO:0016831	carboxy-lyase activity	2/276	58/13166	0.344071	0.721964	0.700217	Prupe.1G084500_v2.0.a1/Prupe.1G311400_v2.0.a1	2	0	2
Molecular function	GO:0001067	regulatory region nucleic acid binding	8/276	316/13166	0.344179	0.721964	0.700217	Prupe.1G110600_v2.0.a1/Prupe.1G111700_v2.0.a1/Prupe.1G223200_v2.0.a1/Prupe.1G441700_v2.0.a1/Prupe.1G447400_v2.0.a1/Prupe.6G022200_v2.0.a1/Prupe.7G013900_v2.0.a1/Prupe.7G191100_v2.0.a1	8	5	3
Molecular function	GO:0044212	transcription regulatory region DNA binding	8/276	316/13166	0.344179	0.721964	0.700217	Prupe.1G110600_v2.0.a1/Prupe.1G111700_v2.0.a1/Prupe.1G223200_v2.0.a1/Prupe.1G441700_v2.0.a1/Prupe.1G447400_v2.0.a1/Prupe.6G022200_v2.0.a1/Prupe.7G013900_v2.0.a1/Prupe.7G191100_v2.0.a1	8	5	3
Molecular function	GO:0000987	proximal promoter sequence-specific DNA binding	1/276	20/13166	0.345594	0.721964	0.700217	Prupe.1G223200_v2.0.a1	1	1	0
Molecular function	GO:0016641	oxidoreductase activity, acting on the CH-NH2 group of donors, oxygen as acceptor	1/276	20/13166	0.345594	0.721964	0.700217	Prupe.2G251400_v2.0.a1	1	1	0
Molecular function	GO:0008134	transcription factor binding	4/276	142/13166	0.347441	0.721964	0.700217	Prupe.1G111700_v2.0.a1/Prupe.1G441700_v2.0.a1/Prupe.1G447400_v2.0.a1/Prupe.1G496100_v2.0.a1	4	3	1
Molecular function	GO:0016829	lyase activity	7/276	273/13166	0.3483	0.721964	0.700217	Prupe.1G084500_v2.0.a1/Prupe.1G093000_v2.0.a1/Prupe.1G239900_v2.0.a1/Prupe.1G311400_v2.0.a1/Prupe.1G462400_v2.0.a1/Prupe.6G060700_v2.0.a1/Prupe.6G235400_v2.0.a1	7	1	6
Molecular function	GO:0016667	oxidoreductase activity, acting on a sulfur group of donors	3/276	100/13166	0.349717	0.721964	0.700217	Prupe.1G140500_v2.0.a1/Prupe.1G359300_v2.0.a1/Prupe.4G084000_v2.0.a1	3	1	2
Molecular function	GO:0016903	oxidoreductase activity, acting on the aldehyde or oxo group of donors	2/276	59/13166	0.351709	0.721964	0.700217	Prupe.1G234000_v2.0.a1/Prupe.2G240800_v2.0.a1	2	0	2
Molecular function	GO:0004812	aminoacyl-tRNA ligase activity	2/276	60/13166	0.359316	0.721964	0.700217	Prupe.8G074400_v2.0.a1/Prupe.8G192100_v2.0.a1	2	2	0
Molecular function	GO:0016875	ligase activity, forming carbon-oxygen bonds	2/276	60/13166	0.359316	0.721964	0.700217	Prupe.8G074400_v2.0.a1/Prupe.8G192100_v2.0.a1	2	2	0
Molecular function	GO:0003756	protein disulfide isomerase activity	1/276	21/13166	0.359334	0.721964	0.700217	Prupe.4G084000_v2.0.a1	1	0	1
Molecular function	GO:0004725	protein tyrosine phosphatase activity	1/276	21/13166	0.359334	0.721964	0.700217	Prupe.3G209500_v2.0.a1	1	1	0
Molecular function	GO:0005249	voltage-gated potassium channel activity	1/276	21/13166	0.359334	0.721964	0.700217	Prupe.4G191200_v2.0.a1	1	1	0
Molecular function	GO:0010329	auxin efflux transmembrane transporter activity	1/276	21/13166	0.359334	0.721964	0.700217	Prupe.3G269400_v2.0.a1	1	1	0
Molecular function	GO:0016864	intramolecular oxidoreductase activity, transposing S-S bonds	1/276	21/13166	0.359334	0.721964	0.700217	Prupe.4G084000_v2.0.a1	1	0	1
Molecular function	GO:0019203	carbohydrate phosphatase activity	1/276	21/13166	0.359334	0.721964	0.700217	Prupe.6G182400_v2.0.a1	1	1	0
Molecular function	GO:0044183	protein binding involved in protein folding	1/276	21/13166	0.359334	0.721964	0.700217	Prupe.4G112900_v2.0.a1	1	0	1
Molecular function	GO:0046910	pectinesterase inhibitor activity	1/276	21/13166	0.359334	0.721964	0.700217	Prupe.5G076900_v2.0.a1	1	1	0
Molecular function	GO:0080161	auxin transmembrane transporter activity	1/276	21/13166	0.359334	0.721964	0.700217	Prupe.3G269400_v2.0.a1	1	1	0
Molecular function	GO:0016747	transferase activity, transferring acyl groups other than amino-acyl groups	8/276	322/13166	0.363195	0.721964	0.700217	Prupe.1G003000_v2.0.a1/Prupe.1G420700_v2.0.a1/Prupe.2G246800_v2.0.a1/Prupe.6G053400_v2.0.a1/Prupe.7G130100_v2.0.a1/Prupe.7G234200_v2.0.a1/Prupe.8G147800_v2.0.a1/Prupe.I005800_v2.0.a1	8	5	3
Molecular function	GO:0015293	symporter activity	3/276	103/13166	0.36692	0.721964	0.700217	Prupe.1G491000_v2.0.a1/Prupe.5G073600_v2.0.a1/Prupe.6G006400_v2.0.a1	3	3	0
Molecular function	GO:0001085	RNA polymerase II transcription factor binding	1/276	22/13166	0.372785	0.721964	0.700217	Prupe.1G447400_v2.0.a1	1	1	0
Molecular function	GO:0015926	glucosidase activity	3/276	105/13166	0.378347	0.721964	0.700217	Prupe.7G103400_v2.0.a1/Prupe.8G159800_v2.0.a1/Prupe.8G165700_v2.0.a1	3	2	1
Molecular function	GO:0004185	serine-type carboxypeptidase activity	1/276	23/13166	0.385956	0.721964	0.700217	Prupe.4G040800_v2.0.a1	1	1	0
Molecular function	GO:0004683	calmodulin-dependent protein kinase activity	1/276	23/13166	0.385956	0.721964	0.700217	Prupe.1G190700_v2.0.a1	1	0	1
Molecular function	GO:0005310	dicarboxylic acid transmembrane transporter activity	1/276	23/13166	0.385956	0.721964	0.700217	Prupe.4G009500_v2.0.a1	1	1	0
Molecular function	GO:0009931	calcium-dependent protein serine/threonine kinase activity	1/276	23/13166	0.385956	0.721964	0.700217	Prupe.1G190700_v2.0.a1	1	0	1
Molecular function	GO:0010857	calcium-dependent protein kinase activity	1/276	23/13166	0.385956	0.721964	0.700217	Prupe.1G190700_v2.0.a1	1	0	1
Molecular function	GO:0015562	efflux transmembrane transporter activity	1/276	23/13166	0.385956	0.721964	0.700217	Prupe.3G269400_v2.0.a1	1	1	0
Molecular function	GO:0015925	galactosidase activity	1/276	23/13166	0.385956	0.721964	0.700217	Prupe.3G050200_v2.0.a1	1	0	1
Molecular function	GO:0016762	xyloglucan:xyloglucosyl transferase activity	1/276	23/13166	0.385956	0.721964	0.700217	Prupe.3G171800_v2.0.a1	1	1	0
Molecular function	GO:0016790	thiolester hydrolase activity	1/276	23/13166	0.385956	0.721964	0.700217	Prupe.2G207200_v2.0.a1	1	0	1
Molecular function	GO:0043424	protein histidine kinase binding	1/276	23/13166	0.385956	0.721964	0.700217	Prupe.6G332500_v2.0.a1	1	1	0
Molecular function	GO:0004866	endopeptidase inhibitor activity	1/276	24/13166	0.398851	0.724768	0.702937	Prupe.1G552600_v2.0.a1	1	1	0
Molecular function	GO:0022843	voltage-gated cation channel activity	1/276	24/13166	0.398851	0.724768	0.702937	Prupe.4G191200_v2.0.a1	1	1	0
Molecular function	GO:0030414	peptidase inhibitor activity	1/276	24/13166	0.398851	0.724768	0.702937	Prupe.1G552600_v2.0.a1	1	1	0
Molecular function	GO:0033612	receptor serine/threonine kinase binding	1/276	24/13166	0.398851	0.724768	0.702937	Prupe.1G263100_v2.0.a1	1	1	0
Molecular function	GO:0052716	hydroquinone:oxygen oxidoreductase activity	1/276	24/13166	0.398851	0.724768	0.702937	Prupe.6G267700_v2.0.a1	1	0	1
Molecular function	GO:0051287	NAD binding	2/276	66/13166	0.404205	0.730326	0.708326	Prupe.1G234000_v2.0.a1/Prupe.2G264600_v2.0.a1	2	1	1
Molecular function	GO:0003887	DNA-directed DNA polymerase activity	1/276	25/13166	0.411476	0.731001	0.708982	Prupe.6G025200_v2.0.a1	1	0	1
Molecular function	GO:0016832	aldehyde-lyase activity	1/276	25/13166	0.411476	0.731001	0.708982	Prupe.1G093000_v2.0.a1	1	0	1
Molecular function	GO:0061135	endopeptidase regulator activity	1/276	25/13166	0.411476	0.731001	0.708982	Prupe.1G552600_v2.0.a1	1	1	0
Molecular function	GO:0061134	peptidase regulator activity	1/276	26/13166	0.423836	0.748598	0.726049	Prupe.1G552600_v2.0.a1	1	1	0
Molecular function	GO:0015103	inorganic anion transmembrane transporter activity	2/276	69/13166	0.426089	0.748598	0.726049	Prupe.1G042500_v2.0.a1/Prupe.5G073600_v2.0.a1	2	1	1
Molecular function	GO:0019900	kinase binding	2/276	70/13166	0.433291	0.750528	0.72792	Prupe.5G054400_v2.0.a1/Prupe.6G332500_v2.0.a1	2	1	1
Molecular function	GO:0016638	oxidoreductase activity, acting on the CH-NH2 group of donors	1/276	27/13166	0.435938	0.750528	0.72792	Prupe.2G251400_v2.0.a1	1	1	0
Molecular function	GO:0071949	FAD binding	1/276	27/13166	0.435938	0.750528	0.72792	Prupe.5G194300_v2.0.a1	1	0	1
Molecular function	GO:0016746	transferase activity, transferring acyl groups	8/276	345/13166	0.436628	0.750528	0.72792	Prupe.1G003000_v2.0.a1/Prupe.1G420700_v2.0.a1/Prupe.2G246800_v2.0.a1/Prupe.6G053400_v2.0.a1/Prupe.7G130100_v2.0.a1/Prupe.7G234200_v2.0.a1/Prupe.8G147800_v2.0.a1/Prupe.I005800_v2.0.a1	8	5	3
Molecular function	GO:0009881	photoreceptor activity	1/276	28/13166	0.447787	0.761478	0.73854	Prupe.2G183700_v2.0.a1	1	0	1
Molecular function	GO:0047134	protein-disulfide reductase activity	1/276	28/13166	0.447787	0.761478	0.73854	Prupe.1G359300_v2.0.a1	1	0	1
Molecular function	GO:0005507	copper ion binding	3/276	118/13166	0.451232	0.763122	0.740135	Prupe.6G155100_v2.0.a1/Prupe.6G267700_v2.0.a1/Prupe.8G267000_v2.0.a1	3	1	2
Molecular function	GO:0004791	thioredoxin-disulfide reductase activity	1/276	29/13166	0.459388	0.763122	0.740135	Prupe.1G359300_v2.0.a1	1	0	1
Molecular function	GO:0005267	potassium channel activity	1/276	29/13166	0.459388	0.763122	0.740135	Prupe.4G191200_v2.0.a1	1	1	0
Molecular function	GO:0070008	serine-type exopeptidase activity	1/276	29/13166	0.459388	0.763122	0.740135	Prupe.4G040800_v2.0.a1	1	1	0
Molecular function	GO:0052689	carboxylic ester hydrolase activity	4/276	166/13166	0.460753	0.763122	0.740135	Prupe.2G025100_v2.0.a1/Prupe.2G149600_v2.0.a1/Prupe.5G015300_v2.0.a1/Prupe.7G142100_v2.0.a1	4	4	0
Molecular function	GO:0009055	electron transfer activity	3/276	121/13166	0.467582	0.767719	0.744593	Prupe.1G140500_v2.0.a1/Prupe.1G394200_v2.0.a1/Prupe.7G246200_v2.0.a1	3	3	0
Molecular function	GO:0050662	coenzyme binding	9/276	402/13166	0.468357	0.767719	0.744593	Prupe.1G093000_v2.0.a1/Prupe.1G234000_v2.0.a1/Prupe.1G502800_v2.0.a1/Prupe.2G196400_v2.0.a1/Prupe.2G251400_v2.0.a1/Prupe.2G264600_v2.0.a1/Prupe.4G099400_v2.0.a1/Prupe.5G074800_v2.0.a1/Prupe.5G194300_v2.0.a1	9	4	5
Molecular function	GO:0030234	enzyme regulator activity	5/276	215/13166	0.471021	0.768126	0.744988	Prupe.1G552600_v2.0.a1/Prupe.4G010300_v2.0.a1/Prupe.5G076900_v2.0.a1/Prupe.5G236900_v2.0.a1/Prupe.6G323700_v2.0.a1	5	4	1
Molecular function	GO:0034061	DNA polymerase activity	1/276	31/13166	0.481866	0.774384	0.751058	Prupe.6G025200_v2.0.a1	1	0	1
Molecular function	GO:1901682	sulfur compound transmembrane transporter activity	1/276	31/13166	0.481866	0.774384	0.751058	Prupe.3G298300_v2.0.a1	1	0	1
Molecular function	GO:0016616	oxidoreductase activity, acting on the CH-OH group of donors, NAD or NADP as acceptor	4/276	172/13166	0.48817	0.774384	0.751058	Prupe.2G264600_v2.0.a1/Prupe.2G288800_v2.0.a1/Prupe.8G018300_v2.0.a1/Prupe.8G018400_v2.0.a1	4	2	2
Molecular function	GO:0004659	prenyltransferase activity	1/276	32/13166	0.492753	0.774384	0.751058	Prupe.7G181400_v2.0.a1	1	0	1
Molecular function	GO:0008081	phosphoric diester hydrolase activity	1/276	32/13166	0.492753	0.774384	0.751058	Prupe.8G162500_v2.0.a1	1	1	0
Molecular function	GO:0030145	manganese ion binding	1/276	32/13166	0.492753	0.774384	0.751058	Prupe.5G159900_v2.0.a1	1	0	1
Molecular function	GO:0051536	iron-sulfur cluster binding	3/276	126/13166	0.494339	0.774384	0.751058	Prupe.1G140500_v2.0.a1/Prupe.6G025200_v2.0.a1/Prupe.6G060700_v2.0.a1	3	1	2
Molecular function	GO:0051540	metal cluster binding	3/276	126/13166	0.494339	0.774384	0.751058	Prupe.1G140500_v2.0.a1/Prupe.6G025200_v2.0.a1/Prupe.6G060700_v2.0.a1	3	1	2
Molecular function	GO:0008171	O-methyltransferase activity	1/276	33/13166	0.503413	0.777113	0.753704	Prupe.4G054200_v2.0.a1	1	1	0
Molecular function	GO:0032182	ubiquitin-like protein binding	1/276	33/13166	0.503413	0.777113	0.753704	Prupe.5G049100_v2.0.a1	1	0	1
Molecular function	GO:0043130	ubiquitin binding	1/276	33/13166	0.503413	0.777113	0.753704	Prupe.5G049100_v2.0.a1	1	0	1
Molecular function	GO:0008238	exopeptidase activity	2/276	81/13166	0.509092	0.780842	0.757321	Prupe.4G040800_v2.0.a1/Prupe.8G147800_v2.0.a1	2	1	1
Molecular function	GO:0019205	nucleobase-containing compound kinase activity	1/276	34/13166	0.513849	0.780842	0.757321	Prupe.6G029400_v2.0.a1	1	1	0
Molecular function	GO:0001134	transcription regulator recruiting activity	2/276	82/13166	0.515651	0.780842	0.757321	Prupe.1G111700_v2.0.a1/Prupe.1G441700_v2.0.a1	2	2	0
Molecular function	GO:0001135	RNA polymerase II transcription regulator recruiting activity	2/276	82/13166	0.515651	0.780842	0.757321	Prupe.1G111700_v2.0.a1/Prupe.1G441700_v2.0.a1	2	2	0
Molecular function	GO:0015077	monovalent inorganic cation transmembrane transporter activity	4/276	179/13166	0.51942	0.782823	0.759243	Prupe.4G137300_v2.0.a1/Prupe.4G171300_v2.0.a1/Prupe.4G191200_v2.0.a1/Prupe.4G283500_v2.0.a1	4	2	2
Molecular function	GO:0016668	oxidoreductase activity, acting on a sulfur group of donors, NAD(P) as acceptor	1/276	35/13166	0.524066	0.7861	0.76242	Prupe.1G359300_v2.0.a1	1	0	1
Molecular function	GO:0051082	unfolded protein binding	2/276	84/13166	0.528594	0.787195	0.763483	Prupe.2G301300_v2.0.a1/Prupe.4G112900_v2.0.a1	2	0	2
Molecular function	GO:0016209	antioxidant activity	3/276	133/13166	0.530642	0.787195	0.763483	Prupe.1G359300_v2.0.a1/Prupe.6G192000_v2.0.a1/Prupe.6G223400_v2.0.a1	3	2	1
Molecular function	GO:0008378	galactosyltransferase activity	1/276	36/13166	0.53407	0.787195	0.763483	Prupe.3G008900_v2.0.a1	1	0	1
Molecular function	GO:0030246	carbohydrate binding	7/276	328/13166	0.534699	0.787195	0.763483	Prupe.1G502800_v2.0.a1/Prupe.2G251400_v2.0.a1/Prupe.3G050200_v2.0.a1/Prupe.4G092700_v2.0.a1/Prupe.4G107600_v2.0.a1/Prupe.4G166000_v2.0.a1/Prupe.6G260100_v2.0.a1	7	5	2
Molecular function	GO:0016627	oxidoreductase activity, acting on the CH-CH group of donors	2/276	86/13166	0.541301	0.793243	0.769349	Prupe.5G194300_v2.0.a1/Prupe.7G133700_v2.0.a1	2	0	2
Molecular function	GO:0008324	cation transmembrane transporter activity	7/276	332/13166	0.547617	0.796827	0.772825	Prupe.1G335200_v2.0.a1/Prupe.4G004600_v2.0.a1/Prupe.4G137300_v2.0.a1/Prupe.4G171300_v2.0.a1/Prupe.4G191200_v2.0.a1/Prupe.4G283500_v2.0.a1/Prupe.6G012100_v2.0.a1	7	5	2
Molecular function	GO:0015299	solute:proton antiporter activity	1/276	38/13166	0.553453	0.796827	0.772825	Prupe.4G283500_v2.0.a1	1	1	0
Molecular function	GO:0102483	scopolin beta-glucosidase activity	1/276	38/13166	0.553453	0.796827	0.772825	Prupe.8G165700_v2.0.a1	1	0	1
Molecular function	GO:0004601	peroxidase activity	2/276	88/13166	0.55377	0.796827	0.772825	Prupe.6G192000_v2.0.a1/Prupe.6G223400_v2.0.a1	2	2	0
Molecular function	GO:0004857	enzyme inhibitor activity	2/276	89/13166	0.559914	0.802039	0.77788	Prupe.1G552600_v2.0.a1/Prupe.5G076900_v2.0.a1	2	2	0
Molecular function	GO:0016684	oxidoreductase activity, acting on peroxide as acceptor	2/276	91/13166	0.572022	0.815708	0.791137	Prupe.6G192000_v2.0.a1/Prupe.6G223400_v2.0.a1	2	2	0
Molecular function	GO:0051119	sugar transmembrane transporter activity	1/276	41/13166	0.581032	0.824857	0.80001	Prupe.5G125100_v2.0.a1	1	1	0
Molecular function	GO:0022890	inorganic cation transmembrane transporter activity	6/276	299/13166	0.600618	0.848873	0.823303	Prupe.1G335200_v2.0.a1/Prupe.4G004600_v2.0.a1/Prupe.4G137300_v2.0.a1/Prupe.4G171300_v2.0.a1/Prupe.4G191200_v2.0.a1/Prupe.4G283500_v2.0.a1	6	4	2
Molecular function	GO:0005244	voltage-gated ion channel activity	1/276	45/13166	0.61518	0.861466	0.835517	Prupe.4G191200_v2.0.a1	1	1	0
Molecular function	GO:0022832	voltage-gated channel activity	1/276	45/13166	0.61518	0.861466	0.835517	Prupe.4G191200_v2.0.a1	1	1	0
Molecular function	GO:0008234	cysteine-type peptidase activity	2/276	99/13166	0.618018	0.861466	0.835517	Prupe.1G431000_v2.0.a1/Prupe.8G059400_v2.0.a1	2	2	0
Molecular function	GO:0031625	ubiquitin protein ligase binding	2/276	101/13166	0.628908	0.861466	0.835517	Prupe.3G302200_v2.0.a1/Prupe.4G047400_v2.0.a1	2	1	1
Molecular function	GO:0044389	ubiquitin-like protein ligase binding	2/276	101/13166	0.628908	0.861466	0.835517	Prupe.3G302200_v2.0.a1/Prupe.4G047400_v2.0.a1	2	1	1
Molecular function	GO:0038023	signaling receptor activity	5/276	257/13166	0.629235	0.861466	0.835517	Prupe.1G034300_v2.0.a1/Prupe.1G139900_v2.0.a1/Prupe.2G183700_v2.0.a1/Prupe.2G279600_v2.0.a1/Prupe.4G163100_v2.0.a1	5	3	2
Molecular function	GO:0005102	signaling receptor binding	1/276	47/13166	0.6312	0.861466	0.835517	Prupe.1G263100_v2.0.a1	1	1	0
Molecular function	GO:0051537	2 iron, 2 sulfur cluster binding	1/276	47/13166	0.6312	0.861466	0.835517	Prupe.1G140500_v2.0.a1	1	1	0
Molecular function	GO:0061630	ubiquitin protein ligase activity	4/276	208/13166	0.638039	0.863389	0.837381	Prupe.1G301000_v2.0.a1/Prupe.2G174100_v2.0.a1/Prupe.3G194800_v2.0.a1/Prupe.4G047400_v2.0.a1	4	4	0
Molecular function	GO:0061659	ubiquitin-like protein ligase activity	4/276	208/13166	0.638039	0.863389	0.837381	Prupe.1G301000_v2.0.a1/Prupe.2G174100_v2.0.a1/Prupe.3G194800_v2.0.a1/Prupe.4G047400_v2.0.a1	4	4	0
Molecular function	GO:0016874	ligase activity	4/276	209/13166	0.641775	0.864376	0.838339	Prupe.1G542100_v2.0.a1/Prupe.4G047400_v2.0.a1/Prupe.8G074400_v2.0.a1/Prupe.8G192100_v2.0.a1	4	3	1
Molecular function	GO:0016779	nucleotidyltransferase activity	3/276	159/13166	0.651578	0.864376	0.838339	Prupe.1G023000_v2.0.a1/Prupe.6G025200_v2.0.a1/Prupe.8G093900_v2.0.a1	3	1	2
Molecular function	GO:0004712	protein serine/threonine/tyrosine kinase activity	1/276	50/13166	0.653992	0.864376	0.838339	Prupe.5G236900_v2.0.a1	1	1	0
Molecular function	GO:0005096	GTPase activator activity	1/276	50/13166	0.653992	0.864376	0.838339	Prupe.4G010300_v2.0.a1	1	0	1
Molecular function	GO:0030695	GTPase regulator activity	1/276	50/13166	0.653992	0.864376	0.838339	Prupe.4G010300_v2.0.a1	1	0	1
Molecular function	GO:0140101	catalytic activity, acting on a tRNA	2/276	106/13166	0.655078	0.864376	0.838339	Prupe.8G074400_v2.0.a1/Prupe.8G192100_v2.0.a1	2	2	0
Molecular function	GO:0022804	active transmembrane transporter activity	8/276	422/13166	0.663822	0.870683	0.844456	Prupe.1G491000_v2.0.a1/Prupe.3G269400_v2.0.a1/Prupe.4G171300_v2.0.a1/Prupe.4G283500_v2.0.a1/Prupe.5G073600_v2.0.a1/Prupe.6G006400_v2.0.a1/Prupe.6G195500_v2.0.a1/Prupe.8G087100_v2.0.a1	8	6	2
Molecular function	GO:0008408	3'-5' exonuclease activity	1/276	52/13166	0.668402	0.870683	0.844456	Prupe.6G025200_v2.0.a1	1	0	1
Molecular function	GO:0008080	N-acetyltransferase activity	1/276	53/13166	0.67538	0.870683	0.844456	Prupe.6G053400_v2.0.a1	1	1	0
Molecular function	GO:0016628	oxidoreductase activity, acting on the CH-CH group of donors, NAD or NADP as acceptor	1/276	53/13166	0.67538	0.870683	0.844456	Prupe.5G194300_v2.0.a1	1	0	1
Molecular function	GO:0015144	carbohydrate transmembrane transporter activity	1/276	54/13166	0.682213	0.870683	0.844456	Prupe.5G125100_v2.0.a1	1	1	0
Molecular function	GO:0016811	hydrolase activity, acting on carbon-nitrogen (but not peptide) bonds, in linear amides	1/276	54/13166	0.682213	0.870683	0.844456	Prupe.1G356500_v2.0.a1	1	0	1
Molecular function	GO:0016860	intramolecular oxidoreductase activity	1/276	54/13166	0.682213	0.870683	0.844456	Prupe.4G084000_v2.0.a1	1	0	1
Molecular function	GO:0098772	molecular function regulator	5/276	274/13166	0.68454	0.870683	0.844456	Prupe.1G552600_v2.0.a1/Prupe.4G010300_v2.0.a1/Prupe.5G076900_v2.0.a1/Prupe.5G236900_v2.0.a1/Prupe.6G323700_v2.0.a1	5	4	1
Molecular function	GO:0035091	phosphatidylinositol binding	1/276	55/13166	0.688902	0.870683	0.844456	Prupe.1G377700_v2.0.a1	1	1	0
Molecular function	GO:0016810	hydrolase activity, acting on carbon-nitrogen (but not peptide) bonds	2/276	114/13166	0.693864	0.870683	0.844456	Prupe.1G356500_v2.0.a1/Prupe.8G114200_v2.0.a1	2	0	2
Molecular function	GO:0003743	translation initiation factor activity	1/276	56/13166	0.695451	0.870683	0.844456	Prupe.4G213900_v2.0.a1	1	0	1
Molecular function	GO:0004190	aspartic-type endopeptidase activity	1/276	56/13166	0.695451	0.870683	0.844456	Prupe.1G511100_v2.0.a1	1	1	0
Molecular function	GO:0070001	aspartic-type peptidase activity	1/276	56/13166	0.695451	0.870683	0.844456	Prupe.1G511100_v2.0.a1	1	1	0
Molecular function	GO:0004364	glutathione transferase activity	1/276	58/13166	0.70814	0.872823	0.846532	Prupe.6G040700_v2.0.a1	1	0	1
Molecular function	GO:0016879	ligase activity, forming carbon-nitrogen bonds	1/276	58/13166	0.70814	0.872823	0.846532	Prupe.1G542100_v2.0.a1	1	0	1
Molecular function	GO:0019901	protein kinase binding	1/276	58/13166	0.70814	0.872823	0.846532	Prupe.6G332500_v2.0.a1	1	1	0
Molecular function	GO:0060589	nucleoside-triphosphatase regulator activity	1/276	58/13166	0.70814	0.872823	0.846532	Prupe.4G010300_v2.0.a1	1	0	1
Molecular function	GO:0015238	drug transmembrane transporter activity	2/276	119/13166	0.716236	0.879393	0.852904	Prupe.6G195500_v2.0.a1/Prupe.8G087100_v2.0.a1	2	1	1
Molecular function	GO:0016410	N-acyltransferase activity	1/276	60/13166	0.720302	0.880984	0.854447	Prupe.6G053400_v2.0.a1	1	1	0
Molecular function	GO:0043531	ADP binding	5/276	288/13166	0.725734	0.884228	0.857593	Prupe.1G162200_v2.0.a1/Prupe.2G046000_v2.0.a1/Prupe.2G055200_v2.0.a1/Prupe.5G074700_v2.0.a1/Prupe.7G037500_v2.0.a1	5	0	5
Molecular function	GO:0019842	vitamin binding	2/276	125/13166	0.741257	0.899694	0.872593	Prupe.1G502800_v2.0.a1/Prupe.2G251400_v2.0.a1	2	1	1
Molecular function	GO:0003682	chromatin binding	2/276	126/13166	0.74524	0.901088	0.873945	Prupe.1G447400_v2.0.a1/Prupe.1G496100_v2.0.a1	2	1	1
Molecular function	GO:0015085	calcium ion transmembrane transporter activity	1/276	65/13166	0.748542	0.901653	0.874493	Prupe.4G171300_v2.0.a1	1	0	1
Molecular function	GO:0003727	single-stranded RNA binding	1/276	66/13166	0.75384	0.904607	0.877358	Prupe.1G117800_v2.0.a1	1	0	1
Molecular function	GO:0008236	serine-type peptidase activity	2/276	130/13166	0.760649	0.905942	0.878653	Prupe.2G151900_v2.0.a1/Prupe.4G040800_v2.0.a1	2	2	0
Molecular function	GO:0017171	serine hydrolase activity	2/276	130/13166	0.760649	0.905942	0.878653	Prupe.2G151900_v2.0.a1/Prupe.4G040800_v2.0.a1	2	2	0
Molecular function	GO:0008094	DNA-dependent ATPase activity	1/276	69/13166	0.769074	0.910492	0.883066	Prupe.5G066100_v2.0.a1	1	0	1
Molecular function	GO:0004175	endopeptidase activity	4/276	249/13166	0.770196	0.910492	0.883066	Prupe.1G431000_v2.0.a1/Prupe.1G511100_v2.0.a1/Prupe.2G151900_v2.0.a1/Prupe.8G059400_v2.0.a1	4	4	0
Molecular function	GO:0005261	cation channel activity	1/276	70/13166	0.77394	0.91153	0.884072	Prupe.4G191200_v2.0.a1	1	1	0
Molecular function	GO:0004527	exonuclease activity	1/276	72/13166	0.783369	0.918555	0.890886	Prupe.6G025200_v2.0.a1	1	0	1
Molecular function	GO:0016765	transferase activity, transferring alkyl or aryl (other than methyl) groups	2/276	137/13166	0.785682	0.918555	0.890886	Prupe.6G040700_v2.0.a1/Prupe.7G181400_v2.0.a1	2	0	2
Molecular function	GO:0019899	enzyme binding	5/276	313/13166	0.789421	0.919546	0.891847	Prupe.3G302200_v2.0.a1/Prupe.4G047400_v2.0.a1/Prupe.5G054400_v2.0.a1/Prupe.6G332500_v2.0.a1/Prupe.8G267000_v2.0.a1	5	2	3
Molecular function	GO:0022839	ion gated channel activity	1/276	75/13166	0.796782	0.924732	0.896877	Prupe.4G191200_v2.0.a1	1	1	0
Molecular function	GO:0042393	histone binding	1/276	78/13166	0.809367	0.932664	0.904569	Prupe.1G496100_v2.0.a1	1	0	1
Molecular function	GO:0003774	motor activity	1/276	79/13166	0.813387	0.932664	0.904569	Prupe.8G228100_v2.0.a1	1	0	1
Molecular function	GO:0003779	actin binding	1/276	81/13166	0.821176	0.932664	0.904569	Prupe.8G228100_v2.0.a1	1	0	1
Molecular function	GO:0022836	gated channel activity	1/276	81/13166	0.821176	0.932664	0.904569	Prupe.4G191200_v2.0.a1	1	1	0
Molecular function	GO:0008289	lipid binding	3/276	211/13166	0.822877	0.932664	0.904569	Prupe.1G377700_v2.0.a1/Prupe.7G253100_v2.0.a1/Prupe.8G249800_v2.0.a1	3	2	1
Molecular function	GO:0008757	S-adenosylmethionine-dependent methyltransferase activity	2/276	149/13166	0.823278	0.932664	0.904569	Prupe.2G156500_v2.0.a1/Prupe.4G054200_v2.0.a1	2	2	0
Molecular function	GO:0008422	beta-glucosidase activity	1/276	83/13166	0.82864	0.932664	0.904569	Prupe.8G165700_v2.0.a1	1	0	1
Molecular function	GO:0140097	catalytic activity, acting on DNA	2/276	151/13166	0.828937	0.932664	0.904569	Prupe.1G462400_v2.0.a1/Prupe.6G025200_v2.0.a1	2	0	2
Molecular function	GO:0016298	lipase activity	1/276	86/13166	0.839259	0.932664	0.904569	Prupe.7G142100_v2.0.a1	1	1	0
Molecular function	GO:0004888	transmembrane signaling receptor activity	3/276	218/13166	0.839369	0.932664	0.904569	Prupe.1G139900_v2.0.a1/Prupe.2G279600_v2.0.a1/Prupe.4G163100_v2.0.a1	3	2	1
Molecular function	GO:0004252	serine-type endopeptidase activity	1/276	87/13166	0.842651	0.932664	0.904569	Prupe.2G151900_v2.0.a1	1	1	0
Molecular function	GO:0004842	ubiquitin-protein transferase activity	6/276	397/13166	0.843449	0.932664	0.904569	Prupe.1G301000_v2.0.a1/Prupe.1G392300_v2.0.a1/Prupe.2G174100_v2.0.a1/Prupe.3G088500_v2.0.a1/Prupe.3G194800_v2.0.a1/Prupe.4G047400_v2.0.a1	6	6	0
Molecular function	GO:0016651	oxidoreductase activity, acting on NAD(P)H	1/276	89/13166	0.849222	0.932664	0.904569	Prupe.1G359300_v2.0.a1	1	0	1
Molecular function	GO:0019787	ubiquitin-like protein transferase activity	6/276	406/13166	0.858073	0.932664	0.904569	Prupe.1G301000_v2.0.a1/Prupe.1G392300_v2.0.a1/Prupe.2G174100_v2.0.a1/Prupe.3G088500_v2.0.a1/Prupe.3G194800_v2.0.a1/Prupe.4G047400_v2.0.a1	6	6	0
Molecular function	GO:0001883	purine nucleoside binding	3/276	229/13166	0.862611	0.932664	0.904569	Prupe.1G572400_v2.0.a1/Prupe.6G029400_v2.0.a1/Prupe.6G229500_v2.0.a1	3	2	1
Molecular function	GO:0005525	GTP binding	3/276	229/13166	0.862611	0.932664	0.904569	Prupe.1G572400_v2.0.a1/Prupe.6G029400_v2.0.a1/Prupe.6G229500_v2.0.a1	3	2	1
Molecular function	GO:0032550	purine ribonucleoside binding	3/276	229/13166	0.862611	0.932664	0.904569	Prupe.1G572400_v2.0.a1/Prupe.6G029400_v2.0.a1/Prupe.6G229500_v2.0.a1	3	2	1
Molecular function	GO:0008168	methyltransferase activity	4/276	295/13166	0.870106	0.932664	0.904569	Prupe.2G156500_v2.0.a1/Prupe.4G054200_v2.0.a1/Prupe.6G075600_v2.0.a1/Prupe.8G033600_v2.0.a1	4	2	2
Molecular function	GO:0032549	ribonucleoside binding	3/276	234/13166	0.872166	0.932664	0.904569	Prupe.1G572400_v2.0.a1/Prupe.6G029400_v2.0.a1/Prupe.6G229500_v2.0.a1	3	2	1
Molecular function	GO:0001871	pattern binding	1/276	97/13166	0.872883	0.932664	0.904569	Prupe.4G092700_v2.0.a1	1	1	0
Molecular function	GO:0005543	phospholipid binding	1/276	97/13166	0.872883	0.932664	0.904569	Prupe.1G377700_v2.0.a1	1	1	0
Molecular function	GO:0030247	polysaccharide binding	1/276	97/13166	0.872883	0.932664	0.904569	Prupe.4G092700_v2.0.a1	1	1	0
Molecular function	GO:0019199	transmembrane receptor protein kinase activity	2/276	169/13166	0.872969	0.932664	0.904569	Prupe.1G139900_v2.0.a1/Prupe.2G279600_v2.0.a1	2	2	0
Molecular function	GO:0001882	nucleoside binding	3/276	235/13166	0.874006	0.932664	0.904569	Prupe.1G572400_v2.0.a1/Prupe.6G029400_v2.0.a1/Prupe.6G229500_v2.0.a1	3	2	1
Molecular function	GO:0008135	translation factor activity, RNA binding	1/276	99/13166	0.878195	0.934	0.905866	Prupe.4G213900_v2.0.a1	1	0	1
Molecular function	GO:0070011	peptidase activity, acting on L-amino acid peptides	6/276	422/13166	0.881301	0.934179	0.906039	Prupe.1G431000_v2.0.a1/Prupe.1G511100_v2.0.a1/Prupe.2G151900_v2.0.a1/Prupe.4G040800_v2.0.a1/Prupe.8G059400_v2.0.a1/Prupe.8G147800_v2.0.a1	6	5	1
Molecular function	GO:0016741	transferase activity, transferring one-carbon groups	4/276	308/13166	0.89053	0.940825	0.912485	Prupe.2G156500_v2.0.a1/Prupe.4G054200_v2.0.a1/Prupe.6G075600_v2.0.a1/Prupe.8G033600_v2.0.a1	4	2	2
Molecular function	GO:0016407	acetyltransferase activity	1/276	109/13166	0.901618	0.949385	0.920787	Prupe.6G053400_v2.0.a1	1	1	0
Molecular function	GO:0008233	peptidase activity	6/276	447/13166	0.911171	0.956279	0.927474	Prupe.1G431000_v2.0.a1/Prupe.1G511100_v2.0.a1/Prupe.2G151900_v2.0.a1/Prupe.4G040800_v2.0.a1/Prupe.8G059400_v2.0.a1/Prupe.8G147800_v2.0.a1	6	5	1
Molecular function	GO:0016835	carbon-oxygen lyase activity	1/276	121/13166	0.923875	0.966422	0.937311	Prupe.1G239900_v2.0.a1	1	0	1
Molecular function	GO:0008374	O-acyltransferase activity	1/276	125/13166	0.930117	0.969633	0.940426	Prupe.1G420700_v2.0.a1	1	0	1
Molecular function	GO:0015078	proton transmembrane transporter activity	1/276	127/13166	0.933043	0.969633	0.940426	Prupe.4G283500_v2.0.a1	1	1	0
Molecular function	GO:0042626	ATPase activity, coupled to transmembrane movement of substances	1/276	152/13166	0.9608	0.991297	0.961437	Prupe.3G269400_v2.0.a1	1	1	0
Molecular function	GO:0016853	isomerase activity	2/276	237/13166	0.96113	0.991297	0.961437	Prupe.4G084000_v2.0.a1/Prupe.6G010300_v2.0.a1	2	1	1
Molecular function	GO:0004675	transmembrane receptor protein serine/threonine kinase activity	1/276	155/13166	0.963241	0.991297	0.961437	Prupe.1G139900_v2.0.a1	1	1	0
Molecular function	GO:0043492	ATPase activity, coupled to movement of substances	1/276	162/13166	0.968365	0.991485	0.961619	Prupe.3G269400_v2.0.a1	1	1	0
Molecular function	GO:0015399	primary active transmembrane transporter activity	1/276	169/13166	0.972777	0.991485	0.961619	Prupe.3G269400_v2.0.a1	1	1	0
Molecular function	GO:0015405	P-P-bond-hydrolysis-driven transmembrane transporter activity	1/276	169/13166	0.972777	0.991485	0.961619	Prupe.3G269400_v2.0.a1	1	1	0
Molecular function	GO:0016887	ATPase activity	4/276	463/13166	0.988879	0.999813	0.969696	Prupe.3G269400_v2.0.a1/Prupe.5G066100_v2.0.a1/Prupe.8G213800_v2.0.a1/Prupe.8G214400_v2.0.a1	4	2	2
Molecular function	GO:0008092	cytoskeletal protein binding	1/276	234/13166	0.993278	0.999813	0.969696	Prupe.8G228100_v2.0.a1	1	0	1
Molecular function	GO:0042623	ATPase activity, coupled	2/276	356/13166	0.995779	0.999813	0.969696	Prupe.3G269400_v2.0.a1/Prupe.5G066100_v2.0.a1	2	1	1
Molecular function	GO:0140098	catalytic activity, acting on RNA	2/276	399/13166	0.998166	0.999813	0.969696	Prupe.8G074400_v2.0.a1/Prupe.8G192100_v2.0.a1	2	2	0
Molecular function	GO:0003735	structural constituent of ribosome	1/276	304/13166	0.998521	0.999813	0.969696	Prupe.7G040900_v2.0.a1	1	0	1
Molecular function	GO:0005198	structural molecule activity	1/276	399/13166	0.999813	0.999813	0.969696	Prupe.7G040900_v2.0.a1	1	0	1
Biological process	GO:0000160	phosphorelay signal transduction system	14/282	166/12741	1.90607e-05	0.0158866	0.0153305	Prupe.1G034300_v2.0.a1/Prupe.1G261500_v2.0.a1/Prupe.1G305900_v2.0.a1/Prupe.1G390800_v2.0.a1/Prupe.1G412400_v2.0.a1/Prupe.1G480700_v2.0.a1/Prupe.2G198500_v2.0.a1/Prupe.3G251800_v2.0.a1/Prupe.4G051200_v2.0.a1/Prupe.5G062000_v2.0.a1/Prupe.5G236900_v2.0.a1/Prupe.6G064700_v2.0.a1/Prupe.6G332500_v2.0.a1/Prupe.7G244300_v2.0.a1	14	11	3
Biological process	GO:0009723	response to ethylene	16/282	220/12741	3.11197e-05	0.0158866	0.0153305	Prupe.1G034300_v2.0.a1/Prupe.1G111700_v2.0.a1/Prupe.1G305900_v2.0.a1/Prupe.1G390800_v2.0.a1/Prupe.1G412400_v2.0.a1/Prupe.1G441700_v2.0.a1/Prupe.1G480700_v2.0.a1/Prupe.3G251800_v2.0.a1/Prupe.4G051200_v2.0.a1/Prupe.5G062000_v2.0.a1/Prupe.5G236900_v2.0.a1/Prupe.5G241000_v2.0.a1/Prupe.6G053400_v2.0.a1/Prupe.6G064700_v2.0.a1/Prupe.7G169500_v2.0.a1/Prupe.7G244300_v2.0.a1	16	15	1
Biological process	GO:0015979	photosynthesis	13/282	187/12741	0.000268593	0.0589659	0.056902	Prupe.1G021800_v2.0.a1/Prupe.1G084500_v2.0.a1/Prupe.1G305500_v2.0.a1/Prupe.1G311400_v2.0.a1/Prupe.3G087200_v2.0.a1/Prupe.3G098200_v2.0.a1/Prupe.3G174700_v2.0.a1/Prupe.5G159900_v2.0.a1/Prupe.5G194300_v2.0.a1/Prupe.5G195100_v2.0.a1/Prupe.6G276200_v2.0.a1/Prupe.8G142700_v2.0.a1/Prupe.8G267000_v2.0.a1	13	0	13
Biological process	GO:0009873	ethylene-activated signaling pathway	11/282	142/12741	0.000314967	0.0589659	0.056902	Prupe.1G034300_v2.0.a1/Prupe.1G305900_v2.0.a1/Prupe.1G390800_v2.0.a1/Prupe.1G412400_v2.0.a1/Prupe.1G480700_v2.0.a1/Prupe.3G251800_v2.0.a1/Prupe.4G051200_v2.0.a1/Prupe.5G062000_v2.0.a1/Prupe.5G236900_v2.0.a1/Prupe.6G064700_v2.0.a1/Prupe.7G244300_v2.0.a1	11	10	1
Biological process	GO:0010105	negative regulation of ethylene-activated signaling pathway	4/282	16/12741	0.000346519	0.0589659	0.056902	Prupe.1G034300_v2.0.a1/Prupe.1G412400_v2.0.a1/Prupe.1G480700_v2.0.a1/Prupe.7G244300_v2.0.a1	4	4	0
Biological process	GO:0070298	negative regulation of phosphorelay signal transduction system	4/282	16/12741	0.000346519	0.0589659	0.056902	Prupe.1G034300_v2.0.a1/Prupe.1G412400_v2.0.a1/Prupe.1G480700_v2.0.a1/Prupe.7G244300_v2.0.a1	4	4	0
Biological process	GO:0010104	regulation of ethylene-activated signaling pathway	4/282	18/12741	0.000562613	0.0607519	0.0586255	Prupe.1G034300_v2.0.a1/Prupe.1G412400_v2.0.a1/Prupe.1G480700_v2.0.a1/Prupe.7G244300_v2.0.a1	4	4	0
Biological process	GO:0070297	regulation of phosphorelay signal transduction system	4/282	18/12741	0.000562613	0.0607519	0.0586255	Prupe.1G034300_v2.0.a1/Prupe.1G412400_v2.0.a1/Prupe.1G480700_v2.0.a1/Prupe.7G244300_v2.0.a1	4	4	0
Biological process	GO:1902532	negative regulation of intracellular signal transduction	4/282	18/12741	0.000562613	0.0607519	0.0586255	Prupe.1G034300_v2.0.a1/Prupe.1G412400_v2.0.a1/Prupe.1G480700_v2.0.a1/Prupe.7G244300_v2.0.a1	4	4	0
Biological process	GO:0071369	cellular response to ethylene stimulus	11/282	153/12741	0.000595023	0.0607519	0.0586255	Prupe.1G034300_v2.0.a1/Prupe.1G305900_v2.0.a1/Prupe.1G390800_v2.0.a1/Prupe.1G412400_v2.0.a1/Prupe.1G480700_v2.0.a1/Prupe.3G251800_v2.0.a1/Prupe.4G051200_v2.0.a1/Prupe.5G062000_v2.0.a1/Prupe.5G236900_v2.0.a1/Prupe.6G064700_v2.0.a1/Prupe.7G244300_v2.0.a1	11	10	1
Biological process	GO:0018298	protein-chromophore linkage	6/282	51/12741	0.000869779	0.0807313	0.0779056	Prupe.1G462400_v2.0.a1/Prupe.2G183700_v2.0.a1/Prupe.3G174700_v2.0.a1/Prupe.5G195100_v2.0.a1/Prupe.6G276200_v2.0.a1/Prupe.8G142700_v2.0.a1	6	0	6
Biological process	GO:0035556	intracellular signal transduction	20/282	438/12741	0.00179276	0.152534	0.147195	Prupe.1G034300_v2.0.a1/Prupe.1G042500_v2.0.a1/Prupe.1G190700_v2.0.a1/Prupe.1G261500_v2.0.a1/Prupe.1G305900_v2.0.a1/Prupe.1G390800_v2.0.a1/Prupe.1G412400_v2.0.a1/Prupe.1G480700_v2.0.a1/Prupe.2G198500_v2.0.a1/Prupe.2G280200_v2.0.a1/Prupe.3G251800_v2.0.a1/Prupe.4G051200_v2.0.a1/Prupe.4G282200_v2.0.a1/Prupe.5G054400_v2.0.a1/Prupe.5G062000_v2.0.a1/Prupe.5G236900_v2.0.a1/Prupe.6G064700_v2.0.a1/Prupe.6G…	20	12	8
Biological process	GO:0009835	fruit ripening	4/282	26/12741	0.00239159	0.187831	0.181257	Prupe.1G277500_v2.0.a1/Prupe.2G251400_v2.0.a1/Prupe.4G261900_v2.0.a1/Prupe.4G262200_v2.0.a1	4	2	2
Biological process	GO:0042391	regulation of membrane potential	6/282	63/12741	0.00263129	0.191896	0.185179	Prupe.2G222600_v2.0.a1/Prupe.2G222900_v2.0.a1/Prupe.2G223700_v2.0.a1/Prupe.2G223900_v2.0.a1/Prupe.4G092600_v2.0.a1/Prupe.4G191200_v2.0.a1	6	6	0
Biological process	GO:1903959	regulation of anion transmembrane transport	3/282	14/12741	0.00325839	0.211794	0.204381	Prupe.1G094400_v2.0.a1/Prupe.2G279600_v2.0.a1/Prupe.4G047400_v2.0.a1	3	3	0
Biological process	GO:0019684	photosynthesis, light reaction	7/282	88/12741	0.00332862	0.211794	0.204381	Prupe.1G305500_v2.0.a1/Prupe.3G087200_v2.0.a1/Prupe.3G098200_v2.0.a1/Prupe.3G174700_v2.0.a1/Prupe.5G195100_v2.0.a1/Prupe.6G276200_v2.0.a1/Prupe.8G142700_v2.0.a1	7	0	7
Biological process	GO:0006820	anion transport	12/282	219/12741	0.00352645	0.211794	0.204381	Prupe.1G094400_v2.0.a1/Prupe.1G301900_v2.0.a1/Prupe.1G306700_v2.0.a1/Prupe.1G356100_v2.0.a1/Prupe.1G491000_v2.0.a1/Prupe.1G494000_v2.0.a1/Prupe.2G279600_v2.0.a1/Prupe.3G264100_v2.0.a1/Prupe.3G298300_v2.0.a1/Prupe.4G009500_v2.0.a1/Prupe.4G047400_v2.0.a1/Prupe.5G073600_v2.0.a1	12	8	4
Biological process	GO:0009765	photosynthesis, light harvesting	4/282	30/12741	0.00409062	0.232029	0.223908	Prupe.3G174700_v2.0.a1/Prupe.5G195100_v2.0.a1/Prupe.6G276200_v2.0.a1/Prupe.8G142700_v2.0.a1	4	0	4
Biological process	GO:0044070	regulation of anion transport	3/282	16/12741	0.00485156	0.260708	0.251582	Prupe.1G094400_v2.0.a1/Prupe.2G279600_v2.0.a1/Prupe.4G047400_v2.0.a1	3	3	0
Biological process	GO:0048511	rhythmic process	9/282	147/12741	0.00541216	0.276291	0.26662	Prupe.1G261500_v2.0.a1/Prupe.1G305500_v2.0.a1/Prupe.1G435100_v2.0.a1/Prupe.1G447400_v2.0.a1/Prupe.2G043600_v2.0.a1/Prupe.2G198500_v2.0.a1/Prupe.3G172700_v2.0.a1/Prupe.5G241000_v2.0.a1/Prupe.8G062200_v2.0.a1	9	4	5
Biological process	GO:0006636	unsaturated fatty acid biosynthetic process	3/282	18/12741	0.00684239	0.291087	0.280898	Prupe.3G087200_v2.0.a1/Prupe.6G056100_v2.0.a1/Prupe.7G076500_v2.0.a1	3	1	2
Biological process	GO:0006833	water transport	3/282	18/12741	0.00684239	0.291087	0.280898	Prupe.2G213600_v2.0.a1/Prupe.4G166000_v2.0.a1/Prupe.6G323700_v2.0.a1	3	3	0
Biological process	GO:0033559	unsaturated fatty acid metabolic process	3/282	18/12741	0.00684239	0.291087	0.280898	Prupe.3G087200_v2.0.a1/Prupe.6G056100_v2.0.a1/Prupe.7G076500_v2.0.a1	3	1	2
Biological process	GO:0042044	fluid transport	3/282	18/12741	0.00684239	0.291087	0.280898	Prupe.2G213600_v2.0.a1/Prupe.4G166000_v2.0.a1/Prupe.6G323700_v2.0.a1	3	3	0
Biological process	GO:1902531	regulation of intracellular signal transduction	4/282	36/12741	0.0079279	0.323775	0.312443	Prupe.1G034300_v2.0.a1/Prupe.1G412400_v2.0.a1/Prupe.1G480700_v2.0.a1/Prupe.7G244300_v2.0.a1	4	4	0
Biological process	GO:0009644	response to high light intensity	5/282	57/12741	0.0083988	0.329814	0.31827	Prupe.1G021800_v2.0.a1/Prupe.1G237800_v2.0.a1/Prupe.2G258200_v2.0.a1/Prupe.3G087200_v2.0.a1/Prupe.8G173000_v2.0.a1	5	1	4
Biological process	GO:0019253	reductive pentose-phosphate cycle	3/282	20/12741	0.00925293	0.337401	0.325592	Prupe.1G084500_v2.0.a1/Prupe.1G311400_v2.0.a1/Prupe.8G267000_v2.0.a1	3	0	3
Biological process	GO:0019685	photosynthesis, dark reaction	3/282	20/12741	0.00925293	0.337401	0.325592	Prupe.1G084500_v2.0.a1/Prupe.1G311400_v2.0.a1/Prupe.8G267000_v2.0.a1	3	0	3
Biological process	GO:0009968	negative regulation of signal transduction	6/282	85/12741	0.0113326	0.373246	0.360181	Prupe.1G034300_v2.0.a1/Prupe.1G412400_v2.0.a1/Prupe.1G480700_v2.0.a1/Prupe.3G088500_v2.0.a1/Prupe.3G251800_v2.0.a1/Prupe.7G244300_v2.0.a1	6	5	1
Biological process	GO:0010648	negative regulation of cell communication	6/282	85/12741	0.0113326	0.373246	0.360181	Prupe.1G034300_v2.0.a1/Prupe.1G412400_v2.0.a1/Prupe.1G480700_v2.0.a1/Prupe.3G088500_v2.0.a1/Prupe.3G251800_v2.0.a1/Prupe.7G244300_v2.0.a1	6	5	1
Biological process	GO:0023057	negative regulation of signaling	6/282	85/12741	0.0113326	0.373246	0.360181	Prupe.1G034300_v2.0.a1/Prupe.1G412400_v2.0.a1/Prupe.1G480700_v2.0.a1/Prupe.3G088500_v2.0.a1/Prupe.3G251800_v2.0.a1/Prupe.7G244300_v2.0.a1	6	5	1
Biological process	GO:0006817	phosphate ion transport	3/282	22/12741	0.0121	0.386064	0.372551	Prupe.1G301900_v2.0.a1/Prupe.3G264100_v2.0.a1/Prupe.4G047400_v2.0.a1	3	1	2
Biological process	GO:0034765	regulation of ion transmembrane transport	4/282	41/12741	0.012508	0.386991	0.373446	Prupe.1G094400_v2.0.a1/Prupe.1G190700_v2.0.a1/Prupe.2G279600_v2.0.a1/Prupe.4G047400_v2.0.a1	4	3	1
Biological process	GO:0098771	inorganic ion homeostasis	10/282	199/12741	0.0132103	0.390571	0.3769	Prupe.1G335200_v2.0.a1/Prupe.1G511200_v2.0.a1/Prupe.4G004600_v2.0.a1/Prupe.4G004800_v2.0.a1/Prupe.4G009500_v2.0.a1/Prupe.4G047400_v2.0.a1/Prupe.4G163100_v2.0.a1/Prupe.4G171300_v2.0.a1/Prupe.4G283500_v2.0.a1/Prupe.6G283700_v2.0.a1	10	7	3
Biological process	GO:0006091	generation of precursor metabolites and energy	11/282	233/12741	0.0147611	0.390571	0.3769	Prupe.1G234000_v2.0.a1/Prupe.1G305500_v2.0.a1/Prupe.3G087200_v2.0.a1/Prupe.3G098200_v2.0.a1/Prupe.3G174700_v2.0.a1/Prupe.3G302200_v2.0.a1/Prupe.4G133900_v2.0.a1/Prupe.5G195100_v2.0.a1/Prupe.6G276200_v2.0.a1/Prupe.8G093900_v2.0.a1/Prupe.8G142700_v2.0.a1	11	1	10
Biological process	GO:0071695	anatomical structure maturation	8/282	145/12741	0.0153403	0.390571	0.3769	Prupe.1G016000_v2.0.a1/Prupe.1G277500_v2.0.a1/Prupe.2G118400_v2.0.a1/Prupe.2G251400_v2.0.a1/Prupe.4G261900_v2.0.a1/Prupe.4G262200_v2.0.a1/Prupe.6G180700_v2.0.a1/Prupe.7G191100_v2.0.a1	8	6	2
Biological process	GO:0015977	carbon fixation	3/282	24/12741	0.0153956	0.390571	0.3769	Prupe.1G084500_v2.0.a1/Prupe.1G311400_v2.0.a1/Prupe.8G267000_v2.0.a1	3	0	3
Biological process	GO:0009639	response to red or far red light	9/282	175/12741	0.0159333	0.390571	0.3769	Prupe.1G021800_v2.0.a1/Prupe.1G117800_v2.0.a1/Prupe.1G261500_v2.0.a1/Prupe.3G172700_v2.0.a1/Prupe.3G269400_v2.0.a1/Prupe.5G004600_v2.0.a1/Prupe.6G053400_v2.0.a1/Prupe.6G276200_v2.0.a1/Prupe.7G165700_v2.0.a1	9	4	5
Biological process	GO:0009692	ethylene metabolic process	3/282	25/12741	0.0172142	0.390571	0.3769	Prupe.2G251400_v2.0.a1/Prupe.5G236900_v2.0.a1/Prupe.7G001200_v2.0.a1	3	3	0
Biological process	GO:0009693	ethylene biosynthetic process	3/282	25/12741	0.0172142	0.390571	0.3769	Prupe.2G251400_v2.0.a1/Prupe.5G236900_v2.0.a1/Prupe.7G001200_v2.0.a1	3	3	0
Biological process	GO:0010109	regulation of photosynthesis	3/282	25/12741	0.0172142	0.390571	0.3769	Prupe.1G305500_v2.0.a1/Prupe.3G087200_v2.0.a1/Prupe.8G267000_v2.0.a1	3	0	3
Biological process	GO:0043449	cellular alkene metabolic process	3/282	25/12741	0.0172142	0.390571	0.3769	Prupe.2G251400_v2.0.a1/Prupe.5G236900_v2.0.a1/Prupe.7G001200_v2.0.a1	3	3	0
Biological process	GO:0043450	alkene biosynthetic process	3/282	25/12741	0.0172142	0.390571	0.3769	Prupe.2G251400_v2.0.a1/Prupe.5G236900_v2.0.a1/Prupe.7G001200_v2.0.a1	3	3	0
Biological process	GO:1900673	olefin metabolic process	3/282	25/12741	0.0172142	0.390571	0.3769	Prupe.2G251400_v2.0.a1/Prupe.5G236900_v2.0.a1/Prupe.7G001200_v2.0.a1	3	3	0
Biological process	GO:1900674	olefin biosynthetic process	3/282	25/12741	0.0172142	0.390571	0.3769	Prupe.2G251400_v2.0.a1/Prupe.5G236900_v2.0.a1/Prupe.7G001200_v2.0.a1	3	3	0
Biological process	GO:0006865	amino acid transport	5/282	69/12741	0.0182216	0.404441	0.390285	Prupe.1G094400_v2.0.a1/Prupe.1G306700_v2.0.a1/Prupe.1G356100_v2.0.a1/Prupe.1G491000_v2.0.a1/Prupe.3G298300_v2.0.a1	5	4	1
Biological process	GO:0010114	response to red light	4/282	47/12741	0.0198821	0.416107	0.401543	Prupe.1G021800_v2.0.a1/Prupe.1G117800_v2.0.a1/Prupe.1G261500_v2.0.a1/Prupe.6G276200_v2.0.a1	4	0	4
Biological process	GO:0034762	regulation of transmembrane transport	4/282	47/12741	0.0198821	0.416107	0.401543	Prupe.1G094400_v2.0.a1/Prupe.1G190700_v2.0.a1/Prupe.2G279600_v2.0.a1/Prupe.4G047400_v2.0.a1	4	3	1
Biological process	GO:0016051	carbohydrate biosynthetic process	12/282	276/12741	0.0200745	0.416107	0.401543	Prupe.1G084500_v2.0.a1/Prupe.1G256200_v2.0.a1/Prupe.1G311400_v2.0.a1/Prupe.2G196400_v2.0.a1/Prupe.3G008900_v2.0.a1/Prupe.6G025100_v2.0.a1/Prupe.6G161300_v2.0.a1/Prupe.6G182400_v2.0.a1/Prupe.7G234200_v2.0.a1/Prupe.8G093900_v2.0.a1/Prupe.8G204700_v2.0.a1/Prupe.8G267000_v2.0.a1	12	5	7
Biological process	GO:0015698	inorganic anion transport	5/282	71/12741	0.0203774	0.416107	0.401543	Prupe.1G301900_v2.0.a1/Prupe.1G494000_v2.0.a1/Prupe.3G264100_v2.0.a1/Prupe.4G047400_v2.0.a1/Prupe.5G073600_v2.0.a1	5	2	3
Biological process	GO:0019748	secondary metabolic process	13/282	311/12741	0.0212339	0.425094	0.410215	Prupe.1G023000_v2.0.a1/Prupe.1G441700_v2.0.a1/Prupe.2G194200_v2.0.a1/Prupe.5G236900_v2.0.a1/Prupe.6G006200_v2.0.a1/Prupe.6G192000_v2.0.a1/Prupe.6G235400_v2.0.a1/Prupe.6G267700_v2.0.a1/Prupe.7G072400_v2.0.a1/Prupe.7G234200_v2.0.a1/Prupe.8G147800_v2.0.a1/Prupe.8G197000_v2.0.a1/Prupe.8G204700_v2.0.a1	13	8	5
Biological process	GO:0055080	cation homeostasis	9/282	186/12741	0.0227032	0.445769	0.430166	Prupe.1G335200_v2.0.a1/Prupe.1G511200_v2.0.a1/Prupe.4G004600_v2.0.a1/Prupe.4G004800_v2.0.a1/Prupe.4G009500_v2.0.a1/Prupe.4G163100_v2.0.a1/Prupe.4G171300_v2.0.a1/Prupe.4G283500_v2.0.a1/Prupe.6G283700_v2.0.a1	9	6	3
Biological process	GO:0009734	auxin-activated signaling pathway	10/282	219/12741	0.0240484	0.45281	0.436961	Prupe.1G441700_v2.0.a1/Prupe.3G269400_v2.0.a1/Prupe.5G004300_v2.0.a1/Prupe.5G073600_v2.0.a1/Prupe.6G040700_v2.0.a1/Prupe.6G053400_v2.0.a1/Prupe.6G108400_v2.0.a1/Prupe.7G167000_v2.0.a1/Prupe.7G210500_v2.0.a1/Prupe.7G234800_v2.0.a1	10	7	3
Biological process	GO:0003333	amino acid transmembrane transport	4/282	50/12741	0.0243923	0.45281	0.436961	Prupe.1G094400_v2.0.a1/Prupe.1G306700_v2.0.a1/Prupe.1G356100_v2.0.a1/Prupe.1G491000_v2.0.a1	4	4	0
Biological process	GO:0043269	regulation of ion transport	4/282	50/12741	0.0243923	0.45281	0.436961	Prupe.1G094400_v2.0.a1/Prupe.1G190700_v2.0.a1/Prupe.2G279600_v2.0.a1/Prupe.4G047400_v2.0.a1	4	3	1
Biological process	GO:0021700	developmental maturation	8/282	162/12741	0.0277108	0.498536	0.481086	Prupe.1G016000_v2.0.a1/Prupe.1G277500_v2.0.a1/Prupe.2G118400_v2.0.a1/Prupe.2G251400_v2.0.a1/Prupe.4G261900_v2.0.a1/Prupe.4G262200_v2.0.a1/Prupe.6G180700_v2.0.a1/Prupe.7G191100_v2.0.a1	8	6	2
Biological process	GO:0009768	photosynthesis, light harvesting in photosystem I	2/282	12/12741	0.0278321	0.498536	0.481086	Prupe.6G276200_v2.0.a1/Prupe.8G142700_v2.0.a1	2	0	2
Biological process	GO:0007623	circadian rhythm	7/282	134/12741	0.0294196	0.507497	0.489734	Prupe.1G261500_v2.0.a1/Prupe.1G305500_v2.0.a1/Prupe.1G435100_v2.0.a1/Prupe.1G447400_v2.0.a1/Prupe.2G043600_v2.0.a1/Prupe.3G172700_v2.0.a1/Prupe.5G241000_v2.0.a1	7	4	3
Biological process	GO:0034220	ion transmembrane transport	10/282	228/12741	0.030595	0.507497	0.489734	Prupe.1G094400_v2.0.a1/Prupe.1G190700_v2.0.a1/Prupe.1G306700_v2.0.a1/Prupe.1G335200_v2.0.a1/Prupe.1G356100_v2.0.a1/Prupe.1G491000_v2.0.a1/Prupe.2G213600_v2.0.a1/Prupe.2G279600_v2.0.a1/Prupe.4G047400_v2.0.a1/Prupe.4G283500_v2.0.a1	10	9	1
Biological process	GO:0050801	ion homeostasis	10/282	228/12741	0.030595	0.507497	0.489734	Prupe.1G335200_v2.0.a1/Prupe.1G511200_v2.0.a1/Prupe.4G004600_v2.0.a1/Prupe.4G004800_v2.0.a1/Prupe.4G009500_v2.0.a1/Prupe.4G047400_v2.0.a1/Prupe.4G163100_v2.0.a1/Prupe.4G171300_v2.0.a1/Prupe.4G283500_v2.0.a1/Prupe.6G283700_v2.0.a1	10	7	3
Biological process	GO:0051238	sequestering of metal ion	2/282	13/12741	0.0324193	0.507497	0.489734	Prupe.1G335200_v2.0.a1/Prupe.6G283700_v2.0.a1	2	1	1
Biological process	GO:0071491	cellular response to red light	2/282	13/12741	0.0324193	0.507497	0.489734	Prupe.1G021800_v2.0.a1/Prupe.1G261500_v2.0.a1	2	0	2
Biological process	GO:0098656	anion transmembrane transport	6/282	108/12741	0.0327236	0.507497	0.489734	Prupe.1G094400_v2.0.a1/Prupe.1G306700_v2.0.a1/Prupe.1G356100_v2.0.a1/Prupe.1G491000_v2.0.a1/Prupe.2G279600_v2.0.a1/Prupe.4G047400_v2.0.a1	6	6	0
Biological process	GO:0010162	seed dormancy process	3/282	32/12741	0.0331656	0.507497	0.489734	Prupe.1G016000_v2.0.a1/Prupe.2G118400_v2.0.a1/Prupe.6G180700_v2.0.a1	3	3	0
Biological process	GO:0022611	dormancy process	3/282	32/12741	0.0331656	0.507497	0.489734	Prupe.1G016000_v2.0.a1/Prupe.2G118400_v2.0.a1/Prupe.6G180700_v2.0.a1	3	3	0
Biological process	GO:0071365	cellular response to auxin stimulus	10/282	232/12741	0.0338753	0.507497	0.489734	Prupe.1G441700_v2.0.a1/Prupe.3G269400_v2.0.a1/Prupe.5G004300_v2.0.a1/Prupe.5G073600_v2.0.a1/Prupe.6G040700_v2.0.a1/Prupe.6G053400_v2.0.a1/Prupe.6G108400_v2.0.a1/Prupe.7G167000_v2.0.a1/Prupe.7G210500_v2.0.a1/Prupe.7G234800_v2.0.a1	10	7	3
Biological process	GO:0009642	response to light intensity	6/282	110/12741	0.0353359	0.507497	0.489734	Prupe.1G021800_v2.0.a1/Prupe.1G237800_v2.0.a1/Prupe.1G305500_v2.0.a1/Prupe.2G258200_v2.0.a1/Prupe.3G087200_v2.0.a1/Prupe.8G173000_v2.0.a1	6	1	5
Biological process	GO:0006826	iron ion transport	2/282	14/12741	0.0372794	0.507497	0.489734	Prupe.4G004600_v2.0.a1/Prupe.6G283700_v2.0.a1	2	1	1
Biological process	GO:0009403	toxin biosynthetic process	2/282	14/12741	0.0372794	0.507497	0.489734	Prupe.1G023000_v2.0.a1/Prupe.5G236900_v2.0.a1	2	1	1
Biological process	GO:0022898	regulation of transmembrane transporter activity	2/282	14/12741	0.0372794	0.507497	0.489734	Prupe.1G190700_v2.0.a1/Prupe.2G279600_v2.0.a1	2	1	1
Biological process	GO:0032409	regulation of transporter activity	2/282	14/12741	0.0372794	0.507497	0.489734	Prupe.1G190700_v2.0.a1/Prupe.2G279600_v2.0.a1	2	1	1
Biological process	GO:0032412	regulation of ion transmembrane transporter activity	2/282	14/12741	0.0372794	0.507497	0.489734	Prupe.1G190700_v2.0.a1/Prupe.2G279600_v2.0.a1	2	1	1
Biological process	GO:0036294	cellular response to decreased oxygen levels	2/282	14/12741	0.0372794	0.507497	0.489734	Prupe.8G018300_v2.0.a1/Prupe.8G267000_v2.0.a1	2	0	2
Biological process	GO:0042548	regulation of photosynthesis, light reaction	2/282	14/12741	0.0372794	0.507497	0.489734	Prupe.1G305500_v2.0.a1/Prupe.3G087200_v2.0.a1	2	0	2
Biological process	GO:0071453	cellular response to oxygen levels	2/282	14/12741	0.0372794	0.507497	0.489734	Prupe.8G018300_v2.0.a1/Prupe.8G267000_v2.0.a1	2	0	2
Biological process	GO:0044550	secondary metabolite biosynthetic process	9/282	207/12741	0.0409354	0.536087	0.517323	Prupe.1G023000_v2.0.a1/Prupe.2G194200_v2.0.a1/Prupe.5G236900_v2.0.a1/Prupe.6G192000_v2.0.a1/Prupe.6G235400_v2.0.a1/Prupe.7G072400_v2.0.a1/Prupe.7G234200_v2.0.a1/Prupe.8G197000_v2.0.a1/Prupe.8G204700_v2.0.a1	9	6	3
Biological process	GO:0015849	organic acid transport	6/282	114/12741	0.0409547	0.536087	0.517323	Prupe.1G094400_v2.0.a1/Prupe.1G306700_v2.0.a1/Prupe.1G356100_v2.0.a1/Prupe.1G491000_v2.0.a1/Prupe.3G298300_v2.0.a1/Prupe.4G009500_v2.0.a1	6	5	1
Biological process	GO:0046942	carboxylic acid transport	6/282	114/12741	0.0409547	0.536087	0.517323	Prupe.1G094400_v2.0.a1/Prupe.1G306700_v2.0.a1/Prupe.1G356100_v2.0.a1/Prupe.1G491000_v2.0.a1/Prupe.3G298300_v2.0.a1/Prupe.4G009500_v2.0.a1	6	5	1
Biological process	GO:0009733	response to auxin	13/282	345/12741	0.0436122	0.557333	0.537825	Prupe.1G441700_v2.0.a1/Prupe.3G269400_v2.0.a1/Prupe.4G192800_v2.0.a1/Prupe.5G004300_v2.0.a1/Prupe.5G073600_v2.0.a1/Prupe.6G040700_v2.0.a1/Prupe.6G053400_v2.0.a1/Prupe.6G108400_v2.0.a1/Prupe.7G149700_v2.0.a1/Prupe.7G167000_v2.0.a1/Prupe.7G210500_v2.0.a1/Prupe.7G234800_v2.0.a1/Prupe.8G081100_v2.0.a1	13	9	4
Biological process	GO:0080167	response to karrikin	5/282	87/12741	0.0436696	0.557333	0.537825	Prupe.1G021800_v2.0.a1/Prupe.1G301000_v2.0.a1/Prupe.1G435100_v2.0.a1/Prupe.7G162400_v2.0.a1/Prupe.8G114200_v2.0.a1	5	3	2
Biological process	GO:0055082	cellular chemical homeostasis	7/282	147/12741	0.0450085	0.567329	0.547472	Prupe.1G335200_v2.0.a1/Prupe.1G511200_v2.0.a1/Prupe.4G004600_v2.0.a1/Prupe.4G004800_v2.0.a1/Prupe.4G009500_v2.0.a1/Prupe.4G092700_v2.0.a1/Prupe.6G283700_v2.0.a1	7	6	1
Biological process	GO:0010200	response to chitin	5/282	89/12741	0.047374	0.579493	0.559209	Prupe.1G441700_v2.0.a1/Prupe.2G174100_v2.0.a1/Prupe.2G292100_v2.0.a1/Prupe.3G194800_v2.0.a1/Prupe.5G062000_v2.0.a1	5	5	0
Biological process	GO:0030001	metal ion transport	9/282	213/12741	0.0475724	0.579493	0.559209	Prupe.1G190700_v2.0.a1/Prupe.1G335200_v2.0.a1/Prupe.1G511200_v2.0.a1/Prupe.2G033700_v2.0.a1/Prupe.4G004600_v2.0.a1/Prupe.4G004800_v2.0.a1/Prupe.4G009500_v2.0.a1/Prupe.4G283500_v2.0.a1/Prupe.6G283700_v2.0.a1	9	7	2
Biological process	GO:0034644	cellular response to UV	2/282	16/12741	0.0477621	0.579493	0.559209	Prupe.1G021800_v2.0.a1/Prupe.6G025200_v2.0.a1	2	0	2
Biological process	GO:0009991	response to extracellular stimulus	8/282	181/12741	0.0482437	0.579493	0.559209	Prupe.1G042500_v2.0.a1/Prupe.1G113100_v2.0.a1/Prupe.1G223200_v2.0.a1/Prupe.1G301900_v2.0.a1/Prupe.4G047400_v2.0.a1/Prupe.6G060700_v2.0.a1/Prupe.6G323700_v2.0.a1/Prupe.8G204700_v2.0.a1	8	3	5
Biological process	GO:0030003	cellular cation homeostasis	6/282	120/12741	0.0503894	0.598227	0.577288	Prupe.1G335200_v2.0.a1/Prupe.1G511200_v2.0.a1/Prupe.4G004600_v2.0.a1/Prupe.4G004800_v2.0.a1/Prupe.4G009500_v2.0.a1/Prupe.6G283700_v2.0.a1	6	5	1
Biological process	GO:0005992	trehalose biosynthetic process	2/282	17/12741	0.0533576	0.619069	0.597401	Prupe.1G256200_v2.0.a1/Prupe.6G182400_v2.0.a1	2	2	0
Biological process	GO:0043467	regulation of generation of precursor metabolites and energy	2/282	17/12741	0.0533576	0.619069	0.597401	Prupe.1G305500_v2.0.a1/Prupe.3G087200_v2.0.a1	2	0	2
Biological process	GO:0009312	oligosaccharide biosynthetic process	3/282	39/12741	0.0546474	0.619945	0.598246	Prupe.1G256200_v2.0.a1/Prupe.3G008900_v2.0.a1/Prupe.6G182400_v2.0.a1	3	2	1
Biological process	GO:0036293	response to decreased oxygen levels	3/282	39/12741	0.0546474	0.619945	0.598246	Prupe.3G270900_v2.0.a1/Prupe.8G018300_v2.0.a1/Prupe.8G267000_v2.0.a1	3	1	2
Biological process	GO:0031667	response to nutrient levels	7/282	155/12741	0.0568309	0.63763	0.615312	Prupe.1G042500_v2.0.a1/Prupe.1G223200_v2.0.a1/Prupe.1G301900_v2.0.a1/Prupe.4G047400_v2.0.a1/Prupe.6G060700_v2.0.a1/Prupe.6G323700_v2.0.a1/Prupe.8G204700_v2.0.a1	7	3	4
Biological process	GO:0070482	response to oxygen levels	3/282	40/12741	0.0581473	0.645308	0.622721	Prupe.3G270900_v2.0.a1/Prupe.8G018300_v2.0.a1/Prupe.8G267000_v2.0.a1	3	1	2
Biological process	GO:0010030	positive regulation of seed germination	2/282	18/12741	0.059172	0.649619	0.626882	Prupe.1G021800_v2.0.a1/Prupe.7G267900_v2.0.a1	2	1	1
Biological process	GO:0009637	response to blue light	4/282	67/12741	0.0609242	0.661741	0.638579	Prupe.1G021800_v2.0.a1/Prupe.1G418500_v2.0.a1/Prupe.3G269400_v2.0.a1/Prupe.6G276200_v2.0.a1	4	1	3
Biological process	GO:0009640	photomorphogenesis	4/282	68/12741	0.0636568	0.663216	0.640002	Prupe.3G269400_v2.0.a1/Prupe.5G004600_v2.0.a1/Prupe.6G053400_v2.0.a1/Prupe.7G165700_v2.0.a1	4	3	1
Biological process	GO:0006873	cellular ion homeostasis	6/282	128/12741	0.0648868	0.663216	0.640002	Prupe.1G335200_v2.0.a1/Prupe.1G511200_v2.0.a1/Prupe.4G004600_v2.0.a1/Prupe.4G004800_v2.0.a1/Prupe.4G009500_v2.0.a1/Prupe.6G283700_v2.0.a1	6	5	1
Biological process	GO:0009966	regulation of signal transduction	10/282	261/12741	0.0651929	0.663216	0.640002	Prupe.1G034300_v2.0.a1/Prupe.1G301000_v2.0.a1/Prupe.1G412400_v2.0.a1/Prupe.1G441700_v2.0.a1/Prupe.1G480700_v2.0.a1/Prupe.3G088500_v2.0.a1/Prupe.3G251800_v2.0.a1/Prupe.7G244300_v2.0.a1/Prupe.8G114200_v2.0.a1/Prupe.8G249800_v2.0.a1	10	8	2
Biological process	GO:0005991	trehalose metabolic process	2/282	19/12741	0.0651929	0.663216	0.640002	Prupe.1G256200_v2.0.a1/Prupe.6G182400_v2.0.a1	2	2	0
Biological process	GO:0006814	sodium ion transport	2/282	19/12741	0.0651929	0.663216	0.640002	Prupe.4G009500_v2.0.a1/Prupe.4G283500_v2.0.a1	2	2	0
Biological process	GO:0016049	cell growth	11/282	297/12741	0.0664872	0.663216	0.640002	Prupe.1G190700_v2.0.a1/Prupe.1G277500_v2.0.a1/Prupe.2G280200_v2.0.a1/Prupe.3G251800_v2.0.a1/Prupe.4G010300_v2.0.a1/Prupe.4G092700_v2.0.a1/Prupe.4G163100_v2.0.a1/Prupe.5G054400_v2.0.a1/Prupe.6G053400_v2.0.a1/Prupe.6G161300_v2.0.a1/Prupe.8G228100_v2.0.a1	11	3	8
Biological process	GO:0023051	regulation of signaling	10/282	262/12741	0.0665229	0.663216	0.640002	Prupe.1G034300_v2.0.a1/Prupe.1G301000_v2.0.a1/Prupe.1G412400_v2.0.a1/Prupe.1G441700_v2.0.a1/Prupe.1G480700_v2.0.a1/Prupe.3G088500_v2.0.a1/Prupe.3G251800_v2.0.a1/Prupe.7G244300_v2.0.a1/Prupe.8G114200_v2.0.a1/Prupe.8G249800_v2.0.a1	10	8	2
Biological process	GO:0009744	response to sucrose	3/282	43/12741	0.0692594	0.663216	0.640002	Prupe.1G271400_v2.0.a1/Prupe.8G018300_v2.0.a1/Prupe.8G267000_v2.0.a1	3	1	2
Biological process	GO:1903825	organic acid transmembrane transport	4/282	70/12741	0.0693118	0.663216	0.640002	Prupe.1G094400_v2.0.a1/Prupe.1G306700_v2.0.a1/Prupe.1G356100_v2.0.a1/Prupe.1G491000_v2.0.a1	4	4	0
Biological process	GO:1905039	carboxylic acid transmembrane transport	4/282	70/12741	0.0693118	0.663216	0.640002	Prupe.1G094400_v2.0.a1/Prupe.1G306700_v2.0.a1/Prupe.1G356100_v2.0.a1/Prupe.1G491000_v2.0.a1	4	4	0
Biological process	GO:1901698	response to nitrogen compound	9/282	230/12741	0.0701226	0.663216	0.640002	Prupe.1G441700_v2.0.a1/Prupe.1G494000_v2.0.a1/Prupe.2G174100_v2.0.a1/Prupe.2G292100_v2.0.a1/Prupe.3G194800_v2.0.a1/Prupe.5G062000_v2.0.a1/Prupe.5G073600_v2.0.a1/Prupe.6G060700_v2.0.a1/Prupe.8G018300_v2.0.a1	9	6	3
Biological process	GO:0015711	organic anion transport	6/282	131/12741	0.070893	0.663216	0.640002	Prupe.1G094400_v2.0.a1/Prupe.1G306700_v2.0.a1/Prupe.1G356100_v2.0.a1/Prupe.1G491000_v2.0.a1/Prupe.3G298300_v2.0.a1/Prupe.4G009500_v2.0.a1	6	5	1
Biological process	GO:0015996	chlorophyll catabolic process	2/282	20/12741	0.0714085	0.663216	0.640002	Prupe.2G025100_v2.0.a1/Prupe.7G133700_v2.0.a1	2	1	1
Biological process	GO:0046149	pigment catabolic process	2/282	20/12741	0.0714085	0.663216	0.640002	Prupe.2G025100_v2.0.a1/Prupe.7G133700_v2.0.a1	2	1	1
Biological process	GO:0010646	regulation of cell communication	10/282	266/12741	0.0720165	0.663216	0.640002	Prupe.1G034300_v2.0.a1/Prupe.1G301000_v2.0.a1/Prupe.1G412400_v2.0.a1/Prupe.1G441700_v2.0.a1/Prupe.1G480700_v2.0.a1/Prupe.3G088500_v2.0.a1/Prupe.3G251800_v2.0.a1/Prupe.7G244300_v2.0.a1/Prupe.8G114200_v2.0.a1/Prupe.8G249800_v2.0.a1	10	8	2
Biological process	GO:0040008	regulation of growth	10/282	266/12741	0.0720165	0.663216	0.640002	Prupe.1G190700_v2.0.a1/Prupe.1G418500_v2.0.a1/Prupe.2G280200_v2.0.a1/Prupe.3G172700_v2.0.a1/Prupe.3G251800_v2.0.a1/Prupe.6G053400_v2.0.a1/Prupe.6G108400_v2.0.a1/Prupe.7G167000_v2.0.a1/Prupe.7G271100_v2.0.a1/Prupe.8G241400_v2.0.a1	10	3	7
Biological process	GO:0034285	response to disaccharide	3/282	44/12741	0.0731618	0.663216	0.640002	Prupe.1G271400_v2.0.a1/Prupe.8G018300_v2.0.a1/Prupe.8G267000_v2.0.a1	3	1	2
Biological process	GO:0055072	iron ion homeostasis	3/282	44/12741	0.0731618	0.663216	0.640002	Prupe.1G335200_v2.0.a1/Prupe.4G004600_v2.0.a1/Prupe.6G283700_v2.0.a1	3	2	1
Biological process	GO:0006875	cellular metal ion homeostasis	5/282	101/12741	0.0734019	0.663216	0.640002	Prupe.1G335200_v2.0.a1/Prupe.1G511200_v2.0.a1/Prupe.4G004600_v2.0.a1/Prupe.4G004800_v2.0.a1/Prupe.6G283700_v2.0.a1	5	4	1
Biological process	GO:0009826	unidimensional cell growth	8/282	200/12741	0.0767905	0.667572	0.644206	Prupe.1G190700_v2.0.a1/Prupe.2G280200_v2.0.a1/Prupe.4G010300_v2.0.a1/Prupe.4G092700_v2.0.a1/Prupe.4G163100_v2.0.a1/Prupe.5G054400_v2.0.a1/Prupe.6G053400_v2.0.a1/Prupe.8G228100_v2.0.a1	8	2	6
Biological process	GO:0016567	protein ubiquitination	12/282	341/12741	0.0769582	0.667572	0.644206	Prupe.1G245700_v2.0.a1/Prupe.1G301000_v2.0.a1/Prupe.1G480700_v2.0.a1/Prupe.2G174100_v2.0.a1/Prupe.3G088500_v2.0.a1/Prupe.4G162300_v2.0.a1/Prupe.5G151000_v2.0.a1/Prupe.5G172000_v2.0.a1/Prupe.7G244300_v2.0.a1/Prupe.8G097400_v2.0.a1/Prupe.8G165100_v2.0.a1/Prupe.8G240700_v2.0.a1	12	9	3
Biological process	GO:0010218	response to far red light	3/282	45/12741	0.0771601	0.667572	0.644206	Prupe.1G021800_v2.0.a1/Prupe.3G269400_v2.0.a1/Prupe.6G276200_v2.0.a1	3	1	2
Biological process	GO:0042762	regulation of sulfur metabolic process	2/282	21/12741	0.0778072	0.667572	0.644206	Prupe.7G001200_v2.0.a1/Prupe.8G204700_v2.0.a1	2	1	1
Biological process	GO:0051651	maintenance of location in cell	2/282	21/12741	0.0778072	0.667572	0.644206	Prupe.1G335200_v2.0.a1/Prupe.6G283700_v2.0.a1	2	1	1
Biological process	GO:0070417	cellular response to cold	2/282	21/12741	0.0778072	0.667572	0.644206	Prupe.4G127200_v2.0.a1/Prupe.8G267000_v2.0.a1	2	0	2
Biological process	GO:0009311	oligosaccharide metabolic process	4/282	74/12741	0.0813671	0.683729	0.659797	Prupe.1G256200_v2.0.a1/Prupe.3G008900_v2.0.a1/Prupe.4G092700_v2.0.a1/Prupe.6G182400_v2.0.a1	4	3	1
Biological process	GO:0046777	protein autophosphorylation	6/282	137/12741	0.0838342	0.683729	0.659797	Prupe.1G105800_v2.0.a1/Prupe.1G190700_v2.0.a1/Prupe.3G251800_v2.0.a1/Prupe.5G210600_v2.0.a1/Prupe.5G236900_v2.0.a1/Prupe.6G323700_v2.0.a1	6	2	4
Biological process	GO:0006787	porphyrin-containing compound catabolic process	2/282	22/12741	0.0843779	0.683729	0.659797	Prupe.2G025100_v2.0.a1/Prupe.7G133700_v2.0.a1	2	1	1
Biological process	GO:0006879	cellular iron ion homeostasis	2/282	22/12741	0.0843779	0.683729	0.659797	Prupe.1G335200_v2.0.a1/Prupe.6G283700_v2.0.a1	2	1	1
Biological process	GO:0033015	tetrapyrrole catabolic process	2/282	22/12741	0.0843779	0.683729	0.659797	Prupe.2G025100_v2.0.a1/Prupe.7G133700_v2.0.a1	2	1	1
Biological process	GO:0071804	cellular potassium ion transport	2/282	22/12741	0.0843779	0.683729	0.659797	Prupe.1G190700_v2.0.a1/Prupe.4G283500_v2.0.a1	2	1	1
Biological process	GO:0071805	potassium ion transmembrane transport	2/282	22/12741	0.0843779	0.683729	0.659797	Prupe.1G190700_v2.0.a1/Prupe.4G283500_v2.0.a1	2	1	1
Biological process	GO:0009415	response to water	11/282	312/12741	0.0869895	0.69934	0.674862	Prupe.1G113100_v2.0.a1/Prupe.1G288000_v2.0.a1/Prupe.1G359300_v2.0.a1/Prupe.2G258200_v2.0.a1/Prupe.2G316600_v2.0.a1/Prupe.5G054400_v2.0.a1/Prupe.5G073600_v2.0.a1/Prupe.7G001200_v2.0.a1/Prupe.7G161200_v2.0.a1/Prupe.7G234800_v2.0.a1/Prupe.8G018300_v2.0.a1	11	7	4
Biological process	GO:0006885	regulation of pH	3/282	48/12741	0.0897111	0.704722	0.680055	Prupe.4G009500_v2.0.a1/Prupe.4G163100_v2.0.a1/Prupe.4G283500_v2.0.a1	3	2	1
Biological process	GO:0016036	cellular response to phosphate starvation	3/282	48/12741	0.0897111	0.704722	0.680055	Prupe.1G042500_v2.0.a1/Prupe.1G301900_v2.0.a1/Prupe.4G047400_v2.0.a1	3	1	2
Biological process	GO:0015994	chlorophyll metabolic process	4/282	77/12741	0.0910425	0.704722	0.680055	Prupe.1G021800_v2.0.a1/Prupe.2G025100_v2.0.a1/Prupe.5G194300_v2.0.a1/Prupe.7G133700_v2.0.a1	4	1	3
Biological process	GO:0009833	plant-type primary cell wall biogenesis	2/282	23/12741	0.09111	0.704722	0.680055	Prupe.6G025100_v2.0.a1/Prupe.6G161300_v2.0.a1	2	0	2
Biological process	GO:0010167	response to nitrate	2/282	23/12741	0.09111	0.704722	0.680055	Prupe.1G494000_v2.0.a1/Prupe.5G073600_v2.0.a1	2	1	1
Biological process	GO:0048589	developmental growth	11/282	316/12741	0.0930485	0.708094	0.68331	Prupe.1G190700_v2.0.a1/Prupe.2G280200_v2.0.a1/Prupe.3G088500_v2.0.a1/Prupe.4G010300_v2.0.a1/Prupe.4G092700_v2.0.a1/Prupe.4G163100_v2.0.a1/Prupe.5G054400_v2.0.a1/Prupe.6G053400_v2.0.a1/Prupe.7G271100_v2.0.a1/Prupe.8G228100_v2.0.a1/Prupe.8G241400_v2.0.a1	11	4	7
Biological process	GO:0048878	chemical homeostasis	11/282	316/12741	0.0930485	0.708094	0.68331	Prupe.1G335200_v2.0.a1/Prupe.1G511200_v2.0.a1/Prupe.4G004600_v2.0.a1/Prupe.4G004800_v2.0.a1/Prupe.4G009500_v2.0.a1/Prupe.4G047400_v2.0.a1/Prupe.4G092700_v2.0.a1/Prupe.4G163100_v2.0.a1/Prupe.4G171300_v2.0.a1/Prupe.4G283500_v2.0.a1/Prupe.6G283700_v2.0.a1	11	8	3
Biological process	GO:0000041	transition metal ion transport	3/282	49/12741	0.0940731	0.708094	0.68331	Prupe.1G335200_v2.0.a1/Prupe.4G004600_v2.0.a1/Prupe.6G283700_v2.0.a1	3	2	1
Biological process	GO:0009267	cellular response to starvation	5/282	109/12741	0.0943201	0.708094	0.68331	Prupe.1G042500_v2.0.a1/Prupe.1G301900_v2.0.a1/Prupe.4G047400_v2.0.a1/Prupe.6G323700_v2.0.a1/Prupe.8G204700_v2.0.a1	5	2	3
Biological process	GO:0010087	phloem or xylem histogenesis	4/282	79/12741	0.0977845	0.723667	0.698338	Prupe.1G028800_v2.0.a1/Prupe.1G241400_v2.0.a1/Prupe.4G162300_v2.0.a1/Prupe.5G162100_v2.0.a1	4	4	0
Biological process	GO:0008361	regulation of cell size	2/282	24/12741	0.0979931	0.723667	0.698338	Prupe.3G269400_v2.0.a1/Prupe.4G092700_v2.0.a1	2	2	0
Biological process	GO:0009736	cytokinin-activated signaling pathway	3/282	50/12741	0.0985208	0.723667	0.698338	Prupe.1G261500_v2.0.a1/Prupe.5G180500_v2.0.a1/Prupe.6G332500_v2.0.a1	3	1	2
Biological process	GO:0055085	transmembrane transport	14/282	432/12741	0.099534	0.725887	0.70048	Prupe.1G021800_v2.0.a1/Prupe.1G094400_v2.0.a1/Prupe.1G190700_v2.0.a1/Prupe.1G306700_v2.0.a1/Prupe.1G335200_v2.0.a1/Prupe.1G356100_v2.0.a1/Prupe.1G491000_v2.0.a1/Prupe.2G213600_v2.0.a1/Prupe.2G279600_v2.0.a1/Prupe.4G047400_v2.0.a1/Prupe.4G283500_v2.0.a1/Prupe.5G004300_v2.0.a1/Prupe.6G195500_v2.0.a1/Prupe.8G173000_v2.0.a1	14	10	4
Biological process	GO:0055076	transition metal ion homeostasis	5/282	112/12741	0.102872	0.735777	0.710023	Prupe.1G335200_v2.0.a1/Prupe.1G511200_v2.0.a1/Prupe.4G004600_v2.0.a1/Prupe.4G004800_v2.0.a1/Prupe.6G283700_v2.0.a1	5	4	1
Biological process	GO:0055065	metal ion homeostasis	6/282	145/12741	0.102985	0.735777	0.710023	Prupe.1G335200_v2.0.a1/Prupe.1G511200_v2.0.a1/Prupe.4G004600_v2.0.a1/Prupe.4G004800_v2.0.a1/Prupe.4G171300_v2.0.a1/Prupe.6G283700_v2.0.a1	6	4	2
Biological process	GO:0071368	cellular response to cytokinin stimulus	3/282	51/12741	0.103052	0.735777	0.710023	Prupe.1G261500_v2.0.a1/Prupe.5G180500_v2.0.a1/Prupe.6G332500_v2.0.a1	3	1	2
Biological process	GO:0048585	negative regulation of response to stimulus	8/282	216/12741	0.107319	0.760923	0.734289	Prupe.1G034300_v2.0.a1/Prupe.1G412400_v2.0.a1/Prupe.1G441700_v2.0.a1/Prupe.1G480700_v2.0.a1/Prupe.3G088500_v2.0.a1/Prupe.3G251800_v2.0.a1/Prupe.7G165700_v2.0.a1/Prupe.7G244300_v2.0.a1	8	6	2
Biological process	GO:0031668	cellular response to extracellular stimulus	6/282	147/12741	0.108103	0.761193	0.73455	Prupe.1G042500_v2.0.a1/Prupe.1G113100_v2.0.a1/Prupe.1G301900_v2.0.a1/Prupe.4G047400_v2.0.a1/Prupe.6G323700_v2.0.a1/Prupe.8G204700_v2.0.a1	6	2	4
Biological process	GO:0046916	cellular transition metal ion homeostasis	4/282	83/12741	0.111941	0.782822	0.755422	Prupe.1G335200_v2.0.a1/Prupe.1G511200_v2.0.a1/Prupe.4G004800_v2.0.a1/Prupe.6G283700_v2.0.a1	4	3	1
Biological process	GO:0007568	aging	6/282	149/12741	0.11335	0.784508	0.757048	Prupe.1G277500_v2.0.a1/Prupe.2G251400_v2.0.a1/Prupe.3G127700_v2.0.a1/Prupe.4G261900_v2.0.a1/Prupe.4G262200_v2.0.a1/Prupe.5G236900_v2.0.a1	6	3	3
Biological process	GO:0032446	protein modification by small protein conjugation	12/282	366/12741	0.113719	0.784508	0.757048	Prupe.1G245700_v2.0.a1/Prupe.1G301000_v2.0.a1/Prupe.1G480700_v2.0.a1/Prupe.2G174100_v2.0.a1/Prupe.3G088500_v2.0.a1/Prupe.4G162300_v2.0.a1/Prupe.5G151000_v2.0.a1/Prupe.5G172000_v2.0.a1/Prupe.7G244300_v2.0.a1/Prupe.8G097400_v2.0.a1/Prupe.8G165100_v2.0.a1/Prupe.8G240700_v2.0.a1	12	9	3
Biological process	GO:0010243	response to organonitrogen compound	7/282	186/12741	0.11932	0.802367	0.774283	Prupe.1G441700_v2.0.a1/Prupe.2G174100_v2.0.a1/Prupe.2G292100_v2.0.a1/Prupe.3G194800_v2.0.a1/Prupe.5G062000_v2.0.a1/Prupe.6G060700_v2.0.a1/Prupe.8G018300_v2.0.a1	7	5	2
Biological process	GO:0015706	nitrate transport	2/282	27/12741	0.119451	0.802367	0.774283	Prupe.1G494000_v2.0.a1/Prupe.5G073600_v2.0.a1	2	1	1
Biological process	GO:0043255	regulation of carbohydrate biosynthetic process	2/282	27/12741	0.119451	0.802367	0.774283	Prupe.8G204700_v2.0.a1/Prupe.8G267000_v2.0.a1	2	0	2
Biological process	GO:0046351	disaccharide biosynthetic process	2/282	27/12741	0.119451	0.802367	0.774283	Prupe.1G256200_v2.0.a1/Prupe.6G182400_v2.0.a1	2	2	0
Biological process	GO:0016106	sesquiterpenoid biosynthetic process	2/282	28/12741	0.126843	0.842442	0.812955	Prupe.1G423400_v2.0.a1/Prupe.3G194800_v2.0.a1	2	2	0
Biological process	GO:0060560	developmental growth involved in morphogenesis	8/282	226/12741	0.129354	0.842442	0.812955	Prupe.1G190700_v2.0.a1/Prupe.2G280200_v2.0.a1/Prupe.4G010300_v2.0.a1/Prupe.4G092700_v2.0.a1/Prupe.4G163100_v2.0.a1/Prupe.5G054400_v2.0.a1/Prupe.6G053400_v2.0.a1/Prupe.8G228100_v2.0.a1	8	2	6
Biological process	GO:0071496	cellular response to external stimulus	6/282	155/12741	0.129846	0.842442	0.812955	Prupe.1G042500_v2.0.a1/Prupe.1G113100_v2.0.a1/Prupe.1G301900_v2.0.a1/Prupe.4G047400_v2.0.a1/Prupe.6G323700_v2.0.a1/Prupe.8G204700_v2.0.a1	6	2	4
Biological process	GO:0031669	cellular response to nutrient levels	5/282	121/12741	0.130716	0.842442	0.812955	Prupe.1G042500_v2.0.a1/Prupe.1G301900_v2.0.a1/Prupe.4G047400_v2.0.a1/Prupe.6G323700_v2.0.a1/Prupe.8G204700_v2.0.a1	5	2	3
Biological process	GO:0006778	porphyrin-containing compound metabolic process	4/282	89/12741	0.134756	0.842442	0.812955	Prupe.1G021800_v2.0.a1/Prupe.2G025100_v2.0.a1/Prupe.5G194300_v2.0.a1/Prupe.7G133700_v2.0.a1	4	1	3
Biological process	GO:0051187	cofactor catabolic process	4/282	89/12741	0.134756	0.842442	0.812955	Prupe.2G025100_v2.0.a1/Prupe.6G192000_v2.0.a1/Prupe.6G223400_v2.0.a1/Prupe.7G133700_v2.0.a1	4	3	1
Biological process	GO:0072330	monocarboxylic acid biosynthetic process	9/282	268/12741	0.141198	0.842442	0.812955	Prupe.1G234000_v2.0.a1/Prupe.2G005300_v2.0.a1/Prupe.3G087200_v2.0.a1/Prupe.3G194800_v2.0.a1/Prupe.4G133900_v2.0.a1/Prupe.6G056100_v2.0.a1/Prupe.6G235400_v2.0.a1/Prupe.7G076500_v2.0.a1/Prupe.8G018700_v2.0.a1	9	4	5
Biological process	GO:0034605	cellular response to heat	2/282	30/12741	0.141933	0.842442	0.812955	Prupe.1G021800_v2.0.a1/Prupe.8G267000_v2.0.a1	2	0	2
Biological process	GO:0010431	seed maturation	3/282	59/12741	0.142037	0.842442	0.812955	Prupe.1G016000_v2.0.a1/Prupe.2G118400_v2.0.a1/Prupe.6G180700_v2.0.a1	3	3	0
Biological process	GO:0009932	cell tip growth	4/282	92/12741	0.14682	0.842442	0.812955	Prupe.1G190700_v2.0.a1/Prupe.4G010300_v2.0.a1/Prupe.5G054400_v2.0.a1/Prupe.8G228100_v2.0.a1	4	0	4
Biological process	GO:0033013	tetrapyrrole metabolic process	4/282	92/12741	0.14682	0.842442	0.812955	Prupe.1G021800_v2.0.a1/Prupe.2G025100_v2.0.a1/Prupe.5G194300_v2.0.a1/Prupe.7G133700_v2.0.a1	4	1	3
Biological process	GO:0019725	cellular homeostasis	9/282	271/12741	0.14799	0.842442	0.812955	Prupe.1G140500_v2.0.a1/Prupe.1G335200_v2.0.a1/Prupe.1G359300_v2.0.a1/Prupe.1G511200_v2.0.a1/Prupe.4G004600_v2.0.a1/Prupe.4G004800_v2.0.a1/Prupe.4G009500_v2.0.a1/Prupe.4G092700_v2.0.a1/Prupe.6G283700_v2.0.a1	9	7	2
Biological process	GO:0042594	response to starvation	5/282	128/12741	0.154477	0.842442	0.812955	Prupe.1G042500_v2.0.a1/Prupe.1G301900_v2.0.a1/Prupe.4G047400_v2.0.a1/Prupe.6G323700_v2.0.a1/Prupe.8G204700_v2.0.a1	5	2	3
Biological process	GO:0009411	response to UV	4/282	94/12741	0.155088	0.842442	0.812955	Prupe.1G021800_v2.0.a1/Prupe.3G269400_v2.0.a1/Prupe.6G025200_v2.0.a1/Prupe.8G195000_v2.0.a1	4	2	2
Biological process	GO:0009566	fertilization	2/282	32/12741	0.157378	0.842442	0.812955	Prupe.3G251800_v2.0.a1/Prupe.8G249800_v2.0.a1	2	1	1
Biological process	GO:0044262	cellular carbohydrate metabolic process	10/282	317/12741	0.166288	0.842442	0.812955	Prupe.1G256200_v2.0.a1/Prupe.2G323800_v2.0.a1/Prupe.3G171800_v2.0.a1/Prupe.6G025100_v2.0.a1/Prupe.6G161300_v2.0.a1/Prupe.6G182400_v2.0.a1/Prupe.7G234200_v2.0.a1/Prupe.8G005900_v2.0.a1/Prupe.8G093900_v2.0.a1/Prupe.8G204700_v2.0.a1	10	5	5
Biological process	GO:0006812	cation transport	9/282	279/12741	0.166881	0.842442	0.812955	Prupe.1G190700_v2.0.a1/Prupe.1G335200_v2.0.a1/Prupe.1G511200_v2.0.a1/Prupe.2G033700_v2.0.a1/Prupe.4G004600_v2.0.a1/Prupe.4G004800_v2.0.a1/Prupe.4G009500_v2.0.a1/Prupe.4G283500_v2.0.a1/Prupe.6G283700_v2.0.a1	9	7	2
Biological process	GO:0016114	terpenoid biosynthetic process	6/282	169/12741	0.172436	0.842442	0.812955	Prupe.1G423400_v2.0.a1/Prupe.3G194800_v2.0.a1/Prupe.4G080700_v2.0.a1/Prupe.4G150200_v2.0.a1/Prupe.5G194300_v2.0.a1/Prupe.8G197000_v2.0.a1	6	5	1
Biological process	GO:0042446	hormone biosynthetic process	6/282	169/12741	0.172436	0.842442	0.812955	Prupe.1G423400_v2.0.a1/Prupe.2G251400_v2.0.a1/Prupe.4G080700_v2.0.a1/Prupe.4G150200_v2.0.a1/Prupe.5G236900_v2.0.a1/Prupe.7G001200_v2.0.a1	6	6	0
Biological process	GO:0009404	toxin metabolic process	2/282	34/12741	0.173119	0.842442	0.812955	Prupe.1G023000_v2.0.a1/Prupe.5G236900_v2.0.a1	2	1	1
Biological process	GO:0051235	maintenance of location	2/282	34/12741	0.173119	0.842442	0.812955	Prupe.1G335200_v2.0.a1/Prupe.6G283700_v2.0.a1	2	1	1
Biological process	GO:0055067	monovalent inorganic cation homeostasis	3/282	65/12741	0.173988	0.842442	0.812955	Prupe.4G009500_v2.0.a1/Prupe.4G163100_v2.0.a1/Prupe.4G283500_v2.0.a1	3	2	1
Biological process	GO:0048868	pollen tube development	4/282	99/12741	0.176485	0.842442	0.812955	Prupe.1G190700_v2.0.a1/Prupe.4G283500_v2.0.a1/Prupe.5G054400_v2.0.a1/Prupe.8G228100_v2.0.a1	4	1	3
Biological process	GO:0008299	isoprenoid biosynthetic process	7/282	208/12741	0.178821	0.842442	0.812955	Prupe.1G423400_v2.0.a1/Prupe.3G194800_v2.0.a1/Prupe.4G080700_v2.0.a1/Prupe.4G150200_v2.0.a1/Prupe.5G194300_v2.0.a1/Prupe.7G181400_v2.0.a1/Prupe.8G197000_v2.0.a1	7	5	2
Biological process	GO:0098660	inorganic ion transmembrane transport	4/282	100/12741	0.180881	0.842442	0.812955	Prupe.1G190700_v2.0.a1/Prupe.1G335200_v2.0.a1/Prupe.4G047400_v2.0.a1/Prupe.4G283500_v2.0.a1	4	3	1
Biological process	GO:0000741	karyogamy	2/282	35/12741	0.181083	0.842442	0.812955	Prupe.1G350700_v2.0.a1/Prupe.6G159200_v2.0.a1	2	1	1
Biological process	GO:0006714	sesquiterpenoid metabolic process	2/282	35/12741	0.181083	0.842442	0.812955	Prupe.1G423400_v2.0.a1/Prupe.3G194800_v2.0.a1	2	2	0
Biological process	GO:0010197	polar nucleus fusion	2/282	35/12741	0.181083	0.842442	0.812955	Prupe.1G350700_v2.0.a1/Prupe.6G159200_v2.0.a1	2	1	1
Biological process	GO:0016143	S-glycoside metabolic process	2/282	35/12741	0.181083	0.842442	0.812955	Prupe.1G441700_v2.0.a1/Prupe.8G204700_v2.0.a1	2	1	1
Biological process	GO:0019757	glycosinolate metabolic process	2/282	35/12741	0.181083	0.842442	0.812955	Prupe.1G441700_v2.0.a1/Prupe.8G204700_v2.0.a1	2	1	1
Biological process	GO:0019760	glucosinolate metabolic process	2/282	35/12741	0.181083	0.842442	0.812955	Prupe.1G441700_v2.0.a1/Prupe.8G204700_v2.0.a1	2	1	1
Biological process	GO:0009606	tropism	3/282	67/12741	0.185057	0.842442	0.812955	Prupe.1G441600_v2.0.a1/Prupe.3G269400_v2.0.a1/Prupe.7G234800_v2.0.a1	3	3	0
Biological process	GO:0034637	cellular carbohydrate biosynthetic process	6/282	174/12741	0.188901	0.842442	0.812955	Prupe.1G256200_v2.0.a1/Prupe.6G025100_v2.0.a1/Prupe.6G161300_v2.0.a1/Prupe.6G182400_v2.0.a1/Prupe.7G234200_v2.0.a1/Prupe.8G093900_v2.0.a1	6	4	2
Biological process	GO:0001666	response to hypoxia	2/282	36/12741	0.189101	0.842442	0.812955	Prupe.3G270900_v2.0.a1/Prupe.8G018300_v2.0.a1	2	1	1
Biological process	GO:0043455	regulation of secondary metabolic process	2/282	36/12741	0.189101	0.842442	0.812955	Prupe.6G006200_v2.0.a1/Prupe.8G204700_v2.0.a1	2	1	1
Biological process	GO:0046686	response to cadmium ion	6/282	176/12741	0.195653	0.842442	0.812955	Prupe.1G023000_v2.0.a1/Prupe.1G441700_v2.0.a1/Prupe.2G174100_v2.0.a1/Prupe.5G241000_v2.0.a1/Prupe.6G182400_v2.0.a1/Prupe.8G018300_v2.0.a1	6	4	2
Biological process	GO:0009559	embryo sac central cell differentiation	2/282	37/12741	0.197166	0.842442	0.812955	Prupe.1G350700_v2.0.a1/Prupe.6G159200_v2.0.a1	2	1	1
Biological process	GO:0009767	photosynthetic electron transport chain	2/282	37/12741	0.197166	0.842442	0.812955	Prupe.3G087200_v2.0.a1/Prupe.3G098200_v2.0.a1	2	0	2
Biological process	GO:0048444	floral organ morphogenesis	2/282	37/12741	0.197166	0.842442	0.812955	Prupe.6G231700_v2.0.a1/Prupe.8G249800_v2.0.a1	2	1	1
Biological process	GO:0055046	microgametogenesis	2/282	37/12741	0.197166	0.842442	0.812955	Prupe.1G496100_v2.0.a1/Prupe.1G542100_v2.0.a1	2	0	2
Biological process	GO:0000122	negative regulation of transcription by RNA polymerase II	1/282	10/12741	0.200604	0.842442	0.812955	Prupe.1G223200_v2.0.a1	1	1	0
Biological process	GO:0005978	glycogen biosynthetic process	1/282	10/12741	0.200604	0.842442	0.812955	Prupe.8G093900_v2.0.a1	1	1	0
Biological process	GO:0006189	'de novo' IMP biosynthetic process	1/282	10/12741	0.200604	0.842442	0.812955	Prupe.1G542100_v2.0.a1	1	0	1
Biological process	GO:0006521	regulation of cellular amino acid metabolic process	1/282	10/12741	0.200604	0.842442	0.812955	Prupe.7G001200_v2.0.a1	1	1	0
Biological process	GO:0009861	jasmonic acid and ethylene-dependent systemic resistance	1/282	10/12741	0.200604	0.842442	0.812955	Prupe.4G069400_v2.0.a1	1	0	1
Biological process	GO:0010117	photoprotection	1/282	10/12741	0.200604	0.842442	0.812955	Prupe.1G021800_v2.0.a1	1	0	1
Biological process	GO:0010483	pollen tube reception	1/282	10/12741	0.200604	0.842442	0.812955	Prupe.3G251800_v2.0.a1	1	0	1
Biological process	GO:0016577	histone demethylation	1/282	10/12741	0.200604	0.842442	0.812955	Prupe.7G013900_v2.0.a1	1	0	1
Biological process	GO:0032352	positive regulation of hormone metabolic process	1/282	10/12741	0.200604	0.842442	0.812955	Prupe.7G001200_v2.0.a1	1	1	0
Biological process	GO:0033238	regulation of cellular amine metabolic process	1/282	10/12741	0.200604	0.842442	0.812955	Prupe.7G001200_v2.0.a1	1	1	0
Biological process	GO:0048639	positive regulation of developmental growth	1/282	10/12741	0.200604	0.842442	0.812955	Prupe.7G271100_v2.0.a1	1	1	0
Biological process	GO:0051703	intraspecies interaction between organisms	1/282	10/12741	0.200604	0.842442	0.812955	Prupe.3G251800_v2.0.a1	1	0	1
Biological process	GO:0070076	histone lysine demethylation	1/282	10/12741	0.200604	0.842442	0.812955	Prupe.7G013900_v2.0.a1	1	0	1
Biological process	GO:0071484	cellular response to light intensity	1/282	10/12741	0.200604	0.842442	0.812955	Prupe.1G021800_v2.0.a1	1	0	1
Biological process	GO:0009737	response to abscisic acid	14/282	493/12741	0.204611	0.842442	0.812955	Prupe.1G016000_v2.0.a1/Prupe.1G111700_v2.0.a1/Prupe.1G190700_v2.0.a1/Prupe.1G288000_v2.0.a1/Prupe.1G301000_v2.0.a1/Prupe.1G441700_v2.0.a1/Prupe.2G118400_v2.0.a1/Prupe.2G316600_v2.0.a1/Prupe.3G088500_v2.0.a1/Prupe.3G251800_v2.0.a1/Prupe.5G054400_v2.0.a1/Prupe.6G180700_v2.0.a1/Prupe.8G018300_v2.0.a1/Prupe.8G240700_v2.0.a1	14	9	5
Biological process	GO:0009686	gibberellin biosynthetic process	2/282	38/12741	0.205272	0.842442	0.812955	Prupe.4G080700_v2.0.a1/Prupe.4G150200_v2.0.a1	2	2	0
Biological process	GO:0042493	response to drug	13/282	454/12741	0.207485	0.842442	0.812955	Prupe.1G237800_v2.0.a1/Prupe.1G441700_v2.0.a1/Prupe.2G174100_v2.0.a1/Prupe.2G292100_v2.0.a1/Prupe.3G161500_v2.0.a1/Prupe.3G194800_v2.0.a1/Prupe.4G092700_v2.0.a1/Prupe.5G062000_v2.0.a1/Prupe.6G060700_v2.0.a1/Prupe.6G195500_v2.0.a1/Prupe.7G142100_v2.0.a1/Prupe.8G018300_v2.0.a1/Prupe.8G195000_v2.0.a1	13	9	4
Biological process	GO:0009860	pollen tube growth	3/282	71/12741	0.207717	0.842442	0.812955	Prupe.1G190700_v2.0.a1/Prupe.5G054400_v2.0.a1/Prupe.8G228100_v2.0.a1	3	0	3
Biological process	GO:0010029	regulation of seed germination	3/282	71/12741	0.207717	0.842442	0.812955	Prupe.1G021800_v2.0.a1/Prupe.7G267900_v2.0.a1/Prupe.8G240700_v2.0.a1	3	1	2
Biological process	GO:0030243	cellulose metabolic process	3/282	71/12741	0.207717	0.842442	0.812955	Prupe.6G025100_v2.0.a1/Prupe.6G161300_v2.0.a1/Prupe.8G005900_v2.0.a1	3	0	3
Biological process	GO:0051049	regulation of transport	4/282	106/12741	0.207981	0.842442	0.812955	Prupe.1G094400_v2.0.a1/Prupe.1G190700_v2.0.a1/Prupe.2G279600_v2.0.a1/Prupe.4G047400_v2.0.a1	4	3	1
Biological process	GO:0009685	gibberellin metabolic process	2/282	39/12741	0.213414	0.842442	0.812955	Prupe.4G080700_v2.0.a1/Prupe.4G150200_v2.0.a1	2	2	0
Biological process	GO:0009825	multidimensional cell growth	2/282	39/12741	0.213414	0.842442	0.812955	Prupe.1G277500_v2.0.a1/Prupe.6G161300_v2.0.a1	2	1	1
Biological process	GO:0000972	transcription-dependent tethering of RNA polymerase II gene DNA at nuclear periphery	1/282	11/12741	0.218311	0.842442	0.812955	Prupe.5G049100_v2.0.a1	1	0	1
Biological process	GO:0006482	protein demethylation	1/282	11/12741	0.218311	0.842442	0.812955	Prupe.7G013900_v2.0.a1	1	0	1
Biological process	GO:0008214	protein dealkylation	1/282	11/12741	0.218311	0.842442	0.812955	Prupe.7G013900_v2.0.a1	1	0	1
Biological process	GO:0008655	pyrimidine-containing compound salvage	1/282	11/12741	0.218311	0.842442	0.812955	Prupe.6G029400_v2.0.a1	1	1	0
Biological process	GO:0009269	response to desiccation	1/282	11/12741	0.218311	0.842442	0.812955	Prupe.1G113100_v2.0.a1	1	0	1
Biological process	GO:0009635	response to herbicide	1/282	11/12741	0.218311	0.842442	0.812955	Prupe.5G073600_v2.0.a1	1	1	0
Biological process	GO:0010359	regulation of anion channel activity	1/282	11/12741	0.218311	0.842442	0.812955	Prupe.2G279600_v2.0.a1	1	1	0
Biological process	GO:0015743	malate transport	1/282	11/12741	0.218311	0.842442	0.812955	Prupe.4G009500_v2.0.a1	1	1	0
Biological process	GO:0030048	actin filament-based movement	1/282	11/12741	0.218311	0.842442	0.812955	Prupe.8G228100_v2.0.a1	1	0	1
Biological process	GO:0030261	chromosome condensation	1/282	11/12741	0.218311	0.842442	0.812955	Prupe.1G496100_v2.0.a1	1	0	1
Biological process	GO:0043473	pigmentation	1/282	11/12741	0.218311	0.842442	0.812955	Prupe.3G269400_v2.0.a1	1	1	0
Biological process	GO:0098661	inorganic anion transmembrane transport	1/282	11/12741	0.218311	0.842442	0.812955	Prupe.4G047400_v2.0.a1	1	1	0
Biological process	GO:1905177	tracheary element differentiation	1/282	11/12741	0.218311	0.842442	0.812955	Prupe.1G447400_v2.0.a1	1	1	0
Biological process	GO:0051241	negative regulation of multicellular organismal process	4/282	109/12741	0.221947	0.842442	0.812955	Prupe.2G033700_v2.0.a1/Prupe.3G127700_v2.0.a1/Prupe.7G165700_v2.0.a1/Prupe.8G240700_v2.0.a1	4	1	3
Biological process	GO:0009735	response to cytokinin	5/282	146/12741	0.222624	0.842442	0.812955	Prupe.1G023000_v2.0.a1/Prupe.1G261500_v2.0.a1/Prupe.5G180500_v2.0.a1/Prupe.6G276200_v2.0.a1/Prupe.6G332500_v2.0.a1	5	1	4
Biological process	GO:0044272	sulfur compound biosynthetic process	4/282	110/12741	0.226658	0.842442	0.812955	Prupe.1G023000_v2.0.a1/Prupe.5G236900_v2.0.a1/Prupe.6G060700_v2.0.a1/Prupe.8G204700_v2.0.a1	4	1	3
Biological process	GO:0006721	terpenoid metabolic process	6/282	186/12741	0.230693	0.842442	0.812955	Prupe.1G423400_v2.0.a1/Prupe.3G194800_v2.0.a1/Prupe.4G080700_v2.0.a1/Prupe.4G150200_v2.0.a1/Prupe.5G194300_v2.0.a1/Prupe.8G197000_v2.0.a1	6	5	1
Biological process	GO:0046434	organophosphate catabolic process	3/282	75/12741	0.230956	0.842442	0.812955	Prupe.1G234000_v2.0.a1/Prupe.2G264600_v2.0.a1/Prupe.4G133900_v2.0.a1	3	1	2
Biological process	GO:1900140	regulation of seedling development	3/282	75/12741	0.230956	0.842442	0.812955	Prupe.1G021800_v2.0.a1/Prupe.7G267900_v2.0.a1/Prupe.8G240700_v2.0.a1	3	1	2
Biological process	GO:0006720	isoprenoid metabolic process	7/282	226/12741	0.235124	0.842442	0.812955	Prupe.1G423400_v2.0.a1/Prupe.3G194800_v2.0.a1/Prupe.4G080700_v2.0.a1/Prupe.4G150200_v2.0.a1/Prupe.5G194300_v2.0.a1/Prupe.7G181400_v2.0.a1/Prupe.8G197000_v2.0.a1	7	5	2
Biological process	GO:0009414	response to water deprivation	9/282	305/12741	0.235304	0.842442	0.812955	Prupe.1G113100_v2.0.a1/Prupe.1G288000_v2.0.a1/Prupe.1G359300_v2.0.a1/Prupe.2G258200_v2.0.a1/Prupe.2G316600_v2.0.a1/Prupe.5G054400_v2.0.a1/Prupe.5G073600_v2.0.a1/Prupe.7G234800_v2.0.a1/Prupe.8G018300_v2.0.a1	9	5	4
Biological process	GO:0005977	glycogen metabolic process	1/282	12/12741	0.235627	0.842442	0.812955	Prupe.8G093900_v2.0.a1	1	1	0
Biological process	GO:0006112	energy reserve metabolic process	1/282	12/12741	0.235627	0.842442	0.812955	Prupe.8G093900_v2.0.a1	1	1	0
Biological process	GO:0006241	CTP biosynthetic process	1/282	12/12741	0.235627	0.842442	0.812955	Prupe.6G029400_v2.0.a1	1	1	0
Biological process	GO:0006561	proline biosynthetic process	1/282	12/12741	0.235627	0.842442	0.812955	Prupe.2G240800_v2.0.a1	1	0	1
Biological process	GO:0009074	aromatic amino acid family catabolic process	1/282	12/12741	0.235627	0.842442	0.812955	Prupe.6G235400_v2.0.a1	1	1	0
Biological process	GO:0009208	pyrimidine ribonucleoside triphosphate metabolic process	1/282	12/12741	0.235627	0.842442	0.812955	Prupe.6G029400_v2.0.a1	1	1	0
Biological process	GO:0009209	pyrimidine ribonucleoside triphosphate biosynthetic process	1/282	12/12741	0.235627	0.842442	0.812955	Prupe.6G029400_v2.0.a1	1	1	0
Biological process	GO:0009228	thiamine biosynthetic process	1/282	12/12741	0.235627	0.842442	0.812955	Prupe.6G060700_v2.0.a1	1	0	1
Biological process	GO:0010093	specification of floral organ identity	1/282	12/12741	0.235627	0.842442	0.812955	Prupe.6G231700_v2.0.a1	1	0	1
Biological process	GO:0010232	vascular transport	1/282	12/12741	0.235627	0.842442	0.812955	Prupe.4G004600_v2.0.a1	1	1	0
Biological process	GO:0010233	phloem transport	1/282	12/12741	0.235627	0.842442	0.812955	Prupe.4G004600_v2.0.a1	1	1	0
Biological process	GO:0042724	thiamine-containing compound biosynthetic process	1/282	12/12741	0.235627	0.842442	0.812955	Prupe.6G060700_v2.0.a1	1	0	1
Biological process	GO:0046036	CTP metabolic process	1/282	12/12741	0.235627	0.842442	0.812955	Prupe.6G029400_v2.0.a1	1	1	0
Biological process	GO:0046834	lipid phosphorylation	1/282	12/12741	0.235627	0.842442	0.812955	Prupe.5G210600_v2.0.a1	1	0	1
Biological process	GO:0046854	phosphatidylinositol phosphorylation	1/282	12/12741	0.235627	0.842442	0.812955	Prupe.5G210600_v2.0.a1	1	0	1
Biological process	GO:0055074	calcium ion homeostasis	1/282	12/12741	0.235627	0.842442	0.812955	Prupe.4G171300_v2.0.a1	1	0	1
Biological process	GO:0071456	cellular response to hypoxia	1/282	12/12741	0.235627	0.842442	0.812955	Prupe.8G018300_v2.0.a1	1	0	1
Biological process	GO:1902074	response to salt	1/282	12/12741	0.235627	0.842442	0.812955	Prupe.1G113100_v2.0.a1	1	0	1
Biological process	GO:2000762	regulation of phenylpropanoid metabolic process	1/282	12/12741	0.235627	0.842442	0.812955	Prupe.6G006200_v2.0.a1	1	1	0
Biological process	GO:0042592	homeostatic process	13/282	467/12741	0.23622	0.842442	0.812955	Prupe.1G140500_v2.0.a1/Prupe.1G335200_v2.0.a1/Prupe.1G359300_v2.0.a1/Prupe.1G511200_v2.0.a1/Prupe.4G004600_v2.0.a1/Prupe.4G004800_v2.0.a1/Prupe.4G009500_v2.0.a1/Prupe.4G047400_v2.0.a1/Prupe.4G092700_v2.0.a1/Prupe.4G163100_v2.0.a1/Prupe.4G171300_v2.0.a1/Prupe.4G283500_v2.0.a1/Prupe.6G283700_v2.0.a1	13	9	4
Biological process	GO:0016102	diterpenoid biosynthetic process	2/282	42/12741	0.237999	0.842442	0.812955	Prupe.4G080700_v2.0.a1/Prupe.4G150200_v2.0.a1	2	2	0
Biological process	GO:0009611	response to wounding	6/282	189/12741	0.241577	0.842442	0.812955	Prupe.4G069400_v2.0.a1/Prupe.4G282200_v2.0.a1/Prupe.5G236900_v2.0.a1/Prupe.6G126400_v2.0.a1/Prupe.7G234800_v2.0.a1/Prupe.8G195000_v2.0.a1	6	4	2
Biological process	GO:0016052	carbohydrate catabolic process	6/282	189/12741	0.241577	0.842442	0.812955	Prupe.1G142400_v2.0.a1/Prupe.1G234000_v2.0.a1/Prupe.1G239900_v2.0.a1/Prupe.2G323800_v2.0.a1/Prupe.4G133900_v2.0.a1/Prupe.8G005900_v2.0.a1	6	1	5
Biological process	GO:0009967	positive regulation of signal transduction	3/282	77/12741	0.242752	0.842442	0.812955	Prupe.1G301000_v2.0.a1/Prupe.1G441700_v2.0.a1/Prupe.8G249800_v2.0.a1	3	3	0
Biological process	GO:0023056	positive regulation of signaling	3/282	77/12741	0.242752	0.842442	0.812955	Prupe.1G301000_v2.0.a1/Prupe.1G441700_v2.0.a1/Prupe.8G249800_v2.0.a1	3	3	0
Biological process	GO:0009698	phenylpropanoid metabolic process	5/282	152/12741	0.247129	0.842442	0.812955	Prupe.6G006200_v2.0.a1/Prupe.6G192000_v2.0.a1/Prupe.6G235400_v2.0.a1/Prupe.6G267700_v2.0.a1/Prupe.7G234200_v2.0.a1	5	4	1
Biological process	GO:0009409	response to cold	9/282	310/12741	0.24952	0.842442	0.812955	Prupe.1G021800_v2.0.a1/Prupe.1G435100_v2.0.a1/Prupe.2G207200_v2.0.a1/Prupe.4G127200_v2.0.a1/Prupe.4G282200_v2.0.a1/Prupe.5G054400_v2.0.a1/Prupe.5G062000_v2.0.a1/Prupe.8G018300_v2.0.a1/Prupe.8G267000_v2.0.a1	9	2	7
Biological process	GO:0006301	postreplication repair	1/282	13/12741	0.252561	0.842442	0.812955	Prupe.6G025200_v2.0.a1	1	0	1
Biological process	GO:0006772	thiamine metabolic process	1/282	13/12741	0.252561	0.842442	0.812955	Prupe.6G060700_v2.0.a1	1	0	1
Biological process	GO:0009083	branched-chain amino acid catabolic process	1/282	13/12741	0.252561	0.842442	0.812955	Prupe.2G207200_v2.0.a1	1	0	1
Biological process	GO:0009937	regulation of gibberellic acid mediated signaling pathway	1/282	13/12741	0.252561	0.842442	0.812955	Prupe.8G249800_v2.0.a1	1	1	0
Biological process	GO:0010225	response to UV-C	1/282	13/12741	0.252561	0.842442	0.812955	Prupe.6G025200_v2.0.a1	1	0	1
Biological process	GO:0015740	C4-dicarboxylate transport	1/282	13/12741	0.252561	0.842442	0.812955	Prupe.4G009500_v2.0.a1	1	1	0
Biological process	GO:0042214	terpene metabolic process	1/282	13/12741	0.252561	0.842442	0.812955	Prupe.8G197000_v2.0.a1	1	1	0
Biological process	GO:0042723	thiamine-containing compound metabolic process	1/282	13/12741	0.252561	0.842442	0.812955	Prupe.6G060700_v2.0.a1	1	0	1
Biological process	GO:0046620	regulation of organ growth	1/282	13/12741	0.252561	0.842442	0.812955	Prupe.7G271100_v2.0.a1	1	1	0
Biological process	GO:0090701	specification of plant organ identity	1/282	13/12741	0.252561	0.842442	0.812955	Prupe.6G231700_v2.0.a1	1	0	1
Biological process	GO:0051259	protein complex oligomerization	2/282	44/12741	0.254472	0.842442	0.812955	Prupe.6G066300_v2.0.a1/Prupe.8G173000_v2.0.a1	2	0	2
Biological process	GO:0070192	chromosome organization involved in meiotic cell cycle	2/282	44/12741	0.254472	0.842442	0.812955	Prupe.1G496100_v2.0.a1/Prupe.5G066100_v2.0.a1	2	0	2
Biological process	GO:0070647	protein modification by small protein conjugation or removal	12/282	435/12741	0.257428	0.842442	0.812955	Prupe.1G245700_v2.0.a1/Prupe.1G301000_v2.0.a1/Prupe.1G480700_v2.0.a1/Prupe.2G174100_v2.0.a1/Prupe.3G088500_v2.0.a1/Prupe.4G162300_v2.0.a1/Prupe.5G151000_v2.0.a1/Prupe.5G172000_v2.0.a1/Prupe.7G244300_v2.0.a1/Prupe.8G097400_v2.0.a1/Prupe.8G165100_v2.0.a1/Prupe.8G240700_v2.0.a1	12	9	3
Biological process	GO:0042445	hormone metabolic process	7/282	233/12741	0.258469	0.842442	0.812955	Prupe.1G423400_v2.0.a1/Prupe.2G251400_v2.0.a1/Prupe.4G080700_v2.0.a1/Prupe.4G150200_v2.0.a1/Prupe.5G236900_v2.0.a1/Prupe.7G001200_v2.0.a1/Prupe.7G267900_v2.0.a1	7	7	0
Biological process	GO:0010053	root epidermal cell differentiation	3/282	80/12741	0.26062	0.842442	0.812955	Prupe.1G223200_v2.0.a1/Prupe.4G010300_v2.0.a1/Prupe.7G191100_v2.0.a1	3	2	1
Biological process	GO:0051273	beta-glucan metabolic process	3/282	80/12741	0.26062	0.842442	0.812955	Prupe.6G025100_v2.0.a1/Prupe.6G161300_v2.0.a1/Prupe.8G005900_v2.0.a1	3	0	3
Biological process	GO:0006109	regulation of carbohydrate metabolic process	2/282	45/12741	0.262719	0.842442	0.812955	Prupe.8G204700_v2.0.a1/Prupe.8G267000_v2.0.a1	2	0	2
Biological process	GO:0016101	diterpenoid metabolic process	2/282	45/12741	0.262719	0.842442	0.812955	Prupe.4G080700_v2.0.a1/Prupe.4G150200_v2.0.a1	2	2	0
Biological process	GO:0019932	second-messenger-mediated signaling	2/282	45/12741	0.262719	0.842442	0.812955	Prupe.1G042500_v2.0.a1/Prupe.5G054400_v2.0.a1	2	0	2
Biological process	GO:0042537	benzene-containing compound metabolic process	2/282	45/12741	0.262719	0.842442	0.812955	Prupe.6G235400_v2.0.a1/Prupe.7G267900_v2.0.a1	2	2	0
Biological process	GO:0006633	fatty acid biosynthetic process	5/282	157/12741	0.26806	0.842442	0.812955	Prupe.2G005300_v2.0.a1/Prupe.3G087200_v2.0.a1/Prupe.6G056100_v2.0.a1/Prupe.7G076500_v2.0.a1/Prupe.8G018700_v2.0.a1	5	2	3
Biological process	GO:0006222	UMP biosynthetic process	1/282	14/12741	0.269122	0.842442	0.812955	Prupe.6G029400_v2.0.a1	1	1	0
Biological process	GO:0006558	L-phenylalanine metabolic process	1/282	14/12741	0.269122	0.842442	0.812955	Prupe.6G235400_v2.0.a1	1	1	0
Biological process	GO:0009148	pyrimidine nucleoside triphosphate biosynthetic process	1/282	14/12741	0.269122	0.842442	0.812955	Prupe.6G029400_v2.0.a1	1	1	0
Biological process	GO:0009173	pyrimidine ribonucleoside monophosphate metabolic process	1/282	14/12741	0.269122	0.842442	0.812955	Prupe.6G029400_v2.0.a1	1	1	0
Biological process	GO:0009174	pyrimidine ribonucleoside monophosphate biosynthetic process	1/282	14/12741	0.269122	0.842442	0.812955	Prupe.6G029400_v2.0.a1	1	1	0
Biological process	GO:0009773	photosynthetic electron transport in photosystem I	1/282	14/12741	0.269122	0.842442	0.812955	Prupe.3G098200_v2.0.a1	1	0	1
Biological process	GO:0010187	negative regulation of seed germination	1/282	14/12741	0.269122	0.842442	0.812955	Prupe.8G240700_v2.0.a1	1	0	1
Biological process	GO:0010189	vitamin E biosynthetic process	1/282	14/12741	0.269122	0.842442	0.812955	Prupe.5G194300_v2.0.a1	1	0	1
Biological process	GO:0016144	S-glycoside biosynthetic process	1/282	14/12741	0.269122	0.842442	0.812955	Prupe.8G204700_v2.0.a1	1	0	1
Biological process	GO:0019758	glycosinolate biosynthetic process	1/282	14/12741	0.269122	0.842442	0.812955	Prupe.8G204700_v2.0.a1	1	0	1
Biological process	GO:0019761	glucosinolate biosynthetic process	1/282	14/12741	0.269122	0.842442	0.812955	Prupe.8G204700_v2.0.a1	1	0	1
Biological process	GO:0032875	regulation of DNA endoreduplication	1/282	14/12741	0.269122	0.842442	0.812955	Prupe.4G162300_v2.0.a1	1	1	0
Biological process	GO:0042360	vitamin E metabolic process	1/282	14/12741	0.269122	0.842442	0.812955	Prupe.5G194300_v2.0.a1	1	0	1
Biological process	GO:0046049	UMP metabolic process	1/282	14/12741	0.269122	0.842442	0.812955	Prupe.6G029400_v2.0.a1	1	1	0
Biological process	GO:0048859	formation of anatomical boundary	1/282	14/12741	0.269122	0.842442	0.812955	Prupe.3G269400_v2.0.a1	1	1	0
Biological process	GO:0050821	protein stabilization	1/282	14/12741	0.269122	0.842442	0.812955	Prupe.6G066300_v2.0.a1	1	0	1
Biological process	GO:0051026	chiasma assembly	1/282	14/12741	0.269122	0.842442	0.812955	Prupe.5G066100_v2.0.a1	1	0	1
Biological process	GO:0052325	cell wall pectin biosynthetic process	1/282	14/12741	0.269122	0.842442	0.812955	Prupe.7G234200_v2.0.a1	1	1	0
Biological process	GO:0090691	formation of plant organ boundary	1/282	14/12741	0.269122	0.842442	0.812955	Prupe.3G269400_v2.0.a1	1	1	0
Biological process	GO:1900056	negative regulation of leaf senescence	1/282	14/12741	0.269122	0.842442	0.812955	Prupe.3G127700_v2.0.a1	1	0	1
Biological process	GO:1900376	regulation of secondary metabolite biosynthetic process	1/282	14/12741	0.269122	0.842442	0.812955	Prupe.8G204700_v2.0.a1	1	0	1
Biological process	GO:1901001	negative regulation of response to salt stress	1/282	14/12741	0.269122	0.842442	0.812955	Prupe.1G441700_v2.0.a1	1	1	0
Biological process	GO:1902221	erythrose 4-phosphate/phosphoenolpyruvate family amino acid metabolic process	1/282	14/12741	0.269122	0.842442	0.812955	Prupe.6G235400_v2.0.a1	1	1	0
Biological process	GO:0051093	negative regulation of developmental process	4/282	119/12741	0.270068	0.842442	0.812955	Prupe.2G033700_v2.0.a1/Prupe.3G127700_v2.0.a1/Prupe.7G165700_v2.0.a1/Prupe.8G240700_v2.0.a1	4	1	3
Biological process	GO:0010228	vegetative to reproductive phase transition of meristem	6/282	197/12741	0.271306	0.842442	0.812955	Prupe.1G305900_v2.0.a1/Prupe.1G435100_v2.0.a1/Prupe.5G004600_v2.0.a1/Prupe.6G022200_v2.0.a1/Prupe.6G192000_v2.0.a1/Prupe.7G013900_v2.0.a1	6	4	2
Biological process	GO:0010647	positive regulation of cell communication	3/282	82/12741	0.272626	0.842442	0.812955	Prupe.1G301000_v2.0.a1/Prupe.1G441700_v2.0.a1/Prupe.8G249800_v2.0.a1	3	3	0
Biological process	GO:0010154	fruit development	13/282	484/12741	0.275999	0.842442	0.812955	Prupe.1G016000_v2.0.a1/Prupe.1G271400_v2.0.a1/Prupe.1G277500_v2.0.a1/Prupe.2G118400_v2.0.a1/Prupe.2G251400_v2.0.a1/Prupe.4G040900_v2.0.a1/Prupe.4G261900_v2.0.a1/Prupe.4G262200_v2.0.a1/Prupe.5G239000_v2.0.a1/Prupe.6G180700_v2.0.a1/Prupe.6G231700_v2.0.a1/Prupe.7G001200_v2.0.a1/Prupe.8G249800_v2.0.a1	13	10	3
Biological process	GO:0048581	negative regulation of post-embryonic development	3/282	84/12741	0.28469	0.842442	0.812955	Prupe.2G033700_v2.0.a1/Prupe.7G165700_v2.0.a1/Prupe.8G240700_v2.0.a1	3	1	2
Biological process	GO:0006188	IMP biosynthetic process	1/282	15/12741	0.285316	0.842442	0.812955	Prupe.1G542100_v2.0.a1	1	0	1
Biological process	GO:0006560	proline metabolic process	1/282	15/12741	0.285316	0.842442	0.812955	Prupe.2G240800_v2.0.a1	1	0	1
Biological process	GO:0006775	fat-soluble vitamin metabolic process	1/282	15/12741	0.285316	0.842442	0.812955	Prupe.5G194300_v2.0.a1	1	0	1
Biological process	GO:0007584	response to nutrient	1/282	15/12741	0.285316	0.842442	0.812955	Prupe.6G060700_v2.0.a1	1	0	1
Biological process	GO:0009147	pyrimidine nucleoside triphosphate metabolic process	1/282	15/12741	0.285316	0.842442	0.812955	Prupe.6G029400_v2.0.a1	1	1	0
Biological process	GO:0009593	detection of chemical stimulus	1/282	15/12741	0.285316	0.842442	0.812955	Prupe.3G270900_v2.0.a1	1	1	0
Biological process	GO:0009641	shade avoidance	1/282	15/12741	0.285316	0.842442	0.812955	Prupe.3G172700_v2.0.a1	1	1	0
Biological process	GO:0009838	abscission	1/282	15/12741	0.285316	0.842442	0.812955	Prupe.1G146300_v2.0.a1	1	0	1
Biological process	GO:0042362	fat-soluble vitamin biosynthetic process	1/282	15/12741	0.285316	0.842442	0.812955	Prupe.5G194300_v2.0.a1	1	0	1
Biological process	GO:0043174	nucleoside salvage	1/282	15/12741	0.285316	0.842442	0.812955	Prupe.6G029400_v2.0.a1	1	1	0
Biological process	GO:0046040	IMP metabolic process	1/282	15/12741	0.285316	0.842442	0.812955	Prupe.1G542100_v2.0.a1	1	0	1
Biological process	GO:0090329	regulation of DNA-dependent DNA replication	1/282	15/12741	0.285316	0.842442	0.812955	Prupe.4G162300_v2.0.a1	1	1	0
Biological process	GO:1905622	negative regulation of leaf development	1/282	15/12741	0.285316	0.842442	0.812955	Prupe.3G127700_v2.0.a1	1	0	1
Biological process	GO:0005984	disaccharide metabolic process	2/282	48/12741	0.287452	0.842442	0.812955	Prupe.1G256200_v2.0.a1/Prupe.6G182400_v2.0.a1	2	2	0
Biological process	GO:0006096	glycolytic process	2/282	48/12741	0.287452	0.842442	0.812955	Prupe.1G234000_v2.0.a1/Prupe.4G133900_v2.0.a1	2	0	2
Biological process	GO:0006165	nucleoside diphosphate phosphorylation	2/282	48/12741	0.287452	0.842442	0.812955	Prupe.1G234000_v2.0.a1/Prupe.4G133900_v2.0.a1	2	0	2
Biological process	GO:0006757	ATP generation from ADP	2/282	48/12741	0.287452	0.842442	0.812955	Prupe.1G234000_v2.0.a1/Prupe.4G133900_v2.0.a1	2	0	2
Biological process	GO:0009135	purine nucleoside diphosphate metabolic process	2/282	48/12741	0.287452	0.842442	0.812955	Prupe.1G234000_v2.0.a1/Prupe.4G133900_v2.0.a1	2	0	2
Biological process	GO:0009179	purine ribonucleoside diphosphate metabolic process	2/282	48/12741	0.287452	0.842442	0.812955	Prupe.1G234000_v2.0.a1/Prupe.4G133900_v2.0.a1	2	0	2
Biological process	GO:0009185	ribonucleoside diphosphate metabolic process	2/282	48/12741	0.287452	0.842442	0.812955	Prupe.1G234000_v2.0.a1/Prupe.4G133900_v2.0.a1	2	0	2
Biological process	GO:0042866	pyruvate biosynthetic process	2/282	48/12741	0.287452	0.842442	0.812955	Prupe.1G234000_v2.0.a1/Prupe.4G133900_v2.0.a1	2	0	2
Biological process	GO:0046031	ADP metabolic process	2/282	48/12741	0.287452	0.842442	0.812955	Prupe.1G234000_v2.0.a1/Prupe.4G133900_v2.0.a1	2	0	2
Biological process	GO:0009156	ribonucleoside monophosphate biosynthetic process	4/282	123/12741	0.289823	0.842442	0.812955	Prupe.1G234000_v2.0.a1/Prupe.1G542100_v2.0.a1/Prupe.4G133900_v2.0.a1/Prupe.6G029400_v2.0.a1	4	1	3
Biological process	GO:0000902	cell morphogenesis	8/282	283/12741	0.290623	0.842442	0.812955	Prupe.1G190700_v2.0.a1/Prupe.2G280200_v2.0.a1/Prupe.4G010300_v2.0.a1/Prupe.4G092700_v2.0.a1/Prupe.4G163100_v2.0.a1/Prupe.5G054400_v2.0.a1/Prupe.6G053400_v2.0.a1/Prupe.8G228100_v2.0.a1	8	2	6
Biological process	GO:0014070	response to organic cyclic compound	9/282	325/12741	0.293758	0.842442	0.812955	Prupe.1G441700_v2.0.a1/Prupe.1G520600_v2.0.a1/Prupe.3G161500_v2.0.a1/Prupe.3G172700_v2.0.a1/Prupe.3G251800_v2.0.a1/Prupe.4G092700_v2.0.a1/Prupe.6G060700_v2.0.a1/Prupe.7G142100_v2.0.a1/Prupe.8G018300_v2.0.a1	9	6	3
Biological process	GO:0009630	gravitropism	2/282	49/12741	0.295681	0.842442	0.812955	Prupe.3G269400_v2.0.a1/Prupe.7G234800_v2.0.a1	2	2	0
Biological process	GO:0009788	negative regulation of abscisic acid-activated signaling pathway	2/282	49/12741	0.295681	0.842442	0.812955	Prupe.3G088500_v2.0.a1/Prupe.3G251800_v2.0.a1	2	1	1
Biological process	GO:0009853	photorespiration	2/282	49/12741	0.295681	0.842442	0.812955	Prupe.1G084500_v2.0.a1/Prupe.1G311400_v2.0.a1	2	0	2
Biological process	GO:1901420	negative regulation of response to alcohol	2/282	49/12741	0.295681	0.842442	0.812955	Prupe.3G088500_v2.0.a1/Prupe.3G251800_v2.0.a1	2	1	1
Biological process	GO:1905958	negative regulation of cellular response to alcohol	2/282	49/12741	0.295681	0.842442	0.812955	Prupe.3G088500_v2.0.a1/Prupe.3G251800_v2.0.a1	2	1	1
Biological process	GO:0043094	cellular metabolic compound salvage	3/282	86/12741	0.296798	0.842442	0.812955	Prupe.1G084500_v2.0.a1/Prupe.1G311400_v2.0.a1/Prupe.6G029400_v2.0.a1	3	1	2
Biological process	GO:0009124	nucleoside monophosphate biosynthetic process	4/282	125/12741	0.299776	0.842442	0.812955	Prupe.1G234000_v2.0.a1/Prupe.1G542100_v2.0.a1/Prupe.4G133900_v2.0.a1/Prupe.6G029400_v2.0.a1	4	1	3
Biological process	GO:0009129	pyrimidine nucleoside monophosphate metabolic process	1/282	16/12741	0.301153	0.842442	0.812955	Prupe.6G029400_v2.0.a1	1	1	0
Biological process	GO:0009130	pyrimidine nucleoside monophosphate biosynthetic process	1/282	16/12741	0.301153	0.842442	0.812955	Prupe.6G029400_v2.0.a1	1	1	0
Biological process	GO:0009410	response to xenobiotic stimulus	1/282	16/12741	0.301153	0.842442	0.812955	Prupe.8G018300_v2.0.a1	1	0	1
Biological process	GO:0031647	regulation of protein stability	1/282	16/12741	0.301153	0.842442	0.812955	Prupe.6G066300_v2.0.a1	1	0	1
Biological process	GO:0055062	phosphate ion homeostasis	1/282	16/12741	0.301153	0.842442	0.812955	Prupe.4G047400_v2.0.a1	1	1	0
Biological process	GO:0072506	trivalent inorganic anion homeostasis	1/282	16/12741	0.301153	0.842442	0.812955	Prupe.4G047400_v2.0.a1	1	1	0
Biological process	GO:0009741	response to brassinosteroid	3/282	87/12741	0.302864	0.842442	0.812955	Prupe.1G520600_v2.0.a1/Prupe.3G172700_v2.0.a1/Prupe.3G251800_v2.0.a1	3	2	1
Biological process	GO:0009132	nucleoside diphosphate metabolic process	2/282	50/12741	0.303896	0.842442	0.812955	Prupe.1G234000_v2.0.a1/Prupe.4G133900_v2.0.a1	2	0	2
Biological process	GO:0031407	oxylipin metabolic process	2/282	50/12741	0.303896	0.842442	0.812955	Prupe.2G005300_v2.0.a1/Prupe.3G087200_v2.0.a1	2	1	1
Biological process	GO:0031408	oxylipin biosynthetic process	2/282	50/12741	0.303896	0.842442	0.812955	Prupe.2G005300_v2.0.a1/Prupe.3G087200_v2.0.a1	2	1	1
Biological process	GO:0046939	nucleotide phosphorylation	2/282	50/12741	0.303896	0.842442	0.812955	Prupe.1G234000_v2.0.a1/Prupe.4G133900_v2.0.a1	2	0	2
Biological process	GO:1901606	alpha-amino acid catabolic process	2/282	50/12741	0.303896	0.842442	0.812955	Prupe.2G207200_v2.0.a1/Prupe.6G235400_v2.0.a1	2	1	1
Biological process	GO:0009110	vitamin biosynthetic process	3/282	88/12741	0.308936	0.842442	0.812955	Prupe.2G196400_v2.0.a1/Prupe.5G194300_v2.0.a1/Prupe.6G060700_v2.0.a1	3	1	2
Biological process	GO:0048638	regulation of developmental growth	3/282	88/12741	0.308936	0.842442	0.812955	Prupe.1G190700_v2.0.a1/Prupe.7G271100_v2.0.a1/Prupe.8G241400_v2.0.a1	3	1	2
Biological process	GO:0051606	detection of stimulus	3/282	88/12741	0.308936	0.842442	0.812955	Prupe.2G183700_v2.0.a1/Prupe.2G279600_v2.0.a1/Prupe.3G270900_v2.0.a1	3	2	1
Biological process	GO:0048523	negative regulation of cellular process	13/282	498/12741	0.310301	0.842442	0.812955	Prupe.1G034300_v2.0.a1/Prupe.1G117800_v2.0.a1/Prupe.1G223200_v2.0.a1/Prupe.1G412400_v2.0.a1/Prupe.1G480700_v2.0.a1/Prupe.3G070900_v2.0.a1/Prupe.3G087200_v2.0.a1/Prupe.3G088500_v2.0.a1/Prupe.3G251800_v2.0.a1/Prupe.4G046000_v2.0.a1/Prupe.7G013900_v2.0.a1/Prupe.7G244300_v2.0.a1/Prupe.8G267000_v2.0.a1	13	8	5
Biological process	GO:0009408	response to heat	5/282	167/12741	0.310966	0.842442	0.812955	Prupe.1G021800_v2.0.a1/Prupe.1G237800_v2.0.a1/Prupe.3G161500_v2.0.a1/Prupe.4G046000_v2.0.a1/Prupe.8G267000_v2.0.a1	5	2	3
Biological process	GO:0009629	response to gravity	2/282	51/12741	0.312094	0.842442	0.812955	Prupe.3G269400_v2.0.a1/Prupe.7G234800_v2.0.a1	2	2	0
Biological process	GO:0098662	inorganic cation transmembrane transport	3/282	89/12741	0.315012	0.842442	0.812955	Prupe.1G190700_v2.0.a1/Prupe.1G335200_v2.0.a1/Prupe.4G283500_v2.0.a1	3	2	1
Biological process	GO:0000266	mitochondrial fission	1/282	17/12741	0.31664	0.842442	0.812955	Prupe.6G323700_v2.0.a1	1	1	0
Biological process	GO:0009625	response to insect	1/282	17/12741	0.31664	0.842442	0.812955	Prupe.4G107600_v2.0.a1	1	1	0
Biological process	GO:0010380	regulation of chlorophyll biosynthetic process	1/282	17/12741	0.31664	0.842442	0.812955	Prupe.1G021800_v2.0.a1	1	0	1
Biological process	GO:0030104	water homeostasis	1/282	17/12741	0.31664	0.842442	0.812955	Prupe.4G092700_v2.0.a1	1	1	0
Biological process	GO:0030245	cellulose catabolic process	1/282	17/12741	0.31664	0.842442	0.812955	Prupe.8G005900_v2.0.a1	1	0	1
Biological process	GO:0051275	beta-glucan catabolic process	1/282	17/12741	0.31664	0.842442	0.812955	Prupe.8G005900_v2.0.a1	1	0	1
Biological process	GO:0055083	monovalent inorganic anion homeostasis	1/282	17/12741	0.31664	0.842442	0.812955	Prupe.4G047400_v2.0.a1	1	1	0
Biological process	GO:0071249	cellular response to nitrate	1/282	17/12741	0.31664	0.842442	0.812955	Prupe.1G494000_v2.0.a1	1	0	1
Biological process	GO:0071490	cellular response to far red light	1/282	17/12741	0.31664	0.842442	0.812955	Prupe.1G021800_v2.0.a1	1	0	1
Biological process	GO:0032879	regulation of localization	4/282	129/12741	0.319796	0.842442	0.812955	Prupe.1G094400_v2.0.a1/Prupe.1G190700_v2.0.a1/Prupe.2G279600_v2.0.a1/Prupe.4G047400_v2.0.a1	4	3	1
Biological process	GO:0009063	cellular amino acid catabolic process	2/282	52/12741	0.320271	0.842442	0.812955	Prupe.2G207200_v2.0.a1/Prupe.6G235400_v2.0.a1	2	1	1
Biological process	GO:0015995	chlorophyll biosynthetic process	2/282	52/12741	0.320271	0.842442	0.812955	Prupe.1G021800_v2.0.a1/Prupe.5G194300_v2.0.a1	2	0	2
Biological process	GO:0006766	vitamin metabolic process	3/282	90/12741	0.321091	0.842442	0.812955	Prupe.2G196400_v2.0.a1/Prupe.5G194300_v2.0.a1/Prupe.6G060700_v2.0.a1	3	1	2
Biological process	GO:0032787	monocarboxylic acid metabolic process	11/282	419/12741	0.324371	0.842442	0.812955	Prupe.1G234000_v2.0.a1/Prupe.2G005300_v2.0.a1/Prupe.2G323800_v2.0.a1/Prupe.3G087200_v2.0.a1/Prupe.3G194800_v2.0.a1/Prupe.4G133900_v2.0.a1/Prupe.6G056100_v2.0.a1/Prupe.6G235400_v2.0.a1/Prupe.7G076500_v2.0.a1/Prupe.7G267900_v2.0.a1/Prupe.8G018700_v2.0.a1	11	5	6
Biological process	GO:0009626	plant-type hypersensitive response	7/282	252/12741	0.324718	0.842442	0.812955	Prupe.1G162200_v2.0.a1/Prupe.2G046000_v2.0.a1/Prupe.2G055200_v2.0.a1/Prupe.2G279600_v2.0.a1/Prupe.4G191200_v2.0.a1/Prupe.5G074700_v2.0.a1/Prupe.7G133700_v2.0.a1	7	2	5
Biological process	GO:0034050	host programmed cell death induced by symbiont	7/282	252/12741	0.324718	0.842442	0.812955	Prupe.1G162200_v2.0.a1/Prupe.2G046000_v2.0.a1/Prupe.2G055200_v2.0.a1/Prupe.2G279600_v2.0.a1/Prupe.4G191200_v2.0.a1/Prupe.5G074700_v2.0.a1/Prupe.7G133700_v2.0.a1	7	2	5
Biological process	GO:0009743	response to carbohydrate	3/282	91/12741	0.32717	0.842442	0.812955	Prupe.1G271400_v2.0.a1/Prupe.8G018300_v2.0.a1/Prupe.8G267000_v2.0.a1	3	1	2
Biological process	GO:0030244	cellulose biosynthetic process	2/282	53/12741	0.328425	0.842442	0.812955	Prupe.6G025100_v2.0.a1/Prupe.6G161300_v2.0.a1	2	0	2
Biological process	GO:0045132	meiotic chromosome segregation	2/282	53/12741	0.328425	0.842442	0.812955	Prupe.1G496100_v2.0.a1/Prupe.5G066100_v2.0.a1	2	0	2
Biological process	GO:0006835	dicarboxylic acid transport	1/282	18/12741	0.331785	0.842442	0.812955	Prupe.4G009500_v2.0.a1	1	1	0
Biological process	GO:0010099	regulation of photomorphogenesis	1/282	18/12741	0.331785	0.842442	0.812955	Prupe.7G165700_v2.0.a1	1	0	1
Biological process	GO:0010193	response to ozone	1/282	18/12741	0.331785	0.842442	0.812955	Prupe.8G195000_v2.0.a1	1	1	0
Biological process	GO:0048826	cotyledon morphogenesis	1/282	18/12741	0.331785	0.842442	0.812955	Prupe.1G271400_v2.0.a1	1	1	0
Biological process	GO:0009266	response to temperature stimulus	12/282	465/12741	0.334309	0.842442	0.812955	Prupe.1G021800_v2.0.a1/Prupe.1G237800_v2.0.a1/Prupe.1G435100_v2.0.a1/Prupe.2G207200_v2.0.a1/Prupe.3G161500_v2.0.a1/Prupe.4G046000_v2.0.a1/Prupe.4G127200_v2.0.a1/Prupe.4G282200_v2.0.a1/Prupe.5G054400_v2.0.a1/Prupe.5G062000_v2.0.a1/Prupe.8G018300_v2.0.a1/Prupe.8G267000_v2.0.a1	12	4	8
Biological process	GO:0009166	nucleotide catabolic process	2/282	54/12741	0.336552	0.842442	0.812955	Prupe.1G234000_v2.0.a1/Prupe.4G133900_v2.0.a1	2	0	2
Biological process	GO:0009627	systemic acquired resistance	2/282	54/12741	0.336552	0.842442	0.812955	Prupe.2G264600_v2.0.a1/Prupe.7G142100_v2.0.a1	2	2	0
Biological process	GO:0044275	cellular carbohydrate catabolic process	2/282	54/12741	0.336552	0.842442	0.812955	Prupe.2G323800_v2.0.a1/Prupe.8G005900_v2.0.a1	2	0	2
Biological process	GO:0009201	ribonucleoside triphosphate biosynthetic process	3/282	93/12741	0.339327	0.842442	0.812955	Prupe.1G234000_v2.0.a1/Prupe.4G133900_v2.0.a1/Prupe.6G029400_v2.0.a1	3	1	2
Biological process	GO:0006813	potassium ion transport	2/282	55/12741	0.344649	0.842442	0.812955	Prupe.1G190700_v2.0.a1/Prupe.4G283500_v2.0.a1	2	1	1
Biological process	GO:0018105	peptidyl-serine phosphorylation	2/282	55/12741	0.344649	0.842442	0.812955	Prupe.1G190700_v2.0.a1/Prupe.2G280200_v2.0.a1	2	0	2
Biological process	GO:0006073	cellular glucan metabolic process	5/282	175/12741	0.345938	0.842442	0.812955	Prupe.3G171800_v2.0.a1/Prupe.6G025100_v2.0.a1/Prupe.6G161300_v2.0.a1/Prupe.8G005900_v2.0.a1/Prupe.8G093900_v2.0.a1	5	2	3
Biological process	GO:0044042	glucan metabolic process	5/282	175/12741	0.345938	0.842442	0.812955	Prupe.3G171800_v2.0.a1/Prupe.6G025100_v2.0.a1/Prupe.6G161300_v2.0.a1/Prupe.8G005900_v2.0.a1/Prupe.8G093900_v2.0.a1	5	2	3
Biological process	GO:0006573	valine metabolic process	1/282	19/12741	0.346596	0.842442	0.812955	Prupe.2G207200_v2.0.a1	1	0	1
Biological process	GO:0007338	single fertilization	1/282	19/12741	0.346596	0.842442	0.812955	Prupe.3G251800_v2.0.a1	1	0	1
Biological process	GO:0010204	defense response signaling pathway, resistance gene-independent	1/282	19/12741	0.346596	0.842442	0.812955	Prupe.2G279600_v2.0.a1	1	1	0
Biological process	GO:0035265	organ growth	1/282	19/12741	0.346596	0.842442	0.812955	Prupe.7G271100_v2.0.a1	1	1	0
Biological process	GO:0043173	nucleotide salvage	1/282	19/12741	0.346596	0.842442	0.812955	Prupe.6G029400_v2.0.a1	1	1	0
Biological process	GO:0045324	late endosome to vacuole transport	1/282	19/12741	0.346596	0.842442	0.812955	Prupe.3G088500_v2.0.a1	1	1	0
Biological process	GO:0072348	sulfur compound transport	1/282	19/12741	0.346596	0.842442	0.812955	Prupe.3G298300_v2.0.a1	1	0	1
Biological process	GO:0072505	divalent inorganic anion homeostasis	1/282	19/12741	0.346596	0.842442	0.812955	Prupe.4G047400_v2.0.a1	1	1	0
Biological process	GO:1901463	regulation of tetrapyrrole biosynthetic process	1/282	19/12741	0.346596	0.842442	0.812955	Prupe.1G021800_v2.0.a1	1	0	1
Biological process	GO:0009753	response to jasmonic acid	5/282	176/12741	0.350333	0.842442	0.812955	Prupe.1G111700_v2.0.a1/Prupe.1G441700_v2.0.a1/Prupe.4G048800_v2.0.a1/Prupe.7G234800_v2.0.a1/Prupe.8G114200_v2.0.a1	5	4	1
Biological process	GO:0051240	positive regulation of multicellular organismal process	3/282	95/12741	0.35147	0.842442	0.812955	Prupe.1G021800_v2.0.a1/Prupe.7G267900_v2.0.a1/Prupe.7G271100_v2.0.a1	3	2	1
Biological process	GO:0006997	nucleus organization	2/282	56/12741	0.352715	0.842442	0.812955	Prupe.1G350700_v2.0.a1/Prupe.6G159200_v2.0.a1	2	1	1
Biological process	GO:0009856	pollination	6/282	219/12741	0.356664	0.842442	0.812955	Prupe.1G190700_v2.0.a1/Prupe.3G251800_v2.0.a1/Prupe.4G283500_v2.0.a1/Prupe.5G054400_v2.0.a1/Prupe.6G323700_v2.0.a1/Prupe.8G228100_v2.0.a1	6	2	4
Biological process	GO:0044706	multi-multicellular organism process	6/282	219/12741	0.356664	0.842442	0.812955	Prupe.1G190700_v2.0.a1/Prupe.3G251800_v2.0.a1/Prupe.4G283500_v2.0.a1/Prupe.5G054400_v2.0.a1/Prupe.6G323700_v2.0.a1/Prupe.8G228100_v2.0.a1	6	2	4
Biological process	GO:0098655	cation transmembrane transport	3/282	96/12741	0.357532	0.842442	0.812955	Prupe.1G190700_v2.0.a1/Prupe.1G335200_v2.0.a1/Prupe.4G283500_v2.0.a1	3	2	1
Biological process	GO:0018209	peptidyl-serine modification	2/282	57/12741	0.360746	0.842442	0.812955	Prupe.1G190700_v2.0.a1/Prupe.2G280200_v2.0.a1	2	0	2
Biological process	GO:0042542	response to hydrogen peroxide	2/282	57/12741	0.360746	0.842442	0.812955	Prupe.1G237800_v2.0.a1/Prupe.8G018300_v2.0.a1	2	0	2
Biological process	GO:0071241	cellular response to inorganic substance	2/282	57/12741	0.360746	0.842442	0.812955	Prupe.1G335200_v2.0.a1/Prupe.1G494000_v2.0.a1	2	1	1
Biological process	GO:0007186	G protein-coupled receptor signaling pathway	1/282	20/12741	0.36108	0.842442	0.812955	Prupe.4G282200_v2.0.a1	1	0	1
Biological process	GO:0030641	regulation of cellular pH	1/282	20/12741	0.36108	0.842442	0.812955	Prupe.4G009500_v2.0.a1	1	1	0
Biological process	GO:0043068	positive regulation of programmed cell death	1/282	20/12741	0.36108	0.842442	0.812955	Prupe.8G059400_v2.0.a1	1	1	0
Biological process	GO:0043086	negative regulation of catalytic activity	1/282	20/12741	0.36108	0.842442	0.812955	Prupe.1G117800_v2.0.a1	1	0	1
Biological process	GO:0045851	pH reduction	1/282	20/12741	0.36108	0.842442	0.812955	Prupe.4G163100_v2.0.a1	1	0	1
Biological process	GO:0051453	regulation of intracellular pH	1/282	20/12741	0.36108	0.842442	0.812955	Prupe.4G009500_v2.0.a1	1	1	0
Biological process	GO:0090056	regulation of chlorophyll metabolic process	1/282	20/12741	0.36108	0.842442	0.812955	Prupe.1G021800_v2.0.a1	1	0	1
Biological process	GO:0009142	nucleoside triphosphate biosynthetic process	3/282	97/12741	0.363587	0.842442	0.812955	Prupe.1G234000_v2.0.a1/Prupe.4G133900_v2.0.a1/Prupe.6G029400_v2.0.a1	3	1	2
Biological process	GO:0001558	regulation of cell growth	2/282	58/12741	0.36874	0.842442	0.812955	Prupe.1G190700_v2.0.a1/Prupe.3G251800_v2.0.a1	2	0	2
Biological process	GO:0032535	regulation of cellular component size	2/282	58/12741	0.36874	0.842442	0.812955	Prupe.3G269400_v2.0.a1/Prupe.4G092700_v2.0.a1	2	2	0
Biological process	GO:0090066	regulation of anatomical structure size	2/282	58/12741	0.36874	0.842442	0.812955	Prupe.3G269400_v2.0.a1/Prupe.4G092700_v2.0.a1	2	2	0
Biological process	GO:0071214	cellular response to abiotic stimulus	5/282	181/12741	0.372338	0.842442	0.812955	Prupe.1G021800_v2.0.a1/Prupe.1G113100_v2.0.a1/Prupe.1G261500_v2.0.a1/Prupe.4G171300_v2.0.a1/Prupe.6G025200_v2.0.a1	5	0	5
Biological process	GO:0104004	cellular response to environmental stimulus	5/282	181/12741	0.372338	0.842442	0.812955	Prupe.1G021800_v2.0.a1/Prupe.1G113100_v2.0.a1/Prupe.1G261500_v2.0.a1/Prupe.4G171300_v2.0.a1/Prupe.6G025200_v2.0.a1	5	0	5
Biological process	GO:0048609	multicellular organismal reproductive process	4/282	140/12741	0.375193	0.842442	0.812955	Prupe.1G016000_v2.0.a1/Prupe.1G496100_v2.0.a1/Prupe.2G118400_v2.0.a1/Prupe.6G180700_v2.0.a1	4	3	1
Biological process	GO:0006275	regulation of DNA replication	1/282	21/12741	0.375243	0.842442	0.812955	Prupe.4G162300_v2.0.a1	1	1	0
Biological process	GO:0006298	mismatch repair	1/282	21/12741	0.375243	0.842442	0.812955	Prupe.5G066100_v2.0.a1	1	0	1
Biological process	GO:0006458	'de novo' protein folding	1/282	21/12741	0.375243	0.842442	0.812955	Prupe.4G112900_v2.0.a1	1	0	1
Biological process	GO:0006857	oligopeptide transport	1/282	21/12741	0.375243	0.842442	0.812955	Prupe.5G073600_v2.0.a1	1	1	0
Biological process	GO:0009218	pyrimidine ribonucleotide metabolic process	1/282	21/12741	0.375243	0.842442	0.812955	Prupe.6G029400_v2.0.a1	1	1	0
Biological process	GO:0009220	pyrimidine ribonucleotide biosynthetic process	1/282	21/12741	0.375243	0.842442	0.812955	Prupe.6G029400_v2.0.a1	1	1	0
Biological process	GO:0009688	abscisic acid biosynthetic process	1/282	21/12741	0.375243	0.842442	0.812955	Prupe.3G194800_v2.0.a1	1	1	0
Biological process	GO:0009862	systemic acquired resistance, salicylic acid mediated signaling pathway	1/282	21/12741	0.375243	0.842442	0.812955	Prupe.7G142100_v2.0.a1	1	1	0
Biological process	GO:0019852	L-ascorbic acid metabolic process	1/282	21/12741	0.375243	0.842442	0.812955	Prupe.2G196400_v2.0.a1	1	1	0
Biological process	GO:0019853	L-ascorbic acid biosynthetic process	1/282	21/12741	0.375243	0.842442	0.812955	Prupe.2G196400_v2.0.a1	1	1	0
Biological process	GO:0043289	apocarotenoid biosynthetic process	1/282	21/12741	0.375243	0.842442	0.812955	Prupe.3G194800_v2.0.a1	1	1	0
Biological process	GO:0046132	pyrimidine ribonucleoside biosynthetic process	1/282	21/12741	0.375243	0.842442	0.812955	Prupe.6G029400_v2.0.a1	1	1	0
Biological process	GO:0071483	cellular response to blue light	1/282	21/12741	0.375243	0.842442	0.812955	Prupe.1G021800_v2.0.a1	1	0	1
Biological process	GO:1902645	tertiary alcohol biosynthetic process	1/282	21/12741	0.375243	0.842442	0.812955	Prupe.3G194800_v2.0.a1	1	1	0
Biological process	GO:0009250	glucan biosynthetic process	3/282	99/12741	0.375669	0.842442	0.812955	Prupe.6G025100_v2.0.a1/Prupe.6G161300_v2.0.a1/Prupe.8G093900_v2.0.a1	3	1	2
Biological process	GO:0044264	cellular polysaccharide metabolic process	6/282	224/12741	0.376448	0.842442	0.812955	Prupe.3G171800_v2.0.a1/Prupe.6G025100_v2.0.a1/Prupe.6G161300_v2.0.a1/Prupe.7G234200_v2.0.a1/Prupe.8G005900_v2.0.a1/Prupe.8G093900_v2.0.a1	6	3	3
Biological process	GO:0019359	nicotinamide nucleotide biosynthetic process	2/282	59/12741	0.376694	0.842442	0.812955	Prupe.1G234000_v2.0.a1/Prupe.4G133900_v2.0.a1	2	0	2
Biological process	GO:0046165	alcohol biosynthetic process	2/282	59/12741	0.376694	0.842442	0.812955	Prupe.3G194800_v2.0.a1/Prupe.7G181400_v2.0.a1	2	1	1
Biological process	GO:0072528	pyrimidine-containing compound biosynthetic process	2/282	59/12741	0.376694	0.842442	0.812955	Prupe.6G029400_v2.0.a1/Prupe.6G060700_v2.0.a1	2	1	1
Biological process	GO:1901292	nucleoside phosphate catabolic process	2/282	59/12741	0.376694	0.842442	0.812955	Prupe.1G234000_v2.0.a1/Prupe.4G133900_v2.0.a1	2	0	2
Biological process	GO:0012501	programmed cell death	8/282	310/12741	0.380085	0.842442	0.812955	Prupe.1G162200_v2.0.a1/Prupe.2G046000_v2.0.a1/Prupe.2G055200_v2.0.a1/Prupe.2G279600_v2.0.a1/Prupe.4G191200_v2.0.a1/Prupe.5G074700_v2.0.a1/Prupe.7G133700_v2.0.a1/Prupe.8G059400_v2.0.a1	8	3	5
Biological process	GO:0009161	ribonucleoside monophosphate metabolic process	4/282	141/12741	0.380226	0.842442	0.812955	Prupe.1G234000_v2.0.a1/Prupe.1G542100_v2.0.a1/Prupe.4G133900_v2.0.a1/Prupe.6G029400_v2.0.a1	4	1	3
Biological process	GO:0090696	post-embryonic plant organ development	4/282	141/12741	0.380226	0.842442	0.812955	Prupe.1G223200_v2.0.a1/Prupe.3G269400_v2.0.a1/Prupe.6G231700_v2.0.a1/Prupe.8G249800_v2.0.a1	4	3	1
Biological process	GO:0034404	nucleobase-containing small molecule biosynthetic process	3/282	100/12741	0.381694	0.842442	0.812955	Prupe.1G234000_v2.0.a1/Prupe.4G133900_v2.0.a1/Prupe.6G029400_v2.0.a1	3	1	2
Biological process	GO:0010817	regulation of hormone levels	8/282	311/12741	0.383457	0.842442	0.812955	Prupe.1G423400_v2.0.a1/Prupe.2G251400_v2.0.a1/Prupe.3G269400_v2.0.a1/Prupe.4G080700_v2.0.a1/Prupe.4G150200_v2.0.a1/Prupe.5G236900_v2.0.a1/Prupe.7G001200_v2.0.a1/Prupe.7G267900_v2.0.a1	8	8	0
Biological process	GO:0006418	tRNA aminoacylation for protein translation	2/282	60/12741	0.384607	0.842442	0.812955	Prupe.8G074400_v2.0.a1/Prupe.8G192100_v2.0.a1	2	2	0
Biological process	GO:0019363	pyridine nucleotide biosynthetic process	2/282	60/12741	0.384607	0.842442	0.812955	Prupe.1G234000_v2.0.a1/Prupe.4G133900_v2.0.a1	2	0	2
Biological process	GO:0042744	hydrogen peroxide catabolic process	2/282	60/12741	0.384607	0.842442	0.812955	Prupe.6G192000_v2.0.a1/Prupe.6G223400_v2.0.a1	2	2	0
Biological process	GO:0043038	amino acid activation	2/282	60/12741	0.384607	0.842442	0.812955	Prupe.8G074400_v2.0.a1/Prupe.8G192100_v2.0.a1	2	2	0
Biological process	GO:0043039	tRNA aminoacylation	2/282	60/12741	0.384607	0.842442	0.812955	Prupe.8G074400_v2.0.a1/Prupe.8G192100_v2.0.a1	2	2	0
Biological process	GO:0009636	response to toxic substance	4/282	142/12741	0.385255	0.842442	0.812955	Prupe.1G237800_v2.0.a1/Prupe.5G073600_v2.0.a1/Prupe.8G018300_v2.0.a1/Prupe.8G114200_v2.0.a1	4	1	3
Biological process	GO:0006935	chemotaxis	1/282	22/12741	0.389094	0.842442	0.812955	Prupe.4G283500_v2.0.a1	1	1	0
Biological process	GO:0007140	male meiotic nuclear division	1/282	22/12741	0.389094	0.842442	0.812955	Prupe.1G496100_v2.0.a1	1	0	1
Biological process	GO:0010183	pollen tube guidance	1/282	22/12741	0.389094	0.842442	0.812955	Prupe.4G283500_v2.0.a1	1	1	0
Biological process	GO:0010363	regulation of plant-type hypersensitive response	1/282	22/12741	0.389094	0.842442	0.812955	Prupe.7G133700_v2.0.a1	1	0	1
Biological process	GO:0042330	taxis	1/282	22/12741	0.389094	0.842442	0.812955	Prupe.4G283500_v2.0.a1	1	1	0
Biological process	GO:0045926	negative regulation of growth	1/282	22/12741	0.389094	0.842442	0.812955	Prupe.3G251800_v2.0.a1	1	0	1
Biological process	GO:0045927	positive regulation of growth	1/282	22/12741	0.389094	0.842442	0.812955	Prupe.7G271100_v2.0.a1	1	1	0
Biological process	GO:0046134	pyrimidine nucleoside biosynthetic process	1/282	22/12741	0.389094	0.842442	0.812955	Prupe.6G029400_v2.0.a1	1	1	0
Biological process	GO:0050918	positive chemotaxis	1/282	22/12741	0.389094	0.842442	0.812955	Prupe.4G283500_v2.0.a1	1	1	0
Biological process	GO:0052546	cell wall pectin metabolic process	1/282	22/12741	0.389094	0.842442	0.812955	Prupe.7G234200_v2.0.a1	1	1	0
Biological process	GO:0071897	DNA biosynthetic process	1/282	22/12741	0.389094	0.842442	0.812955	Prupe.6G025200_v2.0.a1	1	0	1
Biological process	GO:1901401	regulation of tetrapyrrole metabolic process	1/282	22/12741	0.389094	0.842442	0.812955	Prupe.1G021800_v2.0.a1	1	0	1
Biological process	GO:0032989	cellular component morphogenesis	8/282	313/12741	0.390204	0.842442	0.812955	Prupe.1G190700_v2.0.a1/Prupe.2G280200_v2.0.a1/Prupe.4G010300_v2.0.a1/Prupe.4G092700_v2.0.a1/Prupe.4G163100_v2.0.a1/Prupe.5G054400_v2.0.a1/Prupe.6G053400_v2.0.a1/Prupe.8G228100_v2.0.a1	8	2	6
Biological process	GO:0009123	nucleoside monophosphate metabolic process	4/282	143/12741	0.390279	0.842442	0.812955	Prupe.1G234000_v2.0.a1/Prupe.1G542100_v2.0.a1/Prupe.4G133900_v2.0.a1/Prupe.6G029400_v2.0.a1	4	1	3
Biological process	GO:1901657	glycosyl compound metabolic process	4/282	143/12741	0.390279	0.842442	0.812955	Prupe.1G441700_v2.0.a1/Prupe.6G029400_v2.0.a1/Prupe.8G165700_v2.0.a1/Prupe.8G204700_v2.0.a1	4	2	2
Biological process	GO:0043067	regulation of programmed cell death	2/282	61/12741	0.392476	0.842585	0.813093	Prupe.7G133700_v2.0.a1/Prupe.8G059400_v2.0.a1	2	1	1
Biological process	GO:0047484	regulation of response to osmotic stress	2/282	61/12741	0.392476	0.842585	0.813093	Prupe.1G301000_v2.0.a1/Prupe.1G441700_v2.0.a1	2	2	0
Biological process	GO:0033692	cellular polysaccharide biosynthetic process	4/282	144/12741	0.395298	0.842585	0.813093	Prupe.6G025100_v2.0.a1/Prupe.6G161300_v2.0.a1/Prupe.7G234200_v2.0.a1/Prupe.8G093900_v2.0.a1	4	2	2
Biological process	GO:0010038	response to metal ion	7/282	272/12741	0.39697	0.842585	0.813093	Prupe.1G023000_v2.0.a1/Prupe.1G335200_v2.0.a1/Prupe.1G441700_v2.0.a1/Prupe.2G174100_v2.0.a1/Prupe.5G241000_v2.0.a1/Prupe.6G182400_v2.0.a1/Prupe.8G018300_v2.0.a1	7	5	2
Biological process	GO:0090627	plant epidermal cell differentiation	3/282	103/12741	0.399686	0.842585	0.813093	Prupe.1G223200_v2.0.a1/Prupe.4G010300_v2.0.a1/Prupe.7G191100_v2.0.a1	3	2	1
Biological process	GO:0006779	porphyrin-containing compound biosynthetic process	2/282	62/12741	0.4003	0.842585	0.813093	Prupe.1G021800_v2.0.a1/Prupe.5G194300_v2.0.a1	2	0	2
Biological process	GO:0051274	beta-glucan biosynthetic process	2/282	62/12741	0.4003	0.842585	0.813093	Prupe.6G025100_v2.0.a1/Prupe.6G161300_v2.0.a1	2	0	2
Biological process	GO:0080135	regulation of cellular response to stress	2/282	62/12741	0.4003	0.842585	0.813093	Prupe.7G133700_v2.0.a1/Prupe.8G018300_v2.0.a1	2	0	2
Biological process	GO:0007129	synapsis	1/282	23/12741	0.402639	0.842585	0.813093	Prupe.5G066100_v2.0.a1	1	0	1
Biological process	GO:0009958	positive gravitropism	1/282	23/12741	0.402639	0.842585	0.813093	Prupe.3G269400_v2.0.a1	1	1	0
Biological process	GO:0048449	floral organ formation	1/282	23/12741	0.402639	0.842585	0.813093	Prupe.6G231700_v2.0.a1	1	0	1
Biological process	GO:0070988	demethylation	1/282	23/12741	0.402639	0.842585	0.813093	Prupe.7G013900_v2.0.a1	1	0	1
Biological process	GO:0080092	regulation of pollen tube growth	1/282	23/12741	0.402639	0.842585	0.813093	Prupe.1G190700_v2.0.a1	1	0	1
Biological process	GO:0009127	purine nucleoside monophosphate biosynthetic process	3/282	104/12741	0.405652	0.842585	0.813093	Prupe.1G234000_v2.0.a1/Prupe.1G542100_v2.0.a1/Prupe.4G133900_v2.0.a1	3	0	3
Biological process	GO:0009168	purine ribonucleoside monophosphate biosynthetic process	3/282	104/12741	0.405652	0.842585	0.813093	Prupe.1G234000_v2.0.a1/Prupe.1G542100_v2.0.a1/Prupe.4G133900_v2.0.a1	3	0	3
Biological process	GO:0009072	aromatic amino acid family metabolic process	2/282	63/12741	0.408077	0.842585	0.813093	Prupe.6G235400_v2.0.a1/Prupe.7G267900_v2.0.a1	2	2	0
Biological process	GO:0055114	oxidation-reduction process	7/282	276/12741	0.411503	0.842585	0.813093	Prupe.3G087200_v2.0.a1/Prupe.3G098200_v2.0.a1/Prupe.3G270900_v2.0.a1/Prupe.3G302200_v2.0.a1/Prupe.5G074800_v2.0.a1/Prupe.7G210500_v2.0.a1/Prupe.8G093900_v2.0.a1	7	3	4
Biological process	GO:0009787	regulation of abscisic acid-activated signaling pathway	3/282	105/12741	0.411601	0.842585	0.813093	Prupe.1G301000_v2.0.a1/Prupe.3G088500_v2.0.a1/Prupe.3G251800_v2.0.a1	3	2	1
Biological process	GO:1901419	regulation of response to alcohol	3/282	105/12741	0.411601	0.842585	0.813093	Prupe.1G301000_v2.0.a1/Prupe.3G088500_v2.0.a1/Prupe.3G251800_v2.0.a1	3	2	1
Biological process	GO:1905957	regulation of cellular response to alcohol	3/282	105/12741	0.411601	0.842585	0.813093	Prupe.1G301000_v2.0.a1/Prupe.3G088500_v2.0.a1/Prupe.3G251800_v2.0.a1	3	2	1
Biological process	GO:1905392	plant organ morphogenesis	7/282	277/12741	0.415134	0.842585	0.813093	Prupe.1G223200_v2.0.a1/Prupe.1G271400_v2.0.a1/Prupe.4G010300_v2.0.a1/Prupe.6G050400_v2.0.a1/Prupe.6G231700_v2.0.a1/Prupe.7G191100_v2.0.a1/Prupe.8G249800_v2.0.a1	7	5	2
Biological process	GO:0006090	pyruvate metabolic process	2/282	64/12741	0.415804	0.842585	0.813093	Prupe.1G234000_v2.0.a1/Prupe.4G133900_v2.0.a1	2	0	2
Biological process	GO:0010345	suberin biosynthetic process	1/282	24/12741	0.415884	0.842585	0.813093	Prupe.7G234200_v2.0.a1	1	1	0
Biological process	GO:0010540	basipetal auxin transport	1/282	24/12741	0.415884	0.842585	0.813093	Prupe.3G269400_v2.0.a1	1	1	0
Biological process	GO:0046271	phenylpropanoid catabolic process	1/282	24/12741	0.415884	0.842585	0.813093	Prupe.6G267700_v2.0.a1	1	0	1
Biological process	GO:0046274	lignin catabolic process	1/282	24/12741	0.415884	0.842585	0.813093	Prupe.6G267700_v2.0.a1	1	0	1
Biological process	GO:0048235	pollen sperm cell differentiation	1/282	24/12741	0.415884	0.842585	0.813093	Prupe.1G496100_v2.0.a1	1	0	1
Biological process	GO:0097237	cellular response to toxic substance	1/282	24/12741	0.415884	0.842585	0.813093	Prupe.8G114200_v2.0.a1	1	0	1
Biological process	GO:0048588	developmental cell growth	3/282	107/12741	0.423443	0.842585	0.813093	Prupe.1G190700_v2.0.a1/Prupe.5G054400_v2.0.a1/Prupe.8G228100_v2.0.a1	3	0	3
Biological process	GO:0006206	pyrimidine nucleobase metabolic process	1/282	25/12741	0.428837	0.842585	0.813093	Prupe.6G029400_v2.0.a1	1	1	0
Biological process	GO:0010769	regulation of cell morphogenesis involved in differentiation	1/282	25/12741	0.428837	0.842585	0.813093	Prupe.1G190700_v2.0.a1	1	0	1
Biological process	GO:0046131	pyrimidine ribonucleoside metabolic process	1/282	25/12741	0.428837	0.842585	0.813093	Prupe.6G029400_v2.0.a1	1	1	0
Biological process	GO:0060284	regulation of cell development	1/282	25/12741	0.428837	0.842585	0.813093	Prupe.1G190700_v2.0.a1	1	0	1
Biological process	GO:0060966	regulation of gene silencing by RNA	1/282	25/12741	0.428837	0.842585	0.813093	Prupe.7G013900_v2.0.a1	1	0	1
Biological process	GO:0062013	positive regulation of small molecule metabolic process	1/282	25/12741	0.428837	0.842585	0.813093	Prupe.7G001200_v2.0.a1	1	1	0
Biological process	GO:1902170	cellular response to reactive nitrogen species	1/282	25/12741	0.428837	0.842585	0.813093	Prupe.1G494000_v2.0.a1	1	0	1
Biological process	GO:0015672	monovalent inorganic cation transport	3/282	108/12741	0.429334	0.842585	0.813093	Prupe.1G190700_v2.0.a1/Prupe.4G009500_v2.0.a1/Prupe.4G283500_v2.0.a1	3	2	1
Biological process	GO:0048573	photoperiodism, flowering	3/282	108/12741	0.429334	0.842585	0.813093	Prupe.1G305900_v2.0.a1/Prupe.6G022200_v2.0.a1/Prupe.7G013900_v2.0.a1	3	1	2
Biological process	GO:0051094	positive regulation of developmental process	3/282	108/12741	0.429334	0.842585	0.813093	Prupe.1G021800_v2.0.a1/Prupe.7G267900_v2.0.a1/Prupe.7G271100_v2.0.a1	3	2	1
Biological process	GO:0033014	tetrapyrrole biosynthetic process	2/282	66/12741	0.431105	0.842585	0.813093	Prupe.1G021800_v2.0.a1/Prupe.5G194300_v2.0.a1	2	0	2
Biological process	GO:0009742	brassinosteroid mediated signaling pathway	2/282	67/12741	0.438676	0.842585	0.813093	Prupe.3G172700_v2.0.a1/Prupe.3G251800_v2.0.a1	2	1	1
Biological process	GO:0043401	steroid hormone mediated signaling pathway	2/282	67/12741	0.438676	0.842585	0.813093	Prupe.3G172700_v2.0.a1/Prupe.3G251800_v2.0.a1	2	1	1
Biological process	GO:0048545	response to steroid hormone	2/282	67/12741	0.438676	0.842585	0.813093	Prupe.3G172700_v2.0.a1/Prupe.3G251800_v2.0.a1	2	1	1
Biological process	GO:0071367	cellular response to brassinosteroid stimulus	2/282	67/12741	0.438676	0.842585	0.813093	Prupe.3G172700_v2.0.a1/Prupe.3G251800_v2.0.a1	2	1	1
Biological process	GO:0071383	cellular response to steroid hormone stimulus	2/282	67/12741	0.438676	0.842585	0.813093	Prupe.3G172700_v2.0.a1/Prupe.3G251800_v2.0.a1	2	1	1
Biological process	GO:0009814	defense response, incompatible interaction	4/282	153/12741	0.440096	0.842585	0.813093	Prupe.2G264600_v2.0.a1/Prupe.4G069400_v2.0.a1/Prupe.7G133700_v2.0.a1/Prupe.7G142100_v2.0.a1	4	2	2
Biological process	GO:0010075	regulation of meristem growth	1/282	26/12741	0.441504	0.842585	0.813093	Prupe.8G241400_v2.0.a1	1	0	1
Biological process	GO:0010942	positive regulation of cell death	1/282	26/12741	0.441504	0.842585	0.813093	Prupe.8G059400_v2.0.a1	1	1	0
Biological process	GO:0042126	nitrate metabolic process	1/282	26/12741	0.441504	0.842585	0.813093	Prupe.5G073600_v2.0.a1	1	1	0
Biological process	GO:0042128	nitrate assimilation	1/282	26/12741	0.441504	0.842585	0.813093	Prupe.5G073600_v2.0.a1	1	1	0
Biological process	GO:0042631	cellular response to water deprivation	1/282	26/12741	0.441504	0.842585	0.813093	Prupe.1G113100_v2.0.a1	1	0	1
Biological process	GO:0045143	homologous chromosome segregation	1/282	26/12741	0.441504	0.842585	0.813093	Prupe.5G066100_v2.0.a1	1	0	1
Biological process	GO:0071281	cellular response to iron ion	1/282	26/12741	0.441504	0.842585	0.813093	Prupe.1G335200_v2.0.a1	1	1	0
Biological process	GO:0071462	cellular response to water stimulus	1/282	26/12741	0.441504	0.842585	0.813093	Prupe.1G113100_v2.0.a1	1	0	1
Biological process	GO:2000022	regulation of jasmonic acid mediated signaling pathway	1/282	26/12741	0.441504	0.842585	0.813093	Prupe.8G114200_v2.0.a1	1	0	1
Biological process	GO:0046677	response to antibiotic	7/282	285/12741	0.444104	0.842585	0.813093	Prupe.1G237800_v2.0.a1/Prupe.1G441700_v2.0.a1/Prupe.3G161500_v2.0.a1/Prupe.4G092700_v2.0.a1/Prupe.7G142100_v2.0.a1/Prupe.8G018300_v2.0.a1/Prupe.8G195000_v2.0.a1	7	5	2
Biological process	GO:0009260	ribonucleotide biosynthetic process	4/282	154/12741	0.445019	0.842585	0.813093	Prupe.1G234000_v2.0.a1/Prupe.1G542100_v2.0.a1/Prupe.4G133900_v2.0.a1/Prupe.6G029400_v2.0.a1	4	1	3
Biological process	GO:0032504	multicellular organism reproduction	4/282	154/12741	0.445019	0.842585	0.813093	Prupe.1G016000_v2.0.a1/Prupe.1G496100_v2.0.a1/Prupe.2G118400_v2.0.a1/Prupe.6G180700_v2.0.a1	4	3	1
Biological process	GO:0046390	ribose phosphate biosynthetic process	4/282	154/12741	0.445019	0.842585	0.813093	Prupe.1G234000_v2.0.a1/Prupe.1G542100_v2.0.a1/Prupe.4G133900_v2.0.a1/Prupe.6G029400_v2.0.a1	4	1	3
Biological process	GO:0009064	glutamine family amino acid metabolic process	2/282	68/12741	0.446192	0.842585	0.813093	Prupe.1G542100_v2.0.a1/Prupe.2G240800_v2.0.a1	2	0	2
Biological process	GO:0032940	secretion by cell	2/282	68/12741	0.446192	0.842585	0.813093	Prupe.1G094400_v2.0.a1/Prupe.3G088500_v2.0.a1	2	2	0
Biological process	GO:0042364	water-soluble vitamin biosynthetic process	2/282	68/12741	0.446192	0.842585	0.813093	Prupe.2G196400_v2.0.a1/Prupe.6G060700_v2.0.a1	2	1	1
Biological process	GO:0072525	pyridine-containing compound biosynthetic process	2/282	68/12741	0.446192	0.842585	0.813093	Prupe.1G234000_v2.0.a1/Prupe.4G133900_v2.0.a1	2	0	2
Biological process	GO:0016054	organic acid catabolic process	3/282	111/12741	0.446874	0.842585	0.813093	Prupe.2G207200_v2.0.a1/Prupe.2G323800_v2.0.a1/Prupe.6G235400_v2.0.a1	3	1	2
Biological process	GO:0046395	carboxylic acid catabolic process	3/282	111/12741	0.446874	0.842585	0.813093	Prupe.2G207200_v2.0.a1/Prupe.2G323800_v2.0.a1/Prupe.6G235400_v2.0.a1	3	1	2
Biological process	GO:0006979	response to oxidative stress	7/282	287/12741	0.451314	0.842585	0.813093	Prupe.1G237800_v2.0.a1/Prupe.1G359300_v2.0.a1/Prupe.1G416500_v2.0.a1/Prupe.6G192000_v2.0.a1/Prupe.6G223400_v2.0.a1/Prupe.8G018300_v2.0.a1/Prupe.8G195000_v2.0.a1	7	4	3
Biological process	GO:0006790	sulfur compound metabolic process	6/282	243/12741	0.451458	0.842585	0.813093	Prupe.1G023000_v2.0.a1/Prupe.1G441700_v2.0.a1/Prupe.5G236900_v2.0.a1/Prupe.6G060700_v2.0.a1/Prupe.7G001200_v2.0.a1/Prupe.8G204700_v2.0.a1	6	3	3
Biological process	GO:0000302	response to reactive oxygen species	3/282	112/12741	0.452674	0.842585	0.813093	Prupe.1G237800_v2.0.a1/Prupe.8G018300_v2.0.a1/Prupe.8G195000_v2.0.a1	3	1	2
Biological process	GO:0072527	pyrimidine-containing compound metabolic process	2/282	69/12741	0.453651	0.842585	0.813093	Prupe.6G029400_v2.0.a1/Prupe.6G060700_v2.0.a1	2	1	1
Biological process	GO:0006541	glutamine metabolic process	1/282	27/12741	0.45389	0.842585	0.813093	Prupe.1G542100_v2.0.a1	1	0	1
Biological process	GO:0006612	protein targeting to membrane	1/282	27/12741	0.45389	0.842585	0.813093	Prupe.8G173000_v2.0.a1	1	0	1
Biological process	GO:0006662	glycerol ether metabolic process	1/282	27/12741	0.45389	0.842585	0.813093	Prupe.1G359300_v2.0.a1	1	0	1
Biological process	GO:0018904	ether metabolic process	1/282	27/12741	0.45389	0.842585	0.813093	Prupe.1G359300_v2.0.a1	1	0	1
Biological process	GO:0042023	DNA endoreduplication	1/282	27/12741	0.45389	0.842585	0.813093	Prupe.4G162300_v2.0.a1	1	1	0
Biological process	GO:0071472	cellular response to salt stress	1/282	27/12741	0.45389	0.842585	0.813093	Prupe.4G171300_v2.0.a1	1	0	1
Biological process	GO:0072507	divalent inorganic cation homeostasis	1/282	27/12741	0.45389	0.842585	0.813093	Prupe.4G171300_v2.0.a1	1	0	1
Biological process	GO:2000030	regulation of response to red or far red light	1/282	27/12741	0.45389	0.842585	0.813093	Prupe.7G165700_v2.0.a1	1	0	1
Biological process	GO:0009199	ribonucleoside triphosphate metabolic process	3/282	113/12741	0.458448	0.844045	0.814502	Prupe.1G234000_v2.0.a1/Prupe.4G133900_v2.0.a1/Prupe.6G029400_v2.0.a1	3	1	2
Biological process	GO:0019953	sexual reproduction	3/282	113/12741	0.458448	0.844045	0.814502	Prupe.1G496100_v2.0.a1/Prupe.3G251800_v2.0.a1/Prupe.8G249800_v2.0.a1	3	1	2
Biological process	GO:0006767	water-soluble vitamin metabolic process	2/282	70/12741	0.461053	0.844045	0.814502	Prupe.2G196400_v2.0.a1/Prupe.6G060700_v2.0.a1	2	1	1
Biological process	GO:0009561	megagametogenesis	2/282	70/12741	0.461053	0.844045	0.814502	Prupe.1G350700_v2.0.a1/Prupe.6G159200_v2.0.a1	2	1	1
Biological process	GO:0071482	cellular response to light stimulus	3/282	114/12741	0.464197	0.844045	0.814502	Prupe.1G021800_v2.0.a1/Prupe.1G261500_v2.0.a1/Prupe.6G025200_v2.0.a1	3	0	3
Biological process	GO:0009651	response to salt stress	11/282	469/12741	0.465818	0.844045	0.814502	Prupe.1G111700_v2.0.a1/Prupe.1G441700_v2.0.a1/Prupe.2G195300_v2.0.a1/Prupe.3G194800_v2.0.a1/Prupe.4G171300_v2.0.a1/Prupe.5G054400_v2.0.a1/Prupe.5G236900_v2.0.a1/Prupe.5G241000_v2.0.a1/Prupe.6G223400_v2.0.a1/Prupe.8G018300_v2.0.a1/Prupe.8G240700_v2.0.a1	11	7	4
Biological process	GO:0006213	pyrimidine nucleoside metabolic process	1/282	28/12741	0.466003	0.844045	0.814502	Prupe.6G029400_v2.0.a1	1	1	0
Biological process	GO:0007031	peroxisome organization	1/282	28/12741	0.466003	0.844045	0.814502	Prupe.6G323700_v2.0.a1	1	1	0
Biological process	GO:0009687	abscisic acid metabolic process	1/282	28/12741	0.466003	0.844045	0.814502	Prupe.3G194800_v2.0.a1	1	1	0
Biological process	GO:0010675	regulation of cellular carbohydrate metabolic process	1/282	28/12741	0.466003	0.844045	0.814502	Prupe.8G204700_v2.0.a1	1	0	1
Biological process	GO:0043288	apocarotenoid metabolic process	1/282	28/12741	0.466003	0.844045	0.814502	Prupe.3G194800_v2.0.a1	1	1	0
Biological process	GO:0051336	regulation of hydrolase activity	1/282	28/12741	0.466003	0.844045	0.814502	Prupe.1G117800_v2.0.a1	1	0	1
Biological process	GO:1902644	tertiary alcohol metabolic process	1/282	28/12741	0.466003	0.844045	0.814502	Prupe.3G194800_v2.0.a1	1	1	0
Biological process	GO:0046903	secretion	2/282	71/12741	0.468396	0.844045	0.814502	Prupe.1G094400_v2.0.a1/Prupe.3G088500_v2.0.a1	2	2	0
Biological process	GO:0071555	cell wall organization	9/282	381/12741	0.469167	0.844045	0.814502	Prupe.1G447400_v2.0.a1/Prupe.3G008400_v2.0.a1/Prupe.4G261900_v2.0.a1/Prupe.4G262200_v2.0.a1/Prupe.5G015300_v2.0.a1/Prupe.6G025100_v2.0.a1/Prupe.6G161300_v2.0.a1/Prupe.7G234200_v2.0.a1/Prupe.8G005900_v2.0.a1	9	3	6
Biological process	GO:0005976	polysaccharide metabolic process	8/282	337/12741	0.470955	0.844045	0.814502	Prupe.1G142400_v2.0.a1/Prupe.1G239900_v2.0.a1/Prupe.3G171800_v2.0.a1/Prupe.6G025100_v2.0.a1/Prupe.6G161300_v2.0.a1/Prupe.7G234200_v2.0.a1/Prupe.8G005900_v2.0.a1/Prupe.8G093900_v2.0.a1	8	4	4
Biological process	GO:0006520	cellular amino acid metabolic process	8/282	337/12741	0.470955	0.844045	0.814502	Prupe.1G542100_v2.0.a1/Prupe.2G207200_v2.0.a1/Prupe.2G240800_v2.0.a1/Prupe.6G235400_v2.0.a1/Prupe.7G001200_v2.0.a1/Prupe.7G267900_v2.0.a1/Prupe.8G074400_v2.0.a1/Prupe.8G192100_v2.0.a1	8	5	3
Biological process	GO:0045088	regulation of innate immune response	3/282	116/12741	0.475614	0.844045	0.814502	Prupe.2G279600_v2.0.a1/Prupe.4G069400_v2.0.a1/Prupe.7G133700_v2.0.a1	3	1	2
Biological process	GO:0010941	regulation of cell death	2/282	72/12741	0.475679	0.844045	0.814502	Prupe.7G133700_v2.0.a1/Prupe.8G059400_v2.0.a1	2	1	1
Biological process	GO:0009682	induced systemic resistance	1/282	29/12741	0.477848	0.844045	0.814502	Prupe.7G169500_v2.0.a1	1	1	0
Biological process	GO:0030004	cellular monovalent inorganic cation homeostasis	1/282	29/12741	0.477848	0.844045	0.814502	Prupe.4G009500_v2.0.a1	1	1	0
Biological process	GO:0042435	indole-containing compound biosynthetic process	1/282	29/12741	0.477848	0.844045	0.814502	Prupe.5G236900_v2.0.a1	1	1	0
Biological process	GO:0045036	protein targeting to chloroplast	1/282	29/12741	0.477848	0.844045	0.814502	Prupe.8G173000_v2.0.a1	1	0	1
Biological process	GO:0072596	establishment of protein localization to chloroplast	1/282	29/12741	0.477848	0.844045	0.814502	Prupe.8G173000_v2.0.a1	1	0	1
Biological process	GO:0009813	flavonoid biosynthetic process	3/282	117/12741	0.481281	0.844045	0.814502	Prupe.1G003000_v2.0.a1/Prupe.8G114200_v2.0.a1/Prupe.I005800_v2.0.a1	3	2	1
Biological process	GO:0044703	multi-organism reproductive process	3/282	117/12741	0.481281	0.844045	0.814502	Prupe.1G496100_v2.0.a1/Prupe.3G251800_v2.0.a1/Prupe.8G249800_v2.0.a1	3	1	2
Biological process	GO:0072593	reactive oxygen species metabolic process	3/282	117/12741	0.481281	0.844045	0.814502	Prupe.6G192000_v2.0.a1/Prupe.6G223400_v2.0.a1/Prupe.6G323700_v2.0.a1	3	3	0
Biological process	GO:0071489	cellular response to red or far red light	2/282	73/12741	0.482902	0.844045	0.814502	Prupe.1G021800_v2.0.a1/Prupe.1G261500_v2.0.a1	2	0	2
Biological process	GO:0009648	photoperiodism	3/282	118/12741	0.486919	0.844045	0.814502	Prupe.1G305900_v2.0.a1/Prupe.6G022200_v2.0.a1/Prupe.7G013900_v2.0.a1	3	1	2
Biological process	GO:0071478	cellular response to radiation	3/282	118/12741	0.486919	0.844045	0.814502	Prupe.1G021800_v2.0.a1/Prupe.1G261500_v2.0.a1/Prupe.6G025200_v2.0.a1	3	0	3
Biological process	GO:0007051	spindle organization	1/282	30/12741	0.489432	0.844045	0.814502	Prupe.1G496100_v2.0.a1	1	0	1
Biological process	GO:0010411	xyloglucan metabolic process	1/282	30/12741	0.489432	0.844045	0.814502	Prupe.3G171800_v2.0.a1	1	1	0
Biological process	GO:0046885	regulation of hormone biosynthetic process	1/282	30/12741	0.489432	0.844045	0.814502	Prupe.7G001200_v2.0.a1	1	1	0
Biological process	GO:0048598	embryonic morphogenesis	1/282	30/12741	0.489432	0.844045	0.814502	Prupe.1G271400_v2.0.a1	1	1	0
Biological process	GO:0051260	protein homooligomerization	1/282	30/12741	0.489432	0.844045	0.814502	Prupe.6G066300_v2.0.a1	1	0	1
Biological process	GO:0080188	RNA-directed DNA methylation	1/282	30/12741	0.489432	0.844045	0.814502	Prupe.6G075600_v2.0.a1	1	0	1
Biological process	GO:1900055	regulation of leaf senescence	1/282	30/12741	0.489432	0.844045	0.814502	Prupe.3G127700_v2.0.a1	1	0	1
Biological process	GO:2001057	reactive nitrogen species metabolic process	1/282	30/12741	0.489432	0.844045	0.814502	Prupe.5G073600_v2.0.a1	1	1	0
Biological process	GO:0009965	leaf morphogenesis	2/282	74/12741	0.490063	0.844045	0.814502	Prupe.1G271400_v2.0.a1/Prupe.6G050400_v2.0.a1	2	2	0
Biological process	GO:0017001	antibiotic catabolic process	2/282	74/12741	0.490063	0.844045	0.814502	Prupe.6G192000_v2.0.a1/Prupe.6G223400_v2.0.a1	2	2	0
Biological process	GO:0022900	electron transport chain	2/282	74/12741	0.490063	0.844045	0.814502	Prupe.3G087200_v2.0.a1/Prupe.3G098200_v2.0.a1	2	0	2
Biological process	GO:0048582	positive regulation of post-embryonic development	2/282	74/12741	0.490063	0.844045	0.814502	Prupe.1G021800_v2.0.a1/Prupe.7G267900_v2.0.a1	2	1	1
Biological process	GO:0051188	cofactor biosynthetic process	6/282	253/12741	0.490224	0.844045	0.814502	Prupe.1G021800_v2.0.a1/Prupe.1G234000_v2.0.a1/Prupe.2G196400_v2.0.a1/Prupe.4G133900_v2.0.a1/Prupe.5G194300_v2.0.a1/Prupe.6G060700_v2.0.a1	6	1	5
Biological process	GO:0042743	hydrogen peroxide metabolic process	2/282	75/12741	0.497162	0.852125	0.822299	Prupe.6G192000_v2.0.a1/Prupe.6G223400_v2.0.a1	2	2	0
Biological process	GO:1901659	glycosyl compound biosynthetic process	2/282	75/12741	0.497162	0.852125	0.822299	Prupe.6G029400_v2.0.a1/Prupe.8G204700_v2.0.a1	2	1	1
Biological process	GO:0009699	phenylpropanoid biosynthetic process	3/282	120/12741	0.498105	0.852125	0.822299	Prupe.6G192000_v2.0.a1/Prupe.6G235400_v2.0.a1/Prupe.7G234200_v2.0.a1	3	3	0
Biological process	GO:0000154	rRNA modification	1/282	31/12741	0.500759	0.852125	0.822299	Prupe.5G018800_v2.0.a1	1	0	1
Biological process	GO:0044786	cell cycle DNA replication	1/282	31/12741	0.500759	0.852125	0.822299	Prupe.4G162300_v2.0.a1	1	1	0
Biological process	GO:0072598	protein localization to chloroplast	1/282	31/12741	0.500759	0.852125	0.822299	Prupe.8G173000_v2.0.a1	1	0	1
Biological process	GO:2000377	regulation of reactive oxygen species metabolic process	1/282	31/12741	0.500759	0.852125	0.822299	Prupe.6G323700_v2.0.a1	1	1	0
Biological process	GO:0009832	plant-type cell wall biogenesis	3/282	121/12741	0.503652	0.853896	0.824008	Prupe.6G025100_v2.0.a1/Prupe.6G161300_v2.0.a1/Prupe.7G234200_v2.0.a1	3	1	2
Biological process	GO:0062012	regulation of small molecule metabolic process	2/282	76/12741	0.504198	0.853896	0.824008	Prupe.7G001200_v2.0.a1/Prupe.8G204700_v2.0.a1	2	1	1
Biological process	GO:0000272	polysaccharide catabolic process	3/282	122/12741	0.509168	0.853896	0.824008	Prupe.1G142400_v2.0.a1/Prupe.1G239900_v2.0.a1/Prupe.8G005900_v2.0.a1	3	1	2
Biological process	GO:0009126	purine nucleoside monophosphate metabolic process	3/282	122/12741	0.509168	0.853896	0.824008	Prupe.1G234000_v2.0.a1/Prupe.1G542100_v2.0.a1/Prupe.4G133900_v2.0.a1	3	0	3
Biological process	GO:0009167	purine ribonucleoside monophosphate metabolic process	3/282	122/12741	0.509168	0.853896	0.824008	Prupe.1G234000_v2.0.a1/Prupe.1G542100_v2.0.a1/Prupe.4G133900_v2.0.a1	3	0	3
Biological process	GO:0010150	leaf senescence	3/282	122/12741	0.509168	0.853896	0.824008	Prupe.1G277500_v2.0.a1/Prupe.3G127700_v2.0.a1/Prupe.5G236900_v2.0.a1	3	2	1
Biological process	GO:0006006	glucose metabolic process	1/282	32/12741	0.511836	0.853896	0.824008	Prupe.1G234000_v2.0.a1	1	0	1
Biological process	GO:0007267	cell-cell signaling	1/282	32/12741	0.511836	0.853896	0.824008	Prupe.1G263100_v2.0.a1	1	1	0
Biological process	GO:0009081	branched-chain amino acid metabolic process	1/282	32/12741	0.511836	0.853896	0.824008	Prupe.2G207200_v2.0.a1	1	0	1
Biological process	GO:0009696	salicylic acid metabolic process	1/282	32/12741	0.511836	0.853896	0.824008	Prupe.7G267900_v2.0.a1	1	1	0
Biological process	GO:0010928	regulation of auxin mediated signaling pathway	1/282	32/12741	0.511836	0.853896	0.824008	Prupe.1G441700_v2.0.a1	1	1	0
Biological process	GO:0044092	negative regulation of molecular function	1/282	32/12741	0.511836	0.853896	0.824008	Prupe.1G117800_v2.0.a1	1	0	1
Biological process	GO:0090693	plant organ senescence	3/282	123/12741	0.514651	0.857029	0.827031	Prupe.1G277500_v2.0.a1/Prupe.3G127700_v2.0.a1/Prupe.5G236900_v2.0.a1	3	2	1
Biological process	GO:0042546	cell wall biogenesis	4/282	169/12741	0.516994	0.857029	0.827031	Prupe.3G171800_v2.0.a1/Prupe.6G025100_v2.0.a1/Prupe.6G161300_v2.0.a1/Prupe.7G234200_v2.0.a1	4	2	2
Biological process	GO:0042737	drug catabolic process	4/282	169/12741	0.516994	0.857029	0.827031	Prupe.1G239900_v2.0.a1/Prupe.6G192000_v2.0.a1/Prupe.6G223400_v2.0.a1/Prupe.6G235400_v2.0.a1	4	3	1
Biological process	GO:0008219	cell death	8/282	351/12741	0.517071	0.857029	0.827031	Prupe.1G162200_v2.0.a1/Prupe.2G046000_v2.0.a1/Prupe.2G055200_v2.0.a1/Prupe.2G279600_v2.0.a1/Prupe.4G191200_v2.0.a1/Prupe.5G074700_v2.0.a1/Prupe.7G133700_v2.0.a1/Prupe.8G059400_v2.0.a1	8	3	5
Biological process	GO:0046496	nicotinamide nucleotide metabolic process	2/282	78/12741	0.518077	0.857304	0.827297	Prupe.1G234000_v2.0.a1/Prupe.4G133900_v2.0.a1	2	0	2
Biological process	GO:0009141	nucleoside triphosphate metabolic process	3/282	124/12741	0.520102	0.857875	0.827848	Prupe.1G234000_v2.0.a1/Prupe.4G133900_v2.0.a1/Prupe.6G029400_v2.0.a1	3	1	2
Biological process	GO:0050776	regulation of immune response	3/282	124/12741	0.520102	0.857875	0.827848	Prupe.2G279600_v2.0.a1/Prupe.4G069400_v2.0.a1/Prupe.7G133700_v2.0.a1	3	1	2
Biological process	GO:0043622	cortical microtubule organization	1/282	33/12741	0.522667	0.859329	0.829251	Prupe.6G161300_v2.0.a1	1	0	1
Biological process	GO:0048825	cotyledon development	1/282	33/12741	0.522667	0.859329	0.829251	Prupe.1G271400_v2.0.a1	1	1	0
Biological process	GO:0006754	ATP biosynthetic process	2/282	79/12741	0.524919	0.860261	0.830151	Prupe.1G234000_v2.0.a1/Prupe.4G133900_v2.0.a1	2	0	2
Biological process	GO:0019362	pyridine nucleotide metabolic process	2/282	79/12741	0.524919	0.860261	0.830151	Prupe.1G234000_v2.0.a1/Prupe.4G133900_v2.0.a1	2	0	2
Biological process	GO:0000271	polysaccharide biosynthetic process	4/282	171/12741	0.526272	0.861096	0.830956	Prupe.6G025100_v2.0.a1/Prupe.6G161300_v2.0.a1/Prupe.7G234200_v2.0.a1/Prupe.8G093900_v2.0.a1	4	2	2
Biological process	GO:0015980	energy derivation by oxidation of organic compounds	2/282	80/12741	0.531696	0.865593	0.835296	Prupe.3G302200_v2.0.a1/Prupe.8G093900_v2.0.a1	2	1	1
Biological process	GO:0009084	glutamine family amino acid biosynthetic process	1/282	34/12741	0.53326	0.865593	0.835296	Prupe.2G240800_v2.0.a1	1	0	1
Biological process	GO:0010039	response to iron ion	1/282	34/12741	0.53326	0.865593	0.835296	Prupe.1G335200_v2.0.a1	1	1	0
Biological process	GO:0019252	starch biosynthetic process	1/282	34/12741	0.53326	0.865593	0.835296	Prupe.8G093900_v2.0.a1	1	1	0
Biological process	GO:0044003	modification by symbiont of host morphology or physiology	1/282	34/12741	0.53326	0.865593	0.835296	Prupe.1G094400_v2.0.a1	1	1	0
Biological process	GO:0019439	aromatic compound catabolic process	6/282	265/12741	0.535514	0.867872	0.837495	Prupe.1G234000_v2.0.a1/Prupe.2G025100_v2.0.a1/Prupe.4G133900_v2.0.a1/Prupe.6G235400_v2.0.a1/Prupe.6G267700_v2.0.a1/Prupe.7G133700_v2.0.a1	6	2	4
Biological process	GO:0045229	external encapsulating structure organization	9/282	405/12741	0.54306	0.873623	0.843045	Prupe.1G447400_v2.0.a1/Prupe.3G008400_v2.0.a1/Prupe.4G261900_v2.0.a1/Prupe.4G262200_v2.0.a1/Prupe.5G015300_v2.0.a1/Prupe.6G025100_v2.0.a1/Prupe.6G161300_v2.0.a1/Prupe.7G234200_v2.0.a1/Prupe.8G005900_v2.0.a1	9	3	6
Biological process	GO:0051253	negative regulation of RNA metabolic process	5/282	221/12741	0.543426	0.873623	0.843045	Prupe.1G117800_v2.0.a1/Prupe.1G223200_v2.0.a1/Prupe.3G070900_v2.0.a1/Prupe.4G046000_v2.0.a1/Prupe.7G013900_v2.0.a1	5	3	2
Biological process	GO:0006665	sphingolipid metabolic process	1/282	35/12741	0.543618	0.873623	0.843045	Prupe.1G356500_v2.0.a1	1	0	1
Biological process	GO:0044743	protein transmembrane import into intracellular organelle	1/282	35/12741	0.543618	0.873623	0.843045	Prupe.8G173000_v2.0.a1	1	0	1
Biological process	GO:0051817	modification of morphology or physiology of other organism involved in symbiotic interaction	1/282	35/12741	0.543618	0.873623	0.843045	Prupe.1G094400_v2.0.a1	1	1	0
Biological process	GO:0000281	mitotic cytokinesis	2/282	82/12741	0.545052	0.873623	0.843045	Prupe.6G025100_v2.0.a1/Prupe.6G161300_v2.0.a1	2	0	2
Biological process	GO:0048284	organelle fusion	2/282	82/12741	0.545052	0.873623	0.843045	Prupe.1G350700_v2.0.a1/Prupe.6G159200_v2.0.a1	2	1	1
Biological process	GO:0042440	pigment metabolic process	4/282	177/12741	0.553578	0.880647	0.849823	Prupe.1G021800_v2.0.a1/Prupe.2G025100_v2.0.a1/Prupe.5G194300_v2.0.a1/Prupe.7G133700_v2.0.a1	4	1	3
Biological process	GO:0009251	glucan catabolic process	1/282	36/12741	0.553747	0.880647	0.849823	Prupe.8G005900_v2.0.a1	1	0	1
Biological process	GO:0031098	stress-activated protein kinase signaling cascade	1/282	36/12741	0.553747	0.880647	0.849823	Prupe.5G236900_v2.0.a1	1	1	0
Biological process	GO:0051510	regulation of unidimensional cell growth	1/282	36/12741	0.553747	0.880647	0.849823	Prupe.1G190700_v2.0.a1	1	0	1
Biological process	GO:0071248	cellular response to metal ion	1/282	36/12741	0.553747	0.880647	0.849823	Prupe.1G335200_v2.0.a1	1	1	0
Biological process	GO:0009738	abscisic acid-activated signaling pathway	5/282	224/12741	0.555465	0.880775	0.849946	Prupe.1G190700_v2.0.a1/Prupe.1G301000_v2.0.a1/Prupe.3G088500_v2.0.a1/Prupe.3G251800_v2.0.a1/Prupe.5G054400_v2.0.a1	5	2	3
Biological process	GO:0031324	negative regulation of cellular metabolic process	7/282	317/12741	0.556286	0.880775	0.849946	Prupe.1G117800_v2.0.a1/Prupe.1G223200_v2.0.a1/Prupe.3G070900_v2.0.a1/Prupe.3G087200_v2.0.a1/Prupe.4G046000_v2.0.a1/Prupe.7G013900_v2.0.a1/Prupe.8G267000_v2.0.a1	7	3	4
Biological process	GO:0009152	purine ribonucleotide biosynthetic process	3/282	131/12741	0.557304	0.880775	0.849946	Prupe.1G234000_v2.0.a1/Prupe.1G542100_v2.0.a1/Prupe.4G133900_v2.0.a1	3	0	3
Biological process	GO:0009145	purine nucleoside triphosphate biosynthetic process	2/282	84/12741	0.55814	0.880775	0.849946	Prupe.1G234000_v2.0.a1/Prupe.4G133900_v2.0.a1	2	0	2
Biological process	GO:0009206	purine ribonucleoside triphosphate biosynthetic process	2/282	84/12741	0.55814	0.880775	0.849946	Prupe.1G234000_v2.0.a1/Prupe.4G133900_v2.0.a1	2	0	2
Biological process	GO:0006164	purine nucleotide biosynthetic process	3/282	132/12741	0.562477	0.881407	0.850556	Prupe.1G234000_v2.0.a1/Prupe.1G542100_v2.0.a1/Prupe.4G133900_v2.0.a1	3	0	3
Biological process	GO:0030865	cortical cytoskeleton organization	1/282	37/12741	0.563652	0.881407	0.850556	Prupe.6G161300_v2.0.a1	1	0	1
Biological process	GO:0040011	locomotion	1/282	37/12741	0.563652	0.881407	0.850556	Prupe.4G283500_v2.0.a1	1	1	0
Biological process	GO:0048481	plant ovule development	1/282	37/12741	0.563652	0.881407	0.850556	Prupe.6G231700_v2.0.a1	1	0	1
Biological process	GO:0071941	nitrogen cycle metabolic process	1/282	37/12741	0.563652	0.881407	0.850556	Prupe.5G073600_v2.0.a1	1	1	0
Biological process	GO:0000226	microtubule cytoskeleton organization	2/282	85/12741	0.564584	0.881407	0.850556	Prupe.1G496100_v2.0.a1/Prupe.6G161300_v2.0.a1	2	0	2
Biological process	GO:0061640	cytoskeleton-dependent cytokinesis	2/282	85/12741	0.564584	0.881407	0.850556	Prupe.6G025100_v2.0.a1/Prupe.6G161300_v2.0.a1	2	0	2
Biological process	GO:0009812	flavonoid metabolic process	3/282	133/12741	0.567613	0.884782	0.853813	Prupe.1G003000_v2.0.a1/Prupe.8G114200_v2.0.a1/Prupe.I005800_v2.0.a1	3	2	1
Biological process	GO:0007005	mitochondrion organization	2/282	86/12741	0.57096	0.885595	0.854597	Prupe.4G112900_v2.0.a1/Prupe.6G323700_v2.0.a1	2	1	1
Biological process	GO:0072524	pyridine-containing compound metabolic process	2/282	86/12741	0.57096	0.885595	0.854597	Prupe.1G234000_v2.0.a1/Prupe.4G133900_v2.0.a1	2	0	2
Biological process	GO:0009108	coenzyme biosynthetic process	4/282	181/12741	0.571313	0.885595	0.854597	Prupe.1G234000_v2.0.a1/Prupe.2G196400_v2.0.a1/Prupe.4G133900_v2.0.a1/Prupe.6G060700_v2.0.a1	4	1	3
Biological process	GO:0009112	nucleobase metabolic process	1/282	38/12741	0.573338	0.885595	0.854597	Prupe.6G029400_v2.0.a1	1	1	0
Biological process	GO:0032350	regulation of hormone metabolic process	1/282	38/12741	0.573338	0.885595	0.854597	Prupe.7G001200_v2.0.a1	1	1	0
Biological process	GO:0035670	plant-type ovary development	1/282	38/12741	0.573338	0.885595	0.854597	Prupe.6G231700_v2.0.a1	1	0	1
Biological process	GO:0009808	lignin metabolic process	2/282	87/12741	0.577268	0.88946	0.858327	Prupe.6G192000_v2.0.a1/Prupe.6G267700_v2.0.a1	2	1	1
Biological process	GO:0006631	fatty acid metabolic process	5/282	230/12741	0.579067	0.88946	0.858327	Prupe.2G005300_v2.0.a1/Prupe.3G087200_v2.0.a1/Prupe.6G056100_v2.0.a1/Prupe.7G076500_v2.0.a1/Prupe.8G018700_v2.0.a1	5	2	3
Biological process	GO:0065009	regulation of molecular function	4/282	183/12741	0.580033	0.88946	0.858327	Prupe.1G117800_v2.0.a1/Prupe.1G190700_v2.0.a1/Prupe.2G279600_v2.0.a1/Prupe.6G323700_v2.0.a1	4	2	2
Biological process	GO:1901361	organic cyclic compound catabolic process	6/282	278/12741	0.582574	0.88946	0.858327	Prupe.1G234000_v2.0.a1/Prupe.2G025100_v2.0.a1/Prupe.4G133900_v2.0.a1/Prupe.6G235400_v2.0.a1/Prupe.6G267700_v2.0.a1/Prupe.7G133700_v2.0.a1	6	2	4
Biological process	GO:0007264	small GTPase mediated signal transduction	1/282	39/12741	0.58281	0.88946	0.858327	Prupe.6G229500_v2.0.a1	1	1	0
Biological process	GO:0009910	negative regulation of flower development	1/282	39/12741	0.58281	0.88946	0.858327	Prupe.2G033700_v2.0.a1	1	1	0
Biological process	GO:0010286	heat acclimation	1/282	39/12741	0.58281	0.88946	0.858327	Prupe.3G161500_v2.0.a1	1	1	0
Biological process	GO:0031122	cytoplasmic microtubule organization	1/282	39/12741	0.58281	0.88946	0.858327	Prupe.6G161300_v2.0.a1	1	0	1
Biological process	GO:0072522	purine-containing compound biosynthetic process	3/282	137/12741	0.587784	0.895712	0.864361	Prupe.1G234000_v2.0.a1/Prupe.1G542100_v2.0.a1/Prupe.4G133900_v2.0.a1	3	0	3
Biological process	GO:0048527	lateral root development	2/282	89/12741	0.58968	0.896562	0.865181	Prupe.1G223200_v2.0.a1/Prupe.3G269400_v2.0.a1	2	2	0
Biological process	GO:0019722	calcium-mediated signaling	1/282	40/12741	0.592072	0.896562	0.865181	Prupe.5G054400_v2.0.a1	1	0	1
Biological process	GO:0042455	ribonucleoside biosynthetic process	1/282	40/12741	0.592072	0.896562	0.865181	Prupe.6G029400_v2.0.a1	1	1	0
Biological process	GO:0051193	regulation of cofactor metabolic process	1/282	40/12741	0.592072	0.896562	0.865181	Prupe.1G021800_v2.0.a1	1	0	1
Biological process	GO:0009845	seed germination	3/282	138/12741	0.592732	0.896562	0.865181	Prupe.1G021800_v2.0.a1/Prupe.7G267900_v2.0.a1/Prupe.8G240700_v2.0.a1	3	1	2
Biological process	GO:0010383	cell wall polysaccharide metabolic process	2/282	90/12741	0.595785	0.898517	0.867067	Prupe.3G171800_v2.0.a1/Prupe.7G234200_v2.0.a1	2	2	0
Biological process	GO:0098813	nuclear chromosome segregation	2/282	90/12741	0.595785	0.898517	0.867067	Prupe.1G496100_v2.0.a1/Prupe.5G066100_v2.0.a1	2	0	2
Biological process	GO:0006220	pyrimidine nucleotide metabolic process	1/282	41/12741	0.601129	0.899931	0.868431	Prupe.6G029400_v2.0.a1	1	1	0
Biological process	GO:0006221	pyrimidine nucleotide biosynthetic process	1/282	41/12741	0.601129	0.899931	0.868431	Prupe.6G029400_v2.0.a1	1	1	0
Biological process	GO:0009163	nucleoside biosynthetic process	1/282	41/12741	0.601129	0.899931	0.868431	Prupe.6G029400_v2.0.a1	1	1	0
Biological process	GO:0044247	cellular polysaccharide catabolic process	1/282	41/12741	0.601129	0.899931	0.868431	Prupe.8G005900_v2.0.a1	1	0	1
Biological process	GO:0061077	chaperone-mediated protein folding	1/282	41/12741	0.601129	0.899931	0.868431	Prupe.4G112900_v2.0.a1	1	0	1
Biological process	GO:0090407	organophosphate biosynthetic process	7/282	332/12741	0.605411	0.899994	0.868492	Prupe.1G234000_v2.0.a1/Prupe.1G542100_v2.0.a1/Prupe.2G264600_v2.0.a1/Prupe.4G133900_v2.0.a1/Prupe.5G194300_v2.0.a1/Prupe.6G029400_v2.0.a1/Prupe.6G060700_v2.0.a1	7	2	5
Biological process	GO:0048827	phyllome development	8/282	380/12741	0.607625	0.899994	0.868492	Prupe.1G271400_v2.0.a1/Prupe.1G277500_v2.0.a1/Prupe.3G127700_v2.0.a1/Prupe.3G269400_v2.0.a1/Prupe.4G282200_v2.0.a1/Prupe.5G236900_v2.0.a1/Prupe.6G050400_v2.0.a1/Prupe.6G231700_v2.0.a1	8	5	3
Biological process	GO:0010073	meristem maintenance	2/282	92/12741	0.607789	0.899994	0.868492	Prupe.6G231700_v2.0.a1/Prupe.8G241400_v2.0.a1	2	0	2
Biological process	GO:0045488	pectin metabolic process	2/282	92/12741	0.607789	0.899994	0.868492	Prupe.1G239900_v2.0.a1/Prupe.7G234200_v2.0.a1	2	1	1
Biological process	GO:0090697	post-embryonic plant organ morphogenesis	2/282	92/12741	0.607789	0.899994	0.868492	Prupe.6G231700_v2.0.a1/Prupe.8G249800_v2.0.a1	2	1	1
Biological process	GO:0140013	meiotic nuclear division	2/282	92/12741	0.607789	0.899994	0.868492	Prupe.1G496100_v2.0.a1/Prupe.5G066100_v2.0.a1	2	0	2
Biological process	GO:0051186	cofactor metabolic process	10/282	475/12741	0.609801	0.899994	0.868492	Prupe.1G021800_v2.0.a1/Prupe.1G234000_v2.0.a1/Prupe.2G025100_v2.0.a1/Prupe.2G196400_v2.0.a1/Prupe.4G133900_v2.0.a1/Prupe.5G194300_v2.0.a1/Prupe.6G060700_v2.0.a1/Prupe.6G192000_v2.0.a1/Prupe.6G223400_v2.0.a1/Prupe.7G133700_v2.0.a1	10	4	6
Biological process	GO:0018958	phenol-containing compound metabolic process	1/282	42/12741	0.609986	0.899994	0.868492	Prupe.7G267900_v2.0.a1	1	1	0
Biological process	GO:0035266	meristem growth	1/282	42/12741	0.609986	0.899994	0.868492	Prupe.8G241400_v2.0.a1	1	0	1
Biological process	GO:0046364	monosaccharide biosynthetic process	1/282	42/12741	0.609986	0.899994	0.868492	Prupe.2G196400_v2.0.a1	1	1	0
Biological process	GO:0044282	small molecule catabolic process	3/282	142/12741	0.612138	0.901538	0.869983	Prupe.2G207200_v2.0.a1/Prupe.2G323800_v2.0.a1/Prupe.6G235400_v2.0.a1	3	1	2
Biological process	GO:0051239	regulation of multicellular organismal process	9/282	429/12741	0.612799	0.901538	0.869983	Prupe.1G021800_v2.0.a1/Prupe.1G190700_v2.0.a1/Prupe.2G033700_v2.0.a1/Prupe.3G127700_v2.0.a1/Prupe.6G088100_v2.0.a1/Prupe.7G165700_v2.0.a1/Prupe.7G267900_v2.0.a1/Prupe.7G271100_v2.0.a1/Prupe.8G240700_v2.0.a1	9	4	5
Biological process	GO:0006650	glycerophospholipid metabolic process	2/282	93/12741	0.613689	0.901549	0.869994	Prupe.2G264600_v2.0.a1/Prupe.5G210600_v2.0.a1	2	1	1
Biological process	GO:0048366	leaf development	6/282	288/12741	0.617078	0.903727	0.872095	Prupe.1G271400_v2.0.a1/Prupe.1G277500_v2.0.a1/Prupe.3G127700_v2.0.a1/Prupe.4G282200_v2.0.a1/Prupe.5G236900_v2.0.a1/Prupe.6G050400_v2.0.a1	6	4	2
Biological process	GO:0045489	pectin biosynthetic process	1/282	43/12741	0.618647	0.903727	0.872095	Prupe.7G234200_v2.0.a1	1	1	0
Biological process	GO:0045490	pectin catabolic process	1/282	43/12741	0.618647	0.903727	0.872095	Prupe.1G239900_v2.0.a1	1	0	1
Biological process	GO:0006457	protein folding	3/282	144/12741	0.621607	0.903727	0.872095	Prupe.2G301300_v2.0.a1/Prupe.4G084000_v2.0.a1/Prupe.4G112900_v2.0.a1	3	0	3
Biological process	GO:0006733	oxidoreduction coenzyme metabolic process	2/282	95/12741	0.625286	0.903727	0.872095	Prupe.1G234000_v2.0.a1/Prupe.4G133900_v2.0.a1	2	0	2
Biological process	GO:0010393	galacturonan metabolic process	2/282	95/12741	0.625286	0.903727	0.872095	Prupe.1G239900_v2.0.a1/Prupe.7G234200_v2.0.a1	2	1	1
Biological process	GO:0002682	regulation of immune system process	3/282	145/12741	0.626283	0.903727	0.872095	Prupe.2G279600_v2.0.a1/Prupe.4G069400_v2.0.a1/Prupe.7G133700_v2.0.a1	3	1	2
Biological process	GO:0016999	antibiotic metabolic process	3/282	145/12741	0.626283	0.903727	0.872095	Prupe.6G192000_v2.0.a1/Prupe.6G223400_v2.0.a1/Prupe.7G267900_v2.0.a1	3	3	0
Biological process	GO:0042430	indole-containing compound metabolic process	1/282	44/12741	0.627116	0.903727	0.872095	Prupe.5G236900_v2.0.a1	1	1	0
Biological process	GO:0055081	anion homeostasis	1/282	44/12741	0.627116	0.903727	0.872095	Prupe.4G047400_v2.0.a1	1	1	0
Biological process	GO:0071470	cellular response to osmotic stress	1/282	44/12741	0.627116	0.903727	0.872095	Prupe.4G171300_v2.0.a1	1	0	1
Biological process	GO:0071215	cellular response to abscisic acid stimulus	5/282	243/12741	0.62783	0.903727	0.872095	Prupe.1G190700_v2.0.a1/Prupe.1G301000_v2.0.a1/Prupe.3G088500_v2.0.a1/Prupe.3G251800_v2.0.a1/Prupe.5G054400_v2.0.a1	5	2	3
Biological process	GO:0097306	cellular response to alcohol	5/282	243/12741	0.62783	0.903727	0.872095	Prupe.1G190700_v2.0.a1/Prupe.1G301000_v2.0.a1/Prupe.3G088500_v2.0.a1/Prupe.3G251800_v2.0.a1/Prupe.5G054400_v2.0.a1	5	2	3
Biological process	GO:0045934	negative regulation of nucleobase-containing compound metabolic process	5/282	244/12741	0.631438	0.903727	0.872095	Prupe.1G117800_v2.0.a1/Prupe.1G223200_v2.0.a1/Prupe.3G070900_v2.0.a1/Prupe.4G046000_v2.0.a1/Prupe.7G013900_v2.0.a1	5	3	2
Biological process	GO:0009908	flower development	9/282	437/12741	0.63483	0.903727	0.872095	Prupe.1G277500_v2.0.a1/Prupe.2G033700_v2.0.a1/Prupe.3G269400_v2.0.a1/Prupe.5G004600_v2.0.a1/Prupe.5G194600_v2.0.a1/Prupe.6G088100_v2.0.a1/Prupe.6G231700_v2.0.a1/Prupe.7G013900_v2.0.a1/Prupe.8G249800_v2.0.a1	9	6	3
Biological process	GO:0006473	protein acetylation	1/282	45/12741	0.635398	0.903727	0.872095	Prupe.6G053400_v2.0.a1	1	1	0
Biological process	GO:0009789	positive regulation of abscisic acid-activated signaling pathway	1/282	45/12741	0.635398	0.903727	0.872095	Prupe.1G301000_v2.0.a1	1	1	0
Biological process	GO:0016197	endosomal transport	1/282	45/12741	0.635398	0.903727	0.872095	Prupe.3G088500_v2.0.a1	1	1	0
Biological process	GO:0090150	establishment of protein localization to membrane	1/282	45/12741	0.635398	0.903727	0.872095	Prupe.8G173000_v2.0.a1	1	0	1
Biological process	GO:1901421	positive regulation of response to alcohol	1/282	45/12741	0.635398	0.903727	0.872095	Prupe.1G301000_v2.0.a1	1	1	0
Biological process	GO:1905959	positive regulation of cellular response to alcohol	1/282	45/12741	0.635398	0.903727	0.872095	Prupe.1G301000_v2.0.a1	1	1	0
Biological process	GO:0048364	root development	7/282	342/12741	0.636534	0.903727	0.872095	Prupe.1G223200_v2.0.a1/Prupe.1G271400_v2.0.a1/Prupe.3G251800_v2.0.a1/Prupe.3G269400_v2.0.a1/Prupe.4G010300_v2.0.a1/Prupe.4G282200_v2.0.a1/Prupe.7G191100_v2.0.a1	7	4	3
Biological process	GO:0000910	cytokinesis	2/282	97/12741	0.636613	0.903727	0.872095	Prupe.6G025100_v2.0.a1/Prupe.6G161300_v2.0.a1	2	0	2
Biological process	GO:0046034	ATP metabolic process	2/282	97/12741	0.636613	0.903727	0.872095	Prupe.1G234000_v2.0.a1/Prupe.4G133900_v2.0.a1	2	0	2
Biological process	GO:0022622	root system development	7/282	343/12741	0.639569	0.903727	0.872095	Prupe.1G223200_v2.0.a1/Prupe.1G271400_v2.0.a1/Prupe.3G251800_v2.0.a1/Prupe.3G269400_v2.0.a1/Prupe.4G010300_v2.0.a1/Prupe.4G282200_v2.0.a1/Prupe.7G191100_v2.0.a1	7	4	3
Biological process	GO:0000904	cell morphogenesis involved in differentiation	3/282	148/12741	0.64007	0.903727	0.872095	Prupe.1G190700_v2.0.a1/Prupe.5G054400_v2.0.a1/Prupe.8G228100_v2.0.a1	3	0	3
Biological process	GO:0009165	nucleotide biosynthetic process	4/282	198/12741	0.642074	0.903727	0.872095	Prupe.1G234000_v2.0.a1/Prupe.1G542100_v2.0.a1/Prupe.4G133900_v2.0.a1/Prupe.6G029400_v2.0.a1	4	1	3
Biological process	GO:1901293	nucleoside phosphate biosynthetic process	4/282	198/12741	0.642074	0.903727	0.872095	Prupe.1G234000_v2.0.a1/Prupe.1G542100_v2.0.a1/Prupe.4G133900_v2.0.a1/Prupe.6G029400_v2.0.a1	4	1	3
Biological process	GO:0009615	response to virus	2/282	98/12741	0.642175	0.903727	0.872095	Prupe.1G094400_v2.0.a1/Prupe.2G316600_v2.0.a1	2	2	0
Biological process	GO:0097435	supramolecular fiber organization	2/282	98/12741	0.642175	0.903727	0.872095	Prupe.6G161300_v2.0.a1/Prupe.8G228100_v2.0.a1	2	0	2
Biological process	GO:0035821	modification of morphology or physiology of other organism	1/282	46/12741	0.643496	0.903727	0.872095	Prupe.1G094400_v2.0.a1	1	1	0
Biological process	GO:0080147	root hair cell development	1/282	46/12741	0.643496	0.903727	0.872095	Prupe.7G191100_v2.0.a1	1	1	0
Biological process	GO:0048437	floral organ development	3/282	149/12741	0.644587	0.904015	0.872373	Prupe.3G269400_v2.0.a1/Prupe.6G231700_v2.0.a1/Prupe.8G249800_v2.0.a1	3	2	1
Biological process	GO:0071396	cellular response to lipid	7/282	345/12741	0.645595	0.904083	0.872439	Prupe.1G190700_v2.0.a1/Prupe.1G301000_v2.0.a1/Prupe.3G088500_v2.0.a1/Prupe.3G172700_v2.0.a1/Prupe.3G251800_v2.0.a1/Prupe.5G054400_v2.0.a1/Prupe.8G249800_v2.0.a1	7	4	3
Biological process	GO:0007010	cytoskeleton organization	3/282	150/12741	0.649063	0.904083	0.872439	Prupe.1G496100_v2.0.a1/Prupe.6G161300_v2.0.a1/Prupe.8G228100_v2.0.a1	3	0	3
Biological process	GO:0090351	seedling development	3/282	150/12741	0.649063	0.904083	0.872439	Prupe.1G021800_v2.0.a1/Prupe.7G267900_v2.0.a1/Prupe.8G240700_v2.0.a1	3	1	2
Biological process	GO:0090698	post-embryonic plant morphogenesis	3/282	150/12741	0.649063	0.904083	0.872439	Prupe.1G271400_v2.0.a1/Prupe.6G231700_v2.0.a1/Prupe.8G249800_v2.0.a1	3	2	1
Biological process	GO:1901617	organic hydroxy compound biosynthetic process	3/282	150/12741	0.649063	0.904083	0.872439	Prupe.3G194800_v2.0.a1/Prupe.5G194300_v2.0.a1/Prupe.7G181400_v2.0.a1	3	1	2
Biological process	GO:0070592	cell wall polysaccharide biosynthetic process	1/282	47/12741	0.651415	0.904891	0.873218	Prupe.7G234200_v2.0.a1	1	1	0
Biological process	GO:0072657	protein localization to membrane	1/282	47/12741	0.651415	0.904891	0.873218	Prupe.8G173000_v2.0.a1	1	0	1
Biological process	GO:0006066	alcohol metabolic process	2/282	100/12741	0.653098	0.905663	0.873963	Prupe.3G194800_v2.0.a1/Prupe.7G181400_v2.0.a1	2	1	1
Biological process	GO:0048316	seed development	9/282	446/12741	0.658792	0.905663	0.873963	Prupe.1G016000_v2.0.a1/Prupe.1G271400_v2.0.a1/Prupe.1G277500_v2.0.a1/Prupe.2G118400_v2.0.a1/Prupe.4G040900_v2.0.a1/Prupe.5G239000_v2.0.a1/Prupe.6G180700_v2.0.a1/Prupe.6G231700_v2.0.a1/Prupe.7G001200_v2.0.a1	9	8	1
Biological process	GO:0090567	reproductive shoot system development	9/282	446/12741	0.658792	0.905663	0.873963	Prupe.1G277500_v2.0.a1/Prupe.2G033700_v2.0.a1/Prupe.3G269400_v2.0.a1/Prupe.5G004600_v2.0.a1/Prupe.5G194600_v2.0.a1/Prupe.6G088100_v2.0.a1/Prupe.6G231700_v2.0.a1/Prupe.7G013900_v2.0.a1/Prupe.8G249800_v2.0.a1	9	6	3
Biological process	GO:0046488	phosphatidylinositol metabolic process	1/282	48/12741	0.659159	0.905663	0.873963	Prupe.5G210600_v2.0.a1	1	0	1
Biological process	GO:0051701	interaction with host	1/282	48/12741	0.659159	0.905663	0.873963	Prupe.1G094400_v2.0.a1	1	1	0
Biological process	GO:1901136	carbohydrate derivative catabolic process	1/282	48/12741	0.659159	0.905663	0.873963	Prupe.2G264600_v2.0.a1	1	1	0
Biological process	GO:0009259	ribonucleotide metabolic process	4/282	203/12741	0.661375	0.905663	0.873963	Prupe.1G234000_v2.0.a1/Prupe.1G542100_v2.0.a1/Prupe.4G133900_v2.0.a1/Prupe.6G029400_v2.0.a1	4	1	3
Biological process	GO:0006644	phospholipid metabolic process	3/282	153/12741	0.662251	0.905663	0.873963	Prupe.2G264600_v2.0.a1/Prupe.5G194300_v2.0.a1/Prupe.5G210600_v2.0.a1	3	1	2
Biological process	GO:0048584	positive regulation of response to stimulus	5/282	253/12741	0.662944	0.905663	0.873963	Prupe.1G301000_v2.0.a1/Prupe.1G441700_v2.0.a1/Prupe.2G279600_v2.0.a1/Prupe.8G018300_v2.0.a1/Prupe.8G249800_v2.0.a1	5	4	1
Biological process	GO:0006486	protein glycosylation	3/282	154/12741	0.666567	0.905663	0.873963	Prupe.3G008400_v2.0.a1/Prupe.6G185700_v2.0.a1/Prupe.7G181400_v2.0.a1	3	1	2
Biological process	GO:0043413	macromolecule glycosylation	3/282	154/12741	0.666567	0.905663	0.873963	Prupe.3G008400_v2.0.a1/Prupe.6G185700_v2.0.a1/Prupe.7G181400_v2.0.a1	3	1	2
Biological process	GO:0010256	endomembrane system organization	1/282	49/12741	0.666732	0.905663	0.873963	Prupe.1G146300_v2.0.a1	1	0	1
Biological process	GO:0044038	cell wall macromolecule biosynthetic process	1/282	49/12741	0.666732	0.905663	0.873963	Prupe.7G234200_v2.0.a1	1	1	0
Biological process	GO:0048440	carpel development	1/282	49/12741	0.666732	0.905663	0.873963	Prupe.6G231700_v2.0.a1	1	0	1
Biological process	GO:0070589	cellular component macromolecule biosynthetic process	1/282	49/12741	0.666732	0.905663	0.873963	Prupe.7G234200_v2.0.a1	1	1	0
Biological process	GO:0048580	regulation of post-embryonic development	6/282	304/12741	0.668809	0.905663	0.873963	Prupe.1G021800_v2.0.a1/Prupe.2G033700_v2.0.a1/Prupe.6G088100_v2.0.a1/Prupe.7G165700_v2.0.a1/Prupe.7G267900_v2.0.a1/Prupe.8G240700_v2.0.a1	6	3	3
Biological process	GO:0009101	glycoprotein biosynthetic process	3/282	155/12741	0.670843	0.905663	0.873963	Prupe.3G008400_v2.0.a1/Prupe.6G185700_v2.0.a1/Prupe.7G181400_v2.0.a1	3	1	2
Biological process	GO:0045892	negative regulation of transcription, DNA-templated	4/282	206/12741	0.672614	0.905663	0.873963	Prupe.1G223200_v2.0.a1/Prupe.3G070900_v2.0.a1/Prupe.4G046000_v2.0.a1/Prupe.7G013900_v2.0.a1	4	3	1
Biological process	GO:0048468	cell development	4/282	206/12741	0.672614	0.905663	0.873963	Prupe.1G190700_v2.0.a1/Prupe.5G054400_v2.0.a1/Prupe.7G191100_v2.0.a1/Prupe.8G228100_v2.0.a1	4	1	3
Biological process	GO:0030162	regulation of proteolysis	1/282	50/12741	0.674136	0.905663	0.873963	Prupe.3G302200_v2.0.a1	1	0	1
Biological process	GO:0043543	protein acylation	1/282	50/12741	0.674136	0.905663	0.873963	Prupe.6G053400_v2.0.a1	1	1	0
Biological process	GO:0044106	cellular amine metabolic process	1/282	50/12741	0.674136	0.905663	0.873963	Prupe.7G001200_v2.0.a1	1	1	0
Biological process	GO:0008654	phospholipid biosynthetic process	2/282	104/12741	0.674147	0.905663	0.873963	Prupe.2G264600_v2.0.a1/Prupe.5G194300_v2.0.a1	2	1	1
Biological process	GO:0009205	purine ribonucleoside triphosphate metabolic process	2/282	104/12741	0.674147	0.905663	0.873963	Prupe.1G234000_v2.0.a1/Prupe.4G133900_v2.0.a1	2	0	2
Biological process	GO:0009739	response to gibberellin	2/282	104/12741	0.674147	0.905663	0.873963	Prupe.3G194800_v2.0.a1/Prupe.8G249800_v2.0.a1	2	2	0
Biological process	GO:0006366	transcription by RNA polymerase II	6/282	307/12741	0.678003	0.908924	0.87711	Prupe.1G110600_v2.0.a1/Prupe.1G111700_v2.0.a1/Prupe.1G223200_v2.0.a1/Prupe.1G441700_v2.0.a1/Prupe.6G022200_v2.0.a1/Prupe.7G191100_v2.0.a1	6	4	2
Biological process	GO:0007059	chromosome segregation	2/282	105/12741	0.679245	0.908924	0.87711	Prupe.1G496100_v2.0.a1/Prupe.5G066100_v2.0.a1	2	0	2
Biological process	GO:0009144	purine nucleoside triphosphate metabolic process	2/282	105/12741	0.679245	0.908924	0.87711	Prupe.1G234000_v2.0.a1/Prupe.4G133900_v2.0.a1	2	0	2
Biological process	GO:0002218	activation of innate immune response	1/282	51/12741	0.681377	0.909394	0.877563	Prupe.2G279600_v2.0.a1	1	1	0
Biological process	GO:0002253	activation of immune response	1/282	51/12741	0.681377	0.909394	0.877563	Prupe.2G279600_v2.0.a1	1	1	0
Biological process	GO:0071407	cellular response to organic cyclic compound	3/282	158/12741	0.683429	0.909697	0.877856	Prupe.3G172700_v2.0.a1/Prupe.3G251800_v2.0.a1/Prupe.7G142100_v2.0.a1	3	2	1
Biological process	GO:0009751	response to salicylic acid	4/282	209/12741	0.683594	0.909697	0.877856	Prupe.1G441700_v2.0.a1/Prupe.3G161500_v2.0.a1/Prupe.4G092700_v2.0.a1/Prupe.7G142100_v2.0.a1	4	4	0
Biological process	GO:0048528	post-embryonic root development	2/282	106/12741	0.684278	0.909697	0.877856	Prupe.1G223200_v2.0.a1/Prupe.3G269400_v2.0.a1	2	2	0
Biological process	GO:0007015	actin filament organization	1/282	52/12741	0.688458	0.911693	0.879782	Prupe.8G228100_v2.0.a1	1	0	1
Biological process	GO:0042538	hyperosmotic salinity response	1/282	52/12741	0.688458	0.911693	0.879782	Prupe.2G195300_v2.0.a1	1	1	0
Biological process	GO:0048232	male gamete generation	1/282	52/12741	0.688458	0.911693	0.879782	Prupe.1G496100_v2.0.a1	1	0	1
Biological process	GO:0070085	glycosylation	3/282	160/12741	0.69162	0.914694	0.882678	Prupe.3G008400_v2.0.a1/Prupe.6G185700_v2.0.a1/Prupe.7G181400_v2.0.a1	3	1	2
Biological process	GO:0009119	ribonucleoside metabolic process	1/282	53/12741	0.695381	0.916109	0.884043	Prupe.6G029400_v2.0.a1	1	1	0
Biological process	GO:1901000	regulation of response to salt stress	1/282	53/12741	0.695381	0.916109	0.884043	Prupe.1G441700_v2.0.a1	1	1	0
Biological process	GO:2000243	positive regulation of reproductive process	1/282	53/12741	0.695381	0.916109	0.884043	Prupe.8G249800_v2.0.a1	1	1	0
Biological process	GO:0006323	DNA packaging	1/282	54/12741	0.702152	0.92197	0.889699	Prupe.1G496100_v2.0.a1	1	0	1
Biological process	GO:0006606	protein import into nucleus	1/282	54/12741	0.702152	0.92197	0.889699	Prupe.5G049100_v2.0.a1	1	0	1
Biological process	GO:0006417	regulation of translation	2/282	110/12741	0.703767	0.92197	0.889699	Prupe.1G117800_v2.0.a1/Prupe.4G213900_v2.0.a1	2	0	2
Biological process	GO:0034248	regulation of cellular amide metabolic process	2/282	110/12741	0.703767	0.92197	0.889699	Prupe.1G117800_v2.0.a1/Prupe.4G213900_v2.0.a1	2	0	2
Biological process	GO:0044257	cellular protein catabolic process	9/282	466/12741	0.708688	0.92197	0.889699	Prupe.1G301000_v2.0.a1/Prupe.1G431000_v2.0.a1/Prupe.1G480700_v2.0.a1/Prupe.2G174100_v2.0.a1/Prupe.3G194800_v2.0.a1/Prupe.3G302200_v2.0.a1/Prupe.4G040800_v2.0.a1/Prupe.4G047400_v2.0.a1/Prupe.7G244300_v2.0.a1	9	8	1
Biological process	GO:0000096	sulfur amino acid metabolic process	1/282	55/12741	0.708772	0.92197	0.889699	Prupe.7G001200_v2.0.a1	1	1	0
Biological process	GO:0051170	import into nucleus	1/282	55/12741	0.708772	0.92197	0.889699	Prupe.5G049100_v2.0.a1	1	0	1
Biological process	GO:0009100	glycoprotein metabolic process	3/282	165/12741	0.711399	0.92197	0.889699	Prupe.3G008400_v2.0.a1/Prupe.6G185700_v2.0.a1/Prupe.7G181400_v2.0.a1	3	1	2
Biological process	GO:0017038	protein import	2/282	112/12741	0.713131	0.92197	0.889699	Prupe.5G049100_v2.0.a1/Prupe.8G173000_v2.0.a1	2	0	2
Biological process	GO:1902679	negative regulation of RNA biosynthetic process	4/282	218/12741	0.714976	0.92197	0.889699	Prupe.1G223200_v2.0.a1/Prupe.3G070900_v2.0.a1/Prupe.4G046000_v2.0.a1/Prupe.7G013900_v2.0.a1	4	3	1
Biological process	GO:1903507	negative regulation of nucleic acid-templated transcription	4/282	218/12741	0.714976	0.92197	0.889699	Prupe.1G223200_v2.0.a1/Prupe.3G070900_v2.0.a1/Prupe.4G046000_v2.0.a1/Prupe.7G013900_v2.0.a1	4	3	1
Biological process	GO:0006855	drug transmembrane transport	1/282	56/12741	0.715246	0.92197	0.889699	Prupe.6G195500_v2.0.a1	1	0	1
Biological process	GO:0007131	reciprocal meiotic recombination	1/282	56/12741	0.715246	0.92197	0.889699	Prupe.5G066100_v2.0.a1	1	0	1
Biological process	GO:0035825	homologous recombination	1/282	56/12741	0.715246	0.92197	0.889699	Prupe.5G066100_v2.0.a1	1	0	1
Biological process	GO:0072329	monocarboxylic acid catabolic process	1/282	56/12741	0.715246	0.92197	0.889699	Prupe.2G323800_v2.0.a1	1	0	1
Biological process	GO:0019693	ribose phosphate metabolic process	4/282	219/12741	0.718319	0.92197	0.889699	Prupe.1G234000_v2.0.a1/Prupe.1G542100_v2.0.a1/Prupe.4G133900_v2.0.a1/Prupe.6G029400_v2.0.a1	4	1	3
Biological process	GO:0030036	actin cytoskeleton organization	1/282	57/12741	0.721576	0.92197	0.889699	Prupe.8G228100_v2.0.a1	1	0	1
Biological process	GO:0045595	regulation of cell differentiation	1/282	57/12741	0.721576	0.92197	0.889699	Prupe.1G190700_v2.0.a1	1	0	1
Biological process	GO:1901568	fatty acid derivative metabolic process	1/282	57/12741	0.721576	0.92197	0.889699	Prupe.2G005300_v2.0.a1	1	1	0
Biological process	GO:0018193	peptidyl-amino acid modification	4/282	220/12741	0.721632	0.92197	0.889699	Prupe.1G190700_v2.0.a1/Prupe.2G280200_v2.0.a1/Prupe.3G270900_v2.0.a1/Prupe.8G267000_v2.0.a1	4	1	3
Biological process	GO:0009890	negative regulation of biosynthetic process	5/282	272/12741	0.723538	0.92197	0.889699	Prupe.1G223200_v2.0.a1/Prupe.3G070900_v2.0.a1/Prupe.4G046000_v2.0.a1/Prupe.7G013900_v2.0.a1/Prupe.8G267000_v2.0.a1	5	3	2
Biological process	GO:1903046	meiotic cell cycle process	2/282	115/12741	0.726713	0.92197	0.889699	Prupe.1G496100_v2.0.a1/Prupe.5G066100_v2.0.a1	2	0	2
Biological process	GO:0009888	tissue development	9/282	474/12741	0.727288	0.92197	0.889699	Prupe.1G028800_v2.0.a1/Prupe.1G223200_v2.0.a1/Prupe.1G241400_v2.0.a1/Prupe.4G010300_v2.0.a1/Prupe.4G162300_v2.0.a1/Prupe.5G162100_v2.0.a1/Prupe.6G231700_v2.0.a1/Prupe.7G191100_v2.0.a1/Prupe.8G241400_v2.0.a1	9	6	3
Biological process	GO:0034504	protein localization to nucleus	1/282	58/12741	0.727766	0.92197	0.889699	Prupe.5G049100_v2.0.a1	1	0	1
Biological process	GO:0006405	RNA export from nucleus	1/282	59/12741	0.733819	0.92197	0.889699	Prupe.5G049100_v2.0.a1	1	0	1
Biological process	GO:0065002	intracellular protein transmembrane transport	1/282	59/12741	0.733819	0.92197	0.889699	Prupe.8G173000_v2.0.a1	1	0	1
Biological process	GO:0071806	protein transmembrane transport	1/282	59/12741	0.733819	0.92197	0.889699	Prupe.8G173000_v2.0.a1	1	0	1
Biological process	GO:0006972	hyperosmotic response	1/282	60/12741	0.739738	0.92197	0.889699	Prupe.2G195300_v2.0.a1	1	1	0
Biological process	GO:0007276	gamete generation	1/282	60/12741	0.739738	0.92197	0.889699	Prupe.1G496100_v2.0.a1	1	0	1
Biological process	GO:0009583	detection of light stimulus	1/282	60/12741	0.739738	0.92197	0.889699	Prupe.2G183700_v2.0.a1	1	0	1
Biological process	GO:0048443	stamen development	1/282	60/12741	0.739738	0.92197	0.889699	Prupe.3G269400_v2.0.a1	1	1	0
Biological process	GO:0048466	androecium development	1/282	60/12741	0.739738	0.92197	0.889699	Prupe.3G269400_v2.0.a1	1	1	0
Biological process	GO:0048467	gynoecium development	1/282	60/12741	0.739738	0.92197	0.889699	Prupe.6G231700_v2.0.a1	1	0	1
Biological process	GO:0048764	trichoblast maturation	1/282	60/12741	0.739738	0.92197	0.889699	Prupe.7G191100_v2.0.a1	1	1	0
Biological process	GO:0048765	root hair cell differentiation	1/282	60/12741	0.739738	0.92197	0.889699	Prupe.7G191100_v2.0.a1	1	1	0
Biological process	GO:0010015	root morphogenesis	3/282	173/12741	0.741	0.92197	0.889699	Prupe.1G223200_v2.0.a1/Prupe.4G010300_v2.0.a1/Prupe.7G191100_v2.0.a1	3	2	1
Biological process	GO:1901137	carbohydrate derivative biosynthetic process	8/282	431/12741	0.7428	0.92197	0.889699	Prupe.1G234000_v2.0.a1/Prupe.1G542100_v2.0.a1/Prupe.3G008400_v2.0.a1/Prupe.4G133900_v2.0.a1/Prupe.6G029400_v2.0.a1/Prupe.6G185700_v2.0.a1/Prupe.7G181400_v2.0.a1/Prupe.8G204700_v2.0.a1	8	2	6
Biological process	GO:0044036	cell wall macromolecule metabolic process	2/282	119/12741	0.743975	0.92197	0.889699	Prupe.3G171800_v2.0.a1/Prupe.7G234200_v2.0.a1	2	2	0
Biological process	GO:0046486	glycerolipid metabolic process	2/282	119/12741	0.743975	0.92197	0.889699	Prupe.2G264600_v2.0.a1/Prupe.5G210600_v2.0.a1	2	1	1
Biological process	GO:0010565	regulation of cellular ketone metabolic process	1/282	61/12741	0.745526	0.92197	0.889699	Prupe.7G001200_v2.0.a1	1	1	0
Biological process	GO:0042752	regulation of circadian rhythm	1/282	61/12741	0.745526	0.92197	0.889699	Prupe.1G435100_v2.0.a1	1	1	0
Biological process	GO:0045165	cell fate commitment	1/282	61/12741	0.745526	0.92197	0.889699	Prupe.1G263100_v2.0.a1	1	1	0
Biological process	GO:0045859	regulation of protein kinase activity	1/282	61/12741	0.745526	0.92197	0.889699	Prupe.6G323700_v2.0.a1	1	1	0
Biological process	GO:0044270	cellular nitrogen compound catabolic process	4/282	228/12741	0.74711	0.92197	0.889699	Prupe.1G234000_v2.0.a1/Prupe.2G025100_v2.0.a1/Prupe.4G133900_v2.0.a1/Prupe.7G133700_v2.0.a1	4	1	3
Biological process	GO:0046700	heterocycle catabolic process	4/282	228/12741	0.74711	0.92197	0.889699	Prupe.1G234000_v2.0.a1/Prupe.2G025100_v2.0.a1/Prupe.4G133900_v2.0.a1/Prupe.7G133700_v2.0.a1	4	1	3
Biological process	GO:1901605	alpha-amino acid metabolic process	4/282	229/12741	0.750166	0.92197	0.889699	Prupe.1G542100_v2.0.a1/Prupe.2G207200_v2.0.a1/Prupe.2G240800_v2.0.a1/Prupe.6G235400_v2.0.a1	4	1	3
Biological process	GO:0005982	starch metabolic process	1/282	62/12741	0.751185	0.92197	0.889699	Prupe.8G093900_v2.0.a1	1	1	0
Biological process	GO:0007034	vacuolar transport	1/282	62/12741	0.751185	0.92197	0.889699	Prupe.3G088500_v2.0.a1	1	1	0
Biological process	GO:0010224	response to UV-B	1/282	62/12741	0.751185	0.92197	0.889699	Prupe.8G195000_v2.0.a1	1	1	0
Biological process	GO:0048469	cell maturation	1/282	62/12741	0.751185	0.92197	0.889699	Prupe.7G191100_v2.0.a1	1	1	0
Biological process	GO:0051168	nuclear export	1/282	62/12741	0.751185	0.92197	0.889699	Prupe.5G049100_v2.0.a1	1	0	1
Biological process	GO:2000242	negative regulation of reproductive process	1/282	62/12741	0.751185	0.92197	0.889699	Prupe.2G033700_v2.0.a1	1	1	0
Biological process	GO:0005996	monosaccharide metabolic process	2/282	121/12741	0.752251	0.92197	0.889699	Prupe.1G234000_v2.0.a1/Prupe.2G196400_v2.0.a1	2	1	1
Biological process	GO:0044403	symbiont process	2/282	122/12741	0.756303	0.92197	0.889699	Prupe.1G094400_v2.0.a1/Prupe.7G162400_v2.0.a1	2	2	0
Biological process	GO:0048438	floral whorl development	2/282	122/12741	0.756303	0.92197	0.889699	Prupe.3G269400_v2.0.a1/Prupe.6G231700_v2.0.a1	2	1	1
Biological process	GO:0007127	meiosis I	1/282	63/12741	0.756719	0.92197	0.889699	Prupe.5G066100_v2.0.a1	1	0	1
Biological process	GO:0009740	gibberellic acid mediated signaling pathway	1/282	63/12741	0.756719	0.92197	0.889699	Prupe.8G249800_v2.0.a1	1	1	0
Biological process	GO:0010476	gibberellin mediated signaling pathway	1/282	63/12741	0.756719	0.92197	0.889699	Prupe.8G249800_v2.0.a1	1	1	0
Biological process	GO:0022604	regulation of cell morphogenesis	1/282	63/12741	0.756719	0.92197	0.889699	Prupe.1G190700_v2.0.a1	1	0	1
Biological process	GO:0043549	regulation of kinase activity	1/282	63/12741	0.756719	0.92197	0.889699	Prupe.6G323700_v2.0.a1	1	1	0
Biological process	GO:0043902	positive regulation of multi-organism process	1/282	63/12741	0.756719	0.92197	0.889699	Prupe.8G249800_v2.0.a1	1	1	0
Biological process	GO:0051604	protein maturation	1/282	63/12741	0.756719	0.92197	0.889699	Prupe.4G084000_v2.0.a1	1	0	1
Biological process	GO:0071370	cellular response to gibberellin stimulus	1/282	63/12741	0.756719	0.92197	0.889699	Prupe.8G249800_v2.0.a1	1	1	0
Biological process	GO:0009150	purine ribonucleotide metabolic process	3/282	179/12741	0.761586	0.92525	0.892865	Prupe.1G234000_v2.0.a1/Prupe.1G542100_v2.0.a1/Prupe.4G133900_v2.0.a1	3	0	3
Biological process	GO:0001932	regulation of protein phosphorylation	1/282	64/12741	0.762131	0.92525	0.892865	Prupe.6G323700_v2.0.a1	1	1	0
Biological process	GO:0061982	meiosis I cell cycle process	1/282	64/12741	0.762131	0.92525	0.892865	Prupe.5G066100_v2.0.a1	1	0	1
Biological process	GO:0045454	cell redox homeostasis	2/282	124/12741	0.764234	0.926168	0.89375	Prupe.1G140500_v2.0.a1/Prupe.1G359300_v2.0.a1	2	1	1
Biological process	GO:0002229	defense response to oomycetes	1/282	65/12741	0.767422	0.926168	0.89375	Prupe.6G260100_v2.0.a1	1	1	0
Biological process	GO:0010054	trichoblast differentiation	1/282	65/12741	0.767422	0.926168	0.89375	Prupe.7G191100_v2.0.a1	1	1	0
Biological process	GO:0022412	cellular process involved in reproduction in multicellular organism	1/282	65/12741	0.767422	0.926168	0.89375	Prupe.1G496100_v2.0.a1	1	0	1
Biological process	GO:2000024	regulation of leaf development	1/282	65/12741	0.767422	0.926168	0.89375	Prupe.3G127700_v2.0.a1	1	0	1
Biological process	GO:0006163	purine nucleotide metabolic process	3/282	182/12741	0.771373	0.92838	0.895885	Prupe.1G234000_v2.0.a1/Prupe.1G542100_v2.0.a1/Prupe.4G133900_v2.0.a1	3	0	3
Biological process	GO:0006305	DNA alkylation	1/282	66/12741	0.772596	0.92838	0.895885	Prupe.6G075600_v2.0.a1	1	0	1
Biological process	GO:0006306	DNA methylation	1/282	66/12741	0.772596	0.92838	0.895885	Prupe.6G075600_v2.0.a1	1	0	1
Biological process	GO:0006357	regulation of transcription by RNA polymerase II	4/282	238/12741	0.776415	0.92838	0.895885	Prupe.1G110600_v2.0.a1/Prupe.1G111700_v2.0.a1/Prupe.1G223200_v2.0.a1/Prupe.1G441700_v2.0.a1	4	3	1
Biological process	GO:1901615	organic hydroxy compound metabolic process	4/282	238/12741	0.776415	0.92838	0.895885	Prupe.3G194800_v2.0.a1/Prupe.5G194300_v2.0.a1/Prupe.7G181400_v2.0.a1/Prupe.7G267900_v2.0.a1	4	2	2
Biological process	GO:0010410	hemicellulose metabolic process	1/282	67/12741	0.777656	0.92838	0.895885	Prupe.3G171800_v2.0.a1	1	1	0
Biological process	GO:0009116	nucleoside metabolic process	1/282	68/12741	0.782603	0.92838	0.895885	Prupe.6G029400_v2.0.a1	1	1	0
Biological process	GO:0009581	detection of external stimulus	1/282	68/12741	0.782603	0.92838	0.895885	Prupe.2G183700_v2.0.a1	1	0	1
Biological process	GO:0009582	detection of abiotic stimulus	1/282	68/12741	0.782603	0.92838	0.895885	Prupe.2G183700_v2.0.a1	1	0	1
Biological process	GO:0009809	lignin biosynthetic process	1/282	68/12741	0.782603	0.92838	0.895885	Prupe.6G192000_v2.0.a1	1	1	0
Biological process	GO:0010017	red or far-red light signaling pathway	1/282	68/12741	0.782603	0.92838	0.895885	Prupe.1G261500_v2.0.a1	1	0	1
Biological process	GO:0016032	viral process	1/282	68/12741	0.782603	0.92838	0.895885	Prupe.1G094400_v2.0.a1	1	1	0
Biological process	GO:0034599	cellular response to oxidative stress	1/282	68/12741	0.782603	0.92838	0.895885	Prupe.1G359300_v2.0.a1	1	0	1
Biological process	GO:0045333	cellular respiration	1/282	68/12741	0.782603	0.92838	0.895885	Prupe.3G302200_v2.0.a1	1	0	1
Biological process	GO:2000241	regulation of reproductive process	4/282	241/12741	0.784668	0.92838	0.895885	Prupe.1G190700_v2.0.a1/Prupe.2G033700_v2.0.a1/Prupe.6G088100_v2.0.a1/Prupe.8G249800_v2.0.a1	4	3	1
Biological process	GO:0009553	embryo sac development	2/282	130/12741	0.786702	0.92838	0.895885	Prupe.1G350700_v2.0.a1/Prupe.6G159200_v2.0.a1	2	1	1
Biological process	GO:2000026	regulation of multicellular organismal development	7/282	400/12741	0.786906	0.92838	0.895885	Prupe.1G021800_v2.0.a1/Prupe.2G033700_v2.0.a1/Prupe.3G127700_v2.0.a1/Prupe.6G088100_v2.0.a1/Prupe.7G165700_v2.0.a1/Prupe.7G267900_v2.0.a1/Prupe.8G240700_v2.0.a1	7	3	4
Biological process	GO:0009863	salicylic acid mediated signaling pathway	1/282	69/12741	0.78744	0.92838	0.895885	Prupe.7G142100_v2.0.a1	1	1	0
Biological process	GO:0030029	actin filament-based process	1/282	69/12741	0.78744	0.92838	0.895885	Prupe.8G228100_v2.0.a1	1	0	1
Biological process	GO:0042325	regulation of phosphorylation	1/282	69/12741	0.78744	0.92838	0.895885	Prupe.6G323700_v2.0.a1	1	1	0
Biological process	GO:0048285	organelle fission	3/282	189/12741	0.79294	0.93271	0.900063	Prupe.1G496100_v2.0.a1/Prupe.5G066100_v2.0.a1/Prupe.6G323700_v2.0.a1	3	1	2
Biological process	GO:0071669	plant-type cell wall organization or biogenesis	3/282	189/12741	0.79294	0.93271	0.900063	Prupe.6G025100_v2.0.a1/Prupe.6G161300_v2.0.a1/Prupe.7G234200_v2.0.a1	3	1	2
Biological process	GO:2000113	negative regulation of cellular macromolecule biosynthetic process	4/282	245/12741	0.795295	0.934017	0.901325	Prupe.1G223200_v2.0.a1/Prupe.3G070900_v2.0.a1/Prupe.4G046000_v2.0.a1/Prupe.7G013900_v2.0.a1	4	3	1
Biological process	GO:0009926	auxin polar transport	1/282	71/12741	0.796796	0.934017	0.901325	Prupe.3G269400_v2.0.a1	1	1	0
Biological process	GO:0015893	drug transport	1/282	71/12741	0.796796	0.934017	0.901325	Prupe.6G195500_v2.0.a1	1	0	1
Biological process	GO:0006928	movement of cell or subcellular component	1/282	72/12741	0.801319	0.938041	0.905208	Prupe.8G228100_v2.0.a1	1	0	1
Biological process	GO:0044419	interspecies interaction between organisms	2/282	135/12741	0.803968	0.938041	0.905208	Prupe.1G094400_v2.0.a1/Prupe.7G162400_v2.0.a1	2	2	0
Biological process	GO:0006732	coenzyme metabolic process	4/282	249/12741	0.805498	0.938041	0.905208	Prupe.1G234000_v2.0.a1/Prupe.2G196400_v2.0.a1/Prupe.4G133900_v2.0.a1/Prupe.6G060700_v2.0.a1	4	1	3
Biological process	GO:0051603	proteolysis involved in cellular protein catabolic process	8/282	461/12741	0.805543	0.938041	0.905208	Prupe.1G301000_v2.0.a1/Prupe.1G431000_v2.0.a1/Prupe.1G480700_v2.0.a1/Prupe.2G174100_v2.0.a1/Prupe.3G194800_v2.0.a1/Prupe.3G302200_v2.0.a1/Prupe.4G040800_v2.0.a1/Prupe.7G244300_v2.0.a1	8	7	1
Biological process	GO:0045089	positive regulation of innate immune response	1/282	73/12741	0.805741	0.938041	0.905208	Prupe.2G279600_v2.0.a1	1	1	0
Biological process	GO:0060968	regulation of gene silencing	1/282	73/12741	0.805741	0.938041	0.905208	Prupe.7G013900_v2.0.a1	1	0	1
Biological process	GO:0090558	plant epidermis development	3/282	194/12741	0.80729	0.938774	0.905915	Prupe.1G223200_v2.0.a1/Prupe.4G010300_v2.0.a1/Prupe.7G191100_v2.0.a1	3	2	1
Biological process	GO:1901699	cellular response to nitrogen compound	1/282	74/12741	0.810066	0.940929	0.907995	Prupe.1G494000_v2.0.a1	1	0	1
Biological process	GO:0002684	positive regulation of immune system process	1/282	75/12741	0.814294	0.941718	0.908757	Prupe.2G279600_v2.0.a1	1	1	0
Biological process	GO:0050778	positive regulation of immune response	1/282	75/12741	0.814294	0.941718	0.908757	Prupe.2G279600_v2.0.a1	1	1	0
Biological process	GO:0019637	organophosphate metabolic process	8/282	466/12741	0.814786	0.941718	0.908757	Prupe.1G234000_v2.0.a1/Prupe.1G542100_v2.0.a1/Prupe.2G264600_v2.0.a1/Prupe.4G133900_v2.0.a1/Prupe.5G194300_v2.0.a1/Prupe.5G210600_v2.0.a1/Prupe.6G029400_v2.0.a1/Prupe.6G060700_v2.0.a1	8	2	6
Biological process	GO:0009793	embryo development ending in seed dormancy	5/282	309/12741	0.818295	0.941718	0.908757	Prupe.1G271400_v2.0.a1/Prupe.1G277500_v2.0.a1/Prupe.4G040900_v2.0.a1/Prupe.5G239000_v2.0.a1/Prupe.7G001200_v2.0.a1	5	5	0
Biological process	GO:0002239	response to oomycetes	1/282	76/12741	0.818429	0.941718	0.908757	Prupe.6G260100_v2.0.a1	1	1	0
Biological process	GO:0030258	lipid modification	1/282	76/12741	0.818429	0.941718	0.908757	Prupe.5G210600_v2.0.a1	1	0	1
Biological process	GO:0045017	glycerolipid biosynthetic process	1/282	76/12741	0.818429	0.941718	0.908757	Prupe.2G264600_v2.0.a1	1	1	0
Biological process	GO:0006304	DNA modification	1/282	77/12741	0.822472	0.941718	0.908757	Prupe.6G075600_v2.0.a1	1	0	1
Biological process	GO:0044728	DNA methylation or demethylation	1/282	77/12741	0.822472	0.941718	0.908757	Prupe.6G075600_v2.0.a1	1	0	1
Biological process	GO:0051172	negative regulation of nitrogen compound metabolic process	5/282	311/12741	0.822578	0.941718	0.908757	Prupe.1G117800_v2.0.a1/Prupe.1G223200_v2.0.a1/Prupe.3G070900_v2.0.a1/Prupe.4G046000_v2.0.a1/Prupe.7G013900_v2.0.a1	5	3	2
Biological process	GO:0009909	regulation of flower development	2/282	141/12741	0.823044	0.941718	0.908757	Prupe.2G033700_v2.0.a1/Prupe.6G088100_v2.0.a1	2	2	0
Biological process	GO:0010558	negative regulation of macromolecule biosynthetic process	4/282	257/12741	0.824669	0.941718	0.908757	Prupe.1G223200_v2.0.a1/Prupe.3G070900_v2.0.a1/Prupe.4G046000_v2.0.a1/Prupe.7G013900_v2.0.a1	4	3	1
Biological process	GO:0022402	cell cycle process	5/282	312/12741	0.824689	0.941718	0.908757	Prupe.1G496100_v2.0.a1/Prupe.4G162300_v2.0.a1/Prupe.5G066100_v2.0.a1/Prupe.6G025100_v2.0.a1/Prupe.6G161300_v2.0.a1	5	1	4
Biological process	GO:0072521	purine-containing compound metabolic process	3/282	201/12741	0.82597	0.941718	0.908757	Prupe.1G234000_v2.0.a1/Prupe.1G542100_v2.0.a1/Prupe.4G133900_v2.0.a1	3	0	3
Biological process	GO:0006643	membrane lipid metabolic process	1/282	78/12741	0.826425	0.941718	0.908757	Prupe.1G356500_v2.0.a1	1	0	1
Biological process	GO:0019220	regulation of phosphate metabolic process	1/282	78/12741	0.826425	0.941718	0.908757	Prupe.6G323700_v2.0.a1	1	1	0
Biological process	GO:0051174	regulation of phosphorus metabolic process	1/282	78/12741	0.826425	0.941718	0.908757	Prupe.6G323700_v2.0.a1	1	1	0
Biological process	GO:0046148	pigment biosynthetic process	2/282	144/12741	0.831945	0.946193	0.913075	Prupe.1G021800_v2.0.a1/Prupe.5G194300_v2.0.a1	2	0	2
Biological process	GO:0010564	regulation of cell cycle process	1/282	80/12741	0.83407	0.946193	0.913075	Prupe.4G162300_v2.0.a1	1	1	0
Biological process	GO:0071446	cellular response to salicylic acid stimulus	1/282	80/12741	0.83407	0.946193	0.913075	Prupe.7G142100_v2.0.a1	1	1	0
Biological process	GO:0048831	regulation of shoot system development	3/282	205/12741	0.835936	0.946193	0.913075	Prupe.2G033700_v2.0.a1/Prupe.3G127700_v2.0.a1/Prupe.6G088100_v2.0.a1	3	2	1
Biological process	GO:0051321	meiotic cell cycle	2/282	146/12741	0.837654	0.946193	0.913075	Prupe.1G496100_v2.0.a1/Prupe.5G066100_v2.0.a1	2	0	2
Biological process	GO:0051052	regulation of DNA metabolic process	1/282	81/12741	0.837766	0.946193	0.913075	Prupe.4G162300_v2.0.a1	1	1	0
Biological process	GO:0051338	regulation of transferase activity	1/282	81/12741	0.837766	0.946193	0.913075	Prupe.6G323700_v2.0.a1	1	1	0
Biological process	GO:0060918	auxin transport	1/282	81/12741	0.837766	0.946193	0.913075	Prupe.3G269400_v2.0.a1	1	1	0
Biological process	GO:0006260	DNA replication	2/282	147/12741	0.840442	0.947132	0.91398	Prupe.4G162300_v2.0.a1/Prupe.6G025200_v2.0.a1	2	1	1
Biological process	GO:0006261	DNA-dependent DNA replication	1/282	82/12741	0.841379	0.947132	0.91398	Prupe.4G162300_v2.0.a1	1	1	0
Biological process	GO:0009308	amine metabolic process	1/282	82/12741	0.841379	0.947132	0.91398	Prupe.7G001200_v2.0.a1	1	1	0
Biological process	GO:0009914	hormone transport	1/282	83/12741	0.844913	0.950062	0.916808	Prupe.3G269400_v2.0.a1	1	1	0
Biological process	GO:0050790	regulation of catalytic activity	2/282	149/12741	0.845889	0.950112	0.916857	Prupe.1G117800_v2.0.a1/Prupe.6G323700_v2.0.a1	2	1	1
Biological process	GO:0051028	mRNA transport	1/282	84/12741	0.848368	0.95185	0.918534	Prupe.5G049100_v2.0.a1	1	0	1
Biological process	GO:0031327	negative regulation of cellular biosynthetic process	4/282	269/12741	0.850481	0.952501	0.919161	Prupe.1G223200_v2.0.a1/Prupe.3G070900_v2.0.a1/Prupe.4G046000_v2.0.a1/Prupe.7G013900_v2.0.a1	4	3	1
Biological process	GO:0000280	nuclear division	2/282	151/12741	0.851166	0.952501	0.919161	Prupe.1G496100_v2.0.a1/Prupe.5G066100_v2.0.a1	2	0	2
Biological process	GO:0048509	regulation of meristem development	1/282	85/12741	0.851746	0.952501	0.919161	Prupe.8G241400_v2.0.a1	1	0	1
Biological process	GO:0071103	DNA conformation change	1/282	87/12741	0.85828	0.958263	0.924722	Prupe.1G496100_v2.0.a1	1	0	1
Biological process	GO:0031047	gene silencing by RNA	2/282	154/12741	0.858776	0.958263	0.924722	Prupe.6G075600_v2.0.a1/Prupe.7G013900_v2.0.a1	2	0	2
Biological process	GO:0019318	hexose metabolic process	1/282	88/12741	0.861438	0.958925	0.925361	Prupe.1G234000_v2.0.a1	1	0	1
Biological process	GO:0009117	nucleotide metabolic process	4/282	276/12741	0.864006	0.958925	0.925361	Prupe.1G234000_v2.0.a1/Prupe.1G542100_v2.0.a1/Prupe.4G133900_v2.0.a1/Prupe.6G029400_v2.0.a1	4	1	3
Biological process	GO:0009790	embryo development	5/282	333/12741	0.864514	0.958925	0.925361	Prupe.1G271400_v2.0.a1/Prupe.1G277500_v2.0.a1/Prupe.4G040900_v2.0.a1/Prupe.5G239000_v2.0.a1/Prupe.7G001200_v2.0.a1	5	5	0
Biological process	GO:0008643	carbohydrate transport	1/282	89/12741	0.864526	0.958925	0.925361	Prupe.5G125100_v2.0.a1	1	1	0
Biological process	GO:0009664	plant-type cell wall organization	1/282	89/12741	0.864526	0.958925	0.925361	Prupe.7G234200_v2.0.a1	1	1	0
Biological process	GO:0000278	mitotic cell cycle	3/282	218/12741	0.865005	0.958925	0.925361	Prupe.5G236900_v2.0.a1/Prupe.6G025100_v2.0.a1/Prupe.6G161300_v2.0.a1	3	1	2
Biological process	GO:0080134	regulation of response to stress	6/282	390/12741	0.866912	0.959997	0.926396	Prupe.1G301000_v2.0.a1/Prupe.1G441700_v2.0.a1/Prupe.2G279600_v2.0.a1/Prupe.4G069400_v2.0.a1/Prupe.7G133700_v2.0.a1/Prupe.8G018300_v2.0.a1	6	3	3
Biological process	GO:0006753	nucleoside phosphate metabolic process	4/282	281/12741	0.873016	0.962876	0.929174	Prupe.1G234000_v2.0.a1/Prupe.1G542100_v2.0.a1/Prupe.4G133900_v2.0.a1/Prupe.6G029400_v2.0.a1	4	1	3
Biological process	GO:0007346	regulation of mitotic cell cycle	1/282	92/12741	0.873385	0.962876	0.929174	Prupe.5G236900_v2.0.a1	1	1	0
Biological process	GO:0071236	cellular response to antibiotic	1/282	92/12741	0.873385	0.962876	0.929174	Prupe.7G142100_v2.0.a1	1	1	0
Biological process	GO:0007017	microtubule-based process	2/282	161/12741	0.87517	0.962876	0.929174	Prupe.1G496100_v2.0.a1/Prupe.6G161300_v2.0.a1	2	0	2
Biological process	GO:0010016	shoot system morphogenesis	2/282	161/12741	0.87517	0.962876	0.929174	Prupe.1G271400_v2.0.a1/Prupe.6G050400_v2.0.a1	2	2	0
Biological process	GO:1903047	mitotic cell cycle process	2/282	161/12741	0.87517	0.962876	0.929174	Prupe.6G025100_v2.0.a1/Prupe.6G161300_v2.0.a1	2	0	2
Biological process	GO:0009657	plastid organization	3/282	225/12741	0.878708	0.964546	0.930786	Prupe.1G117800_v2.0.a1/Prupe.1G237800_v2.0.a1/Prupe.1G441600_v2.0.a1	3	1	2
Biological process	GO:0006399	tRNA metabolic process	2/282	163/12741	0.879523	0.964546	0.930786	Prupe.8G074400_v2.0.a1/Prupe.8G192100_v2.0.a1	2	2	0
Biological process	GO:0043900	regulation of multi-organism process	2/282	163/12741	0.879523	0.964546	0.930786	Prupe.1G190700_v2.0.a1/Prupe.8G249800_v2.0.a1	2	1	1
Biological process	GO:0009867	jasmonic acid mediated signaling pathway	1/282	96/12741	0.884306	0.964624	0.93086	Prupe.8G114200_v2.0.a1	1	0	1
Biological process	GO:0043161	proteasome-mediated ubiquitin-dependent protein catabolic process	4/282	288/12741	0.884766	0.964624	0.93086	Prupe.1G301000_v2.0.a1/Prupe.2G174100_v2.0.a1/Prupe.3G194800_v2.0.a1/Prupe.3G302200_v2.0.a1	4	3	1
Biological process	GO:0009875	pollen-pistil interaction	1/282	97/12741	0.886886	0.964624	0.93086	Prupe.6G323700_v2.0.a1	1	1	0
Biological process	GO:0042180	cellular ketone metabolic process	1/282	97/12741	0.886886	0.964624	0.93086	Prupe.7G001200_v2.0.a1	1	1	0
Biological process	GO:0006511	ubiquitin-dependent protein catabolic process	6/282	404/12741	0.887355	0.964624	0.93086	Prupe.1G301000_v2.0.a1/Prupe.1G480700_v2.0.a1/Prupe.2G174100_v2.0.a1/Prupe.3G194800_v2.0.a1/Prupe.3G302200_v2.0.a1/Prupe.7G244300_v2.0.a1	6	5	1
Biological process	GO:0019941	modification-dependent protein catabolic process	6/282	405/12741	0.888708	0.964624	0.93086	Prupe.1G301000_v2.0.a1/Prupe.1G480700_v2.0.a1/Prupe.2G174100_v2.0.a1/Prupe.3G194800_v2.0.a1/Prupe.3G302200_v2.0.a1/Prupe.7G244300_v2.0.a1	6	5	1
Biological process	GO:0050657	nucleic acid transport	1/282	98/12741	0.889409	0.964624	0.93086	Prupe.5G049100_v2.0.a1	1	0	1
Biological process	GO:0050658	RNA transport	1/282	98/12741	0.889409	0.964624	0.93086	Prupe.5G049100_v2.0.a1	1	0	1
Biological process	GO:0051236	establishment of RNA localization	1/282	98/12741	0.889409	0.964624	0.93086	Prupe.5G049100_v2.0.a1	1	0	1
Biological process	GO:0048646	anatomical structure formation involved in morphogenesis	2/282	169/12741	0.891755	0.964624	0.93086	Prupe.3G269400_v2.0.a1/Prupe.6G231700_v2.0.a1	2	1	1
Biological process	GO:0006913	nucleocytoplasmic transport	1/282	99/12741	0.891875	0.964624	0.93086	Prupe.5G049100_v2.0.a1	1	0	1
Biological process	GO:0051169	nuclear transport	1/282	99/12741	0.891875	0.964624	0.93086	Prupe.5G049100_v2.0.a1	1	0	1
Biological process	GO:1905393	plant organ formation	1/282	99/12741	0.891875	0.964624	0.93086	Prupe.6G231700_v2.0.a1	1	0	1
Biological process	GO:0010629	negative regulation of gene expression	7/282	464/12741	0.893049	0.964871	0.931099	Prupe.1G223200_v2.0.a1/Prupe.3G070900_v2.0.a1/Prupe.4G046000_v2.0.a1/Prupe.5G130700_v2.0.a1/Prupe.6G075600_v2.0.a1/Prupe.7G013900_v2.0.a1/Prupe.8G249800_v2.0.a1	7	5	2
Biological process	GO:0010498	proteasomal protein catabolic process	4/282	295/12741	0.895561	0.966562	0.93273	Prupe.1G301000_v2.0.a1/Prupe.2G174100_v2.0.a1/Prupe.3G194800_v2.0.a1/Prupe.3G302200_v2.0.a1	4	3	1
Biological process	GO:0072594	establishment of protein localization to organelle	2/282	172/12741	0.89743	0.967557	0.933691	Prupe.5G049100_v2.0.a1/Prupe.8G173000_v2.0.a1	2	0	2
Biological process	GO:0022603	regulation of anatomical structure morphogenesis	1/282	102/12741	0.898951	0.968174	0.934286	Prupe.1G190700_v2.0.a1	1	0	1
Biological process	GO:0006403	RNA localization	1/282	103/12741	0.901206	0.968877	0.934965	Prupe.5G049100_v2.0.a1	1	0	1
Biological process	GO:0043632	modification-dependent macromolecule catabolic process	6/282	415/12741	0.901502	0.968877	0.934965	Prupe.1G301000_v2.0.a1/Prupe.1G480700_v2.0.a1/Prupe.2G174100_v2.0.a1/Prupe.3G194800_v2.0.a1/Prupe.3G302200_v2.0.a1/Prupe.7G244300_v2.0.a1	6	5	1
Biological process	GO:0071395	cellular response to jasmonic acid stimulus	1/282	104/12741	0.90341	0.969907	0.935959	Prupe.8G114200_v2.0.a1	1	0	1
Biological process	GO:0048229	gametophyte development	4/282	302/12741	0.905461	0.970946	0.936961	Prupe.1G350700_v2.0.a1/Prupe.1G496100_v2.0.a1/Prupe.1G542100_v2.0.a1/Prupe.6G159200_v2.0.a1	4	1	3
Biological process	GO:0016042	lipid catabolic process	2/282	177/12741	0.906279	0.970946	0.936961	Prupe.1G116100_v2.0.a1/Prupe.6G047900_v2.0.a1	2	0	2
Biological process	GO:0051640	organelle localization	1/282	109/12741	0.913719	0.97789	0.943662	Prupe.8G228100_v2.0.a1	1	0	1
Biological process	GO:0051726	regulation of cell cycle	2/282	183/12741	0.915957	0.979259	0.944983	Prupe.4G162300_v2.0.a1/Prupe.5G236900_v2.0.a1	2	2	0
Biological process	GO:0035690	cellular response to drug	1/282	113/12741	0.92117	0.980459	0.946141	Prupe.7G142100_v2.0.a1	1	1	0
Biological process	GO:0051246	regulation of protein metabolic process	4/282	315/12741	0.92167	0.980459	0.946141	Prupe.1G117800_v2.0.a1/Prupe.3G302200_v2.0.a1/Prupe.4G213900_v2.0.a1/Prupe.6G323700_v2.0.a1	4	1	3
Biological process	GO:0009658	chloroplast organization	2/282	187/12741	0.921881	0.980459	0.946141	Prupe.1G237800_v2.0.a1/Prupe.1G441600_v2.0.a1	2	1	1
Biological process	GO:0032259	methylation	2/282	187/12741	0.921881	0.980459	0.946141	Prupe.2G156500_v2.0.a1/Prupe.6G075600_v2.0.a1	2	1	1
Biological process	GO:0034655	nucleobase-containing compound catabolic process	2/282	187/12741	0.921881	0.980459	0.946141	Prupe.1G234000_v2.0.a1/Prupe.4G133900_v2.0.a1	2	0	2
Biological process	GO:0032268	regulation of cellular protein metabolic process	3/282	257/12741	0.926836	0.98429	0.949838	Prupe.1G117800_v2.0.a1/Prupe.4G213900_v2.0.a1/Prupe.6G323700_v2.0.a1	3	1	2
Biological process	GO:0007166	cell surface receptor signaling pathway	2/282	191/12741	0.927411	0.98429	0.949838	Prupe.1G139900_v2.0.a1/Prupe.4G092700_v2.0.a1	2	2	0
Biological process	GO:0009555	pollen development	2/282	195/12741	0.932571	0.988738	0.954131	Prupe.1G496100_v2.0.a1/Prupe.1G542100_v2.0.a1	2	0	2
Biological process	GO:0033365	protein localization to organelle	2/282	197/12741	0.935019	0.990306	0.955643	Prupe.5G049100_v2.0.a1/Prupe.8G173000_v2.0.a1	2	0	2
Biological process	GO:0048507	meristem development	2/282	198/12741	0.936212	0.990541	0.95587	Prupe.6G231700_v2.0.a1/Prupe.8G241400_v2.0.a1	2	0	2
Biological process	GO:0009620	response to fungus	4/282	330/12741	0.937251	0.990614	0.955941	Prupe.1G111700_v2.0.a1/Prupe.1G431000_v2.0.a1/Prupe.3G251800_v2.0.a1/Prupe.5G236900_v2.0.a1	4	3	1
Biological process	GO:0031349	positive regulation of defense response	1/282	126/12741	0.941235	0.993796	0.959011	Prupe.2G279600_v2.0.a1	1	1	0
Biological process	GO:0015931	nucleobase-containing compound transport	1/282	128/12741	0.943833	0.994482	0.959673	Prupe.5G049100_v2.0.a1	1	0	1
Biological process	GO:0031399	regulation of protein modification process	1/282	128/12741	0.943833	0.994482	0.959673	Prupe.6G323700_v2.0.a1	1	1	0
Biological process	GO:0006605	protein targeting	1/282	129/12741	0.945088	0.994779	0.95996	Prupe.8G173000_v2.0.a1	1	0	1
Biological process	GO:0051301	cell division	4/282	344/12741	0.949206	0.998083	0.963149	Prupe.1G259100_v2.0.a1/Prupe.4G162300_v2.0.a1/Prupe.6G025100_v2.0.a1/Prupe.6G161300_v2.0.a1	4	2	2
Biological process	GO:0032101	regulation of response to external stimulus	1/282	134/12741	0.95096	0.998444	0.963497	Prupe.1G223200_v2.0.a1	1	1	0
Biological process	GO:0031347	regulation of defense response	3/282	282/12741	0.951505	0.998444	0.963497	Prupe.2G279600_v2.0.a1/Prupe.4G069400_v2.0.a1/Prupe.7G133700_v2.0.a1	3	1	2
Biological process	GO:0016458	gene silencing	2/282	216/12741	0.954437	0.999634	0.964645	Prupe.6G075600_v2.0.a1/Prupe.7G013900_v2.0.a1	2	0	2
Biological process	GO:0006310	DNA recombination	1/282	140/12741	0.957185	0.999634	0.964645	Prupe.5G066100_v2.0.a1	1	0	1
Biological process	GO:0055086	nucleobase-containing small molecule metabolic process	4/282	356/12741	0.957755	0.999634	0.964645	Prupe.1G234000_v2.0.a1/Prupe.1G542100_v2.0.a1/Prupe.4G133900_v2.0.a1/Prupe.6G029400_v2.0.a1	4	1	3
Biological process	GO:0006281	DNA repair	3/282	291/12741	0.958307	0.999634	0.964645	Prupe.1G462400_v2.0.a1/Prupe.5G066100_v2.0.a1/Prupe.6G025200_v2.0.a1	3	0	3
Biological process	GO:0016570	histone modification	1/282	142/12741	0.95908	0.999634	0.964645	Prupe.7G013900_v2.0.a1	1	0	1
Biological process	GO:0010608	posttranscriptional regulation of gene expression	2/282	223/12741	0.960085	0.999634	0.964645	Prupe.1G117800_v2.0.a1/Prupe.4G213900_v2.0.a1	2	0	2
Biological process	GO:0003002	regionalization	1/282	145/12741	0.961767	0.999634	0.964645	Prupe.6G231700_v2.0.a1	1	0	1
Biological process	GO:0009617	response to bacterium	5/282	427/12741	0.962372	0.999634	0.964645	Prupe.2G258200_v2.0.a1/Prupe.2G279600_v2.0.a1/Prupe.3G049400_v2.0.a1/Prupe.6G260100_v2.0.a1/Prupe.7G169500_v2.0.a1	5	5	0
Biological process	GO:1901607	alpha-amino acid biosynthetic process	1/282	149/12741	0.965078	0.999634	0.964645	Prupe.2G240800_v2.0.a1	1	0	1
Biological process	GO:0006364	rRNA processing	1/282	161/12741	0.973392	0.999634	0.964645	Prupe.5G018800_v2.0.a1	1	0	1
Biological process	GO:0043414	macromolecule methylation	1/282	163/12741	0.974572	0.999634	0.964645	Prupe.6G075600_v2.0.a1	1	0	1
Biological process	GO:0007389	pattern specification process	1/282	164/12741	0.975142	0.999634	0.964645	Prupe.6G231700_v2.0.a1	1	0	1
Biological process	GO:0016072	rRNA metabolic process	1/282	168/12741	0.977298	0.999634	0.964645	Prupe.5G018800_v2.0.a1	1	0	1
Biological process	GO:0006974	cellular response to DNA damage stimulus	3/282	327/12741	0.977551	0.999634	0.964645	Prupe.1G462400_v2.0.a1/Prupe.5G066100_v2.0.a1/Prupe.6G025200_v2.0.a1	3	0	3
Biological process	GO:0008652	cellular amino acid biosynthetic process	1/282	171/12741	0.978792	0.999634	0.964645	Prupe.2G240800_v2.0.a1	1	0	1
Biological process	GO:0031328	positive regulation of cellular biosynthetic process	3/282	340/12741	0.982142	0.999634	0.964645	Prupe.2G316600_v2.0.a1/Prupe.5G236900_v2.0.a1/Prupe.7G001200_v2.0.a1	3	3	0
Biological process	GO:0034660	ncRNA metabolic process	3/282	350/12741	0.985049	0.999634	0.964645	Prupe.5G018800_v2.0.a1/Prupe.8G074400_v2.0.a1/Prupe.8G192100_v2.0.a1	3	2	1
Biological process	GO:0042254	ribosome biogenesis	2/282	274/12741	0.985103	0.999634	0.964645	Prupe.1G572400_v2.0.a1/Prupe.5G018800_v2.0.a1	2	0	2
Biological process	GO:0050832	defense response to fungus	2/282	274/12741	0.985103	0.999634	0.964645	Prupe.1G431000_v2.0.a1/Prupe.3G251800_v2.0.a1	2	1	1
Biological process	GO:0051128	regulation of cellular component organization	2/282	278/12741	0.986231	0.999634	0.964645	Prupe.1G190700_v2.0.a1/Prupe.3G251800_v2.0.a1	2	0	2
Biological process	GO:0009891	positive regulation of biosynthetic process	3/282	357/12741	0.986809	0.999634	0.964645	Prupe.2G316600_v2.0.a1/Prupe.5G236900_v2.0.a1/Prupe.7G001200_v2.0.a1	3	3	0
Biological process	GO:0045893	positive regulation of transcription, DNA-templated	2/282	285/12741	0.988008	0.999634	0.964645	Prupe.2G316600_v2.0.a1/Prupe.5G236900_v2.0.a1	2	2	0
Biological process	GO:1902680	positive regulation of RNA biosynthetic process	2/282	286/12741	0.988243	0.999634	0.964645	Prupe.2G316600_v2.0.a1/Prupe.5G236900_v2.0.a1	2	2	0
Biological process	GO:1903508	positive regulation of nucleic acid-templated transcription	2/282	286/12741	0.988243	0.999634	0.964645	Prupe.2G316600_v2.0.a1/Prupe.5G236900_v2.0.a1	2	2	0
Biological process	GO:0042742	defense response to bacterium	3/282	366/12741	0.988782	0.999634	0.964645	Prupe.3G049400_v2.0.a1/Prupe.6G260100_v2.0.a1/Prupe.7G169500_v2.0.a1	3	3	0
Biological process	GO:0010557	positive regulation of macromolecule biosynthetic process	2/282	309/12741	0.992563	0.999634	0.964645	Prupe.2G316600_v2.0.a1/Prupe.5G236900_v2.0.a1	2	2	0
Biological process	GO:0051254	positive regulation of RNA metabolic process	2/282	312/12741	0.992997	0.999634	0.964645	Prupe.2G316600_v2.0.a1/Prupe.5G236900_v2.0.a1	2	2	0
Biological process	GO:0006397	mRNA processing	3/282	392/12741	0.993017	0.999634	0.964645	Prupe.1G048800_v2.0.a1/Prupe.1G117800_v2.0.a1/Prupe.7G247900_v2.0.a1	3	0	3
Biological process	GO:0051276	chromosome organization	4/282	472/12741	0.993724	0.999634	0.964645	Prupe.1G496100_v2.0.a1/Prupe.5G049100_v2.0.a1/Prupe.5G066100_v2.0.a1/Prupe.7G013900_v2.0.a1	4	0	4
Biological process	GO:0016569	covalent chromatin modification	1/282	231/12741	0.994582	0.999634	0.964645	Prupe.7G013900_v2.0.a1	1	0	1
Biological process	GO:0045935	positive regulation of nucleobase-containing compound metabolic process	2/282	327/12741	0.994823	0.999634	0.964645	Prupe.2G316600_v2.0.a1/Prupe.5G236900_v2.0.a1	2	2	0
Biological process	GO:0046907	intracellular transport	3/282	411/12741	0.995087	0.999634	0.964645	Prupe.3G088500_v2.0.a1/Prupe.5G049100_v2.0.a1/Prupe.8G173000_v2.0.a1	3	1	2
Biological process	GO:0006886	intracellular protein transport	2/282	336/12741	0.995685	0.999634	0.964645	Prupe.5G049100_v2.0.a1/Prupe.8G173000_v2.0.a1	2	0	2
Biological process	GO:0022613	ribonucleoprotein complex biogenesis	2/282	337/12741	0.995772	0.999634	0.964645	Prupe.1G572400_v2.0.a1/Prupe.5G018800_v2.0.a1	2	0	2
Biological process	GO:0010628	positive regulation of gene expression	2/282	339/12741	0.99594	0.999634	0.964645	Prupe.2G316600_v2.0.a1/Prupe.5G236900_v2.0.a1	2	2	0
Biological process	GO:0051649	establishment of localization in cell	3/282	436/12741	0.996926	0.999634	0.964645	Prupe.3G088500_v2.0.a1/Prupe.5G049100_v2.0.a1/Prupe.8G173000_v2.0.a1	3	1	2
Biological process	GO:0051173	positive regulation of nitrogen compound metabolic process	3/282	438/12741	0.99704	0.999634	0.964645	Prupe.2G316600_v2.0.a1/Prupe.5G236900_v2.0.a1/Prupe.7G001200_v2.0.a1	3	3	0
Biological process	GO:0016192	vesicle-mediated transport	2/282	362/12741	0.997461	0.999634	0.964645	Prupe.3G088500_v2.0.a1/Prupe.6G229500_v2.0.a1	2	2	0
Biological process	GO:0034470	ncRNA processing	1/282	271/12741	0.997827	0.999634	0.964645	Prupe.5G018800_v2.0.a1	1	0	1
Biological process	GO:0008380	RNA splicing	1/282	280/12741	0.998231	0.999634	0.964645	Prupe.7G247900_v2.0.a1	1	0	1
Biological process	GO:0031325	positive regulation of cellular metabolic process	3/282	473/12741	0.998482	0.999634	0.964645	Prupe.2G316600_v2.0.a1/Prupe.5G236900_v2.0.a1/Prupe.7G001200_v2.0.a1	3	3	0
Biological process	GO:0065003	protein-containing complex assembly	2/282	404/12741	0.998934	0.999634	0.964645	Prupe.6G066300_v2.0.a1/Prupe.8G173000_v2.0.a1	2	0	2
Biological process	GO:0006325	chromatin organization	1/282	306/12741	0.999025	0.999634	0.964645	Prupe.7G013900_v2.0.a1	1	0	1
Biological process	GO:0016071	mRNA metabolic process	3/282	496/12741	0.999027	0.999634	0.964645	Prupe.1G048800_v2.0.a1/Prupe.1G117800_v2.0.a1/Prupe.7G247900_v2.0.a1	3	0	3
Biological process	GO:0034613	cellular protein localization	2/282	412/12741	0.999097	0.999634	0.964645	Prupe.5G049100_v2.0.a1/Prupe.8G173000_v2.0.a1	2	0	2
Biological process	GO:0070727	cellular macromolecule localization	2/282	429/12741	0.999367	0.999634	0.964645	Prupe.5G049100_v2.0.a1/Prupe.8G173000_v2.0.a1	2	0	2
Biological process	GO:0043933	protein-containing complex subunit organization	2/282	451/12741	0.999602	0.999634	0.964645	Prupe.6G066300_v2.0.a1/Prupe.8G173000_v2.0.a1	2	0	2
Biological process	GO:0010604	positive regulation of macromolecule metabolic process	2/282	455/12741	0.999634	0.999634	0.964645	Prupe.2G316600_v2.0.a1/Prupe.5G236900_v2.0.a1	2	2	0
