# Supplementary material for: Metabolomic and transcriptomic analyses of peach leaves and fruits in response to pruning
Source: BMC Genomics. 2024 Jul 3;25:666. doi: 10.1186/s12864-024-10549-y (PMC11223333; doi:10.1186/s12864-024-10549-y)
Supplement: Supplementary file 8 — Supplementary Material 8: Supplemental Table S8. The KEGG enriched pathway by the DEGs in leaves [file 12864_2024_10549_MOESM8_ESM.xls]

## Sheet: Sheet1
Supplemental Table S8: The KEGG enriched pathway by the DEGs in leaves.
#Kegg_pathway	ko_id	Cluter_frequency	Genome_frequency	P-value	Corrected_P-value	GeneID	KEGG Orthology	hyperlink
Glycolysis / Gluconeogenesis	ko00010	9 out of 431 2.08816705336427%	185 out of 9114 2.02984419574281%	0.514245	1	Prupe.1G255200_v2.0.a1;Prupe.4G014300_v2.0.a1;Prupe.8G030300_v2.0.a1;Prupe.6G233100_v2.0.a1;Prupe.6G029500_v2.0.a1;Prupe.5G159800_v2.0.a1;Prupe.1G512500_v2.0.a1;Prupe.1G560800_v2.0.a1;Prupe.5G104500_v2.0.a1	K00128+K00895+K00895+K00927+K01623+K01624+K01834+K03841+K15634	https:\\www.genome.jp\dbget-bin\www_bget?map00010
Protein processing in endoplasmic reticulum	ko04141	9 out of 431 2.08816705336427%	381 out of 9114 4.18038183015142%	0.994713	1	Prupe.1G175600_v2.0.a1;Prupe.2G192600_v2.0.a1;Prupe.4G015400_v2.0.a1;Prupe.7G107800_v2.0.a1;Prupe.7G108100_v2.0.a1;Prupe.8G271200_v2.0.a1;Prupe.4G025300_v2.0.a1;Prupe.6G065900_v2.0.a1;Prupe.6G151500_v2.0.a1	K01456+K03283+K03283+K03283+K03283+K10661+K12669+K13993+K13993	https:\\www.genome.jp\dbget-bin\www_bget?map04141
Tryptophan metabolism	ko00380	8 out of 431 1.85614849187935%	118 out of 9114 1.29471143296028%	0.194897	1	Prupe.1G255200_v2.0.a1;Prupe.6G063700_v2.0.a1;Prupe.8G214500_v2.0.a1;Prupe.5G011400_v2.0.a1;Prupe.7G231200_v2.0.a1;Prupe.8G211000_v2.0.a1;Prupe.8G252500_v2.0.a1;Prupe.8G171000_v2.0.a1	K00128+K01593+K01593+K03781+K11816+K11816+K11816+K22588	https:\\www.genome.jp\dbget-bin\www_bget?map00380
ABC transporters	ko02010	8 out of 431 1.85614849187935%	137 out of 9114 1.50318191792846%	0.321588	1	Prupe.1G103900_v2.0.a1;Prupe.3G123700_v2.0.a1;Prupe.4G041200_v2.0.a1;Prupe.1G235800_v2.0.a1;Prupe.I000500_v2.0.a1;Prupe.7G235300_v2.0.a1;Prupe.8G214000_v2.0.a1;Prupe.8G214100_v2.0.a1	K05658+K05658+K05658+K05665+K05666+K08712+K08712+K08712	https:\\www.genome.jp\dbget-bin\www_bget?map02010
Ubiquitin mediated proteolysis	ko04120	8 out of 431 1.85614849187935%	217 out of 9114 2.38095238095238%	0.812224	1	Prupe.2G027900_v2.0.a1;Prupe.4G247700_v2.0.a1;Prupe.4G256900_v2.0.a1;Prupe.4G013500_v2.0.a1;Prupe.1G141000_v2.0.a1;Prupe.1G465000_v2.0.a1;Prupe.7G126100_v2.0.a1;Prupe.3G014600_v2.0.a1	K03362+K03363+K06688+K10143+K10144+K10144+K10144+K10615	https:\\www.genome.jp\dbget-bin\www_bget?map04120
Pentose and glucuronate interconversions	ko00040	8 out of 431 1.85614849187935%	284 out of 9114 3.11608514373491%	0.962612	1	Prupe.1G178400_v2.0.a1;Prupe.1G330800_v2.0.a1;Prupe.1G330900_v2.0.a1;Prupe.2G279900_v2.0.a1;Prupe.5G076900_v2.0.a1;Prupe.6G318500_v2.0.a1;Prupe.7G218400_v2.0.a1;Prupe.6G202500_v2.0.a1	K01051+K01051+K01051+K01051+K01051+K01051+K01051+K01184	https:\\www.genome.jp\dbget-bin\www_bget?map00040
Endocytosis	ko04144	8 out of 431 1.85614849187935%	284 out of 9114 3.11608514373491%	0.962612	1	Prupe.2G192600_v2.0.a1;Prupe.4G015400_v2.0.a1;Prupe.7G107800_v2.0.a1;Prupe.7G108100_v2.0.a1;Prupe.2G193600_v2.0.a1;Prupe.1G477200_v2.0.a1;Prupe.1G477400_v2.0.a1;Prupe.1G477800_v2.0.a1	K03283+K03283+K03283+K03283+K07904+K12472+K12472+K12472	https:\\www.genome.jp\dbget-bin\www_bget?map04144
Ubiquinone and other terpenoid-quinone biosynthesis	ko00130	7 out of 431 1.62412993039443%	64 out of 9114 0.702216370419135%	0.0306821	1	Prupe.1G064900_v2.0.a1;Prupe.6G040400_v2.0.a1;Prupe.2G326300_v2.0.a1;Prupe.7G085200_v2.0.a1;Prupe.8G064500_v2.0.a1;Prupe.4G031000_v2.0.a1;Prupe.5G076700_v2.0.a1	K00487+K00487+K01904+K01904+K02548+K03809+K17872	https:\\www.genome.jp\dbget-bin\www_bget?map00130
Glyoxylate and dicarboxylate metabolism	ko00630	7 out of 431 1.62412993039443%	111 out of 9114 1.21790651744569%	0.271479	1	Prupe.6G026100_v2.0.a1;Prupe.3G284000_v2.0.a1;Prupe.1G539100_v2.0.a1;Prupe.1G539400_v2.0.a1;Prupe.5G011400_v2.0.a1;Prupe.3G048100_v2.0.a1;Prupe.2G215400_v2.0.a1	K00025+K00122+K00600+K00600+K03781+K18121+K19269	https:\\www.genome.jp\dbget-bin\www_bget?map00630
Pyruvate metabolism	ko00620	7 out of 431 1.62412993039443%	125 out of 9114 1.37151634847487%	0.378904	1	Prupe.6G026100_v2.0.a1;Prupe.1G255200_v2.0.a1;Prupe.1G449600_v2.0.a1;Prupe.3G012300_v2.0.a1;Prupe.3G012400_v2.0.a1;Prupe.3G012600_v2.0.a1;Prupe.3G012800_v2.0.a1	K00025+K00128+K01759+K18881+K18881+K18881+K18881	https:\\www.genome.jp\dbget-bin\www_bget?map00620
Glycerophospholipid metabolism	ko00564	7 out of 431 1.62412993039443%	142 out of 9114 1.55804257186746%	0.510553	1	Prupe.3G175800_v2.0.a1;Prupe.5G233000_v2.0.a1;Prupe.1G473700_v2.0.a1;Prupe.3G078700_v2.0.a1;Prupe.5G225600_v2.0.a1;Prupe.2G137300_v2.0.a1;Prupe.3G310500_v2.0.a1	K00901+K05929+K06130+K06130+K18693+K18696+K18696	https:\\www.genome.jp\dbget-bin\www_bget?map00564
Cysteine and methionine metabolism	ko00270	7 out of 431 1.62412993039443%	168 out of 9114 1.84331797235023%	0.687899	1	Prupe.6G026100_v2.0.a1;Prupe.3G168100_v2.0.a1;Prupe.1G310700_v2.0.a1;Prupe.1G417100_v2.0.a1;Prupe.7G180700_v2.0.a1;Prupe.8G007000_v2.0.a1;Prupe.2G172800_v2.0.a1	K00025+K00058+K00547+K00826+K00831+K12524+K13034	https:\\www.genome.jp\dbget-bin\www_bget?map00270
Ribosome	ko03010	7 out of 431 1.62412993039443%	365 out of 9114 4.00482773754663%	0.998783	1	Prupe.6G296600_v2.0.a1;Prupe.4G156900_v2.0.a1;Prupe.4G200400_v2.0.a1;Prupe.1G250400_v2.0.a1;Prupe.4G059500_v2.0.a1;Prupe.1G100300_v2.0.a1;Prupe.6G222100_v2.0.a1	K02866+K02871+K02895+K02911+K02914+K02933+K02987	https:\\www.genome.jp\dbget-bin\www_bget?map03010
Monoterpenoid biosynthesis	ko00902	6 out of 431 1.39211136890951%	53 out of 9114 0.581522931753346%	0.0379534	1	Prupe.2G161000_v2.0.a1;Prupe.2G161500_v2.0.a1;Prupe.2G162300_v2.0.a1;Prupe.1G519700_v2.0.a1;Prupe.1G230500_v2.0.a1;Prupe.1G231300_v2.0.a1	K15095+K15095+K15095+K21374+K23810+K23810	https:\\www.genome.jp\dbget-bin\www_bget?map00902
Cutin, suberine and wax biosynthesis	ko00073	6 out of 431 1.39211136890951%	64 out of 9114 0.702216370419135%	0.0809738	1	Prupe.5G102600_v2.0.a1;Prupe.2G112600_v2.0.a1;Prupe.2G112800_v2.0.a1;Prupe.2G112900_v2.0.a1;Prupe.1G032500_v2.0.a1;Prupe.I000300_v2.0.a1	K15398+K15404+K15404+K15404+K20769+K20769	https:\\www.genome.jp\dbget-bin\www_bget?map00073
Pentose phosphate pathway	ko00030	6 out of 431 1.39211136890951%	72 out of 9114 0.789993416721527%	0.1243	1	Prupe.4G014300_v2.0.a1;Prupe.8G030300_v2.0.a1;Prupe.6G029500_v2.0.a1;Prupe.5G159800_v2.0.a1;Prupe.6G341500_v2.0.a1;Prupe.1G560800_v2.0.a1	K00895+K00895+K01623+K01624+K01807+K03841	https:\\www.genome.jp\dbget-bin\www_bget?map00030
Sphingolipid metabolism	ko00600	6 out of 431 1.39211136890951%	72 out of 9114 0.789993416721527%	0.1243	1	Prupe.6G008000_v2.0.a1;Prupe.6G008300_v2.0.a1;Prupe.6G008600_v2.0.a1;Prupe.7G136500_v2.0.a1;Prupe.3G050200_v2.0.a1;Prupe.4G038600_v2.0.a1	K04628+K04628+K04628+K04708+K12309+K12309	https:\\www.genome.jp\dbget-bin\www_bget?map00600
Porphyrin and chlorophyll metabolism	ko00860	6 out of 431 1.39211136890951%	76 out of 9114 0.833881939872723%	0.149475	1	Prupe.4G185700_v2.0.a1;Prupe.8G086500_v2.0.a1;Prupe.2G005900_v2.0.a1;Prupe.1G541100_v2.0.a1;Prupe.6G040000_v2.0.a1;Prupe.8G010500_v2.0.a1	K00218+K02259+K02303+K02492+K13544+K22013	https:\\www.genome.jp\dbget-bin\www_bget?map00860
Valine, leucine and isoleucine degradation	ko00280	6 out of 431 1.39211136890951%	83 out of 9114 0.910686855387316%	0.198405	1	Prupe.1G520700_v2.0.a1;Prupe.8G064100_v2.0.a1;Prupe.1G255200_v2.0.a1;Prupe.1G417100_v2.0.a1;Prupe.7G034300_v2.0.a1;Prupe.2G207600_v2.0.a1	K00020+K00020+K00128+K00826+K01640+K05605	https:\\www.genome.jp\dbget-bin\www_bget?map00280
Zeatin biosynthesis	ko00908	6 out of 431 1.39211136890951%	92 out of 9114 1.00943603247751%	0.268485	1	Prupe.7G208400_v2.0.a1;Prupe.7G124300_v2.0.a1;Prupe.3G189500_v2.0.a1;Prupe.6G265900_v2.0.a1;Prupe.6G267000_v2.0.a1;Prupe.8G063500_v2.0.a1	K00279+K13496+K23452+K23452+K23452+K23452	https:\\www.genome.jp\dbget-bin\www_bget?map00908
Pyrimidine metabolism	ko00240	6 out of 431 1.39211136890951%	108 out of 9114 1.18499012508229%	0.403351	1	Prupe.2G074100_v2.0.a1;Prupe.4G052900_v2.0.a1;Prupe.2G227200_v2.0.a1;Prupe.4G123500_v2.0.a1;Prupe.1G367500_v2.0.a1;Prupe.8G174600_v2.0.a1	K01081+K01510+K01513+K01937+K06966+K06966	https:\\www.genome.jp\dbget-bin\www_bget?map00240
Fatty acid metabolism	ko01212	6 out of 431 1.39211136890951%	110 out of 9114 1.20693438665789%	0.420416	1	Prupe.8G053700_v2.0.a1;Prupe.3G007200_v2.0.a1;Prupe.3G036900_v2.0.a1;Prupe.7G076500_v2.0.a1;Prupe.2G066100_v2.0.a1;Prupe.2G066400_v2.0.a1	K00059+K01897+K09458+K10256+K10258+K10258	https:\\www.genome.jp\dbget-bin\www_bget?map01212
RNA polymerase	ko03020	6 out of 431 1.39211136890951%	115 out of 9114 1.26179504059688%	0.462741	1	Prupe.1G394200_v2.0.a1;Prupe.2G133000_v2.0.a1;Prupe.4G205500_v2.0.a1;Prupe.5G242500_v2.0.a1;Prupe.6G228500_v2.0.a1;Prupe.8G131400_v2.0.a1	K03006+K03006+K03006+K03006+K03006+K03006	https:\\www.genome.jp\dbget-bin\www_bget?map03020
Carbon fixation in photosynthetic organisms	ko00710	6 out of 431 1.39211136890951%	122 out of 9114 1.33859995611148%	0.520535	1	Prupe.6G026100_v2.0.a1;Prupe.6G233100_v2.0.a1;Prupe.6G029500_v2.0.a1;Prupe.5G159800_v2.0.a1;Prupe.6G341500_v2.0.a1;Prupe.1G560800_v2.0.a1	K00025+K00927+K01623+K01624+K01807+K03841	https:\\www.genome.jp\dbget-bin\www_bget?map00710
Aminoacyl-tRNA biosynthesis	ko00970	6 out of 431 1.39211136890951%	132 out of 9114 1.44832126398947%	0.598418	1	Prupe.2G123100_v2.0.a1;Prupe.7G083100_v2.0.a1;Prupe.7G098400_v2.0.a1;Prupe.8G162100_v2.0.a1;Prupe.8G192100_v2.0.a1;Prupe.5G138700_v2.0.a1	K01869+K01870+K01870+K01870+K01893+K02433	https:\\www.genome.jp\dbget-bin\www_bget?map00970
Peroxisome	ko04146	6 out of 431 1.39211136890951%	143 out of 9114 1.56901470265526%	0.675647	1	Prupe.1G458900_v2.0.a1;Prupe.7G034300_v2.0.a1;Prupe.3G007200_v2.0.a1;Prupe.5G011400_v2.0.a1;Prupe.1G124200_v2.0.a1;Prupe.7G162300_v2.0.a1	K00306+K01640+K01897+K03781+K08726+K08726	https:\\www.genome.jp\dbget-bin\www_bget?map04146
Purine metabolism	ko00230	6 out of 431 1.39211136890951%	150 out of 9114 1.64581961816985%	0.719524	1	Prupe.6G221200_v2.0.a1;Prupe.2G074100_v2.0.a1;Prupe.4G052900_v2.0.a1;Prupe.2G227200_v2.0.a1;Prupe.1G367500_v2.0.a1;Prupe.8G174600_v2.0.a1	K00860+K01081+K01510+K01513+K06966+K06966	https:\\www.genome.jp\dbget-bin\www_bget?map00230
Glycerolipid metabolism	ko00561	6 out of 431 1.39211136890951%	157 out of 9114 1.72262453368444%	0.759126	1	Prupe.1G255200_v2.0.a1;Prupe.1G361900_v2.0.a1;Prupe.8G051400_v2.0.a1;Prupe.3G175800_v2.0.a1;Prupe.8G261500_v2.0.a1;Prupe.5G225600_v2.0.a1	K00128+K00679+K00679+K00901+K01054+K18693	https:\\www.genome.jp\dbget-bin\www_bget?map00561
RNA degradation	ko03018	6 out of 431 1.39211136890951%	170 out of 9114 1.86526223392583%	0.821497	1	Prupe.6G114100_v2.0.a1;Prupe.1G379200_v2.0.a1;Prupe.1G516400_v2.0.a1;Prupe.6G012000_v2.0.a1;Prupe.8G221200_v2.0.a1;Prupe.6G141200_v2.0.a1	K04077+K12589+K12603+K12603+K12608+K12619	https:\\www.genome.jp\dbget-bin\www_bget?map03018
Vitamin B6 metabolism	ko00750	5 out of 431 1.16009280742459%	19 out of 9114 0.208470484968181%	0.00154805	0.187314	Prupe.7G180700_v2.0.a1;Prupe.3G179600_v2.0.a1;Prupe.6G277500_v2.0.a1;Prupe.3G051900_v2.0.a1;Prupe.3G052000_v2.0.a1	K00831+K05275+K06215+K13248+K13248	https:\\www.genome.jp\dbget-bin\www_bget?map00750
Sulfur metabolism	ko00920	5 out of 431 1.16009280742459%	43 out of 9114 0.471801623875357%	0.0508563	1	Prupe.6G221200_v2.0.a1;Prupe.4G039300_v2.0.a1;Prupe.7G041200_v2.0.a1;Prupe.I005500_v2.0.a1;Prupe.2G172800_v2.0.a1	K00860+K01082+K01082+K05907+K13034	https:\\www.genome.jp\dbget-bin\www_bget?map00920
Isoflavonoid biosynthesis	ko00943	5 out of 431 1.16009280742459%	48 out of 9114 0.526662277814352%	0.0749278	1	Prupe.6G226600_v2.0.a1;Prupe.6G226800_v2.0.a1;Prupe.6G227000_v2.0.a1;Prupe.6G227100_v2.0.a1;Prupe.3G253900_v2.0.a1	K13260+K13260+K13260+K13260+K13264	https:\\www.genome.jp\dbget-bin\www_bget?map00943
Fatty acid elongation	ko00062	5 out of 431 1.16009280742459%	49 out of 9114 0.537634408602151%	0.0803708	1	Prupe.2G066100_v2.0.a1;Prupe.2G066400_v2.0.a1;Prupe.7G156100_v2.0.a1;Prupe.8G095800_v2.0.a1;Prupe.8G096300_v2.0.a1	K10258+K10258+K15397+K15397+K15397	https:\\www.genome.jp\dbget-bin\www_bget?map00062
Alanine, aspartate and glutamate metabolism	ko00250	5 out of 431 1.16009280742459%	54 out of 9114 0.592495062541145%	0.110606	1	Prupe.2G311700_v2.0.a1;Prupe.5G240300_v2.0.a1;Prupe.4G045300_v2.0.a1;Prupe.4G185400_v2.0.a1;Prupe.6G054800_v2.0.a1	K00264+K01580+K01953+K01953+K01953	https:\\www.genome.jp\dbget-bin\www_bget?map00250
Arachidonic acid metabolism	ko00590	5 out of 431 1.16009280742459%	66 out of 9114 0.724160631994733%	0.201095	1	Prupe.1G404900_v2.0.a1;Prupe.1G124200_v2.0.a1;Prupe.7G162300_v2.0.a1;Prupe.6G176700_v2.0.a1;Prupe.7G216500_v2.0.a1	K07425+K08726+K08726+K18592+K18592	https:\\www.genome.jp\dbget-bin\www_bget?map00590
Sesquiterpenoid and triterpenoid biosynthesis	ko00909	5 out of 431 1.16009280742459%	70 out of 9114 0.768049155145929%	0.235629	1	Prupe.1G418100_v2.0.a1;Prupe.4G030300_v2.0.a1;Prupe.3G301600_v2.0.a1;Prupe.4G191000_v2.0.a1;Prupe.3G025900_v2.0.a1	K00511+K14175+K15803+K15803+K15813	https:\\www.genome.jp\dbget-bin\www_bget?map00909
Stilbenoid, diarylheptanoid and gingerol biosynthesis	ko00945	5 out of 431 1.16009280742459%	75 out of 9114 0.822909809084924%	0.280853	1	Prupe.1G064900_v2.0.a1;Prupe.6G040400_v2.0.a1;Prupe.1G580300_v2.0.a1;Prupe.1G580400_v2.0.a1;Prupe.1G237200_v2.0.a1	K00487+K00487+K09754+K09754+K13065	https:\\www.genome.jp\dbget-bin\www_bget?map00945
Phenylalanine metabolism	ko00360	5 out of 431 1.16009280742459%	79 out of 9114 0.86679833223612%	0.318157	1	Prupe.5G166700_v2.0.a1;Prupe.6G063700_v2.0.a1;Prupe.8G214500_v2.0.a1;Prupe.2G211800_v2.0.a1;Prupe.6G235400_v2.0.a1	K00276+K01593+K01593+K10775+K10775	https:\\www.genome.jp\dbget-bin\www_bget?map00360
alpha-Linolenic acid metabolism	ko00592	5 out of 431 1.16009280742459%	90 out of 9114 0.987491770901909%	0.422448	1	Prupe.8G195900_v2.0.a1;Prupe.8G196000_v2.0.a1;Prupe.2G005500_v2.0.a1;Prupe.1G375700_v2.0.a1;Prupe.3G239900_v2.0.a1	K00224+K00224+K00454+K08241+K10525	https:\\www.genome.jp\dbget-bin\www_bget?map00592
Fructose and mannose metabolism	ko00051	5 out of 431 1.16009280742459%	104 out of 9114 1.1411016019311%	0.549916	1	Prupe.4G014300_v2.0.a1;Prupe.8G030300_v2.0.a1;Prupe.6G029500_v2.0.a1;Prupe.5G159800_v2.0.a1;Prupe.1G560800_v2.0.a1	K00895+K00895+K01623+K01624+K03841	https:\\www.genome.jp\dbget-bin\www_bget?map00051
Ascorbate and aldarate metabolism	ko00053	5 out of 431 1.16009280742459%	106 out of 9114 1.16304586350669%	0.567054	1	Prupe.1G255200_v2.0.a1;Prupe.1G496000_v2.0.a1;Prupe.6G179500_v2.0.a1;Prupe.1G343000_v2.0.a1;Prupe.2G227100_v2.0.a1	K00128+K00423+K00423+K00469+K21888	https:\\www.genome.jp\dbget-bin\www_bget?map00053
Riboflavin metabolism	ko00740	4 out of 431 0.928074245939675%	35 out of 9114 0.384024577572965%	0.0814544	1	Prupe.2G227200_v2.0.a1;Prupe.6G085600_v2.0.a1;Prupe.3G121200_v2.0.a1;Prupe.5G047600_v2.0.a1	K01513+K14652+K20884+K20884	https:\\www.genome.jp\dbget-bin\www_bget?map00740
Steroid biosynthesis	ko00100	4 out of 431 0.928074245939675%	37 out of 9114 0.405968839148563%	0.0955937	1	Prupe.1G418100_v2.0.a1;Prupe.3G208900_v2.0.a1;Prupe.3G026100_v2.0.a1;Prupe.6G068700_v2.0.a1	K00511+K01052+K01853+K14424	https:\\www.genome.jp\dbget-bin\www_bget?map00100
Nicotinate and nicotinamide metabolism	ko00760	4 out of 431 0.928074245939675%	39 out of 9114 0.427913100724161%	0.1108	1	Prupe.2G074100_v2.0.a1;Prupe.2G227200_v2.0.a1;Prupe.4G275900_v2.0.a1;Prupe.3G001100_v2.0.a1	K01081+K01513+K11414+K18551	https:\\www.genome.jp\dbget-bin\www_bget?map00760
Photosynthesis	ko00195	4 out of 431 0.928074245939675%	57 out of 9114 0.625411454904542%	0.282979	1	Prupe.2G229200_v2.0.a1;Prupe.1G497100_v2.0.a1;Prupe.3G011900_v2.0.a1;Prupe.8G215000_v2.0.a1	K02717+K03542+K08901+K08903	https:\\www.genome.jp\dbget-bin\www_bget?map00195
beta-Alanine metabolism	ko00410	4 out of 431 0.928074245939675%	68 out of 9114 0.746104893570331%	0.402255	1	Prupe.1G255200_v2.0.a1;Prupe.5G166700_v2.0.a1;Prupe.5G240300_v2.0.a1;Prupe.2G207600_v2.0.a1	K00128+K00276+K01580+K05605	https:\\www.genome.jp\dbget-bin\www_bget?map00410
Other glycan degradation	ko00511	4 out of 431 0.928074245939675%	69 out of 9114 0.75707702435813%	0.413049	1	Prupe.4G058900_v2.0.a1;Prupe.4G059000_v2.0.a1;Prupe.3G050200_v2.0.a1;Prupe.4G038600_v2.0.a1	K01206+K01206+K12309+K12309	https:\\www.genome.jp\dbget-bin\www_bget?map00511
2-Oxocarboxylic acid metabolism	ko01210	4 out of 431 0.928074245939675%	83 out of 9114 0.910686855387316%	0.557039	1	Prupe.3G094600_v2.0.a1;Prupe.1G417100_v2.0.a1;Prupe.6G046800_v2.0.a1;Prupe.8G180900_v2.0.a1	K00818+K00826+K12153+K14677	https:\\www.genome.jp\dbget-bin\www_bget?map01210
Tyrosine metabolism	ko00350	4 out of 431 0.928074245939675%	86 out of 9114 0.943603247750713%	0.58542	1	Prupe.5G166700_v2.0.a1;Prupe.4G041400_v2.0.a1;Prupe.6G063700_v2.0.a1;Prupe.8G214500_v2.0.a1	K00276+K00422+K01593+K01593	https:\\www.genome.jp\dbget-bin\www_bget?map00350
Phagosome	ko04145	4 out of 431 0.928074245939675%	107 out of 9114 1.17401799429449%	0.75177	1	Prupe.8G131600_v2.0.a1;Prupe.6G167500_v2.0.a1;Prupe.6G296700_v2.0.a1;Prupe.3G269300_v2.0.a1	K01365+K02150+K02150+K07374	https:\\www.genome.jp\dbget-bin\www_bget?map04145
Phosphatidylinositol signaling system	ko04070	4 out of 431 0.928074245939675%	118 out of 9114 1.29471143296028%	0.815822	1	Prupe.3G175800_v2.0.a1;Prupe.1G437100_v2.0.a1;Prupe.7G024500_v2.0.a1;Prupe.6G056700_v2.0.a1	K00901+K02183+K02183+K05857	https:\\www.genome.jp\dbget-bin\www_bget?map04070
Oxidative phosphorylation	ko00190	4 out of 431 0.928074245939675%	140 out of 9114 1.53609831029186%	0.903504	1	Prupe.6G339800_v2.0.a1;Prupe.6G167500_v2.0.a1;Prupe.6G296700_v2.0.a1;Prupe.8G086500_v2.0.a1	K00417+K02150+K02150+K02259	https:\\www.genome.jp\dbget-bin\www_bget?map00190
Amino sugar and nucleotide sugar metabolism	ko00520	4 out of 431 0.928074245939675%	187 out of 9114 2.05178845731841%	0.979494	1	Prupe.1G080700_v2.0.a1;Prupe.1G123100_v2.0.a1;Prupe.1G513200_v2.0.a1;Prupe.8G174900_v2.0.a1	K01183+K15920+K15920+K20547	https:\\www.genome.jp\dbget-bin\www_bget?map00520
Phenylpropanoid biosynthesis	ko00940	32 out of 431 7.4245939675174%	393 out of 9114 4.312047399605%	0.00181136	0.219174	Prupe.3G194000_v2.0.a1;Prupe.6G161800_v2.0.a1;Prupe.6G162000_v2.0.a1;Prupe.6G207900_v2.0.a1;Prupe.2G260800_v2.0.a1;Prupe.4G056100_v2.0.a1;Prupe.4G186300_v2.0.a1;Prupe.5G044000_v2.0.a1;Prupe.6G289400_v2.0.a1;Prupe.7G079100_v2.0.a1;Prupe.1G064900_v2.0.a1;Prupe.6G040400_v2.0.a1;Prupe.1G284600_v2.0.a1;Prupe.7G072600_v2.0.a1;Prupe.7G105400_v2.0.a1;Prupe.2G326300_v2.0.a1;Prupe.7G085200_v2.0.a1;Prupe.5G…	K00083+K00083+K00083+K00083+K00430+K00430+K00430+K00430+K00430+K00430+K00487+K00487+K01188+K01188+K01188+K01904+K01904+K05350+K09753+K09754+K09754+K10775+K10775+K13065+K18368+K22395+K22395+K22395+K23260+K23260+K23260+K23260	https:\\www.genome.jp\dbget-bin\www_bget?map00940
Plant-pathogen interaction	ko04626	30 out of 431 6.96055684454756%	689 out of 9114 7.5597981127935%	0.711993	1	Prupe.1G437100_v2.0.a1;Prupe.7G024500_v2.0.a1;Prupe.1G162800_v2.0.a1;Prupe.1G205100_v2.0.a1;Prupe.1G205200_v2.0.a1;Prupe.1G457900_v2.0.a1;Prupe.4G092800_v2.0.a1;Prupe.7G210700_v2.0.a1;Prupe.7G210800_v2.0.a1;Prupe.8G057600_v2.0.a1;Prupe.2G048900_v2.0.a1;Prupe.4G076500_v2.0.a1;Prupe.6G022400_v2.0.a1;Prupe.2G279600_v2.0.a1;Prupe.1G480400_v2.0.a1;Prupe.6G039700_v2.0.a1;Prupe.1G221500_v2.0.a1;Prupe.1G…	K02183+K02183+K05391+K05391+K05391+K05391+K05391+K05391+K05391+K13412+K13420+K13420+K13420+K13428+K13434+K13434+K13448+K13448+K13448+K13448+K13448+K13448+K13449+K13457+K13457+K13457+K13459+K15397+K15397+K15397	https:\\www.genome.jp\dbget-bin\www_bget?map04626
Photosynthesis - antenna proteins	ko00196	3 out of 431 0.696055684454756%	19 out of 9114 0.208470484968181%	0.0579636	1	Prupe.7G195500_v2.0.a1;Prupe.3G004100_v2.0.a1;Prupe.2G248900_v2.0.a1	K08908+K08912+K08915	https:\\www.genome.jp\dbget-bin\www_bget?map00196
Taurine and hypotaurine metabolism	ko00430	3 out of 431 0.696055684454756%	29 out of 9114 0.318191792846171%	0.155637	1	Prupe.5G240300_v2.0.a1;Prupe.6G176700_v2.0.a1;Prupe.7G216500_v2.0.a1	K01580+K18592+K18592	https:\\www.genome.jp\dbget-bin\www_bget?map00430
Butanoate metabolism	ko00650	3 out of 431 0.696055684454756%	33 out of 9114 0.362080315997367%	0.203455	1	Prupe.5G240300_v2.0.a1;Prupe.7G034300_v2.0.a1;Prupe.3G048100_v2.0.a1	K01580+K01640+K18121	https:\\www.genome.jp\dbget-bin\www_bget?map00650
Glycosaminoglycan degradation	ko00531	3 out of 431 0.696055684454756%	39 out of 9114 0.427913100724161%	0.280066	1	Prupe.1G135600_v2.0.a1;Prupe.3G050200_v2.0.a1;Prupe.4G038600_v2.0.a1	K10532+K12309+K12309	https:\\www.genome.jp\dbget-bin\www_bget?map00531
Biosynthesis of unsaturated fatty acids	ko01040	3 out of 431 0.696055684454756%	44 out of 9114 0.482773754663156%	0.345676	1	Prupe.7G076500_v2.0.a1;Prupe.2G066100_v2.0.a1;Prupe.2G066400_v2.0.a1	K10256+K10258+K10258	https:\\www.genome.jp\dbget-bin\www_bget?map01040
Ether lipid metabolism	ko00565	3 out of 431 0.696055684454756%	54 out of 9114 0.592495062541145%	0.473663	1	Prupe.6G008000_v2.0.a1;Prupe.6G008300_v2.0.a1;Prupe.6G008600_v2.0.a1	K04628+K04628+K04628	https:\\www.genome.jp\dbget-bin\www_bget?map00565
Terpenoid backbone biosynthesis	ko00900	3 out of 431 0.696055684454756%	65 out of 9114 0.713188501206934%	0.59966	1	Prupe.6G058100_v2.0.a1;Prupe.7G181400_v2.0.a1;Prupe.8G100800_v2.0.a1	K11778+K11778+K11778	https:\\www.genome.jp\dbget-bin\www_bget?map00900
Fatty acid biosynthesis	ko00061	3 out of 431 0.696055684454756%	72 out of 9114 0.789993416721527%	0.668807	1	Prupe.8G053700_v2.0.a1;Prupe.3G007200_v2.0.a1;Prupe.3G036900_v2.0.a1	K00059+K01897+K09458	https:\\www.genome.jp\dbget-bin\www_bget?map00061
Arginine and proline metabolism	ko00330	3 out of 431 0.696055684454756%	73 out of 9114 0.800965547509326%	0.677939	1	Prupe.1G255200_v2.0.a1;Prupe.3G243500_v2.0.a1;Prupe.2G240800_v2.0.a1	K00128+K00318+K12657	https:\\www.genome.jp\dbget-bin\www_bget?map00330
Fatty acid degradation	ko00071	3 out of 431 0.696055684454756%	92 out of 9114 1.00943603247751%	0.81725	1	Prupe.1G255200_v2.0.a1;Prupe.3G007200_v2.0.a1;Prupe.1G404900_v2.0.a1	K00128+K01897+K07425	https:\\www.genome.jp\dbget-bin\www_bget?map00071
Inositol phosphate metabolism	ko00562	3 out of 431 0.696055684454756%	114 out of 9114 1.25082290980908%	0.911366	1	Prupe.1G343000_v2.0.a1;Prupe.6G275700_v2.0.a1;Prupe.6G056700_v2.0.a1	K00469+K01765+K05857	https:\\www.genome.jp\dbget-bin\www_bget?map00562
RNA transport	ko03013	3 out of 431 0.696055684454756%	280 out of 9114 3.07219662058372%	0.999878	1	Prupe.6G007500_v2.0.a1;Prupe.5G135900_v2.0.a1;Prupe.1G447700_v2.0.a1	K14292+K14297+K14313	https:\\www.genome.jp\dbget-bin\www_bget?map03013
Starch and sucrose metabolism	ko00500	27 out of 431 6.26450116009281%	393 out of 9114 4.312047399605%	0.0322587	1	Prupe.3G014100_v2.0.a1;Prupe.5G241700_v2.0.a1;Prupe.1G483200_v2.0.a1;Prupe.1G513800_v2.0.a1;Prupe.2G277800_v2.0.a1;Prupe.6G182400_v2.0.a1;Prupe.5G051000_v2.0.a1;Prupe.8G212100_v2.0.a1;Prupe.4G098300_v2.0.a1;Prupe.1G284600_v2.0.a1;Prupe.7G072600_v2.0.a1;Prupe.7G105400_v2.0.a1;Prupe.3G048300_v2.0.a1;Prupe.3G141700_v2.0.a1;Prupe.7G045900_v2.0.a1;Prupe.7G096100_v2.0.a1;Prupe.2G227200_v2.0.a1;Prupe.5G…	K00695+K00695+K00696+K01087+K01087+K01087+K01177+K01177+K01187+K01188+K01188+K01188+K01193+K01193+K01193+K01193+K01513+K05350+K07024+K16055+K16055+K16055+K19891+K19891+K19891+K19891+K19893	https:\\www.genome.jp\dbget-bin\www_bget?map00500
Metabolic pathways	ko01100	243 out of 431 56.3805104408353%	4023 out of 9114 44.1408821593153%	1.16243e-07	1.40654e-05	Prupe.1G520700_v2.0.a1;Prupe.8G064100_v2.0.a1;Prupe.6G026100_v2.0.a1;Prupe.3G168100_v2.0.a1;Prupe.8G053700_v2.0.a1;Prupe.3G194000_v2.0.a1;Prupe.6G161800_v2.0.a1;Prupe.6G162000_v2.0.a1;Prupe.6G207900_v2.0.a1;Prupe.1G275800_v2.0.a1;Prupe.5G089100_v2.0.a1;Prupe.3G284000_v2.0.a1;Prupe.1G255200_v2.0.a1;Prupe.4G185700_v2.0.a1;Prupe.2G311700_v2.0.a1;Prupe.5G166700_v2.0.a1;Prupe.1G458900_v2.0.a1;Prupe.3G…	K00020+K00020+K00025+K00058+K00059+K00083+K00083+K00083+K00083+K00108+K00108+K00122+K00128+K00218+K00264+K00276+K00306+K00318+K00417+K00422+K00423+K00423+K00430+K00430+K00430+K00430+K00430+K00430+K00454+K00469+K00475+K00487+K00487+K00495+K00495+K00511+K00547+K00600+K00600+K00660+K00660+K00660+K00679+K00679+K00695+K00695+K00696+K00799+K00799+K00799+K00799+K00799+K00818+K00826+K00831+K00860+K00891+…	https:\\www.genome.jp\dbget-bin\www_bget?map01100
Biosynthesis of amino acids	ko01230	23 out of 431 5.33642691415313%	349 out of 9114 3.82927364494185%	0.0666157	1	Prupe.3G168100_v2.0.a1;Prupe.2G311700_v2.0.a1;Prupe.1G539100_v2.0.a1;Prupe.1G539400_v2.0.a1;Prupe.3G094600_v2.0.a1;Prupe.1G417100_v2.0.a1;Prupe.7G180700_v2.0.a1;Prupe.6G172800_v2.0.a1;Prupe.6G233100_v2.0.a1;Prupe.6G029500_v2.0.a1;Prupe.5G159800_v2.0.a1;Prupe.6G341500_v2.0.a1;Prupe.1G512500_v2.0.a1;Prupe.4G045300_v2.0.a1;Prupe.4G185400_v2.0.a1;Prupe.6G054800_v2.0.a1;Prupe.1G509100_v2.0.a1;Prupe.8G…	K00058+K00264+K00600+K00600+K00818+K00826+K00831+K00891+K00927+K01623+K01624+K01807+K01834+K01953+K01953+K01953+K10206+K12524+K12657+K13034+K13832+K14677+K15634	https:\\www.genome.jp\dbget-bin\www_bget?map01230
Plant hormone signal transduction	ko04075	21 out of 431 4.87238979118329%	491 out of 9114 5.3873162168093%	0.717354	1	Prupe.2G136300_v2.0.a1;Prupe.2G135000_v2.0.a1;Prupe.5G130300_v2.0.a1;Prupe.5G130500_v2.0.a1;Prupe.5G130600_v2.0.a1;Prupe.8G153500_v2.0.a1;Prupe.6G343800_v2.0.a1;Prupe.5G076200_v2.0.a1;Prupe.8G078700_v2.0.a1;Prupe.8G078800_v2.0.a1;Prupe.1G445100_v2.0.a1;Prupe.1G261500_v2.0.a1;Prupe.1G494200_v2.0.a1;Prupe.6G149100_v2.0.a1;Prupe.7G089000_v2.0.a1;Prupe.2G256700_v2.0.a1;Prupe.6G068800_v2.0.a1;Prupe.1G…	K12126+K13415+K13422+K13422+K13422+K13449+K14484+K14488+K14488+K14488+K14490+K14492+K14492+K14493+K14493+K14496+K14497+K14504+K14514+K14516+K14516	https:\\www.genome.jp\dbget-bin\www_bget?map04075
Cyanoamino acid metabolism	ko00460	20 out of 431 4.64037122969838%	170 out of 9114 1.86526223392583%	0.000146827	0.0177661	Prupe.5G164000_v2.0.a1;Prupe.5G164100_v2.0.a1;Prupe.1G539100_v2.0.a1;Prupe.1G539400_v2.0.a1;Prupe.1G284600_v2.0.a1;Prupe.7G072600_v2.0.a1;Prupe.7G105400_v2.0.a1;Prupe.5G230400_v2.0.a1;Prupe.1G092700_v2.0.a1;Prupe.1G093800_v2.0.a1;Prupe.6G046800_v2.0.a1;Prupe.3G111000_v2.0.a1;Prupe.6G019500_v2.0.a1;Prupe.6G019600_v2.0.a1;Prupe.2G172800_v2.0.a1;Prupe.6G176700_v2.0.a1;Prupe.7G216500_v2.0.a1;Prupe.7G…	K00495+K00495+K00600+K00600+K01188+K01188+K01188+K05350+K08248+K08248+K12153+K13032+K13032+K13032+K13034+K18592+K18592+K20802+K20802+K20802	https:\\www.genome.jp\dbget-bin\www_bget?map00460
Anthocyanin biosynthesis	ko00942	2 out of 431 0.464037122969838%	10 out of 9114 0.10972130787799%	0.0780861	1	Prupe.1G091100_v2.0.a1;Prupe.1G091200_v2.0.a1	K12930+K12930	https:\\www.genome.jp\dbget-bin\www_bget?map00942
Glucosinolate biosynthesis	ko00966	2 out of 431 0.464037122969838%	16 out of 9114 0.175554092604784%	0.173409	1	Prupe.1G417100_v2.0.a1;Prupe.6G046800_v2.0.a1	K00826+K12153	https:\\www.genome.jp\dbget-bin\www_bget?map00966
Indole alkaloid biosynthesis	ko00901	2 out of 431 0.464037122969838%	20 out of 9114 0.21944261575598%	0.243705	1	Prupe.6G063700_v2.0.a1;Prupe.8G214500_v2.0.a1	K01593+K01593	https:\\www.genome.jp\dbget-bin\www_bget?map00901
Lysine biosynthesis	ko00300	2 out of 431 0.464037122969838%	24 out of 9114 0.263331138907176%	0.314935	1	Prupe.1G509100_v2.0.a1;Prupe.8G007000_v2.0.a1	K10206+K12524	https:\\www.genome.jp\dbget-bin\www_bget?map00300
Glycosphingolipid biosynthesis - ganglio series	ko00604	2 out of 431 0.464037122969838%	26 out of 9114 0.285275400482774%	0.350081	1	Prupe.3G050200_v2.0.a1;Prupe.4G038600_v2.0.a1	K12309+K12309	https:\\www.genome.jp\dbget-bin\www_bget?map00604
Biotin metabolism	ko00780	2 out of 431 0.464037122969838%	26 out of 9114 0.285275400482774%	0.350081	1	Prupe.8G053700_v2.0.a1;Prupe.3G036900_v2.0.a1	K00059+K09458	https:\\www.genome.jp\dbget-bin\www_bget?map00780
Betalain biosynthesis	ko00965	2 out of 431 0.464037122969838%	27 out of 9114 0.296247531270573%	0.367429	1	Prupe.6G063700_v2.0.a1;Prupe.8G214500_v2.0.a1	K01593+K01593	https:\\www.genome.jp\dbget-bin\www_bget?map00965
Linoleic acid metabolism	ko00591	2 out of 431 0.464037122969838%	27 out of 9114 0.296247531270573%	0.367429	1	Prupe.2G005500_v2.0.a1;Prupe.6G325900_v2.0.a1	K00454+K15718	https:\\www.genome.jp\dbget-bin\www_bget?map00591
One carbon pool by folate	ko00670	2 out of 431 0.464037122969838%	29 out of 9114 0.318191792846171%	0.401553	1	Prupe.1G539100_v2.0.a1;Prupe.1G539400_v2.0.a1	K00600+K00600	https:\\www.genome.jp\dbget-bin\www_bget?map00670
Nitrogen metabolism	ko00910	2 out of 431 0.464037122969838%	40 out of 9114 0.43888523151196%	0.570565	1	Prupe.2G311700_v2.0.a1;Prupe.8G025400_v2.0.a1	K00264+K01673	https:\\www.genome.jp\dbget-bin\www_bget?map00910
Arginine biosynthesis	ko00220	2 out of 431 0.464037122969838%	44 out of 9114 0.482773754663156%	0.622873	1	Prupe.3G094600_v2.0.a1;Prupe.8G180900_v2.0.a1	K00818+K14677	https:\\www.genome.jp\dbget-bin\www_bget?map00220
Tropane, piperidine and pyridine alkaloid biosynthesis	ko00960	2 out of 431 0.464037122969838%	44 out of 9114 0.482773754663156%	0.622873	1	Prupe.5G166700_v2.0.a1;Prupe.6G068900_v2.0.a1	K00276+K08081	https:\\www.genome.jp\dbget-bin\www_bget?map00960
Various types of N-glycan biosynthesis	ko00513	2 out of 431 0.464037122969838%	46 out of 9114 0.504718016238754%	0.647124	1	Prupe.7G192600_v2.0.a1;Prupe.4G025300_v2.0.a1	K07441+K12669	https:\\www.genome.jp\dbget-bin\www_bget?map00513
Pantothenate and CoA biosynthesis	ko00770	2 out of 431 0.464037122969838%	48 out of 9114 0.526662277814352%	0.670124	1	Prupe.1G417100_v2.0.a1;Prupe.2G227200_v2.0.a1	K00826+K01513	https:\\www.genome.jp\dbget-bin\www_bget?map00770
SNARE interactions in vesicular transport	ko04130	2 out of 431 0.464037122969838%	53 out of 9114 0.581522931753346%	0.722323	1	Prupe.7G022400_v2.0.a1;Prupe.6G098100_v2.0.a1	K08496+K08506	https:\\www.genome.jp\dbget-bin\www_bget?map04130
Phenylalanine, tyrosine and tryptophan biosynthesis	ko00400	2 out of 431 0.464037122969838%	60 out of 9114 0.658327847267939%	0.783554	1	Prupe.6G172800_v2.0.a1;Prupe.6G166100_v2.0.a1	K00891+K13832	https:\\www.genome.jp\dbget-bin\www_bget?map00400
N-Glycan biosynthesis	ko00510	2 out of 431 0.464037122969838%	61 out of 9114 0.669299978055738%	0.791263	1	Prupe.7G192600_v2.0.a1;Prupe.4G025300_v2.0.a1	K07441+K12669	https:\\www.genome.jp\dbget-bin\www_bget?map00510
Lysine degradation	ko00310	2 out of 431 0.464037122969838%	69 out of 9114 0.75707702435813%	0.844664	1	Prupe.1G255200_v2.0.a1;Prupe.1G458900_v2.0.a1	K00128+K00306	https:\\www.genome.jp\dbget-bin\www_bget?map00310
Base excision repair	ko03410	2 out of 431 0.464037122969838%	72 out of 9114 0.789993416721527%	0.86127	1	Prupe.6G226200_v2.0.a1;Prupe.4G177600_v2.0.a1	K10773+K10798	https:\\www.genome.jp\dbget-bin\www_bget?map03410
Homologous recombination	ko03440	2 out of 431 0.464037122969838%	91 out of 9114 0.998463901689708%	0.933765	1	Prupe.8G270500_v2.0.a1;Prupe.5G009400_v2.0.a1	K10728+K15362	https:\\www.genome.jp\dbget-bin\www_bget?map03440
Proteasome	ko03050	2 out of 431 0.464037122969838%	129 out of 9114 1.41540487162607%	0.986157	1	Prupe.5G093800_v2.0.a1;Prupe.6G328100_v2.0.a1	K03036+K03063	https:\\www.genome.jp\dbget-bin\www_bget?map03050
mRNA surveillance pathway	ko03015	2 out of 431 0.464037122969838%	182 out of 9114 1.99692780337942%	0.998616	1	Prupe.3G017800_v2.0.a1;Prupe.1G020000_v2.0.a1	K14396+K14411	https:\\www.genome.jp\dbget-bin\www_bget?map03015
Biosynthesis of secondary metabolites	ko01110	182 out of 431 42.2273781902552%	2240 out of 9114 24.5775729646697%	0	0	Prupe.6G026100_v2.0.a1;Prupe.3G168100_v2.0.a1;Prupe.8G053700_v2.0.a1;Prupe.3G194000_v2.0.a1;Prupe.6G161800_v2.0.a1;Prupe.6G162000_v2.0.a1;Prupe.6G207900_v2.0.a1;Prupe.1G255200_v2.0.a1;Prupe.4G185700_v2.0.a1;Prupe.8G195900_v2.0.a1;Prupe.8G196000_v2.0.a1;Prupe.2G311700_v2.0.a1;Prupe.5G166700_v2.0.a1;Prupe.3G243500_v2.0.a1;Prupe.4G041400_v2.0.a1;Prupe.2G260800_v2.0.a1;Prupe.4G056100_v2.0.a1;Prupe.4G…	K00025+K00058+K00059+K00083+K00083+K00083+K00083+K00128+K00218+K00224+K00224+K00264+K00276+K00318+K00422+K00430+K00430+K00430+K00430+K00430+K00430+K00454+K00475+K00487+K00487+K00495+K00495+K00511+K00547+K00600+K00600+K00660+K00660+K00660+K00695+K00695+K00696+K00818+K00826+K00831+K00891+K00895+K00895+K00901+K00927+K01081+K01087+K01087+K01087+K01177+K01177+K01187+K01188+K01188+K01188+K01193+K01193+…	https:\\www.genome.jp\dbget-bin\www_bget?map01110
Carbon metabolism	ko01200	18 out of 431 4.17633410672854%	366 out of 9114 4.01579986833443%	0.466841	1	Prupe.6G026100_v2.0.a1;Prupe.3G168100_v2.0.a1;Prupe.3G284000_v2.0.a1;Prupe.1G539100_v2.0.a1;Prupe.1G539400_v2.0.a1;Prupe.7G180700_v2.0.a1;Prupe.6G233100_v2.0.a1;Prupe.6G029500_v2.0.a1;Prupe.5G159800_v2.0.a1;Prupe.6G341500_v2.0.a1;Prupe.1G512500_v2.0.a1;Prupe.5G011400_v2.0.a1;Prupe.1G560800_v2.0.a1;Prupe.2G207600_v2.0.a1;Prupe.2G172800_v2.0.a1;Prupe.5G104500_v2.0.a1;Prupe.3G048100_v2.0.a1;Prupe.2G…	K00025+K00058+K00122+K00600+K00600+K00831+K00927+K01623+K01624+K01807+K01834+K03781+K03841+K05605+K13034+K15634+K18121+K19269	https:\\www.genome.jp\dbget-bin\www_bget?map01200
MAPK signaling pathway - plant	ko04016	17 out of 431 3.94431554524362%	336 out of 9114 3.68663594470046%	0.422462	1	Prupe.1G437100_v2.0.a1;Prupe.7G024500_v2.0.a1;Prupe.5G011400_v2.0.a1;Prupe.2G048900_v2.0.a1;Prupe.4G076500_v2.0.a1;Prupe.6G022400_v2.0.a1;Prupe.5G130300_v2.0.a1;Prupe.5G130500_v2.0.a1;Prupe.5G130600_v2.0.a1;Prupe.8G153500_v2.0.a1;Prupe.2G256700_v2.0.a1;Prupe.6G068800_v2.0.a1;Prupe.1G301900_v2.0.a1;Prupe.1G037900_v2.0.a1;Prupe.8G224600_v2.0.a1;Prupe.8G174900_v2.0.a1;Prupe.2G283600_v2.0.a1	K02183+K02183+K03781+K13420+K13420+K13420+K13422+K13422+K13422+K13449+K14496+K14497+K14514+K14516+K14516+K20547+K20718	https:\\www.genome.jp\dbget-bin\www_bget?map04016
Flavonoid biosynthesis	ko00941	15 out of 431 3.48027842227378%	107 out of 9114 1.17401799429449%	0.000142906	0.0172916	Prupe.7G168300_v2.0.a1;Prupe.1G064900_v2.0.a1;Prupe.6G040400_v2.0.a1;Prupe.1G003000_v2.0.a1;Prupe.I005700_v2.0.a1;Prupe.I005800_v2.0.a1;Prupe.2G225200_v2.0.a1;Prupe.2G263900_v2.0.a1;Prupe.1G502800_v2.0.a1;Prupe.4G248300_v2.0.a1;Prupe.2G184900_v2.0.a1;Prupe.1G580300_v2.0.a1;Prupe.1G580400_v2.0.a1;Prupe.1G237200_v2.0.a1;Prupe.1G376400_v2.0.a1	K00475+K00487+K00487+K00660+K00660+K00660+K01859+K01859+K05278+K05278+K08695+K09754+K09754+K13065+K13082	https:\\www.genome.jp\dbget-bin\www_bget?map00941
Carotenoid biosynthesis	ko00906	13 out of 431 3.01624129930394%	80 out of 9114 0.877770463023919%	8.57751e-05	0.0103788	Prupe.3G178500_v2.0.a1;Prupe.1G581000_v2.0.a1;Prupe.7G154800_v2.0.a1;Prupe.2G004500_v2.0.a1;Prupe.6G162100_v2.0.a1;Prupe.8G167700_v2.0.a1;Prupe.6G356100_v2.0.a1;Prupe.4G101000_v2.0.a1;Prupe.6G286600_v2.0.a1;Prupe.6G072400_v2.0.a1;Prupe.8G125800_v2.0.a1;Prupe.5G131200_v2.0.a1;Prupe.8G233300_v2.0.a1	K02291+K09835+K09835+K09838+K09838+K09838+K09839+K09841+K09841+K09843+K09843+K17911+K17911	https:\\www.genome.jp\dbget-bin\www_bget?map00906
Isoquinoline alkaloid biosynthesis	ko00950	11 out of 431 2.55220417633411%	78 out of 9114 0.855826201448321%	0.00103151	0.124813	Prupe.5G166700_v2.0.a1;Prupe.4G041400_v2.0.a1;Prupe.6G063700_v2.0.a1;Prupe.8G214500_v2.0.a1;Prupe.1G327300_v2.0.a1;Prupe.1G327400_v2.0.a1;Prupe.1G327500_v2.0.a1;Prupe.1G327700_v2.0.a1;Prupe.1G328200_v2.0.a1;Prupe.1G407700_v2.0.a1;Prupe.4G248400_v2.0.a1	K00276+K00422+K01593+K01593+K01742+K01742+K01742+K01742+K01742+K13396+K14975	https:\\www.genome.jp\dbget-bin\www_bget?map00950
Glycine, serine and threonine metabolism	ko00260	11 out of 431 2.55220417633411%	163 out of 9114 1.78845731841124%	0.149172	1	Prupe.3G168100_v2.0.a1;Prupe.1G275800_v2.0.a1;Prupe.5G089100_v2.0.a1;Prupe.5G166700_v2.0.a1;Prupe.1G458900_v2.0.a1;Prupe.1G539100_v2.0.a1;Prupe.1G539400_v2.0.a1;Prupe.7G180700_v2.0.a1;Prupe.1G512500_v2.0.a1;Prupe.8G007000_v2.0.a1;Prupe.5G104500_v2.0.a1	K00058+K00108+K00108+K00276+K00306+K00600+K00600+K00831+K01834+K12524+K15634	https:\\www.genome.jp\dbget-bin\www_bget?map00260
Circadian rhythm - plant	ko04712	10 out of 431 2.32018561484919%	105 out of 9114 1.15207373271889%	0.0264524	1	Prupe.1G003000_v2.0.a1;Prupe.I005700_v2.0.a1;Prupe.I005800_v2.0.a1;Prupe.4G013500_v2.0.a1;Prupe.2G136300_v2.0.a1;Prupe.3G296700_v2.0.a1;Prupe.2G318900_v2.0.a1;Prupe.1G222000_v2.0.a1;Prupe.6G364900_v2.0.a1;Prupe.1G208500_v2.0.a1	K00660+K00660+K00660+K10143+K12126+K12128+K12130+K16221+K16223+K16241	https:\\www.genome.jp\dbget-bin\www_bget?map04712
Glutathione metabolism	ko00480	10 out of 431 2.32018561484919%	153 out of 9114 1.67873601053325%	0.187799	1	Prupe.1G039900_v2.0.a1;Prupe.1G264700_v2.0.a1;Prupe.1G264900_v2.0.a1;Prupe.1G358500_v2.0.a1;Prupe.4G146400_v2.0.a1;Prupe.2G121600_v2.0.a1;Prupe.8G240800_v2.0.a1;Prupe.6G176700_v2.0.a1;Prupe.7G216500_v2.0.a1;Prupe.2G227100_v2.0.a1	K00799+K00799+K00799+K00799+K00799+K01255+K01255+K18592+K18592+K21888	https:\\www.genome.jp\dbget-bin\www_bget?map00480
Galactose metabolism	ko00052	10 out of 431 2.32018561484919%	155 out of 9114 1.70068027210884%	0.198296	1	Prupe.4G098300_v2.0.a1;Prupe.3G048300_v2.0.a1;Prupe.3G141700_v2.0.a1;Prupe.7G045900_v2.0.a1;Prupe.7G096100_v2.0.a1;Prupe.7G064000_v2.0.a1;Prupe.3G050200_v2.0.a1;Prupe.4G038600_v2.0.a1;Prupe.1G111300_v2.0.a1;Prupe.6G309400_v2.0.a1	K01187+K01193+K01193+K01193+K01193+K06617+K12309+K12309+K18819+K18819	https:\\www.genome.jp\dbget-bin\www_bget?map00052
Spliceosome	ko03040	10 out of 431 2.32018561484919%	369 out of 9114 4.04871626069783%	0.983216	1	Prupe.2G192600_v2.0.a1;Prupe.4G015400_v2.0.a1;Prupe.7G107800_v2.0.a1;Prupe.7G108100_v2.0.a1;Prupe.1G431900_v2.0.a1;Prupe.1G422500_v2.0.a1;Prupe.2G114500_v2.0.a1;Prupe.3G308200_v2.0.a1;Prupe.6G169700_v2.0.a1;Prupe.1G354900_v2.0.a1	K03283+K03283+K03283+K03283+K11086+K12818+K12820+K12835+K12835+K12890	https:\\www.genome.jp\dbget-bin\www_bget?map03040
Synthesis and degradation of ketone bodies	ko00072	1 out of 431 0.232018561484919%	7 out of 9114 0.0768049155145929%	0.287679	1	Prupe.7G034300_v2.0.a1	K01640	https:\\www.genome.jp\dbget-bin\www_bget?map00072
Limonene and pinene degradation	ko00903	1 out of 431 0.232018561484919%	8 out of 9114 0.0877770463023919%	0.32139	1	Prupe.1G255200_v2.0.a1	K00128	https:\\www.genome.jp\dbget-bin\www_bget?map00903
Monobactam biosynthesis	ko00261	1 out of 431 0.232018561484919%	15 out of 9114 0.164581961816985%	0.51676	1	Prupe.8G007000_v2.0.a1	K12524	https:\\www.genome.jp\dbget-bin\www_bget?map00261
Sulfur relay system	ko04122	1 out of 431 0.232018561484919%	20 out of 9114 0.21944261575598%	0.62089	1	Prupe.3G068200_v2.0.a1	K11996	https:\\www.genome.jp\dbget-bin\www_bget?map04122
Flavone and flavonol biosynthesis	ko00944	1 out of 431 0.232018561484919%	27 out of 9114 0.296247531270573%	0.730158	1	Prupe.3G253900_v2.0.a1	K13264	https:\\www.genome.jp\dbget-bin\www_bget?map00944
Histidine metabolism	ko00340	1 out of 431 0.232018561484919%	28 out of 9114 0.307219662058372%	0.742957	1	Prupe.1G255200_v2.0.a1	K00128	https:\\www.genome.jp\dbget-bin\www_bget?map00340
Valine, leucine and isoleucine biosynthesis	ko00290	1 out of 431 0.232018561484919%	35 out of 9114 0.384024577572965%	0.817099	1	Prupe.1G417100_v2.0.a1	K00826	https:\\www.genome.jp\dbget-bin\www_bget?map00290
Folate biosynthesis	ko00790	1 out of 431 0.232018561484919%	35 out of 9114 0.384024577572965%	0.817099	1	Prupe.6G085600_v2.0.a1	K14652	https:\\www.genome.jp\dbget-bin\www_bget?map00790
Brassinosteroid biosynthesis	ko00905	1 out of 431 0.232018561484919%	46 out of 9114 0.504718016238754%	0.892912	1	Prupe.1G296000_v2.0.a1	K15639	https:\\www.genome.jp\dbget-bin\www_bget?map00905
Glycosylphosphatidylinositol (GPI)-anchor biosynthesis	ko00563	1 out of 431 0.232018561484919%	50 out of 9114 0.54860653938995%	0.911869	1	Prupe.1G426700_v2.0.a1	K03860	https:\\www.genome.jp\dbget-bin\www_bget?map00563
Diterpenoid biosynthesis	ko00904	1 out of 431 0.232018561484919%	55 out of 9114 0.603467193328944%	0.930926	1	Prupe.4G026300_v2.0.a1	K04125	https:\\www.genome.jp\dbget-bin\www_bget?map00904
Selenocompound metabolism	ko00450	1 out of 431 0.232018561484919%	64 out of 9114 0.702216370419135%	0.955465	1	Prupe.7G200100_v2.0.a1	K00384	https:\\www.genome.jp\dbget-bin\www_bget?map00450
Basal transcription factors	ko03022	1 out of 431 0.232018561484919%	65 out of 9114 0.713188501206934%	0.957586	1	Prupe.4G034500_v2.0.a1	K03122	https:\\www.genome.jp\dbget-bin\www_bget?map03022
Propanoate metabolism	ko00640	1 out of 431 0.232018561484919%	65 out of 9114 0.713188501206934%	0.957586	1	Prupe.2G207600_v2.0.a1	K05605	https:\\www.genome.jp\dbget-bin\www_bget?map00640
Citrate cycle (TCA cycle)	ko00020	1 out of 431 0.232018561484919%	71 out of 9114 0.779021285933728%	0.968355	1	Prupe.6G026100_v2.0.a1	K00025	https:\\www.genome.jp\dbget-bin\www_bget?map00020
Ribosome biogenesis in eukaryotes	ko03008	1 out of 431 0.232018561484919%	161 out of 9114 1.76651305683564%	0.999618	1	Prupe.6G141200_v2.0.a1	K12619	https:\\www.genome.jp\dbget-bin\www_bget?map03008
