# Supplementary material for: Metabolomic and transcriptomic analyses of peach leaves and fruits in response to pruning
Source: BMC Genomics. 2024 Jul 3;25:666. doi: 10.1186/s12864-024-10549-y (PMC11223333; doi:10.1186/s12864-024-10549-y)
Supplement: Supplementary file 9 — Supplementary Material 9: Supplemental Table S9. The KEGG enriched pathway by the DEGs in fruits [file 12864_2024_10549_MOESM9_ESM.xls]

## Sheet: Sheet1
Supplemental Table S9: The KEGG enriched pathway by the DEGs in fruits.
#Kegg_pathway	ko_id	Cluter_frequency	Genome_frequency	P-value	Corrected_P-value	GeneID	KEGG Orthology	hyperlink
Photosynthesis - antenna proteins	ko00196	4 out of 177 2.25988700564972%	19 out of 9114 0.208470484968181%	0.000424204	0.0369058	Prupe.8G142700_v2.0.a1;Prupe.5G195100_v2.0.a1;Prupe.3G174700_v2.0.a1;Prupe.6G276200_v2.0.a1	K08907+K08910+K08912+K08915	https:\\www.genome.jp\dbget-bin\www_bget?map00196
Plant hormone signal transduction	ko04075	19 out of 177 10.7344632768362%	491 out of 9114 5.3873162168093%	0.00310877	0.270463	Prupe.7G191100_v2.0.a1;Prupe.2G195300_v2.0.a1;Prupe.5G130700_v2.0.a1;Prupe.7G234800_v2.0.a1;Prupe.6G108400_v2.0.a1;Prupe.7G167000_v2.0.a1;Prupe.8G081100_v2.0.a1;Prupe.6G332500_v2.0.a1;Prupe.3G127700_v2.0.a1;Prupe.1G261500_v2.0.a1;Prupe.5G180500_v2.0.a1;Prupe.8G249800_v2.0.a1;Prupe.6G068800_v2.0.a1;Prupe.7G005200_v2.0.a1;Prupe.1G034300_v2.0.a1;Prupe.1G042500_v2.0.a1;Prupe.1G301900_v2.0.a1;Prupe.1G…	K12126+K13422+K13422+K14484+K14488+K14488+K14488+K14490+K14491+K14492+K14492+K14493+K14497+K14497+K14509+K14514+K14514+K14515+K14515	https:\\www.genome.jp\dbget-bin\www_bget?map04075
Circadian rhythm - plant	ko04712	7 out of 177 3.95480225988701%	105 out of 9114 1.15207373271889%	0.00426272	0.370857	Prupe.1G003000_v2.0.a1;Prupe.I005800_v2.0.a1;Prupe.7G191100_v2.0.a1;Prupe.2G198500_v2.0.a1;Prupe.5G241000_v2.0.a1;Prupe.7G165700_v2.0.a1;Prupe.5G194600_v2.0.a1	K00660+K00660+K12126+K12130+K12133+K12135+K16222	https:\\www.genome.jp\dbget-bin\www_bget?map04712
MAPK signaling pathway - plant	ko04016	14 out of 177 7.90960451977401%	336 out of 9114 3.68663594470046%	0.00576436	0.501499	Prupe.4G064200_v2.0.a1;Prupe.6G281000_v2.0.a1;Prupe.2G195300_v2.0.a1;Prupe.5G130700_v2.0.a1;Prupe.1G223200_v2.0.a1;Prupe.6G068800_v2.0.a1;Prupe.7G005200_v2.0.a1;Prupe.1G034300_v2.0.a1;Prupe.1G042500_v2.0.a1;Prupe.1G301900_v2.0.a1;Prupe.1G480700_v2.0.a1;Prupe.7G244300_v2.0.a1;Prupe.5G236900_v2.0.a1;Prupe.1G412400_v2.0.a1	K13420+K13420+K13422+K13422+K13424+K14497+K14497+K14509+K14514+K14514+K14515+K14515+K20604+K20726	https:\\www.genome.jp\dbget-bin\www_bget?map04016
Carbon fixation in photosynthetic organisms	ko00710	7 out of 177 3.95480225988701%	122 out of 9114 1.33859995611148%	0.00954361	0.830294	Prupe.1G234000_v2.0.a1;Prupe.4G133900_v2.0.a1;Prupe.6G233100_v2.0.a1;Prupe.6G233200_v2.0.a1;Prupe.1G084500_v2.0.a1;Prupe.1G311400_v2.0.a1;Prupe.8G267000_v2.0.a1	K00134+K00927+K00927+K00927+K01602+K01602+K05298	https:\\www.genome.jp\dbget-bin\www_bget?map00710
Diterpenoid biosynthesis	ko00904	4 out of 177 2.25988700564972%	55 out of 9114 0.603467193328944%	0.0217436	1	Prupe.2G251400_v2.0.a1;Prupe.4G080700_v2.0.a1;Prupe.4G150200_v2.0.a1;Prupe.8G197000_v2.0.a1	K04125+K04125+K04125+K17961	https:\\www.genome.jp\dbget-bin\www_bget?map00904
Plant-pathogen interaction	ko04626	19 out of 177 10.7344632768362%	689 out of 9114 7.5597981127935%	0.0758362	1	Prupe.2G301300_v2.0.a1;Prupe.2G222600_v2.0.a1;Prupe.2G222900_v2.0.a1;Prupe.2G223700_v2.0.a1;Prupe.2G223900_v2.0.a1;Prupe.4G092600_v2.0.a1;Prupe.4G191200_v2.0.a1;Prupe.1G190700_v2.0.a1;Prupe.4G064200_v2.0.a1;Prupe.6G281000_v2.0.a1;Prupe.1G223200_v2.0.a1;Prupe.2G279600_v2.0.a1;Prupe.7G210500_v2.0.a1;Prupe.6G039700_v2.0.a1;Prupe.4G171300_v2.0.a1;Prupe.6G313400_v2.0.a1;Prupe.7G037500_v2.0.a1;Prupe.3G…	K04079+K05391+K05391+K05391+K05391+K05391+K05391+K13412+K13420+K13420+K13424+K13428+K13429+K13434+K13448+K13448+K13459+K15397+K18878	https:\\www.genome.jp\dbget-bin\www_bget?map04626
Betalain biosynthesis	ko00965	2 out of 177 1.12994350282486%	27 out of 9114 0.296247531270573%	0.0959782	1	Prupe.3G267900_v2.0.a1;Prupe.5G239000_v2.0.a1	K15777+K15777	https:\\www.genome.jp\dbget-bin\www_bget?map00965
Terpenoid backbone biosynthesis	ko00900	3 out of 177 1.69491525423729%	65 out of 9114 0.713188501206934%	0.132044	1	Prupe.5G194300_v2.0.a1;Prupe.7G181400_v2.0.a1;Prupe.1G438200_v2.0.a1	K10960+K11778+K15891	https:\\www.genome.jp\dbget-bin\www_bget?map00900
Glycolysis / Gluconeogenesis	ko00010	6 out of 177 3.38983050847458%	185 out of 9114 2.02984419574281%	0.150968	1	Prupe.1G234000_v2.0.a1;Prupe.4G133900_v2.0.a1;Prupe.6G233100_v2.0.a1;Prupe.6G233200_v2.0.a1;Prupe.8G018300_v2.0.a1;Prupe.8G018400_v2.0.a1	K00134+K00927+K00927+K00927+K18857+K18857	https:\\www.genome.jp\dbget-bin\www_bget?map00010
Flavonoid biosynthesis	ko00941	4 out of 177 2.25988700564972%	107 out of 9114 1.17401799429449%	0.154466	1	Prupe.1G003000_v2.0.a1;Prupe.I005800_v2.0.a1;Prupe.4G119200_v2.0.a1;Prupe.1G502800_v2.0.a1	K00660+K00660+K01859+K05278	https:\\www.genome.jp\dbget-bin\www_bget?map00941
Carbon metabolism	ko01200	10 out of 177 5.64971751412429%	366 out of 9114 4.01579986833443%	0.174529	1	Prupe.1G234000_v2.0.a1;Prupe.2G323800_v2.0.a1;Prupe.4G133900_v2.0.a1;Prupe.6G233100_v2.0.a1;Prupe.6G233200_v2.0.a1;Prupe.1G084500_v2.0.a1;Prupe.1G311400_v2.0.a1;Prupe.8G267000_v2.0.a1;Prupe.1G423400_v2.0.a1;Prupe.2G207200_v2.0.a1	K00134+K00851+K00927+K00927+K00927+K01602+K01602+K05298+K05605+K05605	https:\\www.genome.jp\dbget-bin\www_bget?map01200
Biosynthesis of unsaturated fatty acids	ko01040	2 out of 177 1.12994350282486%	44 out of 9114 0.482773754663156%	0.210239	1	Prupe.8G018700_v2.0.a1;Prupe.7G076500_v2.0.a1	K03921+K10256	https:\\www.genome.jp\dbget-bin\www_bget?map01040
Valine, leucine and isoleucine degradation	ko00280	3 out of 177 1.69491525423729%	83 out of 9114 0.910686855387316%	0.218234	1	Prupe.1G520600_v2.0.a1;Prupe.1G423400_v2.0.a1;Prupe.2G207200_v2.0.a1	K00020+K05605+K05605	https:\\www.genome.jp\dbget-bin\www_bget?map00280
alpha-Linolenic acid metabolism	ko00592	3 out of 177 1.69491525423729%	90 out of 9114 0.987491770901909%	0.254426	1	Prupe.2G005300_v2.0.a1;Prupe.8G018300_v2.0.a1;Prupe.8G018400_v2.0.a1	K00454+K18857+K18857	https:\\www.genome.jp\dbget-bin\www_bget?map00592
Monobactam biosynthesis	ko00261	1 out of 177 0.564971751412429%	15 out of 9114 0.164581961816985%	0.255025	1	Prupe.1G023000_v2.0.a1	K13811	https:\\www.genome.jp\dbget-bin\www_bget?map00261
Fatty acid degradation	ko00071	3 out of 177 1.69491525423729%	92 out of 9114 1.00943603247751%	0.264927	1	Prupe.4G152700_v2.0.a1;Prupe.8G018300_v2.0.a1;Prupe.8G018400_v2.0.a1	K07425+K18857+K18857	https:\\www.genome.jp\dbget-bin\www_bget?map00071
Protein processing in endoplasmic reticulum	ko04141	9 out of 177 5.08474576271186%	381 out of 9114 4.18038183015142%	0.321578	1	Prupe.6G079800_v2.0.a1;Prupe.2G301300_v2.0.a1;Prupe.8G165100_v2.0.a1;Prupe.4G084000_v2.0.a1;Prupe.1G237800_v2.0.a1;Prupe.5G071200_v2.0.a1;Prupe.6G066100_v2.0.a1;Prupe.6G066300_v2.0.a1;Prupe.6G066400_v2.0.a1	K03283+K04079+K06689+K10950+K13993+K13993+K13993+K13993+K13993	https:\\www.genome.jp\dbget-bin\www_bget?map04141
Sulfur relay system	ko04122	1 out of 177 0.564971751412429%	20 out of 9114 0.21944261575598%	0.324734	1	Prupe.1G452300_v2.0.a1	K11996	https:\\www.genome.jp\dbget-bin\www_bget?map04122
Ascorbate and aldarate metabolism	ko00053	3 out of 177 1.69491525423729%	106 out of 9114 1.16304586350669%	0.339386	1	Prupe.2G196400_v2.0.a1;Prupe.1G496300_v2.0.a1;Prupe.6G155100_v2.0.a1	K00103+K00423+K00423	https:\\www.genome.jp\dbget-bin\www_bget?map00053
Pyrimidine metabolism	ko00240	3 out of 177 1.69491525423729%	108 out of 9114 1.18499012508229%	0.350051	1	Prupe.4G008000_v2.0.a1;Prupe.6G029400_v2.0.a1;Prupe.1G146300_v2.0.a1	K00857+K00876+K01510	https:\\www.genome.jp\dbget-bin\www_bget?map00240
Galactose metabolism	ko00052	4 out of 177 2.25988700564972%	155 out of 9114 1.70068027210884%	0.355046	1	Prupe.7G096100_v2.0.a1;Prupe.7G103400_v2.0.a1;Prupe.3G008900_v2.0.a1;Prupe.3G050200_v2.0.a1	K01193+K01193+K06611+K12309	https:\\www.genome.jp\dbget-bin\www_bget?map00052
Propanoate metabolism	ko00640	2 out of 177 1.12994350282486%	65 out of 9114 0.713188501206934%	0.361007	1	Prupe.1G423400_v2.0.a1;Prupe.2G207200_v2.0.a1	K05605+K05605	https:\\www.genome.jp\dbget-bin\www_bget?map00640
Arachidonic acid metabolism	ko00590	2 out of 177 1.12994350282486%	66 out of 9114 0.724160631994733%	0.368023	1	Prupe.4G152700_v2.0.a1;Prupe.7G162400_v2.0.a1	K07425+K08726	https:\\www.genome.jp\dbget-bin\www_bget?map00590
beta-Alanine metabolism	ko00410	2 out of 177 1.12994350282486%	68 out of 9114 0.746104893570331%	0.381966	1	Prupe.1G423400_v2.0.a1;Prupe.2G207200_v2.0.a1	K05605+K05605	https:\\www.genome.jp\dbget-bin\www_bget?map00410
Thiamine metabolism	ko00730	1 out of 177 0.564971751412429%	26 out of 9114 0.285275400482774%	0.399872	1	Prupe.6G060700_v2.0.a1	K03147	https:\\www.genome.jp\dbget-bin\www_bget?map00730
Glycosphingolipid biosynthesis - ganglio series	ko00604	1 out of 177 0.564971751412429%	26 out of 9114 0.285275400482774%	0.399872	1	Prupe.3G050200_v2.0.a1	K12309	https:\\www.genome.jp\dbget-bin\www_bget?map00604
Sphingolipid metabolism	ko00600	2 out of 177 1.12994350282486%	72 out of 9114 0.789993416721527%	0.409447	1	Prupe.3G050200_v2.0.a1;Prupe.1G356500_v2.0.a1	K12309+K12349	https:\\www.genome.jp\dbget-bin\www_bget?map00600
Linoleic acid metabolism	ko00591	1 out of 177 0.564971751412429%	27 out of 9114 0.296247531270573%	0.41156	1	Prupe.2G005300_v2.0.a1	K00454	https:\\www.genome.jp\dbget-bin\www_bget?map00591
RNA degradation	ko03018	4 out of 177 2.25988700564972%	170 out of 9114 1.86526223392583%	0.421236	1	Prupe.3G049400_v2.0.a1;Prupe.4G112900_v2.0.a1;Prupe.6G114100_v2.0.a1;Prupe.7G042700_v2.0.a1	K04077+K04077+K04077+K12598	https:\\www.genome.jp\dbget-bin\www_bget?map03018
Histidine metabolism	ko00340	1 out of 177 0.564971751412429%	28 out of 9114 0.307219662058372%	0.423022	1	Prupe.8G204700_v2.0.a1	K14152	https:\\www.genome.jp\dbget-bin\www_bget?map00340
Taurine and hypotaurine metabolism	ko00430	1 out of 177 0.564971751412429%	29 out of 9114 0.318191792846171%	0.434262	1	Prupe.3G270900_v2.0.a1	K10712	https:\\www.genome.jp\dbget-bin\www_bget?map00430
Porphyrin and chlorophyll metabolism	ko00860	2 out of 177 1.12994350282486%	76 out of 9114 0.833881939872723%	0.436325	1	Prupe.5G194300_v2.0.a1;Prupe.7G133700_v2.0.a1	K10960+K13545	https:\\www.genome.jp\dbget-bin\www_bget?map00860
Aminoacyl-tRNA biosynthesis	ko00970	3 out of 177 1.69491525423729%	132 out of 9114 1.44832126398947%	0.474789	1	Prupe.8G074400_v2.0.a1;Prupe.6G010300_v2.0.a1;Prupe.8G192100_v2.0.a1	K01868+K01870+K01893	https:\\www.genome.jp\dbget-bin\www_bget?map00970
Pentose and glucuronate interconversions	ko00040	6 out of 177 3.38983050847458%	284 out of 9114 3.11608514373491%	0.47595	1	Prupe.2G288800_v2.0.a1;Prupe.5G076900_v2.0.a1;Prupe.2G301000_v2.0.a1;Prupe.4G261900_v2.0.a1;Prupe.4G262200_v2.0.a1;Prupe.1G239900_v2.0.a1	K00008+K01051+K01184+K01184+K01184+K01728	https:\\www.genome.jp\dbget-bin\www_bget?map00040
Starch and sucrose metabolism	ko00500	8 out of 177 4.51977401129944%	393 out of 9114 4.312047399605%	0.49753	1	Prupe.8G093900_v2.0.a1;Prupe.6G182400_v2.0.a1;Prupe.1G142400_v2.0.a1;Prupe.8G005900_v2.0.a1;Prupe.8G165700_v2.0.a1;Prupe.7G096100_v2.0.a1;Prupe.7G103400_v2.0.a1;Prupe.1G256200_v2.0.a1	K00975+K01087+K01177+K01179+K01188+K01193+K01193+K16055	https:\\www.genome.jp\dbget-bin\www_bget?map00500
ABC transporters	ko02010	3 out of 177 1.69491525423729%	137 out of 9114 1.50318191792846%	0.4995	1	Prupe.3G269400_v2.0.a1;Prupe.8G213800_v2.0.a1;Prupe.8G214400_v2.0.a1	K05658+K08712+K08712	https:\\www.genome.jp\dbget-bin\www_bget?map02010
Tyrosine metabolism	ko00350	2 out of 177 1.12994350282486%	86 out of 9114 0.943603247750713%	0.500483	1	Prupe.8G018300_v2.0.a1;Prupe.8G018400_v2.0.a1	K18857+K18857	https:\\www.genome.jp\dbget-bin\www_bget?map00350
Glycerophospholipid metabolism	ko00564	3 out of 177 1.69491525423729%	142 out of 9114 1.55804257186746%	0.523617	1	Prupe.2G264600_v2.0.a1;Prupe.4G282200_v2.0.a1;Prupe.1G420700_v2.0.a1	K00006+K00901+K06129	https:\\www.genome.jp\dbget-bin\www_bget?map00564
Glycosaminoglycan degradation	ko00531	1 out of 177 0.564971751412429%	39 out of 9114 0.427913100724161%	0.535351	1	Prupe.3G050200_v2.0.a1	K12309	https:\\www.genome.jp\dbget-bin\www_bget?map00531
Metabolic pathways	ko01100	78 out of 177 44.0677966101695%	4023 out of 9114 44.1408821593153%	0.537172	1	Prupe.2G288800_v2.0.a1;Prupe.1G520600_v2.0.a1;Prupe.2G196400_v2.0.a1;Prupe.1G234000_v2.0.a1;Prupe.1G496300_v2.0.a1;Prupe.6G155100_v2.0.a1;Prupe.6G192000_v2.0.a1;Prupe.6G223400_v2.0.a1;Prupe.2G005300_v2.0.a1;Prupe.7G072400_v2.0.a1;Prupe.1G003000_v2.0.a1;Prupe.I005800_v2.0.a1;Prupe.1G116100_v2.0.a1;Prupe.6G047900_v2.0.a1;Prupe.3G008400_v2.0.a1;Prupe.6G040700_v2.0.a1;Prupe.2G323800_v2.0.a1;Prupe.4G0…	K00008+K00020+K00103+K00134+K00423+K00423+K00430+K00430+K00454+K00512+K00660+K00660+K00679+K00679+K00753+K00799+K00851+K00857+K00876+K00901+K00927+K00927+K00927+K00975+K01051+K01061+K01087+K01177+K01179+K01184+K01184+K01184+K01188+K01193+K01193+K01510+K01602+K01602+K01728+K01771+K01859+K01952+K03147+K03860+K03884+K03921+K05278+K05298+K05605+K05605+K06611+K07408+K07425+K08248+K08726+K08907+K08910+…	https:\\www.genome.jp\dbget-bin\www_bget?map01100
Purine metabolism	ko00230	3 out of 177 1.69491525423729%	150 out of 9114 1.64581961816985%	0.560853	1	Prupe.1G146300_v2.0.a1;Prupe.1G542100_v2.0.a1;Prupe.1G023000_v2.0.a1	K01510+K01952+K13811	https:\\www.genome.jp\dbget-bin\www_bget?map00230
Biosynthesis of secondary metabolites	ko01110	43 out of 177 24.2937853107345%	2240 out of 9114 24.5775729646697%	0.564595	1	Prupe.2G264600_v2.0.a1;Prupe.1G234000_v2.0.a1;Prupe.6G192000_v2.0.a1;Prupe.6G223400_v2.0.a1;Prupe.2G005300_v2.0.a1;Prupe.1G003000_v2.0.a1;Prupe.I005800_v2.0.a1;Prupe.2G323800_v2.0.a1;Prupe.4G282200_v2.0.a1;Prupe.4G133900_v2.0.a1;Prupe.6G233100_v2.0.a1;Prupe.6G233200_v2.0.a1;Prupe.8G093900_v2.0.a1;Prupe.6G182400_v2.0.a1;Prupe.1G142400_v2.0.a1;Prupe.8G165700_v2.0.a1;Prupe.7G096100_v2.0.a1;Prupe.7G1…	K00006+K00134+K00430+K00430+K00454+K00660+K00660+K00851+K00901+K00927+K00927+K00927+K00975+K01087+K01177+K01188+K01193+K01193+K01602+K01602+K01859+K01952+K04125+K04125+K04125+K05278+K08248+K09840+K10775+K10960+K11778+K12657+K13545+K13811+K14152+K15397+K15891+K16055+K18857+K18857+K20802+K22097+K22395	https:\\www.genome.jp\dbget-bin\www_bget?map01110
Sulfur metabolism	ko00920	1 out of 177 0.564971751412429%	43 out of 9114 0.471801623875357%	0.57056	1	Prupe.1G023000_v2.0.a1	K13811	https:\\www.genome.jp\dbget-bin\www_bget?map00920
Glycerolipid metabolism	ko00561	3 out of 177 1.69491525423729%	157 out of 9114 1.72262453368444%	0.591967	1	Prupe.1G116100_v2.0.a1;Prupe.6G047900_v2.0.a1;Prupe.4G282200_v2.0.a1	K00679+K00679+K00901	https:\\www.genome.jp\dbget-bin\www_bget?map00561
Various types of N-glycan biosynthesis	ko00513	1 out of 177 0.564971751412429%	46 out of 9114 0.504718016238754%	0.595214	1	Prupe.3G008400_v2.0.a1	K00753	https:\\www.genome.jp\dbget-bin\www_bget?map00513
Brassinosteroid biosynthesis	ko00905	1 out of 177 0.564971751412429%	46 out of 9114 0.504718016238754%	0.595214	1	Prupe.1G291200_v2.0.a1	K15639	https:\\www.genome.jp\dbget-bin\www_bget?map00905
Ribosome biogenesis in eukaryotes	ko03008	3 out of 177 1.69491525423729%	161 out of 9114 1.76651305683564%	0.609101	1	Prupe.6G088100_v2.0.a1;Prupe.1G572400_v2.0.a1;Prupe.5G018800_v2.0.a1	K03539+K06943+K14564	https:\\www.genome.jp\dbget-bin\www_bget?map03008
Fatty acid elongation	ko00062	1 out of 177 0.564971751412429%	49 out of 9114 0.537634408602151%	0.61846	1	Prupe.3G003600_v2.0.a1	K15397	https:\\www.genome.jp\dbget-bin\www_bget?map00062
Glycosylphosphatidylinositol (GPI)-anchor biosynthesis	ko00563	1 out of 177 0.564971751412429%	50 out of 9114 0.54860653938995%	0.62591	1	Prupe.3G161500_v2.0.a1	K03860	https:\\www.genome.jp\dbget-bin\www_bget?map00563
Fatty acid metabolism	ko01212	2 out of 177 1.12994350282486%	110 out of 9114 1.20693438665789%	0.634161	1	Prupe.8G018700_v2.0.a1;Prupe.7G076500_v2.0.a1	K03921+K10256	https:\\www.genome.jp\dbget-bin\www_bget?map01212
Glyoxylate and dicarboxylate metabolism	ko00630	2 out of 177 1.12994350282486%	111 out of 9114 1.21790651744569%	0.639081	1	Prupe.1G084500_v2.0.a1;Prupe.1G311400_v2.0.a1	K01602+K01602	https:\\www.genome.jp\dbget-bin\www_bget?map00630
Cyanoamino acid metabolism	ko00460	3 out of 177 1.69491525423729%	170 out of 9114 1.86526223392583%	0.645884	1	Prupe.8G165700_v2.0.a1;Prupe.1G093000_v2.0.a1;Prupe.7G142100_v2.0.a1	K01188+K08248+K20802	https:\\www.genome.jp\dbget-bin\www_bget?map00460
Inositol phosphate metabolism	ko00562	2 out of 177 1.12994350282486%	114 out of 9114 1.25082290980908%	0.653531	1	Prupe.8G162500_v2.0.a1;Prupe.5G210600_v2.0.a1	K01771+K13711	https:\\www.genome.jp\dbget-bin\www_bget?map00562
RNA polymerase	ko03020	2 out of 177 1.12994350282486%	115 out of 9114 1.26179504059688%	0.658245	1	Prupe.1G394200_v2.0.a1;Prupe.7G246200_v2.0.a1	K03006+K03006	https:\\www.genome.jp\dbget-bin\www_bget?map03020
Phosphatidylinositol signaling system	ko04070	2 out of 177 1.12994350282486%	118 out of 9114 1.29471143296028%	0.672081	1	Prupe.4G282200_v2.0.a1;Prupe.5G210600_v2.0.a1	K00901+K13711	https:\\www.genome.jp\dbget-bin\www_bget?map04070
Photosynthesis	ko00195	1 out of 177 0.564971751412429%	57 out of 9114 0.625411454904542%	0.674161	1	Prupe.5G159900_v2.0.a1	K02723	https:\\www.genome.jp\dbget-bin\www_bget?map00195
Biosynthesis of amino acids	ko01230	6 out of 177 3.38983050847458%	349 out of 9114 3.82927364494185%	0.677093	1	Prupe.1G234000_v2.0.a1;Prupe.4G133900_v2.0.a1;Prupe.6G233100_v2.0.a1;Prupe.6G233200_v2.0.a1;Prupe.2G240800_v2.0.a1;Prupe.8G204700_v2.0.a1	K00134+K00927+K00927+K00927+K12657+K14152	https:\\www.genome.jp\dbget-bin\www_bget?map01230
Cutin, suberine and wax biosynthesis	ko00073	1 out of 177 0.564971751412429%	64 out of 9114 0.702216370419135%	0.716219	1	Prupe.7G234200_v2.0.a1	K15400	https:\\www.genome.jp\dbget-bin\www_bget?map00073
Selenocompound metabolism	ko00450	1 out of 177 0.564971751412429%	64 out of 9114 0.702216370419135%	0.716219	1	Prupe.1G023000_v2.0.a1	K13811	https:\\www.genome.jp\dbget-bin\www_bget?map00450
Proteasome	ko03050	2 out of 177 1.12994350282486%	129 out of 9114 1.41540487162607%	0.718976	1	Prupe.1G494000_v2.0.a1;Prupe.1G245700_v2.0.a1	K03029+K03063	https:\\www.genome.jp\dbget-bin\www_bget?map03050
Lysine degradation	ko00310	1 out of 177 0.564971751412429%	69 out of 9114 0.75707702435813%	0.742911	1	Prupe.8G033600_v2.0.a1	K11426	https:\\www.genome.jp\dbget-bin\www_bget?map00310
Other glycan degradation	ko00511	1 out of 177 0.564971751412429%	69 out of 9114 0.75707702435813%	0.742911	1	Prupe.3G050200_v2.0.a1	K12309	https:\\www.genome.jp\dbget-bin\www_bget?map00511
Sesquiterpenoid and triterpenoid biosynthesis	ko00909	1 out of 177 0.564971751412429%	70 out of 9114 0.768049155145929%	0.747942	1	Prupe.1G438200_v2.0.a1	K15891	https:\\www.genome.jp\dbget-bin\www_bget?map00909
Base excision repair	ko03410	1 out of 177 0.564971751412429%	72 out of 9114 0.789993416721527%	0.757712	1	Prupe.4G177600_v2.0.a1	K10798	https:\\www.genome.jp\dbget-bin\www_bget?map03410
Fatty acid biosynthesis	ko00061	1 out of 177 0.564971751412429%	72 out of 9114 0.789993416721527%	0.757712	1	Prupe.8G018700_v2.0.a1	K03921	https:\\www.genome.jp\dbget-bin\www_bget?map00061
Pentose phosphate pathway	ko00030	1 out of 177 0.564971751412429%	72 out of 9114 0.789993416721527%	0.757712	1	Prupe.2G323800_v2.0.a1	K00851	https:\\www.genome.jp\dbget-bin\www_bget?map00030
Arginine and proline metabolism	ko00330	1 out of 177 0.564971751412429%	73 out of 9114 0.800965547509326%	0.762455	1	Prupe.2G240800_v2.0.a1	K12657	https:\\www.genome.jp\dbget-bin\www_bget?map00330
Stilbenoid, diarylheptanoid and gingerol biosynthesis	ko00945	1 out of 177 0.564971751412429%	75 out of 9114 0.822909809084924%	0.771665	1	Prupe.4G054200_v2.0.a1	K16040	https:\\www.genome.jp\dbget-bin\www_bget?map00945
Isoquinoline alkaloid biosynthesis	ko00950	1 out of 177 0.564971751412429%	78 out of 9114 0.855826201448321%	0.78482	1	Prupe.2G149600_v2.0.a1	K22097	https:\\www.genome.jp\dbget-bin\www_bget?map00950
Phenylalanine metabolism	ko00360	1 out of 177 0.564971751412429%	79 out of 9114 0.86679833223612%	0.789035	1	Prupe.6G235400_v2.0.a1	K10775	https:\\www.genome.jp\dbget-bin\www_bget?map00360
Carotenoid biosynthesis	ko00906	1 out of 177 0.564971751412429%	80 out of 9114 0.877770463023919%	0.793167	1	Prupe.1G255500_v2.0.a1	K09840	https:\\www.genome.jp\dbget-bin\www_bget?map00906
Ubiquitin mediated proteolysis	ko04120	3 out of 177 1.69491525423729%	217 out of 9114 2.38095238095238%	0.797961	1	Prupe.4G162300_v2.0.a1;Prupe.8G165100_v2.0.a1;Prupe.4G047400_v2.0.a1	K03353+K06689+K10581	https:\\www.genome.jp\dbget-bin\www_bget?map04120
RNA transport	ko03013	4 out of 177 2.25988700564972%	280 out of 9114 3.07219662058372%	0.79833	1	Prupe.6G069800_v2.0.a1;Prupe.4G213900_v2.0.a1;Prupe.6G088100_v2.0.a1;Prupe.5G049100_v2.0.a1	K00784+K03113+K03539+K14298	https:\\www.genome.jp\dbget-bin\www_bget?map03013
DNA replication	ko03030	1 out of 177 0.564971751412429%	87 out of 9114 0.954575378538512%	0.819929	1	Prupe.1G329000_v2.0.a1	K10745	https:\\www.genome.jp\dbget-bin\www_bget?map03030
Fructose and mannose metabolism	ko00051	1 out of 177 0.564971751412429%	104 out of 9114 1.1411016019311%	0.871439	1	Prupe.2G288800_v2.0.a1	K00008	https:\\www.genome.jp\dbget-bin\www_bget?map00051
Phagosome	ko04145	1 out of 177 0.564971751412429%	107 out of 9114 1.17401799429449%	0.878868	1	Prupe.1G431000_v2.0.a1	K01365	https:\\www.genome.jp\dbget-bin\www_bget?map04145
Amino sugar and nucleotide sugar metabolism	ko00520	2 out of 177 1.12994350282486%	187 out of 9114 2.05178845731841%	0.882438	1	Prupe.8G093900_v2.0.a1;Prupe.6G012100_v2.0.a1	K00975+K12448	https:\\www.genome.jp\dbget-bin\www_bget?map00520
Phenylpropanoid biosynthesis	ko00940	5 out of 177 2.82485875706215%	393 out of 9114 4.312047399605%	0.885102	1	Prupe.6G192000_v2.0.a1;Prupe.6G223400_v2.0.a1;Prupe.8G165700_v2.0.a1;Prupe.6G235400_v2.0.a1;Prupe.4G099400_v2.0.a1	K00430+K00430+K01188+K10775+K22395	https:\\www.genome.jp\dbget-bin\www_bget?map00940
Tryptophan metabolism	ko00380	1 out of 177 0.564971751412429%	118 out of 9114 1.29471143296028%	0.902638	1	Prupe.2G194200_v2.0.a1	K07408	https:\\www.genome.jp\dbget-bin\www_bget?map00380
Endocytosis	ko04144	3 out of 177 1.69491525423729%	284 out of 9114 3.11608514373491%	0.917995	1	Prupe.6G079800_v2.0.a1;Prupe.6G229500_v2.0.a1;Prupe.4G257600_v2.0.a1	K03283+K07937+K12472	https:\\www.genome.jp\dbget-bin\www_bget?map04144
Oxidative phosphorylation	ko00190	1 out of 177 0.564971751412429%	140 out of 9114 1.53609831029186%	0.93715	1	Prupe.8G159800_v2.0.a1	K03884	https:\\www.genome.jp\dbget-bin\www_bget?map00190
Peroxisome	ko04146	1 out of 177 0.564971751412429%	143 out of 9114 1.56901470265526%	0.940797	1	Prupe.7G162400_v2.0.a1	K08726	https:\\www.genome.jp\dbget-bin\www_bget?map04146
Glutathione metabolism	ko00480	1 out of 177 0.564971751412429%	153 out of 9114 1.67873601053325%	0.951498	1	Prupe.6G040700_v2.0.a1	K00799	https:\\www.genome.jp\dbget-bin\www_bget?map00480
mRNA surveillance pathway	ko03015	1 out of 177 0.564971751412429%	182 out of 9114 1.99692780337942%	0.972829	1	Prupe.6G006400_v2.0.a1	K11584	https:\\www.genome.jp\dbget-bin\www_bget?map03015
Ribosome	ko03010	3 out of 177 1.69491525423729%	365 out of 9114 4.00482773754663%	0.975379	1	Prupe.7G040900_v2.0.a1;Prupe.1G016000_v2.0.a1;Prupe.2G238800_v2.0.a1	K02877+K02930+K02960	https:\\www.genome.jp\dbget-bin\www_bget?map03010
Spliceosome	ko03040	1 out of 177 0.564971751412429%	369 out of 9114 4.04871626069783%	0.999382	1	Prupe.6G079800_v2.0.a1	K03283	https:\\www.genome.jp\dbget-bin\www_bget?map03040
