# Supplementary material for: Metabolomic and transcriptomic analyses of peach leaves and fruits in response to pruning
Source: BMC Genomics. 2024 Jul 3;25:666. doi: 10.1186/s12864-024-10549-y (PMC11223333; doi:10.1186/s12864-024-10549-y)
Supplement: Supplementary file 10 — Supplementary Material 10: Supplemental Table S10. The venn analysis of DEGs in pdLvsupdL and pdFvsupdF [file 12864_2024_10549_MOESM10_ESM.xls]

## Sheet: Sheet1
Supplemental Table S10: The venn analysis of differentially expressed genes in pdLvsupdL and pdFvsupdF
gene_name	updF_vs_pdF	updL_vs_pdL	KEGG	NR
Prupe.1G003000	TRUE	TRUE	K00660 chalcone synthase [EC:2.3.1.74] | (RefSeq) polyketide synthase 5 (A)	polyketide synthase 5 [Prunus persica]
Prupe.1G021800	TRUE	TRUE	K22139 mitochondrial pyruvate carrier 2 | (RefSeq) hypothetical protein (A)	early light-induced protein 1, chloroplastic [Prunus persica]
Prupe.1G113100	TRUE	TRUE	K15255 ATP-dependent DNA helicase PIF1 [EC:3.6.4.12] | (RefSeq) ATP-dependent DNA helicase PIF1-like (A)	desiccation-related protein PCC13-62 [Prunus persica]
Prupe.1G241400	TRUE	TRUE	--	protein SIEVE ELEMENT OCCLUSION A [Prunus persica]
Prupe.1G261500	TRUE	TRUE	K14492 two-component response regulator ARR-A family | (RefSeq) two-component response regulator ARR5 (A)	two-component response regulator ARR5 [Prunus persica]
Prupe.1G301900	TRUE	TRUE	K14514 ethylene-insensitive protein 3 | (RefSeq) hypothetical protein (A)	phosphate transporter PHO1 homolog 1 [Prunus persica]
Prupe.1G312600	TRUE	TRUE	--	uncharacterized protein LOC18792291 [Prunus persica]
Prupe.1G390800	TRUE	TRUE	K09286 EREBP-like factor | (RefSeq) EREB109; ethylene-responsive transcription factor RAP2-13-like (A)	protein PPLZ02 [Prunus persica]
Prupe.1G392300	TRUE	TRUE	K03695 ATP-dependent Clp protease ATP-binding subunit ClpB | (RefSeq) uncharacterized protein LOC106363681 (A)	U-box domain-containing protein 4 [Prunus persica]
Prupe.1G394200	TRUE	TRUE	K03006 DNA-directed RNA polymerase II subunit RPB1 [EC:2.7.7.6] | (RefSeq) early nodulin-like protein 2 (A)	early nodulin-like protein 1 [Prunus persica]
Prupe.1G462400	TRUE	TRUE	K01669 deoxyribodipyrimidine photo-lyase [EC:4.1.99.3] | (RefSeq) cryptochrome DASH, chloroplastic/mitochondrial (A)	hypothetical protein PRUPE_1G462400 [Prunus persica]
Prupe.1G491000	TRUE	TRUE	K14209 solute carrier family 36 (proton-coupled amino acid transporter) | (RefSeq) probable amino acid permease 7 (A)	PREDICTED: amino acid permease 3-like isoform X2 [Prunus mume]
Prupe.1G496100	TRUE	TRUE	--	hypothetical protein PRUPE_1G496100 [Prunus persica]
Prupe.1G502800	TRUE	TRUE	K05278 flavonol synthase [EC:1.14.11.23] | (RefSeq) flavonol synthase/flavanone 3-hydroxylase (A)	flavonol synthase/flavanone 3-hydroxylase [Prunus persica]
Prupe.1G511200	TRUE	TRUE	K07213 copper chaperone | (RefSeq) copper transport protein ATX1-like (A)	heavy metal-associated isoprenylated plant protein 24 [Prunus persica]
Prupe.2G213600	TRUE	TRUE	K09872 aquaporin PIP | (RefSeq) probable aquaporin PIP2-5 (A)	probable aquaporin PIP2-5 [Prunus persica]
Prupe.2G240800	TRUE	TRUE	K12657 delta-1-pyrroline-5-carboxylate synthetase [EC:2.7.2.11 1.2.1.41] | (RefSeq) delta-1-pyrroline-5-carboxylate synthase (A)	delta-1-pyrroline-5-carboxylate synthase [Prunus persica]
Prupe.2G242500	TRUE	TRUE	--	uncharacterized protein LOC18787223 [Prunus persica]
Prupe.2G279600	TRUE	TRUE	K13428 LRR receptor-like serine/threonine-protein kinase EFR [EC:2.7.11.1] | (RefSeq) LRR receptor-like serine/threonine-protein kinase EFR isoform X1 (A)	LRR receptor-like serine/threonine-protein kinase EFR [Prunus persica]
Prupe.3G035700	TRUE	TRUE	--	dormancy-associated protein homolog 4 isoform X2 [Prunus persica]
Prupe.3G050200	TRUE	TRUE	K12309 beta-galactosidase [EC:3.2.1.23] | (RefSeq) beta-galactosidase 2 (A)	beta-galactosidase 1 [Prunus persica]
Prupe.3G184000	TRUE	TRUE	--	putative proline-rich cell wall protein, partial [Prunus dulcis]
Prupe.3G194800	TRUE	TRUE	K16285 RING/U-box domain-containing protein [EC:2.3.2.27] | (RefSeq) probable E3 ubiquitin-protein ligase XERICO (A)	probable E3 ubiquitin-protein ligase XERICO [Prunus persica]
Prupe.3G260200	TRUE	TRUE	K23154 2-hydroxyflavanone C-glucosyltransferase [EC:2.4.1.360] | (RefSeq) UDP-glycosyltransferase 13 (A)	UDP-glycosyltransferase 13 [Prunus persica]
Prupe.4G010300	TRUE	TRUE	K12462 Rho GDP-dissociation inhibitor | (RefSeq) rho GDP-dissociation inhibitor 1 (A)	rho GDP-dissociation inhibitor 1 [Prunus persica]
Prupe.4G069400	TRUE	TRUE	K04733 interleukin-1 receptor-associated kinase 4 [EC:2.7.11.1] | (RefSeq) probable LRR receptor-like serine/threonine-protein kinase At1g07650 isoform X1 (A)	probable leucine-rich repeat receptor-like serine/threonine-protein kinase At3g14840 [Prunus persica]
Prupe.4G073300	TRUE	TRUE	--	PREDICTED: uncharacterized protein LOC103325034 [Prunus mume]
Prupe.4G099400	TRUE	TRUE	K22395 cinnamyl-alcohol dehydrogenase [EC:1.1.1.195] | (RefSeq) berberine bridge enzyme-like 13 (A)	berberine bridge enzyme-like 17 [Prunus persica]
Prupe.4G107600	TRUE	TRUE	K19613 leucine-rich repeat protein SHOC2 | (RefSeq) putative disease resistance protein RGA3 (A)	uncharacterized protein PHLOEM PROTEIN 2-LIKE A4 [Prunus persica]
Prupe.4G177600	TRUE	TRUE	K10798 poly [ADP-ribose] polymerase [EC:2.4.2.30] | (RefSeq) poly [ADP-ribose] polymerase 2 isoform X1 (A)	LOW QUALITY PROTEIN: uncharacterized protein LOC109948609 [Prunus persica]
Prupe.4G220300	TRUE	TRUE	K06676 condensin complex subunit 2 | (RefSeq) condensin complex subunit 2-like (A)	uncharacterized protein LOC18780212 [Prunus persica]
Prupe.4G245500	TRUE	TRUE	--	extensin-like [Prunus persica]
Prupe.5G004600	TRUE	TRUE	--	AT-hook motif nuclear-localized protein 27 [Prunus persica]
Prupe.5G076900	TRUE	TRUE	K01051 pectinesterase [EC:3.1.1.11] | (RefSeq) pectinesterase/pectinesterase inhibitor 3 (A)	21 kDa protein [Prunus persica]
Prupe.5G162100	TRUE	TRUE	--	protein SIEVE ELEMENT OCCLUSION B [Prunus persica]
Prupe.5G213900	TRUE	TRUE	--	hypothetical protein PRUPE_5G213900 [Prunus persica]
Prupe.6G006200	TRUE	TRUE	K04733 interleukin-1 receptor-associated kinase 4 [EC:2.7.11.1] | (RefSeq) probable receptor-like protein kinase At1g30570 (A)	F-box/kelch-repeat protein At1g15670 [Prunus persica]
Prupe.6G039700	TRUE	TRUE	K13434 pathogenesis-related genes transcriptional activator PTI6 | (RefSeq) pathogenesis-related genes transcriptional activator PTI6 (A)	pathogenesis-related genes transcriptional activator PTI6 [Prunus persica]
Prupe.6G068800	TRUE	TRUE	K14497 protein phosphatase 2C [EC:3.1.3.16] | (RefSeq) probable protein phosphatase 2C 24 (A)	probable protein phosphatase 2C 24 [Prunus persica]
Prupe.6G114100	TRUE	TRUE	K04077 chaperonin GroEL | (RefSeq) chaperonin CPN60-like 2, mitochondrial (A)	uncharacterized protein At1g08160 [Prunus persica]
Prupe.6G182400	TRUE	TRUE	K01087 trehalose 6-phosphate phosphatase [EC:3.1.3.12] | (RefSeq) probable trehalose-phosphate phosphatase J (A)	probable trehalose-phosphate phosphatase J [Prunus persica]
Prupe.6G233100	TRUE	TRUE	K00927 phosphoglycerate kinase [EC:2.7.2.3] | (RefSeq) uncharacterized LOC109182250 (A)	UDP-glycosyltransferase 86A1 [Prunus persica]
Prupe.6G235400	TRUE	TRUE	K10775 phenylalanine ammonia-lyase [EC:4.3.1.24] | (RefSeq) phenylalanine ammonia-lyase 1 (A)	phenylalanine ammonia-lyase 1 [Prunus persica]
Prupe.6G267700	TRUE	TRUE	K05909 laccase [EC:1.10.3.2] | (RefSeq) laccase-7 (A)	laccase-7 [Prunus persica]
Prupe.6G283700	TRUE	TRUE	K00522 ferritin heavy chain [EC:1.16.3.2] | (RefSeq) ferritin-4, chloroplastic (A)	ferritin-4, chloroplastic [Prunus persica]
Prupe.7G069500	TRUE	TRUE	--	uncharacterized protein LOC18771750 isoform X1 [Prunus persica]
Prupe.7G076500	TRUE	TRUE	K10256 omega-6 fatty acid desaturase / acyl-lipid omega-6 desaturase (Delta-12 desaturase) [EC:1.14.19.6 1.14.19.22] | (RefSeq) delta(12)-fatty-acid desaturase FAD2 (A)	delta(12)-fatty-acid desaturase FAD2 [Prunus persica]
Prupe.7G096100	TRUE	TRUE	K01193 beta-fructofuranosidase [EC:3.2.1.26] | (RefSeq) LOC109747879; beta-fructofuranosidase, insoluble isoenzyme 3-like (A)	UPF0481 protein At3g47200 isoform X1 [Prunus persica]
Prupe.7G130100	TRUE	TRUE	K22889 trichothecene 3-O-acetyltransferase [EC:2.3.1.-] | (RefSeq) uncharacterized acetyltransferase At3g50280-like (A)	hypothetical protein PRUPE_7G130100 [Prunus persica]
Prupe.7G181400	TRUE	TRUE	K11778 ditrans,polycis-polyprenyl diphosphate synthase [EC:2.5.1.87] | (RefSeq) rubber cis-polyprenyltransferase HRT2 (A)	rubber cis-polyprenyltransferase HRT2 [Prunus persica]
Prupe.8G007800	TRUE	TRUE	--	uncharacterized protein LOC18768253 [Prunus persica]
Prupe.8G033000	TRUE	TRUE	K07025 putative hydrolase of the HAD superfamily | (RefSeq) uncharacterized protein LOC18792984 (A)	hypothetical protein PRUPE_8G033000 [Prunus persica]
Prupe.8G076200	TRUE	TRUE	K04422 mitogen-activated protein kinase kinase kinase 13 [EC:2.7.11.25] | (RefSeq) serine/threonine-protein kinase EDR1 isoform X1 (A)	uncharacterized protein LOC18767237 [Prunus persica]
Prupe.8G099800	TRUE	TRUE	--	uncharacterized protein LOC18768510 [Prunus persica]
Prupe.8G115400	TRUE	TRUE	--	hypothetical protein PRUPE_8G115400 [Prunus persica]
Prupe.8G192100	TRUE	TRUE	K01893 asparaginyl-tRNA synthetase [EC:6.1.1.22] | (RefSeq) asparagine--tRNA ligase, cytoplasmic 2 (A)	asparagine--tRNA ligase, cytoplasmic 2 [Prunus persica]
Prupe.8G241400	TRUE	TRUE	K09528 DnaJ homolog subfamily C member 8 | (RefSeq) AT-rich interactive domain-containing protein 4B-like (A)	protein FANTASTIC FOUR 2 [Prunus persica]
Prupe.I005800	TRUE	TRUE	K00660 chalcone synthase [EC:2.3.1.74] | (RefSeq) chalcone synthase 2 (A)	chalcone synthase 2 [Prunus persica]
Prupe.1G016000	TRUE	FALSE	K02930 large subunit ribosomal protein L4e | (RefSeq) 60S ribosomal protein L4-like (A)	protein MARD1 [Prunus persica]
Prupe.1G016100	TRUE	FALSE	--	hypothetical protein PRUPE_1G016100 [Prunus persica]
Prupe.1G023000	TRUE	FALSE	K13811 3'-phosphoadenosine 5'-phosphosulfate synthase [EC:2.7.7.4 2.7.1.25] | (RefSeq) ATP sulfurylase 1, chloroplastic (A)	ATP sulfurylase 1, chloroplastic [Prunus persica]
Prupe.1G028800	TRUE	FALSE	K17609 nucleoredoxin [EC:1.8.1.8] | (RefSeq) probable nucleoredoxin 2 (A)	protein SIEVE ELEMENT OCCLUSION B [Prunus persica]
Prupe.1G031200	TRUE	FALSE	K09422 transcription factor MYB, plant | (RefSeq) myb-related protein 308-like (A)	hypothetical protein PRUPE_1G031200 [Prunus persica]
Prupe.1G034300	TRUE	FALSE	K14509 ethylene receptor [EC:2.7.13.-] | (RefSeq) ethylene receptor 2 (A)	ethylene receptor 2 [Prunus persica]
Prupe.1G042500	TRUE	FALSE	K14514 ethylene-insensitive protein 3 | (RefSeq) hypothetical protein (A)	phosphate transporter PHO1 [Prunus persica]
Prupe.1G044300	TRUE	FALSE	--	uncharacterized protein LOC18789832 [Prunus persica]
Prupe.1G048800	TRUE	FALSE	K11294 nucleolin | (RefSeq) 28 kDa ribonucleoprotein, chloroplastic-like (A)	28 kDa ribonucleoprotein, chloroplastic [Prunus persica]
Prupe.1G078400	TRUE	FALSE	--	hypothetical protein PRUPE_1G078400 [Prunus persica]
Prupe.1G081700	TRUE	FALSE	--	uncharacterized protein LOC18789152 [Prunus persica]
Prupe.1G084500	TRUE	FALSE	K01602 ribulose-bisphosphate carboxylase small chain [EC:4.1.1.39] | (RefSeq) ribulose bisphosphate carboxylase small chain clone 512 (A)	ribulose bisphosphate carboxylase small chain clone 512 [Prunus persica]
Prupe.1G093000	TRUE	FALSE	K08248 (R)-mandelonitrile lyase [EC:4.1.2.10] | (RefSeq) (R)-mandelonitrile lyase 1-like (A)	(R)-mandelonitrile lyase 1-like [Prunus persica]
Prupe.1G094400	TRUE	FALSE	--	protein GLUTAMINE DUMPER 2 [Prunus persica]
Prupe.1G105800	TRUE	FALSE	K00898 pyruvate dehydrogenase kinase 2/3/4 [EC:2.7.11.2] | (RefSeq) pyruvate dehydrogenase (acetyl-transferring) kinase, mitochondrial (A)	pyruvate dehydrogenase (acetyl-transferring) kinase, mitochondrial [Prunus persica]
Prupe.1G110600	TRUE	FALSE	K04460 serine/threonine-protein phosphatase 5 [EC:3.1.3.16] | (RefSeq) zinc finger BED domain-containing protein RICESLEEPER 2-like isoform X1 (A)	hypothetical protein PRUPE_1G110600 [Prunus persica]
Prupe.1G111700	TRUE	FALSE	K09422 transcription factor MYB, plant | (RefSeq) transcription factor MYB108 (A)	transcription factor MYB108 [Prunus persica]
Prupe.1G112500	TRUE	FALSE	--	hypothetical protein PRUPE_1G112500 [Prunus persica]
Prupe.1G116100	TRUE	FALSE	K00679 phospholipid:diacylglycerol acyltransferase [EC:2.3.1.158] | (RefSeq) hypothetical protein (A)	hypothetical protein PRUPE_1G116100 [Prunus persica]
Prupe.1G117800	TRUE	FALSE	K20310 trafficking protein particle complex subunit 13 | (RefSeq) PsbB mRNA maturation factor Mbb1, chloroplastic (A)	protein high chlorophyll fluorescent 107 [Prunus persica]
Prupe.1G120100	TRUE	FALSE	--	hypothetical protein PRUPE_1G120100 [Prunus persica]
Prupe.1G128400	TRUE	FALSE	K05387 glutamate receptor, ionotropic, plant | (RefSeq) LOW QUALITY PROTEIN: glutamate receptor 2.3-like (A)	major allergen Pru ar 1 [Prunus persica]
Prupe.1G129000	TRUE	FALSE	K05387 glutamate receptor, ionotropic, plant | (RefSeq) LOW QUALITY PROTEIN: glutamate receptor 2.3-like (A)	major allergen Pru ar 1 [Prunus persica]
Prupe.1G137300	TRUE	FALSE	--	putative F-box protein At1g67623 [Prunus persica]
Prupe.1G139900	TRUE	FALSE	K04733 interleukin-1 receptor-associated kinase 4 [EC:2.7.11.1] | (RefSeq) receptor-like protein kinase FERONIA (A)	hypothetical protein PRUPE_1G139900 [Prunus persica]
Prupe.1G140500	TRUE	FALSE	K03676 glutaredoxin 3 | (RefSeq) monothiol glutaredoxin-S10 (A)	PREDICTED: monothiol glutaredoxin-S10 [Prunus mume]
Prupe.1G142400	TRUE	FALSE	K01177 beta-amylase [EC:3.2.1.2] | (RefSeq) inactive beta-amylase 9-like isoform X1 (A)	inactive beta-amylase 9 [Prunus persica]
Prupe.1G146300	TRUE	FALSE	K01510 apyrase [EC:3.6.1.5] | (RefSeq) probable apyrase 6 isoform X1 (A)	uncharacterized protein LOC18789944 [Prunus persica]
Prupe.1G153300	TRUE	FALSE	--	uncharacterized protein LOC18788610 [Prunus persica]
Prupe.1G162200	TRUE	FALSE	K22038 volume-regulated anion channel | (RefSeq) TMV resistance protein N-like isoform X1 (A)	hypothetical protein PRUPE_1G162200 [Prunus persica]
Prupe.1G190700	TRUE	FALSE	K13412 calcium-dependent protein kinase [EC:2.7.11.1] | (RefSeq) calcium-dependent protein kinase 24 (A)	calcium-dependent protein kinase 24 [Prunus persica]
Prupe.1G223200	TRUE	FALSE	K13424 WRKY transcription factor 33 | (RefSeq) probable WRKY transcription factor 33 isoform X1 (A)	probable WRKY transcription factor 75 [Prunus persica]
Prupe.1G234000	TRUE	FALSE	K00134 glyceraldehyde 3-phosphate dehydrogenase [EC:1.2.1.12] | (RefSeq) glyceraldehyde-3-phosphate dehydrogenase, cytosolic (A)	glyceraldehyde-3-phosphate dehydrogenase, cytosolic [Prunus persica]
Prupe.1G237800	TRUE	FALSE	K13993 HSP20 family protein | (RefSeq) small heat shock protein, chloroplastic (A)	small heat shock protein, chloroplastic [Prunus persica]
Prupe.1G239900	TRUE	FALSE	K01728 pectate lyase [EC:4.2.2.2] | (RefSeq) probable pectate lyase 5 (A)	probable pectate lyase 5 [Prunus persica]
Prupe.1G245700	TRUE	FALSE	K03063 26S proteasome regulatory subunit T3 | (RefSeq) 26S protease regulatory subunit 6B homolog (A)	PREDICTED: BTB/POZ domain-containing protein At1g67900 [Prunus mume]
Prupe.1G255500	TRUE	FALSE	K09840 9-cis-epoxycarotenoid dioxygenase [EC:1.13.11.51] | (RefSeq) LOW QUALITY PROTEIN: probable carotenoid cleavage dioxygenase 4, chloroplastic (A)	hypothetical protein PRUPE_1G255500 [Prunus persica]
Prupe.1G256200	TRUE	FALSE	K16055 trehalose 6-phosphate synthase/phosphatase [EC:2.4.1.15 3.1.3.12] | (RefSeq) probable alpha,alpha-trehalose-phosphate synthase [UDP-forming] 10 (A)	probable alpha,alpha-trehalose-phosphate synthase [UDP-forming]
Prupe.1G259100	TRUE	FALSE	K18810 cyclin D1/2/4, plant | (RefSeq) cyclin-D1-1 (A)	cyclin-D1-1 [Prunus persica]
Prupe.1G263100	TRUE	FALSE	--	hypothetical protein PRUPE_1G263100 [Prunus persica]
Prupe.1G271400	TRUE	FALSE	K09338 homeobox-leucine zipper protein | (RefSeq) homeobox-leucine zipper protein ATHB-13 (A)	homeobox-leucine zipper protein ATHB-13 [Prunus persica]
Prupe.1G272100	TRUE	FALSE	--	uncharacterized protein LOC18789940 isoform X1 [Prunus persica]
Prupe.1G277500	TRUE	FALSE	K00521 ferric-chelate reductase [EC:1.16.1.7] | (RefSeq) ferric reduction oxidase 7, chloroplastic-like (A)	NAC transcription factor 29 [Prunus persica]
Prupe.1G288000	TRUE	FALSE	K05747 Wiskott-Aldrich syndrome protein | (RefSeq) formin-like protein 5 (A)	ninja-family protein AFP3 [Prunus persica]
Prupe.1G291200	TRUE	FALSE	K15639 PHYB activation tagged suppressor 1 [EC:1.14.-.-] | (RefSeq) cytochrome P450 CYP749A22 (A)	cytochrome P450 CYP749A22 [Prunus persica]
Prupe.1G301000	TRUE	FALSE	K16282 E3 ubiquitin-protein ligase RHA2 [EC:2.3.2.27] | (RefSeq) E3 ubiquitin-protein ligase RNF181-like (A)	hypothetical protein PRUPE_1G301000 [Prunus persica]
Prupe.1G305500	TRUE	FALSE	K08282 non-specific serine/threonine protein kinase [EC:2.7.11.1] | (RefSeq) similar to serine/threonine protein kinase (A)	serine/threonine-protein kinase STN7, chloroplastic [Prunus persica]
Prupe.1G305900	TRUE	FALSE	K09287 RAV-like factor | (RefSeq) AP2/ERF and B3 domain-containing transcription factor RAV1 (A)	AP2/ERF and B3 domain-containing transcription factor RAV1 [Prunus persica]
Prupe.1G306700	TRUE	FALSE	K14209 solute carrier family 36 (proton-coupled amino acid transporter) | (RefSeq) lysine histidine transporter-like 1 (A)	lysine histidine transporter-like 6 [Prunus persica]
Prupe.1G311400	TRUE	FALSE	K01602 ribulose-bisphosphate carboxylase small chain [EC:4.1.1.39] | (RefSeq) ribulose bisphosphate carboxylase small chain F1, chloroplastic (A)	ribulose bisphosphate carboxylase small chain F1, chloroplastic [Prunus persica]
Prupe.1G329000	TRUE	FALSE	K10745 ribonuclease H2 subunit C | (RefSeq) uncharacterized protein LOC107416231 (A)	MLP-like protein 28 [Prunus persica]
Prupe.1G335200	TRUE	FALSE	K22736 vacuolar iron transporter family protein | (RefSeq) vacuolar iron transporter 1 (A)	vacuolar iron transporter 1 [Prunus persica]
Prupe.1G350700	TRUE	FALSE	K11296 high mobility group protein B3 | (RefSeq) high mobility group B protein 7 (A)	high mobility group B protein 7 [Prunus persica]
Prupe.1G356100	TRUE	FALSE	K14209 solute carrier family 36 (proton-coupled amino acid transporter) | (RefSeq) lysine histidine transporter-like 8 (A)	lysine histidine transporter-like 8 [Prunus persica]
Prupe.1G356500	TRUE	FALSE	K12349 neutral ceramidase [EC:3.5.1.23] | (RefSeq) neutral ceramidase (A)	neutral ceramidase [Prunus persica]
Prupe.1G359300	TRUE	FALSE	K04733 interleukin-1 receptor-associated kinase 4 [EC:2.7.11.1] | (RefSeq) tyrosine-protein kinase JAK2-like isoform X1 (A)	thioredoxin-like protein CDSP32, chloroplastic [Prunus persica]
Prupe.1G377700	TRUE	FALSE	K19600 tubby-related protein 1 | (RefSeq) tubby-like F-box protein 6 (A)	tubby-like F-box protein 5 [Prunus persica]
Prupe.1G403400	TRUE	FALSE	--	uncharacterized protein DDB_G0271670 [Prunus persica]
Prupe.1G411300	TRUE	FALSE	K04733 interleukin-1 receptor-associated kinase 4 [EC:2.7.11.1] | (RefSeq) probable leucine-rich repeat receptor-like protein kinase At1g68400 (A)	probable leucine-rich repeat receptor-like protein kinase At1g68400 [Prunus persica]
Prupe.1G412400	TRUE	FALSE	K20726 transmembrane protein 222 | (RefSeq) protein REVERSION-TO-ETHYLENE SENSITIVITY1 (A)	protein REVERSION-TO-ETHYLENE SENSITIVITY1 [Prunus persica]
Prupe.1G414800	TRUE	FALSE	K17506 protein phosphatase 1L [EC:3.1.3.16] | (RefSeq) probable protein phosphatase 2C 74 (A)	hypothetical protein PRUPE_1G414800 [Prunus persica]
Prupe.1G416500	TRUE	FALSE	K23048 RING finger protein unkempt | (RefSeq) zinc finger CCCH domain-containing protein 23-like (A)	zinc finger CCCH domain-containing protein 23 [Prunus persica]
Prupe.1G418500	TRUE	FALSE	K18878 BHLH transcription factor Upa20 | (RefSeq) Upa20; transcription factor bHLH137-like (A)	transcription factor bHLH74 isoform X1 [Prunus persica]
Prupe.1G419500	TRUE	FALSE	--	uncharacterized protein LOC18793373 [Prunus persica]
Prupe.1G420700	TRUE	FALSE	K06129 lysophospholipase III [EC:3.1.1.5] | (RefSeq) lecithin-cholesterol acyltransferase-like 1 (A)	lecithin-cholesterol acyltransferase-like 1 [Prunus persica]
Prupe.1G423400	TRUE	FALSE	K05605 3-hydroxyisobutyryl-CoA hydrolase [EC:3.1.2.4] | (RefSeq) 3-hydroxyisobutyryl-CoA hydrolase-like protein 3, mitochondrial (A)	strigolactone esterase RMS3 [Prunus persica]
Prupe.1G431000	TRUE	FALSE	K01365 cathepsin L [EC:3.4.22.15] | (RefSeq) cysteine proteinase COT44 (A)	cysteine proteinase RD21A [Prunus persica]
Prupe.1G435100	TRUE	FALSE	--	uncharacterized protein LOC18793850 isoform X1 [Prunus persica]
Prupe.1G438200	TRUE	FALSE	K15891 NAD+-dependent farnesol dehydrogenase [EC:1.1.1.354] | (RefSeq) hypothetical protein (A)	uncharacterized protein LOC18788296 [Prunus persica]
Prupe.1G441600	TRUE	FALSE	--	protein MIZU-KUSSEI 1 [Prunus persica]
Prupe.1G441700	TRUE	FALSE	K09422 transcription factor MYB, plant | (RefSeq) transcription factor MYB44-like (A)	transcription factor MYB44 [Prunus persica]
Prupe.1G447400	TRUE	FALSE	K17895 GATA-binding protein 3 | (RefSeq) GATA transcription factor 9 (A)	GATA transcription factor 12 [Prunus persica]
Prupe.1G452300	TRUE	FALSE	K11996 adenylyltransferase and sulfurtransferase [EC:2.7.7.80 2.8.1.11] | (RefSeq) adenylyltransferase and sulfurtransferase MOCS3-like (A)	uncharacterized protein LOC18789856 [Prunus persica]
Prupe.1G464900	TRUE	FALSE	K22262 WD repeat and FYVE domain-containing protein 3 | (RefSeq) protein SPIRRIG (A)	pentatricopeptide repeat-containing protein At3g62890 [Prunus persica]
Prupe.1G472300	TRUE	FALSE	K24028 salicylic acid 3-hydroxylase [EC:1.14.11.-] | (RefSeq) protein DOWNY MILDEW RESISTANCE 6 isoform X1 (A)	EG45-like domain containing protein isoform X1 [Prunus persica]
Prupe.1G480700	TRUE	FALSE	K14515 EIN3-binding F-box protein | (RefSeq) EIN3-binding F-box protein 1 (A)	EIN3-binding F-box protein 1 [Prunus persica]
Prupe.1G494000	TRUE	FALSE	K03029 26S proteasome regulatory subunit N10 | (RefSeq) 26S proteasome non-ATPase regulatory subunit 4 homolog (A)	uncharacterized protein LOC18789076 [Prunus persica]
Prupe.1G496300	TRUE	FALSE	K00423 L-ascorbate oxidase [EC:1.10.3.3] | (RefSeq) L-ascorbate oxidase (A)	hypothetical protein PRUPE_1G496300 [Prunus persica]
Prupe.1G511100	TRUE	FALSE	K01379 cathepsin D [EC:3.4.23.5] | (RefSeq) aspartic proteinase-like protein 1 (A)	aspartic proteinase-like protein 1 isoform X1 [Prunus persica]
Prupe.1G520600	TRUE	FALSE	K00020 3-hydroxyisobutyrate dehydrogenase [EC:1.1.1.31] | (RefSeq) 6-phosphogluconate dehydrogenase-like protein (A)	protein EXORDIUM [Prunus persica]
Prupe.1G522700	TRUE	FALSE	--	hypothetical protein PRUPE_1G522700 [Prunus persica]
Prupe.1G522800	TRUE	FALSE	--	uncharacterized protein LOC18788339 [Prunus persica]
Prupe.1G524300	TRUE	FALSE	--	uncharacterized protein LOC18793913 [Prunus persica]
Prupe.1G542100	TRUE	FALSE	K01952 phosphoribosylformylglycinamidine synthase [EC:6.3.5.3] | (RefSeq) probable phosphoribosylformylglycinamidine synthase, chloroplastic/mitochondrial (A)	probable phosphoribosylformylglycinamidine synthase, chloroplastic/mitochondrial [Prunus persica]
Prupe.1G549400	TRUE	FALSE	K01061 carboxymethylenebutenolidase [EC:3.1.1.45] | (RefSeq) endo-1,3;1,4-beta-D-glucanase-like (A)	endo-1,3;1,4-beta-D-glucanase [Prunus persica]
Prupe.1G552600	TRUE	FALSE	--	hypothetical protein PRUPE_1G552600 [Prunus persica]
Prupe.1G568400	TRUE	FALSE	K07943 ADP-ribosylation factor-like protein 2 | (RefSeq) uncharacterized protein LOC107926865 (A)	hypothetical protein PRUPE_1G568400 [Prunus persica]
Prupe.1G572400	TRUE	FALSE	K06943 nucleolar GTP-binding protein | (RefSeq) nucleolar GTP-binding protein 1 (A)	nucleolar GTP-binding protein 1 [Prunus persica]
Prupe.1G572800	TRUE	FALSE	--	uncharacterized protein LOC18789097 isoform X1 [Prunus persica]
Prupe.2G005300	TRUE	FALSE	K00454 lipoxygenase [EC:1.13.11.12] | (RefSeq) linoleate 13S-lipoxygenase 2-1, chloroplastic (A)	linoleate 13S-lipoxygenase 2-1, chloroplastic [Prunus persica]
Prupe.2G010900	TRUE	FALSE	--	hypothetical protein PRUPE_2G010900 [Prunus persica]
Prupe.2G025100	TRUE	FALSE	--	pheophytinase, chloroplastic [Prunus persica]
Prupe.2G033700	TRUE	FALSE	--	hypothetical protein PRUPE_2G033700 [Prunus persica]
Prupe.2G043600	TRUE	FALSE	--	protein LNK3 [Prunus persica]
Prupe.2G046000	TRUE	FALSE	K19613 leucine-rich repeat protein SHOC2 | (RefSeq) putative disease resistance RPP13-like protein 1 (A)	putative disease resistance RPP13-like protein 1 [Prunus persica]
Prupe.2G046500	TRUE	FALSE	--	hypothetical protein PRUPE_2G046500 [Prunus persica]
Prupe.2G055200	TRUE	FALSE	K22038 volume-regulated anion channel | (RefSeq) TMV resistance protein N-like (A)	TMV resistance protein N [Prunus persica]
Prupe.2G118400	TRUE	FALSE	--	uncharacterized protein LOC18785027 [Prunus persica]
Prupe.2G149600	TRUE	FALSE	K22097 3-O-acetylpapaveroxine carboxylesterase [EC:3.1.1.105] | (RefSeq) carboxylesterase 1-like (A)	probable carboxylesterase 8 [Prunus persica]
Prupe.2G151900	TRUE	FALSE	K15333 tRNA guanosine-2'-O-methyltransferase [EC:2.1.1.34] | (RefSeq) uncharacterized protein LOC104224633 (A)	subtilisin-like protease SBT4.14 [Prunus persica]
Prupe.2G156500	TRUE	FALSE	K12175 COP9 signalosome complex subunit 1 | (RefSeq) probable methyltransferase PMT15 (A)	probable methyltransferase PMT15 [Prunus persica]
Prupe.2G167800	TRUE	FALSE	--	hypothetical protein PRUPE_2G167800 [Prunus persica]
Prupe.2G174100	TRUE	FALSE	K16281 RING-H2 zinc finger protein RHA1 | (RefSeq) E3 ubiquitin-protein ligase RHA1B (A)	E3 ubiquitin-protein ligase RHA1B [Prunus persica]
Prupe.2G183700	TRUE	FALSE	K04427 mitogen-activated protein kinase kinase kinase 7 [EC:2.7.11.25] | (RefSeq) mitogen-activated protein kinase kinase kinase 7 (A)	mitogen-activated protein kinase kinase kinase 7 [Prunus persica]
Prupe.2G184800	TRUE	FALSE	K08237 hydroquinone glucosyltransferase [EC:2.4.1.218] | (RefSeq) hydroquinone glucosyltransferase (A)	hydroquinone glucosyltransferase [Prunus persica]
Prupe.2G194000	TRUE	FALSE	--	uncharacterized protein LOC18786308 [Prunus persica]
Prupe.2G194200	TRUE	FALSE	K07408 cytochrome P450 family 1 subfamily A polypeptide 1 [EC:1.14.14.1] | (RefSeq) LOC109782368; cytochrome P450 78A9-like (A)	cytochrome P450 78A9 [Prunus persica]
Prupe.2G195300	TRUE	FALSE	K13422 transcription factor MYC2 | (RefSeq) transcription factor MYC2 (A)	transcription factor MYC2 [Prunus persica]
Prupe.2G196400	TRUE	FALSE	K00103 L-gulonolactone oxidase [EC:1.1.3.8] | (RefSeq) L-gulonolactone oxidase 2 (A)	L-gulonolactone oxidase 2 [Prunus persica]
Prupe.2G198500	TRUE	FALSE	K12130 pseudo-response regulator 5 | (RefSeq) two-component response regulator-like APRR9 isoform X2 (A)	two-component response regulator-like APRR9 isoform X1 [Prunus persica]
Prupe.2G207200	TRUE	FALSE	K05605 3-hydroxyisobutyryl-CoA hydrolase [EC:3.1.2.4] | (RefSeq) 3-hydroxyisobutyryl-CoA hydrolase 1-like (A)	3-hydroxyisobutyryl-CoA hydrolase 1 isoform X1 [Prunus persica]
Prupe.2G222600	TRUE	FALSE	K05391 cyclic nucleotide gated channel, plant | (RefSeq) cyclic nucleotide-gated ion channel 1 isoform X1 (A)	cyclic nucleotide-gated ion channel 1 isoform X1 [Prunus persica]
Prupe.2G222900	TRUE	FALSE	K05391 cyclic nucleotide gated channel, plant | (RefSeq) cyclic nucleotide-gated ion channel 1 isoform X1 (A)	hypothetical protein PRUPE_2G222900 [Prunus persica]
Prupe.2G223700	TRUE	FALSE	K05391 cyclic nucleotide gated channel, plant | (RefSeq) cyclic nucleotide-gated ion channel 1-like (A)	cyclic nucleotide-gated ion channel 1 isoform X1 [Prunus persica]
Prupe.2G223900	TRUE	FALSE	K05391 cyclic nucleotide gated channel, plant | (RefSeq) cyclic nucleotide-gated ion channel 1-like (A)	cyclic nucleotide-gated ion channel 1 [Prunus persica]
Prupe.2G238800	TRUE	FALSE	K02960 small subunit ribosomal protein S16e | (RefSeq) uncharacterized protein LOC110817833 (A)	ribulose bisphosphate carboxylase/oxygenase activase, chloroplastic isoform X1 [Prunus persica]
Prupe.2G246800	TRUE	FALSE	K22889 trichothecene 3-O-acetyltransferase [EC:2.3.1.-] | (RefSeq) uncharacterized acetyltransferase At3g50280-like (A)	uncharacterized acetyltransferase At3g50280 [Prunus persica]
Prupe.2G251400	TRUE	FALSE	K04125 gibberellin 2-oxidase [EC:1.14.11.13] | (RefSeq) gibberellin 2-beta-dioxygenase 1 (A)	1-aminocyclopropane-1-carboxylate oxidase 2 [Prunus persica]
Prupe.2G258200	TRUE	FALSE	--	protein EARLY RESPONSIVE TO DEHYDRATION 15 [Prunus persica]
Prupe.2G263000	TRUE	FALSE	--	hypothetical protein PRUPE_2G263000 [Prunus persica]
Prupe.2G264600	TRUE	FALSE	K00006 glycerol-3-phosphate dehydrogenase (NAD+) [EC:1.1.1.8] | (RefSeq) glycerol-3-phosphate dehydrogenase [NAD(+)] 2, chloroplastic (A)	glycerol-3-phosphate dehydrogenase [NAD(+)]
Prupe.2G280200	TRUE	FALSE	K08789 microtubule-associated serine/threonine kinase [EC:2.7.11.1] | (RefSeq) probable serine/threonine protein kinase IRE (A)	probable serine/threonine protein kinase IRE [Prunus persica]
Prupe.2G282100	TRUE	FALSE	--	uncharacterized protein LOC18785317 [Prunus persica]
Prupe.2G288800	TRUE	FALSE	K00008 L-iditol 2-dehydrogenase [EC:1.1.1.14] | (RefSeq) sorbitol dehydrogenase (A)	sorbitol dehydrogenase [Prunus persica]
Prupe.2G292100	TRUE	FALSE	K09419 heat shock transcription factor, other eukaryote | (RefSeq) heat stress transcription factor B-2a (A)	heat stress transcription factor B-2a [Prunus persica]
Prupe.2G295300	TRUE	FALSE	--	hypothetical protein PRUPE_2G295300 [Prunus persica]
Prupe.2G301000	TRUE	FALSE	K01184 polygalacturonase [EC:3.2.1.15] | (RefSeq) probable polygalacturonase At3g15720 (A)	probable polygalacturonase [Prunus persica]
Prupe.2G301300	TRUE	FALSE	K04079 molecular chaperone HtpG | (RefSeq) heat shock protein 83 (A)	heat shock protein 83 [Prunus persica]
Prupe.2G313300	TRUE	FALSE	--	hypothetical protein PRUPE_2G313300 [Prunus persica]
Prupe.2G316600	TRUE	FALSE	K09338 homeobox-leucine zipper protein | (RefSeq) homeobox-leucine zipper protein ATHB-12 (A)	homeobox-leucine zipper protein ATHB-12 [Prunus persica]
Prupe.2G321500	TRUE	FALSE	--	PREDICTED: uncharacterized protein LOC103333545 [Prunus mume]
Prupe.2G323800	TRUE	FALSE	K00851 gluconokinase [EC:2.7.1.12] | (RefSeq) probable gluconokinase (A)	probable gluconokinase [Prunus persica]
Prupe.3G001400	TRUE	FALSE	--	uncharacterized protein LOC18788091 [Prunus persica]
Prupe.3G003600	TRUE	FALSE	K15397 3-ketoacyl-CoA synthase [EC:2.3.1.199] | (RefSeq) 3-ketoacyl-CoA synthase 17-like (A)	protein RADIALIS-like 3 [Prunus persica]
Prupe.3G008400	TRUE	FALSE	K00753 glycoprotein 3-alpha-L-fucosyltransferase [EC:2.4.1.214] | (RefSeq) glycoprotein 3-alpha-L-fucosyltransferase A isoform X2 (A)	hypothetical protein PRUPE_3G008400 [Prunus persica]
Prupe.3G008900	TRUE	FALSE	K06611 stachyose synthetase [EC:2.4.1.67] | (RefSeq) stachyose synthase (A)	stachyose synthase [Prunus persica]
Prupe.3G049400	TRUE	FALSE	K04077 chaperonin GroEL | (RefSeq) chaperonin CPN60-like 2, mitochondrial (A)	NDR1/HIN1-like protein 13 [Prunus persica]
Prupe.3G070900	TRUE	FALSE	K14834 nucleolar complex protein 3 | (RefSeq) nucleolar complex protein 3 homolog isoform X1 (A)	transcription repressor OFP14 [Prunus persica]
Prupe.3G087200	TRUE	FALSE	K20416 palmitoyl-[glycerolipid] 7-desaturase [EC:1.14.19.42] | (RefSeq) palmitoyl-monogalactosyldiacylglycerol delta-7 desaturase, chloroplastic (A)	palmitoyl-monogalactosyldiacylglycerol delta-7 desaturase, chloroplastic [Prunus persica]
Prupe.3G088500	TRUE	FALSE	K16279 E3 ubiquitin-protein ligase KEG [EC:2.7.11.1 2.3.2.27] | (RefSeq) E3 ubiquitin-protein ligase KEG (A)	E3 ubiquitin-protein ligase KEG [Prunus persica]
Prupe.3G098200	TRUE	FALSE	--	photosynthetic NDH subunit of subcomplex B 1, chloroplastic [Prunus persica]
Prupe.3G100300	TRUE	FALSE	K03686 molecular chaperone DnaJ | (RefSeq) dnaJ homolog 1, mitochondrial (A)	chaperone protein dnaJ 8, chloroplastic [Prunus persica]
Prupe.3G103200	TRUE	FALSE	--	hydroxyproline-rich systemin [Prunus persica]
Prupe.3G127700	TRUE	FALSE	K14491 two-component response regulator ARR-B family | (RefSeq) two-component response regulator ORR22-like (A)	transcription activator GLK1 isoform X1 [Prunus persica]
Prupe.3G138700	TRUE	FALSE	--	hypothetical protein PRUPE_3G138700 [Prunus persica]
Prupe.3G153100	TRUE	FALSE	--	uncharacterized protein LOC18783155 [Prunus persica]
Prupe.3G161500	TRUE	FALSE	K03860 phosphatidylinositol glycan, class Q | (RefSeq) N-acetylglucosaminyl-phosphatidylinositol biosynthetic protein gpi1-like (A)	protein RSI-1 [Prunus persica]
Prupe.3G171800	TRUE	FALSE	K08235 xyloglucan:xyloglucosyl transferase [EC:2.4.1.207] | (RefSeq) xyloglucan endotransglucosylase/hydrolase 2 (A)	xyloglucan endotransglucosylase/hydrolase 2 [Prunus persica]
Prupe.3G172700	TRUE	FALSE	--	transcription factor PAR1 [Prunus persica]
Prupe.3G174700	TRUE	FALSE	K08912 light-harvesting complex II chlorophyll a/b binding protein 1 | (RefSeq) chlorophyll a-b binding protein of LHCII type 1 (A)	chlorophyll a-b binding protein of LHCII type 1 [Prunus persica]
Prupe.3G177400	TRUE	FALSE	--	uncharacterized protein LOC18782178 [Prunus persica]
Prupe.3G209500	TRUE	FALSE	K18045 tyrosine-protein phosphatase SIW14 [EC:3.1.3.48] | (RefSeq) probable tyrosine-protein phosphatase At1g05000 (A)	probable tyrosine-protein phosphatase At1g05000 [Prunus persica]
Prupe.3G222000	TRUE	FALSE	K05740 diaphanous 1 | (RefSeq) LOW QUALITY PROTEIN: formin-like protein 5 (A)	formin-like protein 3 [Prunus persica]
Prupe.3G230300	TRUE	FALSE	--	hypothetical protein PRUPE_3G230300 [Prunus persica]
Prupe.3G242600	TRUE	FALSE	--	hypothetical protein PRUPE_3G242600 [Prunus persica]
Prupe.3G250200	TRUE	FALSE	--	uncharacterized protein LOC18782260 [Prunus persica]
Prupe.3G251800	TRUE	FALSE	K04733 interleukin-1 receptor-associated kinase 4 [EC:2.7.11.1] | (RefSeq) receptor-like protein kinase FERONIA (A)	hypothetical protein PRUPE_3G251800 [Prunus persica]
Prupe.3G264100	TRUE	FALSE	--	phosphate transporter PHO1 homolog 9 isoform X1 [Prunus persica]
Prupe.3G267900	TRUE	FALSE	K15777 4,5-DOPA dioxygenase extradiol [EC:1.13.11.-] | (RefSeq) uncharacterized protein LOC110630336 (A)	mini zinc finger protein 2 [Prunus persica]
Prupe.3G269400	TRUE	FALSE	K05658 ATP-binding cassette, subfamily B (MDR/TAP), member 1 [EC:3.6.3.44] | (RefSeq) ABC transporter B family member 19 (A)	ABC transporter B family member 19 [Prunus persica]
Prupe.3G270900	TRUE	FALSE	K10712 cysteamine dioxygenase [EC:1.13.11.19] | (RefSeq) plant cysteine oxidase 2 (A)	plant cysteine oxidase 2 [Prunus persica]
Prupe.3G298300	TRUE	FALSE	K12386 cystinosin | (RefSeq) cystinosin homolog (A)	cystinosin homolog [Prunus persica]
Prupe.3G302200	TRUE	FALSE	K10450 kelch-like protein 12 | (RefSeq) uncharacterized protein LOC110795184 (A)	kelch repeat-containing protein At3g27220 [Prunus persica]
Prupe.4G004600	TRUE	FALSE	K04773 protease IV [EC:3.4.21.-] | (RefSeq) S49 protease IV family peptidase (A)	hypothetical protein PRUPE_4G004600 [Prunus persica]
Prupe.4G004800	TRUE	FALSE	K04733 interleukin-1 receptor-associated kinase 4 [EC:2.7.11.1] | (RefSeq) receptor-like protein kinase HERK 1 (A)	hypothetical protein PRUPE_4G004800 [Prunus persica]
Prupe.4G008000	TRUE	FALSE	K00857 thymidine kinase [EC:2.7.1.21] | (RefSeq) pentatricopeptide repeat-containing protein At4g16470-like (A)	hypothetical protein PRUPE_4G008000, partial [Prunus persica]
Prupe.4G009500	TRUE	FALSE	K14445 solute carrier family 13 (sodium-dependent dicarboxylate transporter), member 2/3/5 | (RefSeq) tonoplast dicarboxylate transporter (A)	hypothetical protein PRUPE_4G009500 [Prunus persica]
Prupe.4G011900	TRUE	FALSE	--	uncharacterized protein LOC18780569 [Prunus persica]
Prupe.4G040800	TRUE	FALSE	K16297 serine carboxypeptidase-like clade II [EC:3.4.16.-] | (RefSeq) serine carboxypeptidase-like 31 (A)	serine carboxypeptidase-like 31 [Prunus persica]
Prupe.4G040900	TRUE	FALSE	K00521 ferric-chelate reductase [EC:1.16.1.7] | (RefSeq) ferric reduction oxidase 7, chloroplastic-like (A)	NAC transcription factor 25 [Prunus persica]
Prupe.4G046000	TRUE	FALSE	K09419 heat shock transcription factor, other eukaryote | (RefSeq) heat stress transcription factor B-2a (A)	hypothetical protein PRUPE_4G046000 [Prunus persica]
Prupe.4G047400	TRUE	FALSE	K10581 ubiquitin-conjugating enzyme E2 O [EC:2.3.2.24] | (RefSeq) probable ubiquitin-conjugating enzyme E2 24 (A)	probable ubiquitin-conjugating enzyme E2 24 [Prunus persica]
Prupe.4G048800	TRUE	FALSE	K10955 mucin-2 | (RefSeq) mucin-2-like (A)	non-classical arabinogalactan protein 31 [Prunus persica]
Prupe.4G051200	TRUE	FALSE	K09286 EREBP-like factor | (RefSeq) ethylene-responsive transcription factor 3-like (A)	ethylene-responsive transcription factor 12 [Prunus persica]
Prupe.4G054200	TRUE	FALSE	K16040 trans-resveratrol di-O-methyltransferase [EC:2.1.1.240] | (RefSeq) trans-resveratrol di-O-methyltransferase-like (A)	hypothetical protein PRUPE_4G054200 [Prunus persica]
Prupe.4G064200	TRUE	FALSE	K13420 LRR receptor-like serine/threonine-protein kinase FLS2 [EC:2.7.11.1] | (RefSeq) receptor kinase-like protein Xa21 isoform X1 (A)	hypothetical protein PRUPE_4G064200 [Prunus persica]
Prupe.4G066000	TRUE	FALSE	--	uncharacterized protein LOC18780991 [Prunus persica]
Prupe.4G080700	TRUE	FALSE	K04125 gibberellin 2-oxidase [EC:1.14.11.13] | (RefSeq) gibberellin 2-beta-dioxygenase (A)	gibberellin 2-beta-dioxygenase [Prunus persica]
Prupe.4G084000	TRUE	FALSE	K10950 ERO1-like protein alpha [EC:1.8.4.-] | (RefSeq) endoplasmic reticulum oxidoreductin-1 isoform X1 (A)	hypothetical protein PRUPE_4G084000 [Prunus persica]
Prupe.4G092600	TRUE	FALSE	K05391 cyclic nucleotide gated channel, plant | (RefSeq) cyclic nucleotide-gated ion channel 1 isoform X1 (A)	cyclic nucleotide-gated ion channel 1 isoform X1 [Prunus persica]
Prupe.4G092700	TRUE	FALSE	K04733 interleukin-1 receptor-associated kinase 4 [EC:2.7.11.1] | (RefSeq) wall-associated receptor kinase 2-like (A)	wall-associated receptor kinase 2 [Prunus persica]
Prupe.4G112900	TRUE	FALSE	K04077 chaperonin GroEL | (RefSeq) Chaperonine 60 (A)	chaperonin 60 subunit alpha 2, chloroplastic [Prunus persica]
Prupe.4G117900	TRUE	FALSE	K22950 acylphloroglucinol glucosyltransferase [EC:2.4.1.358] | (RefSeq) anthocyanidin 3-O-glucosyltransferase 2-like (A)	anthocyanidin 3-O-glucosyltransferase 2 [Prunus persica]
Prupe.4G119200	TRUE	FALSE	K01859 chalcone isomerase [EC:5.5.1.6] | (RefSeq) vacuolar-sorting receptor 1-like (A)	vacuolar-sorting receptor 7 isoform X1 [Prunus persica]
Prupe.4G127200	TRUE	FALSE	K08200 MFS transporter, OCT family, solute carrier family 22 (organic cation transporter), member 3 | (RefSeq) organic cation/carnitine transporter 3-like (A)	hypothetical protein PRUPE_4G127200 [Prunus persica]
Prupe.4G133900	TRUE	FALSE	K00927 phosphoglycerate kinase [EC:2.7.2.3] | (RefSeq) phosphoglycerate kinase 3, cytosolic (A)	phosphoglycerate kinase 3, cytosolic [Prunus persica]
Prupe.4G137300	TRUE	FALSE	K03549 KUP system potassium uptake protein | (RefSeq) probable potassium transporter 13 (A)	probable potassium transporter 13 [Prunus persica]
Prupe.4G150200	TRUE	FALSE	K04125 gibberellin 2-oxidase [EC:1.14.11.13] | (RefSeq) gibberellin 2-beta-dioxygenase 1 (A)	gibberellin 2-beta-dioxygenase 1 [Prunus persica]
Prupe.4G152700	TRUE	FALSE	K07425 long-chain fatty acid omega-monooxygenase [EC:1.14.14.80] | (RefSeq) cytochrome P450 CYP72A219-like isoform X1 (A)	hypothetical protein PRUPE_4G152700 [Prunus persica]
Prupe.4G162300	TRUE	FALSE	K03353 anaphase-promoting complex subunit 6 | (RefSeq) anaphase-promoting complex subunit 6 (A)	hypothetical protein PRUPE_4G162300 [Prunus persica]
Prupe.4G163100	TRUE	FALSE	K19613 leucine-rich repeat protein SHOC2 | (RefSeq) receptor-like protein 2 (A)	hypothetical protein PRUPE_4G163100 [Prunus persica]
Prupe.4G166000	TRUE	FALSE	K04733 interleukin-1 receptor-associated kinase 4 [EC:2.7.11.1] | (RefSeq) G-type lectin S-receptor-like serine/threonine-protein kinase SD2-5 (A)	epidermis-specific secreted glycoprotein EP1 [Prunus persica]
Prupe.4G171300	TRUE	FALSE	K13448 calcium-binding protein CML | (RefSeq) probable calcium-binding protein CML23 (A)	uncharacterized protein LOC18778416 [Prunus persica]
Prupe.4G191200	TRUE	FALSE	K05391 cyclic nucleotide gated channel, plant | (RefSeq) cyclic nucleotide-gated ion channel 4 (A)	cyclic nucleotide-gated ion channel 4 [Prunus persica]
Prupe.4G192800	TRUE	FALSE	K16465 centrin-1 | (RefSeq) calcium-binding protein PBP1-like (A)	calcium-binding protein PBP1 [Prunus persica]
Prupe.4G213900	TRUE	FALSE	K03113 translation initiation factor 1 | (RefSeq) protein translation factor SUI1 homolog (A)	protein translation factor SUI1 homolog [Prunus persica]
Prupe.4G214900	TRUE	FALSE	K20855 beta-1,3-galactosyltransferase 1/2/3/4/5/7/8 [EC:2.4.1.-] | (RefSeq) probable beta-1,3-galactosyltransferase 2 (A)	uncharacterized protein LOC18781129 isoform X1 [Prunus persica]
Prupe.4G225800	TRUE	FALSE	--	glycine-rich protein DC9.1 isoform X2 [Prunus persica]
Prupe.4G233900	TRUE	FALSE	--	hypothetical protein PRUPE_4G233900 [Prunus persica]
Prupe.4G241600	TRUE	FALSE	--	AT-rich interactive domain-containing protein 4B [Prunus persica]
Prupe.4G257600	TRUE	FALSE	K12472 epidermal growth factor receptor substrate 15 | (RefSeq) filaggrin-like (A)	hypothetical protein PRUPE_4G257600 [Prunus persica]
Prupe.4G261900	TRUE	FALSE	K01184 polygalacturonase [EC:3.2.1.15] | (RefSeq) polygalacturonase-like (A)	polygalacturonase-like [Prunus persica]
Prupe.4G262200	TRUE	FALSE	K01184 polygalacturonase [EC:3.2.1.15] | (RefSeq) polygalacturonase (A)	polygalacturonase [Prunus persica]
Prupe.4G282200	TRUE	FALSE	K00901 diacylglycerol kinase (ATP) [EC:2.7.1.107] | (RefSeq) diacylglycerol kinase 2 (A)	diacylglycerol kinase 2 [Prunus persica]
Prupe.4G283500	TRUE	FALSE	--	hypothetical protein PRUPE_4G283500 [Prunus persica]
Prupe.5G004300	TRUE	FALSE	K07088 uncharacterized protein | (RefSeq) protein PIN-LIKES 7-like (A)	protein PIN-LIKES 3 [Prunus persica]
Prupe.5G015300	TRUE	FALSE	K19882 O-palmitoleoyl-L-serine hydrolase [EC:3.1.1.98] | (RefSeq) pectin acetylesterase 8 (A)	pectin acetylesterase 8 [Prunus persica]
Prupe.5G018800	TRUE	FALSE	K14564 nucleolar protein 56 | (RefSeq) nucleolar protein 56 isoform X1 (A)	nucleolar protein 56 isoform X1 [Prunus persica]
Prupe.5G020700	TRUE	FALSE	--	hypothetical protein PRUPE_5G020700 [Prunus persica]
Prupe.5G044700	TRUE	FALSE	--	hypothetical protein PRUPE_5G044700 [Prunus persica]
Prupe.5G049100	TRUE	FALSE	K14298 mRNA export factor | (RefSeq) protein RAE1 (A)	protein RAE1 [Prunus persica]
Prupe.5G054400	TRUE	FALSE	K06268 serine/threonine-protein phosphatase 2B regulatory subunit | (RefSeq) calcineurin B-like protein 1 isoform X2 (A)	calcineurin B-like protein 1 isoform X2 [Prunus persica]
Prupe.5G062000	TRUE	FALSE	K09286 EREBP-like factor | (RefSeq) ethylene-responsive transcription factor 5 (A)	ethylene-responsive transcription factor 5 [Prunus persica]
Prupe.5G066100	TRUE	FALSE	K08740 DNA mismatch repair protein MSH4 | (RefSeq) DNA mismatch repair protein MSH4 (A)	DNA mismatch repair protein MSH4 [Prunus persica]
Prupe.5G071200	TRUE	FALSE	K13993 HSP20 family protein | (RefSeq) heat shock 22 kDa protein, mitochondrial (A)	heat shock 22 kDa protein, mitochondrial [Prunus persica]
Prupe.5G073600	TRUE	FALSE	K14638 solute carrier family 15 (peptide/histidine transporter), member 3/4 | (RefSeq) protein NRT1/ PTR FAMILY 6.3 (A)	protein NRT1/ PTR FAMILY 6.3 [Prunus persica]
Prupe.5G074700	TRUE	FALSE	K22038 volume-regulated anion channel | (RefSeq) TMV resistance protein N-like isoform X1 (A)	hypothetical protein PRUPE_5G074700 [Prunus persica]
Prupe.5G074800	TRUE	FALSE	K22324 aliphatic glucosinolate S-oxygenase [EC:1.14.13.237] | (RefSeq) flavin-containing monooxygenase FMO GS-OX5 (A)	flavin-containing monooxygenase FMO GS-OX-like 4 [Prunus persica]
Prupe.5G125100	TRUE	FALSE	K15382 solute carrier family 50 (sugar transporter) | (RefSeq) bidirectional sugar transporter SWEET4 (A)	bidirectional sugar transporter SWEET4 [Prunus persica]
Prupe.5G130700	TRUE	FALSE	K13422 transcription factor MYC2 | (RefSeq) transcription factor MYC2-like (A)	transcription factor bHLH14 [Prunus persica]
Prupe.5G151000	TRUE	FALSE	K14972 PAX-interacting protein 1 | (RefSeq) mediator of RNA polymerase II transcription subunit 15a-like isoform X1 (A)	F-box protein At1g67340 [Prunus persica]
Prupe.5G159900	TRUE	FALSE	K02723 photosystem II PsbY protein | (RefSeq) photosystem II core complex proteins psbY, chloroplastic-like (A)	hypothetical protein PRUPE_5G159900 [Prunus persica]
Prupe.5G166200	TRUE	FALSE	K04422 mitogen-activated protein kinase kinase kinase 13 [EC:2.7.11.25] | (RefSeq) serine/threonine-protein kinase EDR1 isoform X1 (A)	uncharacterized protein LOC18776621 [Prunus persica]
Prupe.5G172000	TRUE	FALSE	K06195 ApaG protein | (RefSeq) uncharacterized protein LOC18776187 (A)	uncharacterized protein LOC18776187 [Prunus persica]
Prupe.5G180500	TRUE	FALSE	K14492 two-component response regulator ARR-A family | (RefSeq) two-component response regulator ARR5 (A)	two-component response regulator ARR5 [Prunus persica]
Prupe.5G194300	TRUE	FALSE	K10960 geranylgeranyl diphosphate/geranylgeranyl-bacteriochlorophyllide a reductase [EC:1.3.1.83 1.3.1.111] | (RefSeq) geranylgeranyl diphosphate reductase, chloroplastic (A)	geranylgeranyl diphosphate reductase, chloroplastic [Prunus persica]
Prupe.5G194600	TRUE	FALSE	K16222 Dof zinc finger protein DOF5.5 | (RefSeq) cyclic dof factor 1 (A)	cyclic dof factor 3 [Prunus persica]
Prupe.5G195100	TRUE	FALSE	K08910 light-harvesting complex I chlorophyll a/b binding protein 4 | (RefSeq) chlorophyll a-b binding protein P4, chloroplastic (A)	chlorophyll a-b binding protein P4, chloroplastic [Prunus persica]
Prupe.5G210600	TRUE	FALSE	K13711 phosphatidylinositol 4-kinase type 2 [EC:2.7.1.67] | (RefSeq) hypothetical protein (A)	hypothetical protein PRUPE_5G210600 [Prunus persica]
Prupe.5G214000	TRUE	FALSE	--	uncharacterized protein LOC18777859 [Prunus persica]
Prupe.5G223000	TRUE	FALSE	--	vitellogenin [Prunus persica]
Prupe.5G235900	TRUE	FALSE	K07766 diphosphoinositol-polyphosphate diphosphatase [EC:3.6.1.52] | (RefSeq) nudix hydrolase 18, mitochondrial (A)	nudix hydrolase 18, mitochondrial [Prunus persica]
Prupe.5G236900	TRUE	FALSE	K20604 mitogen-activated protein kinase kinase 9 [EC:2.7.12.2] | (RefSeq) mitogen-activated protein kinase kinase 9 (A)	mitogen-activated protein kinase kinase 9 [Prunus persica]
Prupe.5G239000	TRUE	FALSE	K15777 4,5-DOPA dioxygenase extradiol [EC:1.13.11.-] | (RefSeq) uncharacterized protein LOC110630336 (A)	zinc-finger homeodomain protein 11 [Prunus persica]
Prupe.5G241000	TRUE	FALSE	K12133 MYB-related transcription factor LHY | (RefSeq) hypothetical protein (A)	protein REVEILLE 7 [Prunus persica]
Prupe.6G006400	TRUE	FALSE	K11584 serine/threonine-protein phosphatase 2A regulatory subunit B' | (RefSeq) hypothetical protein (A)	hypothetical protein PRUPE_6G006400 [Prunus persica]
Prupe.6G010300	TRUE	FALSE	K01870 isoleucyl-tRNA synthetase [EC:6.1.1.5] | (RefSeq) isoleucine--tRNA ligase, chloroplastic/mitochondrial-like (A)	dirigent protein 22 [Prunus persica]
Prupe.6G012100	TRUE	FALSE	K12448 UDP-arabinose 4-epimerase [EC:5.1.3.5] | (RefSeq) probable UDP-arabinose 4-epimerase 1 (A)	metal tolerance protein 4 [Prunus persica]
Prupe.6G022200	TRUE	FALSE	K04733 interleukin-1 receptor-associated kinase 4 [EC:2.7.11.1] | (RefSeq) probable serine/threonine-protein kinase PBL26 isoform X1 (A)	transcription factor bHLH130 isoform X1 [Prunus persica]
Prupe.6G025100	TRUE	FALSE	K10999 cellulose synthase A [EC:2.4.1.12] | (RefSeq) cellulose synthase A catalytic subunit 7 [UDP-forming]-like (A)	cellulose synthase-like protein E6 isoform X2 [Prunus persica]
Prupe.6G025200	TRUE	FALSE	K02350 DNA polymerase zeta [EC:2.7.7.7] | (RefSeq) DNA polymerase zeta catalytic subunit (A)	hypothetical protein PRUPE_6G025200 [Prunus persica]
Prupe.6G029400	TRUE	FALSE	K00876 uridine kinase [EC:2.7.1.48] | (RefSeq) uridine kinase-like protein 3 (A)	uridine kinase-like protein 3 [Prunus persica]
Prupe.6G040700	TRUE	FALSE	K00799 glutathione S-transferase [EC:2.5.1.18] | (RefSeq) probable glutathione S-transferase parA (A)	probable glutathione S-transferase parA [Prunus persica]
Prupe.6G047900	TRUE	FALSE	K00679 phospholipid:diacylglycerol acyltransferase [EC:2.3.1.158] | (RefSeq) hypothetical protein (A)	GDSL esterase/lipase At2g30310 [Prunus persica]
Prupe.6G050400	TRUE	FALSE	K04733 interleukin-1 receptor-associated kinase 4 [EC:2.7.11.1] | (RefSeq) uncharacterized protein LOC100501207 isoform X1 (A)	LOB domain-containing protein 12 [Prunus persica]
Prupe.6G053400	TRUE	FALSE	--	probable N-acetyltransferase HLS1 [Prunus persica]
Prupe.6G056100	TRUE	FALSE	K10257 acyl-lipid omega-3 desaturase [EC:1.14.19.25 1.14.19.35 1.14.19.36] | (RefSeq) omega-3 fatty acid desaturase, chloroplastic (A)	omega-3 fatty acid desaturase, chloroplastic [Prunus persica]
Prupe.6G060700	TRUE	FALSE	K03147 phosphomethylpyrimidine synthase [EC:4.1.99.17] | (RefSeq) phosphomethylpyrimidine synthase, chloroplastic (A)	phosphomethylpyrimidine synthase, chloroplastic isoform X3 [Prunus persica]
Prupe.6G064700	TRUE	FALSE	K09286 EREBP-like factor | (RefSeq) ethylene-responsive transcription factor 2-like (A)	chromatin modification-related protein eaf-1 [Prunus persica]
Prupe.6G066100	TRUE	FALSE	K13993 HSP20 family protein | (RefSeq) 18.5 kDa class I heat shock protein (A)	18.5 kDa class I heat shock protein [Prunus persica]
Prupe.6G066300	TRUE	FALSE	K13993 HSP20 family protein | (RefSeq) 18.1 kDa class I heat shock protein (A)	hypothetical protein PRUPE_6G066300 [Prunus persica]
Prupe.6G066400	TRUE	FALSE	K13993 HSP20 family protein | (RefSeq) 18.5 kDa class I heat shock protein (A)	18.5 kDa class I heat shock protein [Prunus persica]
Prupe.6G069400	TRUE	FALSE	--	hypothetical protein PRUPE_6G069400 [Prunus persica]
Prupe.6G069800	TRUE	FALSE	K00784 ribonuclease Z [EC:3.1.26.11] | (RefSeq) uncharacterized LOC107843876 (A)	hypothetical protein PRUPE_6G069800 [Prunus persica]
Prupe.6G075600	TRUE	FALSE	K18626 trichohyalin | (RefSeq) protein INVOLVED IN DE NOVO 2-like isoform X1 (A)	hypothetical protein PRUPE_6G075600, partial [Prunus persica]
Prupe.6G079800	TRUE	FALSE	K03283 heat shock 70kDa protein 1/2/6/8 | (RefSeq) heat shock cognate 70 kDa protein 2 (A)	heat shock cognate 70 kDa protein 2 [Prunus persica]
Prupe.6G084700	TRUE	FALSE	--	protein UPSTREAM OF FLC [Prunus persica]
Prupe.6G088100	TRUE	FALSE	K03539 ribonuclease P/MRP protein subunit RPP1 [EC:3.1.26.5] | (RefSeq) uncharacterized LOC105046161 (A)	zinc finger protein CO3 isoform X1 [Prunus persica]
Prupe.6G108400	TRUE	FALSE	K14488 SAUR family protein | (RefSeq) auxin-responsive protein SAUR50 (A)	auxin-responsive protein SAUR50 [Prunus persica]
Prupe.6G112200	TRUE	FALSE	--	protein enabled homolog [Prunus persica]
Prupe.6G126400	TRUE	FALSE	K20624 12-hydroxyjasmonoyl-L-amino acid 12-hydroxylase / fatty acid hydroxylase [EC:1.14.14.49] | (RefSeq) cytochrome P450 94C1 (A)	cytochrome P450 94C1 [Prunus persica]
Prupe.6G155100	TRUE	FALSE	K00423 L-ascorbate oxidase [EC:1.10.3.3] | (RefSeq) L-ascorbate oxidase (A)	L-ascorbate oxidase [Prunus persica]
Prupe.6G159200	TRUE	FALSE	K10863 aprataxin [EC:3.1.11.7 3.1.11.8 3.1.12.2] | (RefSeq) basic helix-loop-helix family protein (A)	transcription factor HEC2 [Prunus persica]
Prupe.6G161300	TRUE	FALSE	K10999 cellulose synthase A [EC:2.4.1.12] | (RefSeq) cellulose synthase A catalytic subunit 2 [UDP-forming] (A)	cellulose synthase A catalytic subunit 2 [UDP-forming]
Prupe.6G177500	TRUE	FALSE	--	hypothetical protein PRUPE_6G177500 [Prunus persica]
Prupe.6G180700	TRUE	FALSE	--	uncharacterized protein LOC18772055 [Prunus persica]
Prupe.6G185700	TRUE	FALSE	K20888 xyloglucan galactosyltransferase MUR3 [EC:2.4.1.-] | (RefSeq) probable xyloglucan galactosyltransferase GT17 (A)	probable xyloglucan galactosyltransferase GT17 [Prunus persica]
Prupe.6G192000	TRUE	FALSE	K00430 peroxidase [EC:1.11.1.7] | (RefSeq) peroxidase 17 (A)	peroxidase 17 [Prunus persica]
Prupe.6G195500	TRUE	FALSE	K03327 multidrug resistance protein, MATE family | (RefSeq) protein DETOXIFICATION 27 (A)	protein DETOXIFICATION 27 [Prunus persica]
Prupe.6G196000	TRUE	FALSE	K08026 one cut domain, family member 1, hepatocyte nuclear factor 6 | (RefSeq) zinc-finger homeodomain protein 9-like (A)	zinc-finger homeodomain protein 1 [Prunus persica]
Prupe.6G220100	TRUE	FALSE	--	hypothetical protein PRUPE_6G220100 [Prunus persica]
Prupe.6G223400	TRUE	FALSE	K00430 peroxidase [EC:1.11.1.7] | (RefSeq) peroxidase 73 (A)	peroxidase 73 [Prunus persica]
Prupe.6G229500	TRUE	FALSE	K07937 ADP-ribosylation factor 1 | (RefSeq) ADP-ribosylation factor 1-like isoform X1 (A)	ADP-ribosylation factor 1 [Prunus persica]
Prupe.6G231700	TRUE	FALSE	K09284 AP2-like factor, euAP2 lineage | (RefSeq) floral homeotic protein APETALA 2 isoform X1 (A)	floral homeotic protein APETALA 2 isoform X1 [Prunus persica]
Prupe.6G233200	TRUE	FALSE	K00927 phosphoglycerate kinase [EC:2.7.2.3] | (RefSeq) uncharacterized LOC109182250 (A)	UDP-glycosyltransferase 86A1 isoform X1 [Prunus persica]
Prupe.6G260100	TRUE	FALSE	K04733 interleukin-1 receptor-associated kinase 4 [EC:2.7.11.1] | (RefSeq) L-type lectin-domain containing receptor kinase S.4-like (A)	L-type lectin-domain containing receptor kinase S.4 [Prunus persica]
Prupe.6G261300	TRUE	FALSE	--	hypothetical protein PRUPE_6G261300 [Prunus persica]
Prupe.6G267800	TRUE	FALSE	--	uncharacterized protein LOC18772007 [Prunus persica]
Prupe.6G276200	TRUE	FALSE	K08915 light-harvesting complex II chlorophyll a/b binding protein 4 | (RefSeq) chlorophyll a-b binding protein CP29.1, chloroplastic (A)	chlorophyll a-b binding protein CP29.1, chloroplastic [Prunus persica]
Prupe.6G281000	TRUE	FALSE	K13420 LRR receptor-like serine/threonine-protein kinase FLS2 [EC:2.7.11.1] | (RefSeq) hypothetical protein (A)	hypothetical protein PRUPE_6G281000 [Prunus persica]
Prupe.6G286100	TRUE	FALSE	K10268 F-box and leucine-rich repeat protein 2/20 | (RefSeq) F-box/LRR-repeat protein 3 (A)	F-box/LRR-repeat protein 3 [Prunus persica]
Prupe.6G302100	TRUE	FALSE	--	uncharacterized protein LOC18774364 [Prunus persica]
Prupe.6G310900	TRUE	FALSE	--	uncharacterized protein LOC109949773 [Prunus persica]
Prupe.6G313400	TRUE	FALSE	K13448 calcium-binding protein CML | (RefSeq) probable calcium-binding protein CML49 (A)	uncharacterized protein LOC109949952 isoform X1 [Prunus persica]
Prupe.6G314600	TRUE	FALSE	--	universal stress protein PHOS32 isoform X1 [Prunus persica]
Prupe.6G323700	TRUE	FALSE	K07200 5'-AMP-activated protein kinase, regulatory gamma subunit | (RefSeq) sucrose nonfermenting 4-like protein (A)	sucrose nonfermenting 4-like protein [Prunus persica]
Prupe.6G332500	TRUE	FALSE	K14490 histidine-containing phosphotransfer peotein | (RefSeq) histidine-containing phosphotransfer protein 1 (A)	histidine-containing phosphotransfer protein 1 [Prunus persica]
Prupe.6G336700	TRUE	FALSE	--	uncharacterized protein LOC18772510 [Prunus persica]
Prupe.6G345600	TRUE	FALSE	--	uncharacterized protein At2g34160 [Prunus persica]
Prupe.6G352400	TRUE	FALSE	--	hypothetical protein PRUPE_6G352400 [Prunus persica]
Prupe.6G358500	TRUE	FALSE	--	uncharacterized protein LOC18772435 isoform X1 [Prunus persica]
Prupe.7G001200	TRUE	FALSE	K00521 ferric-chelate reductase [EC:1.16.1.7] | (RefSeq) ferric reduction oxidase 7, chloroplastic-like (A)	NAC transcription factor 29 [Prunus persica]
Prupe.7G005200	TRUE	FALSE	K14497 protein phosphatase 2C [EC:3.1.3.16] | (RefSeq) probable protein phosphatase 2C 24 (A)	probable protein phosphatase 2C 24 [Prunus persica]
Prupe.7G005800	TRUE	FALSE	--	hypothetical protein PRUPE_7G005800 [Prunus persica]
Prupe.7G006100	TRUE	FALSE	--	uncharacterized protein LOC18770309 [Prunus persica]
Prupe.7G013900	TRUE	FALSE	K00521 ferric-chelate reductase [EC:1.16.1.7] | (RefSeq) ferric reduction oxidase 7, chloroplastic-like (A)	NAC domain-containing protein 68 [Prunus persica]
Prupe.7G037500	TRUE	FALSE	K13459 disease resistance protein RPS2 | (RefSeq) disease resistance protein At4g27190-like (A)	probable disease resistance protein At4g27220 isoform X2 [Prunus persica]
Prupe.7G039200	TRUE	FALSE	--	hypothetical protein PRUPE_7G039200 [Prunus persica]
Prupe.7G040900	TRUE	FALSE	K02877 large subunit ribosomal protein L15e | (RefSeq) 60S ribosomal protein L15-1-like (A)	60S ribosomal protein L15-1 [Prunus persica]
Prupe.7G042700	TRUE	FALSE	K12598 ATP-dependent RNA helicase DOB1 [EC:3.6.4.13] | (RefSeq) DExH-box ATP-dependent RNA helicase DExH10-like (A)	hypothetical protein PRUPE_7G042700 [Prunus persica]
Prupe.7G072400	TRUE	FALSE	K00512 steroid 17alpha-monooxygenase / 17alpha-hydroxyprogesterone deacetylase [EC:1.14.14.19 1.14.14.32] | (RefSeq) cytochrome P450 93A3-like (A)	cytochrome P450 93A3 [Prunus persica]
Prupe.7G103400	TRUE	FALSE	K01193 beta-fructofuranosidase [EC:3.2.1.26] | (RefSeq) beta-fructofuranosidase, insoluble isoenzyme 1 (A)	beta-fructofuranosidase, insoluble isoenzyme 1 [Prunus persica]
Prupe.7G113100	TRUE	FALSE	K22390 acid phosphatase type 7 | (RefSeq) probable purple acid phosphatase 20 (A)	probable purple acid phosphatase 20 [Prunus persica]
Prupe.7G113300	TRUE	FALSE	K22390 acid phosphatase type 7 | (RefSeq) purple acid phosphatase 22 (A)	purple acid phosphatase 22 [Prunus persica]
Prupe.7G133700	TRUE	FALSE	K13545 red chlorophyll catabolite reductase [EC:1.3.7.12] | (RefSeq) red chlorophyll catabolite reductase, chloroplastic (A)	red chlorophyll catabolite reductase, chloroplastic [Prunus persica]
Prupe.7G142100	TRUE	FALSE	K20802 (R)-mandelonitrile lyase [EC:4.1.2.10] | (RefSeq) MES5; methyl esterase 5 (A)	salicylic acid-binding protein 2 [Prunus persica]
Prupe.7G146200	TRUE	FALSE	--	uncharacterized protein LOC18770718 [Prunus persica]
Prupe.7G149700	TRUE	FALSE	K09338 homeobox-leucine zipper protein | (RefSeq) homeobox-leucine zipper protein ATHB-40 (A)	homeobox-leucine zipper protein ATHB-40 [Prunus persica]
Prupe.7G161200	TRUE	FALSE	--	dehydrin 2 [Prunus persica]
Prupe.7G162400	TRUE	FALSE	K08726 soluble epoxide hydrolase / lipid-phosphate phosphatase [EC:3.3.2.10 3.1.3.76] | (RefSeq) uncharacterized protein LOC8071538 (A)	uncharacterized protein LOC18769332 [Prunus persica]
Prupe.7G165700	TRUE	FALSE	K12135 zinc finger protein CONSTANS | (RefSeq) zinc finger protein CONSTANS isoform X2 (A)	B-box zinc finger protein 19 isoform X1 [Prunus persica]
Prupe.7G167000	TRUE	FALSE	K14488 SAUR family protein | (RefSeq) auxin-responsive protein SAUR50 (A)	auxin-responsive protein SAUR50 [Prunus persica]
Prupe.7G169500	TRUE	FALSE	K04733 interleukin-1 receptor-associated kinase 4 [EC:2.7.11.1] | (RefSeq) G-type lectin S-receptor-like serine/threonine-protein kinase At1g67520 (A)	thaumatin-like protein 1 [Prunus persica]
Prupe.7G191100	TRUE	FALSE	K12126 phytochrome-interacting factor 3 | (RefSeq) PIF3; hypothetical protein (A)	hypothetical protein PRUPE_7G191100 [Prunus persica]
Prupe.7G200000	TRUE	FALSE	K06685 MOB kinase activator 1 | (RefSeq) MOB kinase activator-like 1A (A)	MOB kinase activator-like 1A [Prunus persica]
Prupe.7G210500	TRUE	FALSE	K13429 chitin elicitor receptor kinase 1 | (RefSeq) chitin elicitor receptor kinase 1-like isoform X1 (A)	hypothetical protein PRUPE_7G210500, partial [Prunus persica]
Prupe.7G218000	TRUE	FALSE	--	uncharacterized protein LOC18769341 [Prunus persica]
Prupe.7G227400	TRUE	FALSE	--	hypothetical protein PRUPE_7G227400 [Prunus persica]
Prupe.7G234200	TRUE	FALSE	K15400 omega-hydroxypalmitate O-feruloyl transferase [EC:2.3.1.188] | (RefSeq) omega-hydroxypalmitate O-feruloyl transferase (A)	omega-hydroxypalmitate O-feruloyl transferase [Prunus persica]
Prupe.7G234800	TRUE	FALSE	K14484 auxin-responsive protein IAA | (RefSeq) auxin-responsive protein IAA1 (A)	auxin-responsive protein IAA1 [Prunus persica]
Prupe.7G244300	TRUE	FALSE	K14515 EIN3-binding F-box protein | (RefSeq) EIN3-binding F-box protein 1 (A)	EIN3-binding F-box protein 1 [Prunus persica]
Prupe.7G246200	TRUE	FALSE	K03006 DNA-directed RNA polymerase II subunit RPB1 [EC:2.7.7.6] | (RefSeq) early nodulin-like protein 2 (A)	hypothetical protein PRUPE_7G246200 [Prunus persica]
Prupe.7G247900	TRUE	FALSE	K13153 U11/U12 small nuclear ribonucleoprotein 25 kDa protein | (RefSeq) U11/U12 small nuclear ribonucleoprotein 25 kDa protein (A)	U11/U12 small nuclear ribonucleoprotein 25 kDa protein [Prunus persica]
Prupe.7G253100	TRUE	FALSE	--	protein ENHANCED DISEASE RESISTANCE 2-like isoform X1 [Prunus persica]
Prupe.7G267900	TRUE	FALSE	K13691 pathogen-inducible salicylic acid glucosyltransferase [EC:2.4.1.-] | (RefSeq) UDP-glycosyltransferase 74F2 (A)	UDP-glycosyltransferase 74F2 [Prunus persica]
Prupe.7G271100	TRUE	FALSE	--	hypothetical protein PRUPE_7G271100 [Prunus persica]
Prupe.8G001900	TRUE	FALSE	K14638 solute carrier family 15 (peptide/histidine transporter), member 3/4 | (RefSeq) protein NRT1/ PTR FAMILY 4.3-like (A)	protein NRT1/ PTR FAMILY 4.4 [Prunus persica]
Prupe.8G005900	TRUE	FALSE	K01179 endoglucanase [EC:3.2.1.4] | (RefSeq) endoglucanase 9 (A)	endoglucanase 9 [Prunus persica]
Prupe.8G018300	TRUE	FALSE	K18857 alcohol dehydrogenase class-P [EC:1.1.1.1] | (RefSeq) alcohol dehydrogenase 1 (A)	alcohol dehydrogenase 1 [Prunus persica]
Prupe.8G018400	TRUE	FALSE	K18857 alcohol dehydrogenase class-P [EC:1.1.1.1] | (RefSeq) alcohol dehydrogenase 1 (A)	alcohol dehydrogenase 1 [Prunus persica]
Prupe.8G018700	TRUE	FALSE	K03921 acyl-[acyl-carrier-protein] desaturase [EC:1.14.19.2 1.14.19.11 1.14.19.26] | (RefSeq) stearoyl-[acyl-carrier-protein] 9-desaturase 6, chloroplastic (A)	stearoyl-[acyl-carrier-protein]
Prupe.8G033600	TRUE	FALSE	K11426 SET and MYND domain-containing protein | (RefSeq) protein SET DOMAIN GROUP 41 isoform X1 (A)	protein SET DOMAIN GROUP 41 isoform X1 [Prunus persica]
Prupe.8G059400	TRUE	FALSE	K22684 metacaspase-1 [EC:3.4.22.-] | (RefSeq) metacaspase-1 (A)	metacaspase-1 [Prunus persica]
Prupe.8G062200	TRUE	FALSE	--	hypothetical protein PRUPE_8G062200 [Prunus persica]
Prupe.8G074400	TRUE	FALSE	K01868 threonyl-tRNA synthetase [EC:6.1.1.3] | (RefSeq) threonine--tRNA ligase, mitochondrial 1 (A)	threonine--tRNA ligase, mitochondrial 1 [Prunus persica]
Prupe.8G081100	TRUE	FALSE	K14488 SAUR family protein | (RefSeq) indole-3-acetic acid-induced protein ARG7-like (A)	hypothetical protein PRUPE_8G081100 [Prunus persica]
Prupe.8G087100	TRUE	FALSE	--	protein DETOXIFICATION 46, chloroplastic isoform X2 [Prunus persica]
Prupe.8G093900	TRUE	FALSE	K00975 glucose-1-phosphate adenylyltransferase [EC:2.7.7.27] | (RefSeq) glucose-1-phosphate adenylyltransferase large subunit 1 (A)	glucose-1-phosphate adenylyltransferase large subunit 1 [Prunus persica]
Prupe.8G097400	TRUE	FALSE	--	BTB/POZ domain-containing protein At1g63850 [Prunus persica]
Prupe.8G112400	TRUE	FALSE	--	hypothetical protein PRUPE_8G112400 [Prunus persica]
Prupe.8G114200	TRUE	FALSE	K24028 salicylic acid 3-hydroxylase [EC:1.14.11.-] | (RefSeq) protein DOWNY MILDEW RESISTANCE 6 (A)	probable 2-oxoglutarate-dependent dioxygenase At5g05600 [Prunus persica]
Prupe.8G126300	TRUE	FALSE	--	uncharacterized protein LOC18767778 isoform X1 [Prunus persica]
Prupe.8G142700	TRUE	FALSE	K08907 light-harvesting complex I chlorophyll a/b binding protein 1 | (RefSeq) chlorophyll a-b binding protein 6, chloroplastic (A)	chlorophyll a-b binding protein 6, chloroplastic [Prunus persica]
Prupe.8G147800	TRUE	FALSE	K16296 serine carboxypeptidase-like clade I [EC:3.4.16.-] | (RefSeq) serine carboxypeptidase-like 13 isoform X4 (A)	hypothetical protein PRUPE_8G147800 [Prunus persica]
Prupe.8G152100	TRUE	FALSE	--	uncharacterized protein LOC18768409 [Prunus persica]
Prupe.8G157500	TRUE	FALSE	K14963 COMPASS component SWD3 | (RefSeq) transcription factor bHLH18-like (A)	transcription factor bHLH25 [Prunus persica]
Prupe.8G159800	TRUE	FALSE	K03884 NADH-ubiquinone oxidoreductase chain 6 [EC:7.1.1.2] | (RefSeq) uncharacterized protein LOC109243048 (A)	probable alkaline/neutral invertase B [Prunus persica]
Prupe.8G162500	TRUE	FALSE	K01771 1-phosphatidylinositol phosphodiesterase [EC:4.6.1.13] | (Kazusa) Lj1g3v3343840.1; - (A)	hypothetical protein PRUPE_8G162500 [Prunus persica]
Prupe.8G162800	TRUE	FALSE	K03686 molecular chaperone DnaJ | (RefSeq) chaperone protein dnaJ A6, chloroplastic (A)	chaperone protein dnaJ 11, chloroplastic [Prunus persica]
Prupe.8G165100	TRUE	FALSE	K06689 ubiquitin-conjugating enzyme E2 D [EC:2.3.2.23] | (RefSeq) ubiquitin-conjugating enzyme E2 10-like (A)	hypothetical protein PRUPE_8G165100 [Prunus persica]
Prupe.8G165700	TRUE	FALSE	K01188 beta-glucosidase [EC:3.2.1.21] | (RefSeq) cyanogenic beta-glucosidase (A)	cyanogenic beta-glucosidase [Prunus persica]
Prupe.8G173000	TRUE	FALSE	K12271 signal recognition particle 43 kDa protein | (RefSeq) signal recognition particle 43 kDa protein, chloroplastic (A)	signal recognition particle 43 kDa protein, chloroplastic [Prunus persica]
Prupe.8G193600	TRUE	FALSE	K14611 solute carrier family 23 (nucleobase transporter), member 1/2 | (RefSeq) nucleobase-ascorbate transporter 3-like (A)	uncharacterized protein LOC18767046 [Prunus persica]
Prupe.8G195000	TRUE	FALSE	K09060 plant G-box-binding factor | (RefSeq) bZIP transcription factor 16-like (A)	UV-B-induced protein At3g17800, chloroplastic [Prunus persica]
Prupe.8G197000	TRUE	FALSE	K17961 cytochrome P450 family 82 subfamily G polypeptide 1 [EC:1.14.-.-] | (RefSeq) cytochrome P450 82G1 (A)	cytochrome P450 82G1 [Prunus persica]
Prupe.8G201600	TRUE	FALSE	--	hypothetical protein PRUPE_8G201600 [Prunus persica]
Prupe.8G204700	TRUE	FALSE	K14152 phosphoribosyl-ATP pyrophosphohydrolase / phosphoribosyl-AMP cyclohydrolase / histidinol dehydrogenase [EC:3.6.1.31 3.5.4.19 1.1.1.23] | (RefSeq) uncharacterized protein LOC111783531 (A)	protein SULFUR DEFICIENCY-INDUCED 1 [Prunus persica]
Prupe.8G213800	TRUE	FALSE	K08712 ATP-binding cassette, subfamily G (WHITE), member 2, SNQ2 | (RefSeq) ABC transporter ATP-binding protein/permease PDR18-like (A)	pleiotropic drug resistance protein 1 [Prunus persica]
Prupe.8G214200	TRUE	FALSE	--	hypothetical protein PRUPE_8G214200 [Prunus persica]
Prupe.8G214400	TRUE	FALSE	K08712 ATP-binding cassette, subfamily G (WHITE), member 2, SNQ2 | (RefSeq) ABC transporter, ATP-binding protein (A)	pleiotropic drug resistance protein 1 [Prunus persica]
Prupe.8G228100	TRUE	FALSE	K10357 myosin V | (RefSeq) myosin-11 (A)	myosin-11 [Prunus persica]
Prupe.8G240700	TRUE	FALSE	K08332 vacuolar protein 8 | (Kazusa) Lj0g3v0343689.3; - (A)	ARM REPEAT PROTEIN INTERACTING WITH ABF2 [Prunus persica]
Prupe.8G248300	TRUE	FALSE	K13963 serpin B | (RefSeq) uncharacterized protein LOC111242705 (A)	uncharacterized protein LOC18766748 [Prunus persica]
Prupe.8G249800	TRUE	FALSE	K14493 gibberellin receptor GID1 [EC:3.-.-.-] | (RefSeq) gibberellin receptor GID1B (A)	gibberellin receptor GID1B [Prunus persica]
Prupe.8G267000	TRUE	FALSE	K05298 glyceraldehyde-3-phosphate dehydrogenase (NADP+) (phosphorylating) [EC:1.2.1.13] | (RAP-DB) Os03g0129300; Similar to Glyceraldehyde-3-phosphate dehydrogenase (EC 1.2.1.13) (Fragment). (A)	calvin cycle protein CP12-1, chloroplastic [Prunus persica]
Prupe.1G002700	FALSE	TRUE	K08869 aarF domain-containing kinase | (RefSeq) uncharacterized protein LOC18791910 (A)	uncharacterized protein LOC18791910 [Prunus persica]
Prupe.1G008100	FALSE	TRUE	K11446 histone demethylase JARID1 [EC:1.14.11.-] | (RefSeq) JmjN/JmjC protein (A)	high mobility group B protein 15 [Prunus persica]
Prupe.1G008800	FALSE	TRUE	K22832 1,3-beta-glucanosyltransferase GAS1 [EC:2.4.1.-] | (RefSeq) PLASMODESMATA CALLOSE-BINDING PROTEIN 3 (A)	PLASMODESMATA CALLOSE-BINDING PROTEIN 3 [Prunus persica]
Prupe.1G020000	FALSE	TRUE	K14411 RNA-binding protein Musashi | (RefSeq) protein gar2 (A)	protein IQ-DOMAIN 1 [Prunus persica]
Prupe.1G021400	FALSE	TRUE	K22139 mitochondrial pyruvate carrier 2 | (RefSeq) hypothetical protein (A)	early light-induced protein 1, chloroplastic [Prunus persica]
Prupe.1G021600	FALSE	TRUE	K22139 mitochondrial pyruvate carrier 2 | (RefSeq) hypothetical protein (A)	early light-induced protein 1, chloroplastic isoform X2 [Prunus persica]
Prupe.1G026200	FALSE	TRUE	--	hypothetical protein PRUPE_1G026200 [Prunus persica]
Prupe.1G032500	FALSE	TRUE	K20769 fatty acid omega-hydroxylase [EC:1.14.-.-] | (RefSeq) cytochrome P450 94A2-like (A)	glu S.griseus protease inhibitor [Prunus persica]
Prupe.1G033700	FALSE	TRUE	K10999 cellulose synthase A [EC:2.4.1.12] | (RefSeq) cellulose synthase A catalytic subunit 7 [UDP-forming]-like isoform X1 (A)	cellulose synthase-like protein E1 [Prunus persica]
Prupe.1G033900	FALSE	TRUE	K10999 cellulose synthase A [EC:2.4.1.12] | (RefSeq) cellulose synthase A catalytic subunit 8 [UDP-forming]-like (A)	hypothetical protein PRUPE_1G033900 [Prunus persica]
Prupe.1G037900	FALSE	TRUE	K14516 ethylene-responsive transcription factor 1 | (RefSeq) ethylene-responsive transcription factor 1B (A)	ethylene-responsive transcription factor 1B [Prunus persica]
Prupe.1G038000	FALSE	TRUE	--	--
Prupe.1G039200	FALSE	TRUE	K09422 transcription factor MYB, plant | (RefSeq) transcription factor MYB14 (A)	transcription factor MYB14 [Prunus persica]
Prupe.1G039900	FALSE	TRUE	K00799 glutathione S-transferase [EC:2.5.1.18] | (RefSeq) probable glutathione S-transferase (A)	probable glutathione S-transferase [Prunus persica]
Prupe.1G042800	FALSE	TRUE	--	cell number regulator 10 [Prunus persica]
Prupe.1G045800	FALSE	TRUE	K00574 cyclopropane-fatty-acyl-phospholipid synthase [EC:2.1.1.79] | (RefSeq) uncharacterized protein LOC18793372 isoform X2 (A)	uncharacterized protein LOC18793372 isoform X2 [Prunus persica]
Prupe.1G046000	FALSE	TRUE	--	uncharacterized protein LOC18789409 [Prunus persica]
Prupe.1G047700	FALSE	TRUE	K19613 leucine-rich repeat protein SHOC2 | (RefSeq) putative inactive disease susceptibility protein LOV1 (A)	putative disease resistance protein At1g50180 isoform X1 [Prunus persica]
Prupe.1G048000	FALSE	TRUE	K19613 leucine-rich repeat protein SHOC2 | (RefSeq) putative inactive disease susceptibility protein LOV1 (A)	hypothetical protein PRUPE_1G048000 [Prunus persica]
Prupe.1G052600	FALSE	TRUE	--	uncharacterized protein LOC18788847 [Prunus persica]
Prupe.1G054200	FALSE	TRUE	K10357 myosin V | (RefSeq) myosin-6 (A)	myosin-6 [Prunus persica]
Prupe.1G064900	FALSE	TRUE	K00487 trans-cinnamate 4-monooxygenase [EC:1.14.13.11] | (RefSeq) cytochrome P450 CYP73A100 (A)	cytochrome P450 CYP73A100 [Prunus persica]
Prupe.1G069800	FALSE	TRUE	K14504 xyloglucan:xyloglucosyl transferase TCH4 [EC:2.4.1.207] | (RefSeq) probable xyloglucan endotransglucosylase/hydrolase protein 23 (A)	PREDICTED: probable xyloglucan endotransglucosylase/hydrolase protein 23 [Prunus mume]
Prupe.1G078700	FALSE	TRUE	K01534 Cd2+/Zn2+-exporting ATPase [EC:3.6.3.3 3.6.3.5] | (RefSeq) putative inactive cadmium/zinc-transporting ATPase HMA3 (A)	putative inactive cadmium/zinc-transporting ATPase HMA3 [Prunus persica]
Prupe.1G080700	FALSE	TRUE	K01183 chitinase [EC:3.2.1.14] | (RefSeq) endochitinase EP3 (A)	endochitinase EP3 [Prunus persica]
Prupe.1G083000	FALSE	TRUE	K04733 interleukin-1 receptor-associated kinase 4 [EC:2.7.11.1] | (RefSeq) rust resistance kinase Lr10-like (A)	rust resistance kinase Lr10-like isoform X1 [Prunus persica]
Prupe.1G087100	FALSE	TRUE	K14826 FK506-binding nuclear protein [EC:5.2.1.8] | (RefSeq) peptidyl-prolyl cis-trans isomerase FKBP53 (A)	peptidyl-prolyl cis-trans isomerase FKBP17-1, chloroplastic [Prunus persica]
Prupe.1G090200	FALSE	TRUE	K21604 jasmonoyl-L-amino acid hydrolase [EC:3.5.1.127] | (RefSeq) IAA-amino acid hydrolase ILR1-like 6 isoform X1 (A)	hypothetical protein PRUPE_1G090200 [Prunus persica]
Prupe.1G090300	FALSE	TRUE	K03327 multidrug resistance protein, MATE family | (RefSeq) protein DETOXIFICATION 16-like (A)	protein DETOXIFICATION 16 isoform X3 [Prunus persica]
Prupe.1G091100	FALSE	TRUE	K12930 anthocyanidin 3-O-glucosyltransferase [EC:2.4.1.115] | (RefSeq) flavonoid 3-O-glucosyltransferase-like (A)	hypothetical protein PRUPE_1G091100 [Prunus persica]
Prupe.1G091200	FALSE	TRUE	K12930 anthocyanidin 3-O-glucosyltransferase [EC:2.4.1.115] | (RefSeq) flavonoid 3-O-glucosyltransferase-like (A)	hypothetical protein PRUPE_1G091200 [Prunus persica]
Prupe.1G092700	FALSE	TRUE	K08248 (R)-mandelonitrile lyase [EC:4.1.2.10] | (RefSeq) (R)-mandelonitrile lyase 4 (A)	(R)-mandelonitrile lyase 4 [Prunus persica]
Prupe.1G093800	FALSE	TRUE	K08248 (R)-mandelonitrile lyase [EC:4.1.2.10] | (RefSeq) (R)-mandelonitrile lyase 1 (A)	(R)-mandelonitrile lyase 1 [Prunus persica]
Prupe.1G095500	FALSE	TRUE	K16055 trehalose 6-phosphate synthase/phosphatase [EC:2.4.1.15 3.1.3.12] | (RefSeq) probable alpha,alpha-trehalose-phosphate synthase [UDP-forming] 9 (A)	probable alpha,alpha-trehalose-phosphate synthase [UDP-forming]
Prupe.1G098400	FALSE	TRUE	K17345 tetraspanin-5 | (RefSeq) hypothetical protein (A)	tetraspanin-8 [Prunus persica]
Prupe.1G100300	FALSE	TRUE	K02933 large subunit ribosomal protein L6 | (RefSeq) 50S ribosomal protein L6, chloroplastic (A)	50S ribosomal protein L6, chloroplastic [Prunus persica]
Prupe.1G101400	FALSE	TRUE	K22314 glucosinolate gamma-glutamyl hydrolase [EC:3.4.19.16] | (RefSeq) gamma-glutamyl peptidase 5 (A)	gamma-glutamyl peptidase 5 [Prunus persica]
Prupe.1G103700	FALSE	TRUE	K05747 Wiskott-Aldrich syndrome protein | (RefSeq) uncharacterized protein At4g04980-like (A)	protein CHUP1, chloroplastic [Prunus persica]
Prupe.1G103900	FALSE	TRUE	K05658 ATP-binding cassette, subfamily B (MDR/TAP), member 1 [EC:3.6.3.44] | (RefSeq) ABC transporter B family member 11 (A)	hypothetical protein PRUPE_1G103900 [Prunus persica]
Prupe.1G107200	FALSE	TRUE	K10523 speckle-type POZ protein | (RefSeq) BTB/POZ and MATH domain-containing protein 3-like (A)	hypothetical protein PRUPE_1G107200 [Prunus persica]
Prupe.1G109900	FALSE	TRUE	K06573 solute carrier family 4 (anion exchanger), member 1 | (RefSeq) BOR1; borate transporter (A)	probable boron transporter 2 [Prunus persica]
Prupe.1G111300	FALSE	TRUE	K18819 inositol 3-alpha-galactosyltransferase [EC:2.4.1.123] | (RefSeq) galactinol synthase 2 (A)	galactinol synthase 2 [Prunus persica]
Prupe.1G113800	FALSE	TRUE	--	cell wall / vacuolar inhibitor of fructosidase 1 [Prunus persica]
Prupe.1G120000	FALSE	TRUE	--	hypothetical protein PRUPE_1G120000 [Prunus persica]
Prupe.1G120300	FALSE	TRUE	--	hypothetical protein PRUPE_1G120300 [Prunus persica]
Prupe.1G120600	FALSE	TRUE	--	uncharacterized protein LOC18792632 [Prunus persica]
Prupe.1G121700	FALSE	TRUE	--	hypothetical protein PRUPE_1G121700 [Prunus persica]
Prupe.1G123100	FALSE	TRUE	K15920 xylan 1,4-beta-xylosidase [EC:3.2.1.37] | (RefSeq) beta-D-xylosidase 1-like (A)	putative beta-D-xylosidase [Prunus persica]
Prupe.1G124200	FALSE	TRUE	K08726 soluble epoxide hydrolase / lipid-phosphate phosphatase [EC:3.3.2.10 3.1.3.76] | (RefSeq) uncharacterized protein LOC105643456 (A)	hypothetical protein PRUPE_1G124200 [Prunus persica]
Prupe.1G128000	FALSE	TRUE	--	uncharacterized protein LOC18792330 [Prunus persica]
Prupe.1G129800	FALSE	TRUE	K17506 protein phosphatase 1L [EC:3.1.3.16] | (RefSeq) probable protein phosphatase 2C 74 (A)	probable protein phosphatase 2C 34 isoform X2 [Prunus persica]
Prupe.1G132700	FALSE	TRUE	--	uncharacterized protein LOC18794053 [Prunus persica]
Prupe.1G134800	FALSE	TRUE	--	hypothetical protein PRUPE_1G134800 [Prunus persica]
Prupe.1G135600	FALSE	TRUE	K10532 heparan-alpha-glucosaminide N-acetyltransferase [EC:2.3.1.78] | (RefSeq) heparan-alpha-glucosaminide N-acetyltransferase-like (A)	crescerin-2 [Prunus persica]
Prupe.1G141000	FALSE	TRUE	K10144 RING finger and CHY zinc finger domain-containing protein 1 [EC:2.3.2.27] | (RefSeq) E3 ubiquitin-protein ligase MIEL1 (A)	E3 ubiquitin-protein ligase MIEL1 [Prunus persica]
Prupe.1G143100	FALSE	TRUE	K17545 serine/threonine-protein kinase ULK4 [EC:2.7.11.1] | (RefSeq) serine/threonine-protein kinase RUNKEL (A)	serine/threonine-protein kinase RUNKEL [Prunus persica]
Prupe.1G148600	FALSE	TRUE	--	uncharacterized protein LOC18789575 [Prunus persica]
Prupe.1G149700	FALSE	TRUE	K01061 carboxymethylenebutenolidase [EC:3.1.1.45] | (RefSeq) endo-1,3;1,4-beta-D-glucanase-like (A)	endo-1,3;1,4-beta-D-glucanase [Prunus persica]
Prupe.1G152000	FALSE	TRUE	K22683 aspartyl protease family protein [EC:3.4.23.-] | (RefSeq) aspartyl protease family protein 2 (A)	basic 7S globulin 2 [Prunus persica]
Prupe.1G154300	FALSE	TRUE	K09528 DnaJ homolog subfamily C member 8 | (RefSeq) protein FAF-like, chloroplastic (A)	protein FANTASTIC FOUR 3 [Prunus persica]
Prupe.1G162800	FALSE	TRUE	K05391 cyclic nucleotide gated channel, plant | (RefSeq) cyclic nucleotide-gated ion channel 1-like (A)	hypothetical protein PRUPE_1G162800 [Prunus persica]
Prupe.1G166600	FALSE	TRUE	K20888 xyloglucan galactosyltransferase MUR3 [EC:2.4.1.-] | (RefSeq) probable xyloglucan galactosyltransferase GT14 (A)	probable xyloglucan galactosyltransferase GT14 [Prunus persica]
Prupe.1G175100	FALSE	TRUE	K12462 Rho GDP-dissociation inhibitor | (RefSeq) rho GDP-dissociation inhibitor 1 (A)	rho GDP-dissociation inhibitor 1 [Prunus persica]
Prupe.1G175600	FALSE	TRUE	K01456 peptide-N4-(N-acetyl-beta-glucosaminyl)asparagine amidase [EC:3.5.1.52] | (RefSeq) peptide-N(4)-(N-acetyl-beta- glucosaminyl)asparagine amidase isoform X1 (A)	probable aldo-keto reductase 2 [Prunus persica]
Prupe.1G177200	FALSE	TRUE	K15015 solute carrier family 32 (vesicular inhibitory amino acid transporter) | (RefSeq) vacuolar amino acid transporter 1 (A)	vacuolar amino acid transporter 1 [Prunus persica]
Prupe.1G178400	FALSE	TRUE	K01051 pectinesterase [EC:3.1.1.11] | (RefSeq) probable pectinesterase/pectinesterase inhibitor 35 (A)	probable pectinesterase/pectinesterase inhibitor 35 [Prunus persica]
Prupe.1G179700	FALSE	TRUE	K23260 scopoletin glucosyltransferase [EC:2.4.1.128] | (RefSeq) scopoletin glucosyltransferase-like (A)	UDP-glycosyltransferase 92A1 [Prunus persica]
Prupe.1G183100	FALSE	TRUE	--	uncharacterized protein LOC18792841 isoform X1 [Prunus persica]
Prupe.1G183500	FALSE	TRUE	--	hypothetical protein PRUPE_1G183500 [Prunus persica]
Prupe.1G184200	FALSE	TRUE	--	hypothetical protein PRUPE_1G184200 [Prunus persica]
Prupe.1G189900	FALSE	TRUE	K08150 MFS transporter, SP family, solute carrier family 2 (myo-inositol transporter), member 13 | (RefSeq) inositol transporter 1 isoform X1 (A)	inositol transporter 1 isoform X1 [Prunus persica]
Prupe.1G205100	FALSE	TRUE	K05391 cyclic nucleotide gated channel, plant | (RefSeq) cyclic nucleotide-gated ion channel 1 isoform X1 (A)	cyclic nucleotide-gated ion channel 1 isoform X2 [Prunus persica]
Prupe.1G205200	FALSE	TRUE	K05391 cyclic nucleotide gated channel, plant | (RefSeq) cyclic nucleotide-gated ion channel 1 isoform X1 (A)	hypothetical protein PRUPE_1G205200 [Prunus persica]
Prupe.1G208500	FALSE	TRUE	K16241 transcription factor HY5 | (RefSeq) transcription factor HY5-like isoform X1 (A)	transcription factor HY5-like isoform X1 [Prunus persica]
Prupe.1G212400	FALSE	TRUE	--	uncharacterized protein LOC18791263 [Prunus persica]
Prupe.1G214900	FALSE	TRUE	K09286 EREBP-like factor | (RefSeq) ethylene-responsive transcription factor RAP2-6-like isoform X1 (A)	ethylene-responsive transcription factor ERF113 [Prunus persica]
Prupe.1G216600	FALSE	TRUE	K04733 interleukin-1 receptor-associated kinase 4 [EC:2.7.11.1] | (RefSeq) inactive leucine-rich repeat receptor-like protein kinase CORYNE (A)	inactive leucine-rich repeat receptor-like protein kinase CORYNE [Prunus persica]
Prupe.1G219200	FALSE	TRUE	--	hypothetical protein PRUPE_1G219200 [Prunus persica]
Prupe.1G220700	FALSE	TRUE	K15382 solute carrier family 50 (sugar transporter) | (RefSeq) bidirectional sugar transporter N3 (A)	bidirectional sugar transporter N3 [Prunus persica]
Prupe.1G221500	FALSE	TRUE	K13448 calcium-binding protein CML | (RefSeq) probable calcium-binding protein CML50 (A)	BAG family molecular chaperone regulator 6 [Prunus persica]
Prupe.1G222000	FALSE	TRUE	K16221 transcription factor TCP21 (protein CCA1 HIKING EXPEDITION) | (RefSeq) transcription factor TCP7-like (A)	transcription factor TCP20 [Prunus persica]
Prupe.1G225800	FALSE	TRUE	--	F-box protein At1g67340 [Prunus persica]
Prupe.1G226800	FALSE	TRUE	K16732 protein regulator of cytokinesis 1 | (RefSeq) 65-kDa microtubule-associated protein 8 (A)	65-kDa microtubule-associated protein 8 [Prunus persica]
Prupe.1G230500	FALSE	TRUE	K23810 (E)-8-carboxylinalool synthase [EC:1.14.14.-] | (RefSeq) GFH2; ripening-related P-450 enzyme-like (A)	geraniol 8-hydroxylase [Prunus persica]
Prupe.1G231300	FALSE	TRUE	K23810 (E)-8-carboxylinalool synthase [EC:1.14.14.-] | (RefSeq) geraniol 8-hydroxylase (A)	geraniol 8-hydroxylase [Prunus persica]
Prupe.1G232800	FALSE	TRUE	K22455 estrogen receptor-binding fragment-associated gene 9 protein | (RefSeq) uncharacterized LOC100853782 (A)	uncharacterized protein At3g61260 [Prunus persica]
Prupe.1G235800	FALSE	TRUE	K05665 ATP-binding cassette, subfamily C (CFTR/MRP), member 1 [EC:7.6.2.3] | (RefSeq) LOW QUALITY PROTEIN: putative ABC transporter C family member 15 (A)	putative ABC transporter C family member 15 [Prunus persica]
Prupe.1G237200	FALSE	TRUE	K13065 shikimate O-hydroxycinnamoyltransferase [EC:2.3.1.133] | (RefSeq) vinorine synthase (A)	vinorine synthase [Prunus persica]
Prupe.1G241500	FALSE	TRUE	--	protein SIEVE ELEMENT OCCLUSION B [Prunus persica]
Prupe.1G242100	FALSE	TRUE	K16280 E3 ubiquitin-protein ligase RGLG [EC:2.3.2.27] | (RefSeq) E3 ubiquitin-protein ligase RGLG5 (A)	E3 ubiquitin-protein ligase RGLG5 [Prunus persica]
Prupe.1G244900	FALSE	TRUE	K19613 leucine-rich repeat protein SHOC2 | (RefSeq) predicted protein (A)	plant intracellular Ras-group-related LRR protein 3 [Prunus persica]
Prupe.1G249700	FALSE	TRUE	K23877 xyloglucan O-acetyltransferase | (RefSeq) protein ALTERED XYLOGLUCAN 4-like (A)	protein trichome birefringence-like 2 [Prunus persica]
Prupe.1G250400	FALSE	TRUE	K02911 large subunit ribosomal protein L32 | (RefSeq) uncharacterized protein LOC110813134 (A)	uncharacterized protein LOC18792204 [Prunus persica]
Prupe.1G255200	FALSE	TRUE	K00128 aldehyde dehydrogenase (NAD+) [EC:1.2.1.3] | (RefSeq) aldehyde dehydrogenase family 2 member B7, mitochondrial (A)	aldehyde dehydrogenase family 2 member B7, mitochondrial [Prunus persica]
Prupe.1G258400	FALSE	TRUE	K23877 xyloglucan O-acetyltransferase | (RefSeq) protein ALTERED XYLOGLUCAN 4 (A)	protein ALTERED XYLOGLUCAN 4 [Prunus persica]
Prupe.1G258900	FALSE	TRUE	--	protein PLASTID REDOX INSENSITIVE 2 [Prunus persica]
Prupe.1G264500	FALSE	TRUE	K20843 hydroxyproline O-galactosyltransferase 2/3/4/5/6 [EC:2.4.1.-] | (RefSeq) hydroxyproline O-galactosyltransferase GALT6 (A)	hydroxyproline O-galactosyltransferase GALT6 [Prunus persica]
Prupe.1G264700	FALSE	TRUE	K00799 glutathione S-transferase [EC:2.5.1.18] | (RefSeq) glutathione S-transferase U17 (A)	glutathione S-transferase U17 [Prunus persica]
Prupe.1G264900	FALSE	TRUE	K00799 glutathione S-transferase [EC:2.5.1.18] | (RefSeq) glutathione S-transferase U17 (A)	glutathione S-transferase U17 [Prunus persica]
Prupe.1G265600	FALSE	TRUE	K03671 thioredoxin 1 | (RefSeq) thioredoxin H2 (A)	thioredoxin H2 [Prunus persica]
Prupe.1G266400	FALSE	TRUE	K14638 solute carrier family 15 (peptide/histidine transporter), member 3/4 | (RefSeq) protein NRT1/ PTR FAMILY 2.13 (A)	protein NRT1/ PTR FAMILY 2.13 [Prunus persica]
Prupe.1G267300	FALSE	TRUE	K09338 homeobox-leucine zipper protein | (RefSeq) homeobox-leucine zipper protein HAT5 (A)	homeobox-leucine zipper protein HAT5 [Prunus persica]
Prupe.1G270200	FALSE	TRUE	--	hypothetical protein PRUPE_1G270200 [Prunus persica]
Prupe.1G272400	FALSE	TRUE	K17279 receptor expression-enhancing protein 5/6 | (RefSeq) HVA22-like protein c (A)	HVA22-like protein c [Prunus persica]
Prupe.1G275800	FALSE	TRUE	K00108 choline dehydrogenase [EC:1.1.99.1] | (RefSeq) protein HOTHEAD-like (A)	protein HOTHEAD [Prunus persica]
Prupe.1G283100	FALSE	TRUE	--	hypothetical protein PRUPE_1G283100 [Prunus persica]
Prupe.1G284200	FALSE	TRUE	--	hypothetical protein PRUPE_1G284200 [Prunus persica]
Prupe.1G284600	FALSE	TRUE	K01188 beta-glucosidase [EC:3.2.1.21] | (RefSeq) beta-glucosidase 40 (A)	beta-glucosidase 40 [Prunus persica]
Prupe.1G284900	FALSE	TRUE	K00521 ferric-chelate reductase [EC:1.16.1.7] | (RefSeq) ferric reduction oxidase 7, chloroplastic-like (A)	NAC transcription factor 29 isoform X1 [Prunus persica]
Prupe.1G294500	FALSE	TRUE	--	ribosome-inactivating protein alpha-trichosanthin-like [Prunus persica]
Prupe.1G294600	FALSE	TRUE	--	hypothetical protein PRUPE_1G294600 [Prunus persica]
Prupe.1G296000	FALSE	TRUE	K15639 PHYB activation tagged suppressor 1 [EC:1.14.-.-] | (RefSeq) cytochrome P450 CYP749A22 (A)	cytochrome P450 CYP749A22 [Prunus persica]
Prupe.1G302100	FALSE	TRUE	--	hypothetical protein PRUPE_1G302100 [Prunus persica]
Prupe.1G308300	FALSE	TRUE	K03695 ATP-dependent Clp protease ATP-binding subunit ClpB | (RefSeq) chaperone protein ClpB1-like (A)	aluminum-activated malate transporter 4 isoform X1 [Prunus persica]
Prupe.1G308400	FALSE	TRUE	--	hypothetical protein PRUPE_1G308400 [Prunus persica]
Prupe.1G310700	FALSE	TRUE	K00547 homocysteine S-methyltransferase [EC:2.1.1.10] | (RefSeq) homocysteine S-methyltransferase 1 (A)	homocysteine S-methyltransferase 1 [Prunus persica]
Prupe.1G316400	FALSE	TRUE	--	hypothetical protein PRUPE_1G316400, partial [Prunus persica]
Prupe.1G317100	FALSE	TRUE	--	uncharacterized protein LOC18790904 isoform X1 [Prunus persica]
Prupe.1G318600	FALSE	TRUE	--	hypothetical protein PRUPE_1G318600 [Prunus persica]
Prupe.1G318700	FALSE	TRUE	--	hypothetical protein PRUPE_1G318700 [Prunus persica]
Prupe.1G318800	FALSE	TRUE	--	hypothetical protein PRUPE_1G318800 [Prunus persica]
Prupe.1G319000	FALSE	TRUE	K04733 interleukin-1 receptor-associated kinase 4 [EC:2.7.11.1] | (RefSeq) rust resistance kinase Lr10-like (A)	uncharacterized protein LOC18792429 [Prunus persica]
Prupe.1G320500	FALSE	TRUE	K03327 multidrug resistance protein, MATE family | (RefSeq) protein DETOXIFICATION 16 isoform X1 (A)	protein DETOXIFICATION 16 isoform X1 [Prunus persica]
Prupe.1G320600	FALSE	TRUE	K10753 histone chaperone ASF1 | (RefSeq) probable histone chaperone ASF1A (A)	probable histone chaperone ASF1A [Prunus persica]
Prupe.1G324300	FALSE	TRUE	K09509 DnaJ homolog subfamily B member 3 | (RefSeq) dnaJ homolog subfamily B member 3-like (A)	uncharacterized protein LOC18789770 [Prunus persica]
Prupe.1G326900	FALSE	TRUE	--	uncharacterized protein LOC18789728 [Prunus persica]
Prupe.1G327300	FALSE	TRUE	K01742 thebaine synthase [EC:4.2.99.24] | (RefSeq) major latex protein 149-like (A)	PREDICTED: MLP-like protein 328 isoform X2 [Prunus mume]
Prupe.1G327400	FALSE	TRUE	K01742 thebaine synthase [EC:4.2.99.24] | (RefSeq) major latex protein 149-like (A)	MLP-like protein 28 [Prunus persica]
Prupe.1G327500	FALSE	TRUE	K01742 thebaine synthase [EC:4.2.99.24] | (RefSeq) major latex protein 149-like (A)	MLP-like protein 329 [Prunus persica]
Prupe.1G327700	FALSE	TRUE	K01742 thebaine synthase [EC:4.2.99.24] | (RefSeq) major latex protein 149-like (A)	hypothetical protein PRUPE_1G327700 [Prunus persica]
Prupe.1G328200	FALSE	TRUE	K01742 thebaine synthase [EC:4.2.99.24] | (RefSeq) major latex protein 149-like (A)	MLP-like protein 328 [Prunus persica]
Prupe.1G330800	FALSE	TRUE	K01051 pectinesterase [EC:3.1.1.11] | (RefSeq) pectinesterase (A)	pectinesterase [Prunus persica]
Prupe.1G330900	FALSE	TRUE	K01051 pectinesterase [EC:3.1.1.11] | (RefSeq) pectinesterase 3 (A)	21 kDa protein [Prunus persica]
Prupe.1G334100	FALSE	TRUE	--	hypothetical protein PRUPE_1G334100 [Prunus persica]
Prupe.1G334700	FALSE	TRUE	K18848 indole-3-acetate O-methyltransferase [EC:2.1.1.278] | (RefSeq) probable S-adenosylmethionine-dependent methyltransferase At5g37970 (A)	probable S-adenosylmethionine-dependent methyltransferase At5g38100 [Prunus persica]
Prupe.1G335600	FALSE	TRUE	K21777 G2/mitotic-specific cyclin-B, other | (RefSeq) cyclin-SDS (A)	cyclin-SDS [Prunus persica]
Prupe.1G343000	FALSE	TRUE	K00469 inositol oxygenase [EC:1.13.99.1] | (RefSeq) inositol oxygenase 1 isoform X2 (A)	inositol oxygenase 1 isoform X2 [Prunus persica]
Prupe.1G349300	FALSE	TRUE	--	transmembrane protein 53 [Prunus persica]
Prupe.1G353800	FALSE	TRUE	--	BTB/POZ domain-containing protein At2g30600 [Prunus persica]
Prupe.1G354900	FALSE	TRUE	K12890 splicing factor, arginine/serine-rich 1 | (RefSeq) uncharacterized protein LOC103422586 isoform X1 (A)	uncharacterized protein LOC18788990 [Prunus persica]
Prupe.1G358200	FALSE	TRUE	K18470 Rho GTPase-activating protein 1 | (RefSeq) protein GDAP2 homolog (A)	ganglioside-induced differentiation-associated protein 2 [Prunus persica]
Prupe.1G358500	FALSE	TRUE	K00799 glutathione S-transferase [EC:2.5.1.18] | (RefSeq) glutathione S-transferase (A)	glutathione S-transferase [Prunus persica]
Prupe.1G361100	FALSE	TRUE	--	hypothetical protein PRUPE_1G361100 [Prunus persica]
Prupe.1G361900	FALSE	TRUE	K00679 phospholipid:diacylglycerol acyltransferase [EC:2.3.1.158] | (RefSeq) hypothetical protein (A)	GDSL esterase/lipase EXL3 [Prunus persica]
Prupe.1G363100	FALSE	TRUE	--	uncharacterized protein LOC18791837 [Prunus persica]
Prupe.1G364400	FALSE	TRUE	K03686 molecular chaperone DnaJ | (RefSeq) CDJ2; chloroplast DnaJ-like protein (A)	chaperone protein dnaJ 11, chloroplastic [Prunus persica]
Prupe.1G365800	FALSE	TRUE	--	uncharacterized protein LOC18788194 isoform X1 [Prunus persica]
Prupe.1G366100	FALSE	TRUE	--	WEB family protein At1g75720 isoform X1 [Prunus persica]
Prupe.1G367500	FALSE	TRUE	K06966 uncharacterized protein | (RefSeq) cytokinin riboside 5'-monophosphate phosphoribohydrolase LOG1 (A)	cytokinin riboside 5'-monophosphate phosphoribohydrolase LOG1 [Prunus persica]
Prupe.1G369800	FALSE	TRUE	--	aldehyde oxidase GLOX1 [Prunus persica]
Prupe.1G372100	FALSE	TRUE	K09286 EREBP-like factor | (RefSeq) dehydration-responsive element-binding protein 2C (A)	dehydration-responsive element-binding protein 2D [Prunus persica]
Prupe.1G372900	FALSE	TRUE	K03695 ATP-dependent Clp protease ATP-binding subunit ClpB | (RefSeq) chaperone protein ClpB3, chloroplastic (A)	jacalin-related lectin 3 [Prunus persica]
Prupe.1G375700	FALSE	TRUE	K08241 jasmonate O-methyltransferase [EC:2.1.1.141] | (RefSeq) jasmonate O-methyltransferase (A)	jasmonate O-methyltransferase [Prunus persica]
Prupe.1G376400	FALSE	TRUE	K13082 bifunctional dihydroflavonol 4-reductase/flavanone 4-reductase [EC:1.1.1.219 1.1.1.234] | (RefSeq) bifunctional dihydroflavonol 4-reductase/flavanone 4-reductase (A)	bifunctional dihydroflavonol 4-reductase/flavanone 4-reductase [Prunus persica]
Prupe.1G377400	FALSE	TRUE	--	uncharacterized protein LOC18789784 [Prunus persica]
Prupe.1G379200	FALSE	TRUE	K12589 exosome complex component RRP42 | (RefSeq) Exosome complex component RRP42 (A)	uncharacterized protein LOC18790258 [Prunus persica]
Prupe.1G384800	FALSE	TRUE	K03327 multidrug resistance protein, MATE family | (RefSeq) protein DETOXIFICATION 33 (A)	protein DETOXIFICATION 33 [Prunus persica]
Prupe.1G385900	FALSE	TRUE	--	uncharacterized protein LOC18790808 isoform X2 [Prunus persica]
Prupe.1G386600	FALSE	TRUE	K14963 COMPASS component SWD3 | (RefSeq) hypothetical protein (A)	protein JINGUBANG [Prunus persica]
Prupe.1G386800	FALSE	TRUE	K23136 fraxetin 5-hydroxylase [EC:1.14.14.164] | (RefSeq) cytochrome P450 CYP82D47 (A)	cytochrome P450 CYP82D47 [Prunus persica]
Prupe.1G388000	FALSE	TRUE	K21554 CREB3 regulatory factor | (RefSeq) B3 domain-containing transcription factor VRN1-like (A)	B3 domain-containing protein REM5 [Prunus persica]
Prupe.1G396600	FALSE	TRUE	--	hypothetical protein PRUPE_1G396600 [Prunus persica]
Prupe.1G398100	FALSE	TRUE	K01381 saccharopepsin [EC:3.4.23.25] | (RefSeq) aspartyl protease family protein At5g10770-like (A)	aspartyl protease family protein At5g10770 [Prunus persica]
Prupe.1G401300	FALSE	TRUE	--	probable WRKY transcription factor protein 1 isoform X3 [Prunus persica]
Prupe.1G403000	FALSE	TRUE	K22369 epoxide hydrolase 4 [EC:3.3.-.-] | (RefSeq) uncharacterized protein LOC112274780 (A)	uncharacterized protein LOC18789501 [Prunus persica]
Prupe.1G404900	FALSE	TRUE	K07425 long-chain fatty acid omega-monooxygenase [EC:1.14.14.80] | (RefSeq) cytochrome P450 CYP72A219 (A)	cytochrome P450 CYP72A219 [Prunus persica]
Prupe.1G405400	FALSE	TRUE	K09422 transcription factor MYB, plant | (RefSeq) transcription factor MYB6 (A)	transcription factor MYB6 [Prunus persica]
Prupe.1G406000	FALSE	TRUE	K22048 mechanosensitive ion channel protein 4/5/6/7/8/9/10 | (RefSeq) uncharacterized protein LOC103320625 (A)	uncharacterized protein LOC109946603 [Prunus persica]
Prupe.1G407700	FALSE	TRUE	K13396 (S)-tetrahydroprotoberberine N-methyltransferase [EC:2.1.1.122] | (RefSeq) (S)-tetrahydroprotoberberine N-methyltransferase (A)	(S)-coclaurine N-methyltransferase [Prunus persica]
Prupe.1G408700	FALSE	TRUE	--	leucine-rich repeat extensin-like protein 3 [Prunus persica]
Prupe.1G416400	FALSE	TRUE	K09422 transcription factor MYB, plant | (RefSeq) transcription factor MYB36 (A)	transcription factor MYB36 [Prunus persica]
Prupe.1G416800	FALSE	TRUE	K09338 homeobox-leucine zipper protein | (RefSeq) homeobox-leucine zipper protein HAT22 (A)	homeobox-leucine zipper protein HAT22 [Prunus persica]
Prupe.1G417100	FALSE	TRUE	K00826 branched-chain amino acid aminotransferase [EC:2.6.1.42] | (RefSeq) branched-chain-amino-acid aminotransferase 2, chloroplastic isoform X1 (A)	branched-chain-amino-acid aminotransferase 2, chloroplastic isoform X2 [Prunus persica]
Prupe.1G418100	FALSE	TRUE	K00511 squalene monooxygenase [EC:1.14.14.17] | (RefSeq) squalene monooxygenase (A)	squalene monooxygenase [Prunus persica]
Prupe.1G422500	FALSE	TRUE	K12818 ATP-dependent RNA helicase DHX8/PRP22 [EC:3.6.4.13] | (RefSeq) probable pre-mRNA-splicing factor ATP-dependent RNA helicase DEAH5 (A)	probable pre-mRNA-splicing factor ATP-dependent RNA helicase DEAH5 [Prunus persica]
Prupe.1G426300	FALSE	TRUE	K22419 Delta4-3-oxosteroid 5beta-reductase [EC:1.3.1.3] | (RefSeq) uncharacterized protein LOC18789471 (A)	uncharacterized protein LOC18789471 [Prunus persica]
Prupe.1G426700	FALSE	TRUE	K03860 phosphatidylinositol glycan, class Q | (RefSeq) N-acetylglucosaminyl-phosphatidylinositol biosynthetic protein gpi1-like (A)	peamaclein [Prunus persica]
Prupe.1G427700	FALSE	TRUE	K04730 interleukin-1 receptor-associated kinase 1 [EC:2.7.11.1] | (RefSeq) putative leucine-rich repeat receptor-like serine/threonine-protein kinase At2g24130 (A)	probable LRR receptor-like serine/threonine-protein kinase At3g47570 [Prunus persica]
Prupe.1G431300	FALSE	TRUE	K04733 interleukin-1 receptor-associated kinase 4 [EC:2.7.11.1] | (RefSeq) probable leucine-rich repeat receptor-like protein kinase At1g68400 (A)	probable inactive receptor kinase At5g67200 [Prunus persica]
Prupe.1G431900	FALSE	TRUE	K11086 small nuclear ribonucleoprotein B and B' | (RefSeq) probable inactive serine/threonine-protein kinase slob2 (A)	uncharacterized protein LOC18791925 [Prunus persica]
Prupe.1G433300	FALSE	TRUE	K15333 tRNA guanosine-2'-O-methyltransferase [EC:2.1.1.34] | (RefSeq) uncharacterized LOC105043884 (A)	subtilisin-like protease SBT1.9 [Prunus persica]
Prupe.1G436700	FALSE	TRUE	K13448 calcium-binding protein CML | (RefSeq) probable calcium-binding protein CML10 (A)	hypothetical protein PRUPE_1G436700 [Prunus persica]
Prupe.1G437100	FALSE	TRUE	K02183 calmodulin | (RefSeq) calmodulin, striated muscle-like (A)	hypothetical protein PRUPE_1G437100 [Prunus persica]
Prupe.1G440000	FALSE	TRUE	K16815 calcium-independent phospholipase A2-gamma | (RefSeq) hypothetical protein (A)	patatin-like protein 2 [Prunus persica]
Prupe.1G445100	FALSE	TRUE	K14490 histidine-containing phosphotransfer peotein | (RefSeq) histidine-containing phosphotransfer protein 4 isoform X1 (A)	histidine-containing phosphotransfer protein 4 isoform X1 [Prunus persica]
Prupe.1G447700	FALSE	TRUE	K14313 nuclear pore complex protein Nup53 | (RefSeq) uncharacterized protein LOC113341555 (A)	uncharacterized protein LOC18792244 [Prunus persica]
Prupe.1G449100	FALSE	TRUE	K00465 carotenoid 9,10(9',10')-cleavage dioxygenase 1 [EC:1.13.11.-] | (RefSeq) hypothetical protein (A)	carotenoid 9,10(9',10')-cleavage dioxygenase 1 isoform X1 [Prunus persica]
Prupe.1G449600	FALSE	TRUE	K01759 lactoylglutathione lyase [EC:4.4.1.5] | (RefSeq) probable lactoylglutathione lyase, chloroplastic (A)	hypothetical protein PRUPE_1G449600 [Prunus persica]
Prupe.1G454300	FALSE	TRUE	K02349 DNA polymerase theta [EC:2.7.7.7] | (RefSeq) helicase and polymerase-containing protein TEBICHI-like isoform X1 (A)	two-on-two hemoglobin-3 [Prunus persica]
Prupe.1G457800	FALSE	TRUE	K20887 xyloglucan glycosyltransferase 4 [EC:2.4.1.-] | (RefSeq) xyloglucan glycosyltransferase 4 (A)	probable xyloglucan glycosyltransferase 5 [Prunus persica]
Prupe.1G457900	FALSE	TRUE	K05391 cyclic nucleotide gated channel, plant | (RefSeq) probable cyclic nucleotide-gated ion channel 14 (A)	probable cyclic nucleotide-gated ion channel 14 [Prunus persica]
Prupe.1G458900	FALSE	TRUE	K00306 sarcosine oxidase / L-pipecolate oxidase [EC:1.5.3.1 1.5.3.7] | (RefSeq) probable sarcosine oxidase (A)	probable sarcosine oxidase [Prunus persica]
Prupe.1G459400	FALSE	TRUE	--	uncharacterized protein LOC18793319 [Prunus persica]
Prupe.1G465000	FALSE	TRUE	K10144 RING finger and CHY zinc finger domain-containing protein 1 [EC:2.3.2.27] | (RefSeq) E3 ubiquitin-protein ligase MIEL1 isoform X1 (A)	E3 ubiquitin-protein ligase MIEL1 isoform X1 [Prunus persica]
Prupe.1G469000	FALSE	TRUE	K04733 interleukin-1 receptor-associated kinase 4 [EC:2.7.11.1] | (RefSeq) putative receptor-like protein kinase At4g00960 (A)	cysteine-rich receptor-like protein kinase 26 [Prunus persica]
Prupe.1G473700	FALSE	TRUE	K06130 lysophospholipase II [EC:3.1.1.5] | (RefSeq) acyl-protein thioesterase 2 (A)	acyl-protein thioesterase 2 [Prunus persica]
Prupe.1G477200	FALSE	TRUE	K12472 epidermal growth factor receptor substrate 15 | (RefSeq) GATA zinc finger domain-containing protein 14-like (A)	BURP domain protein RD22 [Prunus persica]
Prupe.1G477400	FALSE	TRUE	K12472 epidermal growth factor receptor substrate 15 | (RefSeq) GATA zinc finger domain-containing protein 14-like (A)	BURP domain-containing protein 5 [Prunus persica]
Prupe.1G477800	FALSE	TRUE	K12472 epidermal growth factor receptor substrate 15 | (RefSeq) GATA zinc finger domain-containing protein 14-like (A)	hypothetical protein PRUPE_1G477800 [Prunus persica]
Prupe.1G479100	FALSE	TRUE	K18798 peroxisome-assembly ATPase [EC:3.6.4.7] | (RefSeq) lactation elevated protein 1 (A)	hypothetical protein PRUPE_1G479100 [Prunus persica]
Prupe.1G480100	FALSE	TRUE	K20506 tuliposide A-converting enzyme [EC:4.2.99.22] | (RefSeq) tuliposide A-converting enzyme 2, chloroplastic-like (A)	probable carboxylesterase 15 [Prunus persica]
Prupe.1G480400	FALSE	TRUE	K13434 pathogenesis-related genes transcriptional activator PTI6 | (RefSeq) pathogenesis-related genes transcriptional activator PTI6 (A)	ethylene-responsive transcription factor SHINE 2 [Prunus persica]
Prupe.1G483200	FALSE	TRUE	K00696 sucrose-phosphate synthase [EC:2.4.1.14] | (RefSeq) probable sucrose-phosphate synthase 1 (A)	probable sucrose-phosphate synthase 1 [Prunus persica]
Prupe.1G486300	FALSE	TRUE	K19090 CRISPR-associated protein Cas5t | (RefSeq) putative pentatricopeptide repeat-containing protein At3g05240 (A)	pentatricopeptide repeat-containing protein At1g08070, chloroplastic [Prunus persica]
Prupe.1G487400	FALSE	TRUE	--	hypothetical protein PRUPE_1G487400 [Prunus persica]
Prupe.1G488000	FALSE	TRUE	K10523 speckle-type POZ protein | (RefSeq) BTB/POZ domain-containing protein At4g08455 (A)	BTB/POZ domain-containing protein At4g08455 [Prunus persica]
Prupe.1G491300	FALSE	TRUE	K14209 solute carrier family 36 (proton-coupled amino acid transporter) | (RefSeq) probable amino acid permease 7 (A)	amino acid permease 3 [Prunus persica]
Prupe.1G494200	FALSE	TRUE	K14492 two-component response regulator ARR-A family | (RefSeq) two-component response regulator ORR9 isoform X2 (A)	hypothetical protein PRUPE_1G494200 [Prunus persica]
Prupe.1G495600	FALSE	TRUE	K10352 myosin heavy chain | (RefSeq) filament-like plant protein 3 (A)	filament-like plant protein isoform X1 [Prunus persica]
Prupe.1G496000	FALSE	TRUE	K00423 L-ascorbate oxidase [EC:1.10.3.3] | (RefSeq) L-ascorbate oxidase (A)	F-box/FBD/LRR-repeat protein At1g13570 [Prunus persica]
Prupe.1G496500	FALSE	TRUE	--	PHD finger protein MALE MEIOCYTE DEATH 1 [Prunus persica]
Prupe.1G497100	FALSE	TRUE	K03542 photosystem II 22kDa protein | (RefSeq) photosystem II 22 kDa protein, chloroplastic (A)	photosystem II 22 kDa protein, chloroplastic [Prunus persica]
Prupe.1G500500	FALSE	TRUE	K17500 integrin-linked kinase-associated serine/threonine phosphatase 2C [EC:3.1.3.16] | (RefSeq) WAT1-related protein At3g18200 isoform X1 (A)	WAT1-related protein At4g08300 [Prunus persica]
Prupe.1G509100	FALSE	TRUE	K10206 LL-diaminopimelate aminotransferase [EC:2.6.1.83] | (RefSeq) aminotransferase ALD1 (A)	hypothetical protein PRUPE_1G509100 [Prunus persica]
Prupe.1G512500	FALSE	TRUE	K01834 2,3-bisphosphoglycerate-dependent phosphoglycerate mutase [EC:5.4.2.11] | (RefSeq) uncharacterized protein LOC18792334 (A)	uncharacterized protein LOC18792334 [Prunus persica]
Prupe.1G513200	FALSE	TRUE	K15920 xylan 1,4-beta-xylosidase [EC:3.2.1.37] | (RefSeq) probable beta-D-xylosidase 6 (A)	probable beta-D-xylosidase 7 [Prunus persica]
Prupe.1G513800	FALSE	TRUE	K01087 trehalose 6-phosphate phosphatase [EC:3.1.3.12] | (RefSeq) probable trehalose-phosphate phosphatase D (A)	probable trehalose-phosphate phosphatase D [Prunus persica]
Prupe.1G514500	FALSE	TRUE	K09527 DnaJ homolog subfamily C member 7 | (RefSeq) TPR repeat-containing thioredoxin TTL1 (A)	TPR repeat-containing thioredoxin TTL1 [Prunus persica]
Prupe.1G515700	FALSE	TRUE	K04733 interleukin-1 receptor-associated kinase 4 [EC:2.7.11.1] | (RefSeq) MDIS1-interacting receptor like kinase 2-like (A)	MDIS1-interacting receptor like kinase 2 isoform X1 [Prunus persica]
Prupe.1G516300	FALSE	TRUE	--	uncharacterized protein LOC18790726 [Prunus persica]
Prupe.1G516400	FALSE	TRUE	K12603 CCR4-NOT transcription complex subunit 6 [EC:3.1.13.4] | (RefSeq) carbon catabolite repressor protein 4 homolog 1 (A)	carbon catabolite repressor protein 4 homolog 1 [Prunus persica]
Prupe.1G517300	FALSE	TRUE	--	signal peptidase complex-like protein DTM1 [Prunus persica]
Prupe.1G519700	FALSE	TRUE	K21374 7-deoxyloganetin glucosyltransferase [EC:2.4.1.324] | (RefSeq) 7-deoxyloganetin glucosyltransferase (A)	7-deoxyloganetin glucosyltransferase [Prunus persica]
Prupe.1G520700	FALSE	TRUE	K00020 3-hydroxyisobutyrate dehydrogenase [EC:1.1.1.31] | (RefSeq) 6-phosphogluconate dehydrogenase-like protein (A)	protein EXORDIUM [Prunus persica]
Prupe.1G524600	FALSE	TRUE	K10664 E3 ubiquitin-protein ligase ATL6/9/15/31/42/55 [EC:2.3.2.27] | (RefSeq) E3 ubiquitin-protein ligase ATL6 (A)	E3 ubiquitin-protein ligase ATL6 [Prunus persica]
Prupe.1G524700	FALSE	TRUE	K20044 phosphatidylinositol-binding clathrin assembly protein | (RefSeq) putative clathrin assembly protein At4g40080 (A)	putative clathrin assembly protein At4g40080 [Prunus persica]
Prupe.1G525200	FALSE	TRUE	K03327 multidrug resistance protein, MATE family | (RefSeq) protein DETOXIFICATION 27 (A)	protein DETOXIFICATION 27 [Prunus persica]
Prupe.1G527900	FALSE	TRUE	K18810 cyclin D1/2/4, plant | (RefSeq) cyclin-D2-1 (A)	cyclin-D2-1 [Prunus persica]
Prupe.1G528500	FALSE	TRUE	--	uncharacterized protein LOC18789264 [Prunus persica]
Prupe.1G530300	FALSE	TRUE	--	hypothetical protein PRUPE_1G530300 [Prunus persica]
Prupe.1G539100	FALSE	TRUE	K00600 glycine hydroxymethyltransferase [EC:2.1.2.1] | (RefSeq) serine hydroxymethyltransferase 2, mitochondrial (A)	hypothetical protein PRUPE_1G539100 [Prunus persica]
Prupe.1G539400	FALSE	TRUE	K00600 glycine hydroxymethyltransferase [EC:2.1.2.1] | (RefSeq) serine hydroxymethyltransferase, mitochondrial (A)	serine hydroxymethyltransferase, mitochondrial [Prunus persica]
Prupe.1G541100	FALSE	TRUE	K02492 glutamyl-tRNA reductase [EC:1.2.1.70] | (RefSeq) glutamyl-tRNA reductase 1, chloroplastic (A)	glutamyl-tRNA reductase 1, chloroplastic [Prunus persica]
Prupe.1G547100	FALSE	TRUE	K18801 glucuronoxylan 4-O-methyltransferase [EC:2.1.1.112] | (RefSeq) glucuronoxylan 4-O-methyltransferase 3 (A)	glucuronoxylan 4-O-methyltransferase 3 [Prunus persica]
Prupe.1G548000	FALSE	TRUE	K09264 MADS-box transcription factor, plant | (RAP-DB) Os07g0605200, MADS_BOX_GENE_18, MADS18; MADS box transcription factor 18 (OsMADS18) (MADS box protein 2) (MADS box protein 28) (FDRMADS7). (A)	agamous-like MADS-box protein AGL12 [Prunus persica]
Prupe.1G551400	FALSE	TRUE	K09422 transcription factor MYB, plant | (RefSeq) transcription repressor MYB6 (A)	transcription repressor MYB6 [Prunus persica]
Prupe.1G558300	FALSE	TRUE	K17470 sulfate transporter 1, high-affinity | (RefSeq) sulfate transporter 1.3 (A)	sulfate transporter 1.3 [Prunus persica]
Prupe.1G560800	FALSE	TRUE	K03841 fructose-1,6-bisphosphatase I [EC:3.1.3.11] | (RefSeq) fructose-1,6-bisphosphatase, cytosolic-like (A)	hypothetical protein PRUPE_1G560800 [Prunus persica]
Prupe.1G566700	FALSE	TRUE	--	probable plastid-lipid-associated protein 4, chloroplastic isoform X1 [Prunus persica]
Prupe.1G577300	FALSE	TRUE	K04733 interleukin-1 receptor-associated kinase 4 [EC:2.7.11.1] | (RefSeq) receptor-like protein kinase ANXUR2 (A)	LOW QUALITY PROTEIN: 23 kDa jasmonate-induced protein [Prunus persica]
Prupe.1G579700	FALSE	TRUE	--	uncharacterized protein LOC18788624 [Prunus persica]
Prupe.1G580300	FALSE	TRUE	K09754 coumaroylquinate(coumaroylshikimate) 3'-monooxygenase [EC:1.14.13.36] | (RefSeq) cytochrome P450 98A2 (A)	cytochrome P450 98A2 [Prunus persica]
Prupe.1G580400	FALSE	TRUE	K09754 coumaroylquinate(coumaroylshikimate) 3'-monooxygenase [EC:1.14.13.36] | (RefSeq) cytochrome P450 98A2 (A)	cytochrome P450 98A2 [Prunus persica]
Prupe.1G581000	FALSE	TRUE	K09835 prolycopene isomerase [EC:5.2.1.13] | (RefSeq) prolycopene isomerase, chloroplastic (A)	prolycopene isomerase, chloroplastic [Prunus persica]
Prupe.2G001900	FALSE	TRUE	--	uncharacterized protein LOC18784894 [Prunus persica]
Prupe.2G003400	FALSE	TRUE	K11000 callose synthase [EC:2.4.1.-] | (RefSeq) callose synthase 2 (A)	callose synthase 2 [Prunus persica]
Prupe.2G004500	FALSE	TRUE	K09838 zeaxanthin epoxidase [EC:1.14.15.21] | (RefSeq) zeaxanthin epoxidase, chloroplastic (A)	hypothetical protein PRUPE_2G004500 [Prunus persica]
Prupe.2G005500	FALSE	TRUE	K00454 lipoxygenase [EC:1.13.11.12] | (RefSeq) linoleate 13S-lipoxygenase 2-1, chloroplastic (A)	linoleate 13S-lipoxygenase 2-1, chloroplastic [Prunus persica]
Prupe.2G005900	FALSE	TRUE	K02303 uroporphyrin-III C-methyltransferase [EC:2.1.1.107] | (RefSeq) uncharacterized protein LOC18785204 (A)	uncharacterized protein LOC18785204 [Prunus persica]
Prupe.2G008400	FALSE	TRUE	K23814 cytochrome P450 family 705 subfamily A [EC:1.14.-.-] | (RefSeq) cytochrome P450 705A20 (A)	cytochrome P450 705A20 [Prunus persica]
Prupe.2G010400	FALSE	TRUE	--	zinc finger A20 and AN1 domain-containing stress-associated protein 8 [Prunus persica]
Prupe.2G013000	FALSE	TRUE	K20456 oxysterol-binding protein 1 | (RefSeq) hypothetical protein (A)	protein DETOXIFICATION 43 [Prunus persica]
Prupe.2G020700	FALSE	TRUE	K09753 cinnamoyl-CoA reductase [EC:1.2.1.44] | (RefSeq) cinnamoyl-CoA reductase 2-like (A)	tetraketide alpha-pyrone reductase 1 isoform X1 [Prunus persica]
Prupe.2G027900	FALSE	TRUE	K03362 F-box and WD-40 domain protein 1/11 | (RefSeq) protein JINGUBANG-like (A)	protein JINGUBANG [Prunus persica]
Prupe.2G028600	FALSE	TRUE	K22390 acid phosphatase type 7 | (RefSeq) probable inactive purple acid phosphatase 27 (A)	probable inactive purple acid phosphatase 27 [Prunus persica]
Prupe.2G031000	FALSE	TRUE	--	proline-rich protein 4-like [Prunus persica]
Prupe.2G031800	FALSE	TRUE	K17098 annexin D | (RefSeq) annexin D4 (A)	annexin D4 [Prunus persica]
Prupe.2G039600	FALSE	TRUE	K14754 interferon-induced GTP-binding protein Mx1 | (RefSeq) dynamin-related protein 4C-like (A)	dynamin-related protein 4C [Prunus persica]
Prupe.2G044800	FALSE	TRUE	K13899 cystatin-C | (RefSeq) cysteine proteinase inhibitor-like (A)	cysteine proteinase inhibitor A [Prunus persica]
Prupe.2G045500	FALSE	TRUE	K17500 integrin-linked kinase-associated serine/threonine phosphatase 2C [EC:3.1.3.16] | (RefSeq) WAT1-related protein At3g18200 isoform X1 (A)	WAT1-related protein At5g07050 [Prunus persica]
Prupe.2G048900	FALSE	TRUE	K13420 LRR receptor-like serine/threonine-protein kinase FLS2 [EC:2.7.11.1] | (RefSeq) probable LRR receptor-like serine/threonine-protein kinase At3g47570 (A)	probable LRR receptor-like serine/threonine-protein kinase At3g47570 [Prunus persica]
Prupe.2G051800	FALSE	TRUE	K15333 tRNA guanosine-2'-O-methyltransferase [EC:2.1.1.34] | (RefSeq) uncharacterized LOC105043884 (A)	CO(2)-response secreted protease [Prunus persica]
Prupe.2G066100	FALSE	TRUE	K10258 very-long-chain enoyl-CoA reductase [EC:1.3.1.93] | (RefSeq) very-long-chain enoyl-CoA reductase isoform X1 (A)	very-long-chain enoyl-CoA reductase isoform X1 [Prunus persica]
Prupe.2G066400	FALSE	TRUE	K10258 very-long-chain enoyl-CoA reductase [EC:1.3.1.93] | (RefSeq) very-long-chain enoyl-CoA reductase-like (A)	very-long-chain enoyl-CoA reductase isoform X1 [Prunus persica]
Prupe.2G071700	FALSE	TRUE	K03695 ATP-dependent Clp protease ATP-binding subunit ClpB | (RefSeq) protein SMAX1-LIKE 3-like (A)	protein SMAX1-LIKE 3 [Prunus persica]
Prupe.2G074100	FALSE	TRUE	K01081 5'-nucleotidase [EC:3.1.3.5] | (RefSeq) cytosolic 5'-nucleotidase 3 isoform X1 (A)	cytosolic 5'-nucleotidase 3 isoform X1 [Prunus persica]
Prupe.2G083000	FALSE	TRUE	K04733 interleukin-1 receptor-associated kinase 4 [EC:2.7.11.1] | (RefSeq) G-type lectin S-receptor-like serine/threonine-protein kinase LECRK3 (A)	hypothetical protein PRUPE_2G083000 [Prunus persica]
Prupe.2G083500	FALSE	TRUE	K04733 interleukin-1 receptor-associated kinase 4 [EC:2.7.11.1] | (RefSeq) uncharacterized protein LOC110908553 (A)	IQ domain-containing protein IQM3 isoform X1 [Prunus persica]
Prupe.2G086300	FALSE	TRUE	K21995 unsaturated fatty acid epoxidase [EC:1.14.-.-] | (RefSeq) cytochrome P450 77A3 (A)	cytochrome P450 77A3 [Prunus persica]
Prupe.2G093800	FALSE	TRUE	--	glycine-rich cell wall structural protein 2-like [Prunus persica]
Prupe.2G098800	FALSE	TRUE	K19041 E3 ubiquitin-protein ligase RNF38/44 [EC:2.3.2.27] | (RefSeq) RING-H2 finger protein ATL52-like (A)	RING-H2 finger protein ATL52 [Prunus persica]
Prupe.2G101700	FALSE	TRUE	--	uncharacterized protein LOC18787351 [Prunus persica]
Prupe.2G104800	FALSE	TRUE	K14794 ribosomal RNA-processing protein 12 | (RefSeq) hypothetical protein (A)	protein NUCLEAR FUSION DEFECTIVE 4 [Prunus persica]
Prupe.2G105400	FALSE	TRUE	K05387 glutamate receptor, ionotropic, plant | (RefSeq) glutamate receptor 1.3 (A)	glutamate receptor 1.3 [Prunus persica]
Prupe.2G106200	FALSE	TRUE	--	PREDICTED: glycine-rich protein A3-like [Prunus mume]
Prupe.2G106800	FALSE	TRUE	--	uncharacterized protein LOC18786002 [Prunus persica]
Prupe.2G112600	FALSE	TRUE	K15404 aldehyde decarbonylase [EC:4.1.99.5] | (RefSeq) protein ECERIFERUM 1 (A)	protein ECERIFERUM 1 [Prunus persica]
Prupe.2G112800	FALSE	TRUE	K15404 aldehyde decarbonylase [EC:4.1.99.5] | (RefSeq) protein ECERIFERUM 1 (A)	protein ECERIFERUM 1 [Prunus persica]
Prupe.2G112900	FALSE	TRUE	K15404 aldehyde decarbonylase [EC:4.1.99.5] | (RefSeq) protein ECERIFERUM 1 (A)	hypothetical protein PRUPE_2G112900 [Prunus persica]
Prupe.2G114500	FALSE	TRUE	K12820 pre-mRNA-splicing factor ATP-dependent RNA helicase DHX15/PRP43 [EC:3.6.4.13] | (RefSeq) probable pre-mRNA-splicing factor ATP-dependent RNA helicase DEAH2 (A)	probable pre-mRNA-splicing factor ATP-dependent RNA helicase DEAH2 [Prunus persica]
Prupe.2G116200	FALSE	TRUE	K04730 interleukin-1 receptor-associated kinase 1 [EC:2.7.11.1] | (RefSeq) probable LRR receptor-like serine/threonine-protein kinase At3g47570 (A)	hypothetical protein PRUPE_2G116200 [Prunus persica]
Prupe.2G116800	FALSE	TRUE	K04733 interleukin-1 receptor-associated kinase 4 [EC:2.7.11.1] | (RefSeq) probable serine/threonine-protein kinase PIX13 (A)	23 kDa jasmonate-induced protein [Prunus persica]
Prupe.2G118000	FALSE	TRUE	K13457 disease resistance protein RPM1 | (RefSeq) putative disease resistance protein At1g50180 (A)	hypothetical protein PRUPE_2G118000 [Prunus persica]
Prupe.2G120900	FALSE	TRUE	K13448 calcium-binding protein CML | (RefSeq) probable calcium-binding protein CML27 (A)	hypothetical protein PRUPE_2G120900 [Prunus persica]
Prupe.2G121600	FALSE	TRUE	K01255 leucyl aminopeptidase [EC:3.4.11.1] | (RefSeq) leucyl aminopeptidase (A)	cyclin-U4-1 [Prunus persica]
Prupe.2G123100	FALSE	TRUE	K01869 leucyl-tRNA synthetase [EC:6.1.1.4] | (RefSeq) leucine--tRNA ligase, cytoplasmic-like (A)	hypothetical protein PRUPE_2G123100 [Prunus persica]
Prupe.2G124400	FALSE	TRUE	K20854 hydroxyproline O-galactosyltransferase HPGT [EC:2.4.1.-] | (RefSeq) hydroxyproline O-galactosyltransferase HPGT1-like isoform X1 (A)	hypothetical protein PRUPE_2G124400 [Prunus persica]
Prupe.2G133000	FALSE	TRUE	K03006 DNA-directed RNA polymerase II subunit RPB1 [EC:2.7.7.6] | (RefSeq) early nodulin-like protein 2 (A)	uclacyanin-3 [Prunus persica]
Prupe.2G135000	FALSE	TRUE	K13415 protein brassinosteroid insensitive 1 [EC:2.7.10.1 2.7.11.1] | (RefSeq) uncharacterized protein LOC103413440 isoform X1 (A)	squamosa promoter-binding-like protein 7 [Prunus persica]
Prupe.2G136300	FALSE	TRUE	K12126 phytochrome-interacting factor 3 | (RefSeq) transcription factor PIF3-like isoform X1 (A)	hypothetical protein PRUPE_2G136300 [Prunus persica]
Prupe.2G137300	FALSE	TRUE	K18696 glycerophosphodiester phosphodiesterase [EC:3.1.4.46] | (RefSeq) Glycerophosphoryl diester phosphodiesterase (A)	SPX domain-containing protein 3 [Prunus persica]
Prupe.2G139600	FALSE	TRUE	K11855 ubiquitin carboxyl-terminal hydrolase 36/42 [EC:3.4.19.12] | (RefSeq) ubiquitin carboxyl-terminal hydrolase 36 (A)	putative lipid-binding protein At4g00165 [Prunus persica]
Prupe.2G140900	FALSE	TRUE	K04733 interleukin-1 receptor-associated kinase 4 [EC:2.7.11.1] | (RefSeq) putative receptor-like protein kinase At4g00960 (A)	cysteine-rich repeat secretory protein 15 [Prunus persica]
Prupe.2G146900	FALSE	TRUE	K13448 calcium-binding protein CML | (RefSeq) probable calcium-binding protein CML25 (A)	probable calcium-binding protein CML23 [Prunus persica]
Prupe.2G152000	FALSE	TRUE	K15333 tRNA guanosine-2'-O-methyltransferase [EC:2.1.1.34] | (RefSeq) uncharacterized protein LOC104224633 (A)	subtilisin-like protease SBT1.1 [Prunus persica]
Prupe.2G153700	FALSE	TRUE	K22736 vacuolar iron transporter family protein | (RefSeq) uncharacterized protein LOC18784548 (A)	uncharacterized protein LOC18784548 [Prunus persica]
Prupe.2G161000	FALSE	TRUE	K15095 (+)-neomenthol dehydrogenase [EC:1.1.1.208] | (RefSeq) (+)-neomenthol dehydrogenase (A)	(+)-neomenthol dehydrogenase [Prunus persica]
Prupe.2G161500	FALSE	TRUE	K15095 (+)-neomenthol dehydrogenase [EC:1.1.1.208] | (RefSeq) uncharacterized protein LOC18787733 (A)	uncharacterized protein LOC18787733 [Prunus persica]
Prupe.2G162300	FALSE	TRUE	K15095 (+)-neomenthol dehydrogenase [EC:1.1.1.208] | (RefSeq) uncharacterized protein LOC18785929 (A)	hypothetical protein PRUPE_2G162300 [Prunus persica]
Prupe.2G167000	FALSE	TRUE	K23047 E3 ubiquitin-protein ligase UNKL [EC:2.3.2.27] | (RefSeq) zinc finger CCCH domain-containing protein 30-like (A)	AT-hook motif nuclear-localized protein 9 [Prunus persica]
Prupe.2G172800	FALSE	TRUE	K13034 L-3-cyanoalanine synthase/ cysteine synthase [EC:2.5.1.47 4.4.1.9] | (RefSeq) L-3-cyanoalanine synthase 1, mitochondrial (A)	L-3-cyanoalanine synthase 1, mitochondrial [Prunus persica]
Prupe.2G175900	FALSE	TRUE	K07195 exocyst complex component 7 | (RefSeq) exocyst complex component EXO70A1 (A)	hypothetical protein PRUPE_2G175900 [Prunus persica]
Prupe.2G176500	FALSE	TRUE	--	hypothetical protein PRUPE_2G176500 [Prunus persica]
Prupe.2G178500	FALSE	TRUE	--	uncharacterized protein LOC18785810 [Prunus persica]
Prupe.2G181700	FALSE	TRUE	K13448 calcium-binding protein CML | (RefSeq) probable calcium-binding protein CML50 (A)	BAG family molecular chaperone regulator 6 [Prunus persica]
Prupe.2G183600	FALSE	TRUE	--	hypothetical protein PRUPE_2G183600 [Prunus persica]
Prupe.2G184900	FALSE	TRUE	K08695 anthocyanidin reductase [EC:1.3.1.77] | (RefSeq) anthocyanidin reductase ((2S)-flavan-3-ol-forming) (A)	anthocyanidin reductase ((2S)-flavan-3-ol-forming) isoform X1 [Prunus persica]
Prupe.2G191100	FALSE	TRUE	K21994 LOB domain-containing protein 18 | (RefSeq) LOB domain-containing protein 31 (A)	LOB domain-containing protein 1 [Prunus persica]
Prupe.2G192100	FALSE	TRUE	K09422 transcription factor MYB, plant | (RefSeq) myb-related protein 308 (A)	myb-related protein 308 [Prunus persica]
Prupe.2G192600	FALSE	TRUE	K03283 heat shock 70kDa protein 1/2/6/8 | (RefSeq) heat shock cognate 70 kDa protein 2-like (A)	uncharacterized protein LOC18786354 isoform X1 [Prunus persica]
Prupe.2G193600	FALSE	TRUE	K07904 Ras-related protein Rab-11A | (RefSeq) ras-related protein RABA3 (A)	ras-related protein RABA3 [Prunus persica]
Prupe.2G193800	FALSE	TRUE	--	uncharacterized protein LOC18784560 isoform X2 [Prunus persica]
Prupe.2G193900	FALSE	TRUE	--	leucine-rich repeat extensin-like protein 3 [Prunus persica]
Prupe.2G194400	FALSE	TRUE	K09338 homeobox-leucine zipper protein | (RefSeq) homeobox-leucine zipper protein ATHB-12 (A)	homeobox-leucine zipper protein ATHB-12 [Prunus persica]
Prupe.2G203500	FALSE	TRUE	K17500 integrin-linked kinase-associated serine/threonine phosphatase 2C [EC:3.1.3.16] | (RefSeq) WAT1-related protein At3g18200-like (A)	WAT1-related protein At3g30340 [Prunus persica]
Prupe.2G207600	FALSE	TRUE	K05605 3-hydroxyisobutyryl-CoA hydrolase [EC:3.1.2.4] | (RefSeq) 3-hydroxyisobutyryl-CoA hydrolase 1 isoform X2 (A)	3-hydroxyisobutyryl-CoA hydrolase 1 isoform X2 [Prunus persica]
Prupe.2G211800	FALSE	TRUE	K10775 phenylalanine ammonia-lyase [EC:4.3.1.24] | (RefSeq) phenylalanine ammonia-lyase 1 (A)	phenylalanine ammonia-lyase 1 [Prunus persica]
Prupe.2G215100	FALSE	TRUE	--	hypothetical protein PRUPE_2G215100 [Prunus persica]
Prupe.2G215400	FALSE	TRUE	K19269 phosphoglycolate phosphatase [EC:3.1.3.18 3.1.3.48] | (RefSeq) phosphoglycolate phosphatase 1B, chloroplastic (A)	phosphoglycolate phosphatase 1B, chloroplastic [Prunus persica]
Prupe.2G218600	FALSE	TRUE	--	uncharacterized protein LOC18786550 [Prunus persica]
Prupe.2G225200	FALSE	TRUE	K01859 chalcone isomerase [EC:5.5.1.6] | (RefSeq) chalcone--flavonone isomerase (A)	chalcone--flavonone isomerase [Prunus persica]
Prupe.2G227100	FALSE	TRUE	K21888 glutathione dehydrogenase/transferase [EC:1.8.5.1 2.5.1.18] | (RefSeq) glutathione S-transferase DHAR2 (A)	glutathione S-transferase DHAR2 [Prunus persica]
Prupe.2G227200	FALSE	TRUE	K01513 ectonucleotide pyrophosphatase/phosphodiesterase family member 1/3 [EC:3.1.4.1 3.6.1.9] | (RefSeq) uncharacterized protein LOC109769794 (A)	uncharacterized protein LOC18784986 [Prunus persica]
Prupe.2G229200	FALSE	TRUE	K02717 photosystem II oxygen-evolving enhancer protein 2 | (RefSeq) photosynthetic NDH subunit of lumenal location 1, chloroplastic (A)	photosynthetic NDH subunit of lumenal location 1, chloroplastic [Prunus persica]
Prupe.2G229500	FALSE	TRUE	K09873 aquaporin TIP | (RefSeq) aquaporin TIP1-3 (A)	aquaporin TIP1-3 [Prunus persica]
Prupe.2G235300	FALSE	TRUE	--	uncharacterized protein LOC18784873 [Prunus persica]
Prupe.2G237800	FALSE	TRUE	--	hypothetical protein PRUPE_2G237800 [Prunus persica]
Prupe.2G241500	FALSE	TRUE	K17964 leucine-rich PPR motif-containing protein, mitochondrial | (RefSeq) putative pentatricopeptide repeat-containing protein At1g19290 (A)	protein DA1-related 2 isoform X1 [Prunus persica]
Prupe.2G243000	FALSE	TRUE	K10418 dynein light chain LC8-type | (RefSeq) rop guanine nucleotide exchange factor 12-like isoform X1 (A)	rop guanine nucleotide exchange factor 5 [Prunus persica]
Prupe.2G248900	FALSE	TRUE	K08915 light-harvesting complex II chlorophyll a/b binding protein 4 | (RefSeq) chlorophyll a-b binding protein CP29.3, chloroplastic (A)	chlorophyll a-b binding protein CP29.3, chloroplastic [Prunus persica]
Prupe.2G249800	FALSE	TRUE	--	protein EARLY FLOWERING 4 [Prunus persica]
Prupe.2G251200	FALSE	TRUE	K10257 acyl-lipid omega-3 desaturase [EC:1.14.19.25 1.14.19.35 1.14.19.36] | (RefSeq) omega-3 fatty acid desaturase, chloroplastic (A)	hypothetical protein PRUPE_2G251200 [Prunus persica]
Prupe.2G251900	FALSE	TRUE	K23877 xyloglucan O-acetyltransferase | (RefSeq) hypothetical protein (A)	protein ESKIMO 1 [Prunus persica]
Prupe.2G256100	FALSE	TRUE	K00522 ferritin heavy chain [EC:1.16.3.2] | (RefSeq) ferritin-3, chloroplastic (A)	ferritin-3, chloroplastic [Prunus persica]
Prupe.2G256700	FALSE	TRUE	K14496 abscisic acid receptor PYR/PYL family | (RefSeq) abscisic acid receptor PYL4 (A)	hypothetical protein PRUPE_2G256700 [Prunus persica]
Prupe.2G256900	FALSE	TRUE	K09286 EREBP-like factor | (RefSeq) LOW QUALITY PROTEIN: dehydration-responsive element-binding protein 2A (A)	dehydration-responsive element-binding protein 2C [Prunus persica]
Prupe.2G260800	FALSE	TRUE	K00430 peroxidase [EC:1.11.1.7] | (RefSeq) peroxidase P7 (A)	peroxidase P7 [Prunus persica]
Prupe.2G263300	FALSE	TRUE	--	uncharacterized protein LOC18786797 [Prunus persica]
Prupe.2G263900	FALSE	TRUE	K01859 chalcone isomerase [EC:5.5.1.6] | (RefSeq) probable chalcone--flavonone isomerase 3 (A)	probable chalcone--flavonone isomerase 3 [Prunus persica]
Prupe.2G264000	FALSE	TRUE	--	uncharacterized protein LOC18784997 [Prunus persica]
Prupe.2G265000	FALSE	TRUE	K13459 disease resistance protein RPS2 | (RefSeq) disease resistance protein RPS2 (A)	probable WRKY transcription factor 70 [Prunus persica]
Prupe.2G266400	FALSE	TRUE	K04733 interleukin-1 receptor-associated kinase 4 [EC:2.7.11.1] | (RefSeq) probable inactive receptor kinase At5g58300 (A)	probable inactive receptor kinase At5g58300 [Prunus persica]
Prupe.2G277800	FALSE	TRUE	K01087 trehalose 6-phosphate phosphatase [EC:3.1.3.12] | (RefSeq) trehalose-phosphate phosphatase A isoform X2 (A)	hypothetical protein PRUPE_2G277800 [Prunus persica]
Prupe.2G278000	FALSE	TRUE	K19791 iron transport multicopper oxidase | (RefSeq) monocopper oxidase-like protein SKS1 (A)	monocopper oxidase-like protein SKS1 [Prunus persica]
Prupe.2G279900	FALSE	TRUE	K01051 pectinesterase [EC:3.1.1.11] | (RefSeq) pectinesterase 3 (A)	21 kDa protein [Prunus persica]
Prupe.2G283600	FALSE	TRUE	K20718 LRR receptor-like serine/threonine-protein kinase ERECTA [EC:2.7.11.1] | (RefSeq) LRR receptor-like serine/threonine-protein kinase ERL1 (A)	LRR receptor-like serine/threonine-protein kinase ERL1 [Prunus persica]
Prupe.2G294300	FALSE	TRUE	K08994 ion channel-forming bestrophin family protein | (RefSeq) hypothetical protein (A)	protein SHORTAGE IN CHIASMATA 1 [Prunus persica]
Prupe.2G304400	FALSE	TRUE	K07052 uncharacterized protein | (RefSeq) uncharacterized LOC109194101 (A)	hypothetical protein PRUPE_2G304400 [Prunus persica]
Prupe.2G307500	FALSE	TRUE	K03093 RNA polymerase sigma factor | (RefSeq) RNA polymerase sigma factor sigE, chloroplastic/mitochondrial (A)	RNA polymerase sigma factor sigE, chloroplastic/mitochondrial [Prunus persica]
Prupe.2G311700	FALSE	TRUE	K00264 glutamate synthase (NADPH/NADH) [EC:1.4.1.13 1.4.1.14] | (RefSeq) glutamate synthase [NADH], amyloplastic isoform X1 (A)	glutamate synthase [NADH]
Prupe.2G311800	FALSE	TRUE	--	uncharacterized protein LOC109947579 isoform X1 [Prunus persica]
Prupe.2G312000	FALSE	TRUE	K19041 E3 ubiquitin-protein ligase RNF38/44 [EC:2.3.2.27] | (RefSeq) RING-H2 finger protein ATL20-like (A)	putative RING-H2 finger protein ATL21B [Prunus persica]
Prupe.2G314600	FALSE	TRUE	K11643 chromodomain-helicase-DNA-binding protein 4 [EC:3.6.4.12] | (RefSeq) SNF2 super family (A)	histone-lysine N-methyltransferase ATXR6 [Prunus persica]
Prupe.2G317500	FALSE	TRUE	K22382 WD repeat-containing protein 26 | (RefSeq) WD repeat-containing protein 26 homolog (A)	growth-regulating factor 7 isoform X2 [Prunus persica]
Prupe.2G318900	FALSE	TRUE	K12130 pseudo-response regulator 5 | (RefSeq) two-component response regulator-like APRR5 isoform X1 (A)	two-component response regulator-like APRR5 isoform X1 [Prunus persica]
Prupe.2G319600	FALSE	TRUE	K24028 salicylic acid 3-hydroxylase [EC:1.14.11.-] | (RefSeq) protein DOWNY MILDEW RESISTANCE 6 (A)	protein DOWNY MILDEW RESISTANCE 6 [Prunus persica]
Prupe.2G320200	FALSE	TRUE	K07213 copper chaperone | (RefSeq) hypothetical protein (A)	heavy metal-associated isoprenylated plant protein 36 [Prunus persica]
Prupe.2G320300	FALSE	TRUE	K07213 copper chaperone | (RefSeq) copper transport protein ATX1-like (A)	heavy metal-associated isoprenylated plant protein 9 [Prunus persica]
Prupe.2G322300	FALSE	TRUE	--	hypothetical protein PRUPE_2G322300 [Prunus persica]
Prupe.2G326300	FALSE	TRUE	K01904 4-coumarate--CoA ligase [EC:6.2.1.12] | (RefSeq) LOW QUALITY PROTEIN: 4-coumarate--CoA ligase 2 (A)	hypothetical protein PRUPE_2G326300, partial [Prunus persica]
Prupe.3G001100	FALSE	TRUE	K18551 pyrimidine and pyridine-specific 5'-nucleotidase [EC:3.1.3.-] | (RefSeq) uncharacterized protein C24B11.05 isoform X1 (A)	uncharacterized protein C24B11.05 isoform X1 [Prunus persica]
Prupe.3G004100	FALSE	TRUE	K08912 light-harvesting complex II chlorophyll a/b binding protein 1 | (RefSeq) chlorophyll a-b binding protein of LHCII type 1-like (A)	chlorophyll a-b binding protein of LHCII type 1 [Prunus persica]
Prupe.3G005300	FALSE	TRUE	--	nitrogen regulatory protein P-II homolog [Prunus persica]
Prupe.3G007200	FALSE	TRUE	K01897 long-chain acyl-CoA synthetase [EC:6.2.1.3] | (RefSeq) long chain acyl-CoA synthetase 1 (A)	long chain acyl-CoA synthetase 1 [Prunus persica]
Prupe.3G011100	FALSE	TRUE	--	hypothetical protein PRUPE_3G011100 [Prunus persica]
Prupe.3G011300	FALSE	TRUE	K23618 acyl-activating enzyme 11/12 [EC:6.2.1.2 6.2.1.-] | (RefSeq) butyrate--CoA ligase AAE11, peroxisomal-like (A)	probable acyl-activating enzyme 5, peroxisomal [Prunus persica]
Prupe.3G011900	FALSE	TRUE	K08901 photosystem II oxygen-evolving enhancer protein 3 | (RefSeq) oxygen-evolving enhancer protein 3-2, chloroplastic-like (A)	psbQ-like protein 3, chloroplastic [Prunus persica]
Prupe.3G012300	FALSE	TRUE	K18881 D-lactate dehydratase [EC:4.2.1.130] | (RefSeq) protein DJ-1 homolog D-like isoform X1 (A)	protein DJ-1 homolog D-like isoform X2 [Prunus persica]
Prupe.3G012400	FALSE	TRUE	K18881 D-lactate dehydratase [EC:4.2.1.130] | (RefSeq) protein DJ-1 homolog D-like (A)	protein DJ-1 homolog D-like [Prunus persica]
Prupe.3G012600	FALSE	TRUE	K18881 D-lactate dehydratase [EC:4.2.1.130] | (RefSeq) protein DJ-1 homolog D-like (A)	hypothetical protein PRUPE_3G012600 [Prunus persica]
Prupe.3G012800	FALSE	TRUE	K18881 D-lactate dehydratase [EC:4.2.1.130] | (RefSeq) protein DJ-1 homolog D-like (A)	protein DJ-1 homolog D-like [Prunus persica]
Prupe.3G014100	FALSE	TRUE	K00695 sucrose synthase [EC:2.4.1.13] | (RefSeq) sucrose synthase 7 isoform X1 (A)	sucrose synthase 7 isoform X1 [Prunus persica]
Prupe.3G014600	FALSE	TRUE	K10615 E3 ubiquitin-protein ligase HERC4 [EC:2.3.2.26] | (RefSeq) probable E3 ubiquitin-protein ligase HERC4 isoform X1 (A)	uncharacterized protein LOC18783929 [Prunus persica]
Prupe.3G017500	FALSE	TRUE	K04733 interleukin-1 receptor-associated kinase 4 [EC:2.7.11.1] | (RefSeq) cysteine-rich receptor-like protein kinase 10 isoform X1 (A)	cysteine-rich repeat secretory protein 60 [Prunus persica]
Prupe.3G017800	FALSE	TRUE	K14396 polyadenylate-binding protein 2 | (RefSeq) embryonic polyadenylate-binding protein 2-B-like isoform X1 (A)	uncharacterized protein LOC18781638 isoform X1 [Prunus persica]
Prupe.3G020200	FALSE	TRUE	K20891 beta-glucuronosyltransferase [EC:2.4.1.-] | (RefSeq) beta-glucuronosyltransferase GlcAT14B-like (A)	beta-glucuronosyltransferase GlcAT14C [Prunus persica]
Prupe.3G025900	FALSE	TRUE	K15813 beta-amyrin synthase [EC:5.4.99.39] | (RefSeq) beta-amyrin synthase-like (A)	lupeol synthase [Prunus persica]
Prupe.3G026100	FALSE	TRUE	K01853 cycloartenol synthase [EC:5.4.99.8] | (RefSeq) cycloartenol synthase isoform X1 (A)	cycloartenol synthase isoform X1 [Prunus persica]
Prupe.3G027500	FALSE	TRUE	--	uncharacterized protein LOC18783265 isoform X1 [Prunus persica]
Prupe.3G028000	FALSE	TRUE	--	PREDICTED: uncharacterized protein LOC103343169 [Prunus mume]
Prupe.3G031700	FALSE	TRUE	--	uncharacterized protein LOC18782754 [Prunus persica]
Prupe.3G033000	FALSE	TRUE	--	hypothetical protein PRUPE_6G183900 [Prunus persica]
Prupe.3G036900	FALSE	TRUE	K09458 3-oxoacyl-[acyl-carrier-protein] synthase II [EC:2.3.1.179] | (RefSeq) 3-oxoacyl-[acyl-carrier-protein] synthase II, chloroplastic isoform X1 (A)	3-oxoacyl-[acyl-carrier-protein]
Prupe.3G040000	FALSE	TRUE	K22369 epoxide hydrolase 4 [EC:3.3.-.-] | (RefSeq) uncharacterized protein LOC104235966 (A)	uncharacterized protein LOC18784402 [Prunus persica]
Prupe.3G042300	FALSE	TRUE	K09422 transcription factor MYB, plant | (RefSeq) myb-related protein 308 (A)	myb-related protein 308 [Prunus persica]
Prupe.3G048100	FALSE	TRUE	K18121 glyoxylate/succinic semialdehyde reductase [EC:1.1.1.79 1.1.1.-] | (RefSeq) glyoxylate/succinic semialdehyde reductase 2, chloroplastic (A)	glyoxylate/succinic semialdehyde reductase 2, chloroplastic [Prunus persica]
Prupe.3G048300	FALSE	TRUE	K01193 beta-fructofuranosidase [EC:3.2.1.26] | (RefSeq) beta-fructofuranosidase, cell wall isozyme (A)	beta-fructofuranosidase, cell wall isozyme [Prunus persica]
Prupe.3G051900	FALSE	TRUE	K13248 pyridoxal phosphate phosphatase PHOSPHO2 [EC:3.1.3.74] | (RefSeq) inorganic pyrophosphatase 2 (A)	inorganic pyrophosphatase 2 [Prunus persica]
Prupe.3G052000	FALSE	TRUE	K13248 pyridoxal phosphate phosphatase PHOSPHO2 [EC:3.1.3.74] | (RefSeq) inorganic pyrophosphatase 1 (A)	inorganic pyrophosphatase 1 [Prunus persica]
Prupe.3G057300	FALSE	TRUE	--	uncharacterized protein LOC18784506 isoform X1 [Prunus persica]
Prupe.3G060200	FALSE	TRUE	--	hypothetical protein PRUPE_3G060200 [Prunus persica]
Prupe.3G068000	FALSE	TRUE	K19042 E3 ubiquitin-protein ligase BOI and related proteins [EC:2.3.2.27] | (RefSeq) uncharacterized protein LOC110606851 (A)	uncharacterized protein LOC18782316 [Prunus persica]
Prupe.3G068200	FALSE	TRUE	K11996 adenylyltransferase and sulfurtransferase [EC:2.7.7.80 2.8.1.11] | (RefSeq) adenylyltransferase and sulfurtransferase MOCS3-like (A)	uncharacterized protein LOC18781804 [Prunus persica]
Prupe.3G071000	FALSE	TRUE	K11136 regulator of telomere elongation helicase 1 [EC:3.6.4.12] | (RefSeq) regulator of telomere elongation helicase 1 homolog isoform X1 (A)	regulator of telomere elongation helicase 1 homolog isoform X1 [Prunus persica]
Prupe.3G078500	FALSE	TRUE	K02295 cryptochrome | (RefSeq) (6-4)DNA photolyase (A)	(6-4)DNA photolyase [Prunus persica]
Prupe.3G078700	FALSE	TRUE	K06130 lysophospholipase II [EC:3.1.1.5] | (RefSeq) acyl-protein thioesterase 2 (A)	acyl-protein thioesterase 2 [Prunus persica]
Prupe.3G084200	FALSE	TRUE	--	embryo-specific protein ATS3A [Prunus persica]
Prupe.3G086400	FALSE	TRUE	--	hypothetical protein PRUPE_3G086400 [Prunus persica]
Prupe.3G087900	FALSE	TRUE	K15078 structure-specific endonuclease subunit SLX1 [EC:3.6.1.-] | (RefSeq) putative disease resistance protein RGA3 isoform X1 (A)	hypothetical protein PRUPE_3G087900 [Prunus persica]
Prupe.3G094600	FALSE	TRUE	K00818 acetylornithine aminotransferase [EC:2.6.1.11] | (RefSeq) acetylornithine aminotransferase, mitochondrial (A)	acetylornithine aminotransferase, mitochondrial [Prunus persica]
Prupe.3G096200	FALSE	TRUE	K22763 deubiquitinase DESI2 [EC:3.4.19.12] | (RefSeq) deSI-like protein At4g17486 isoform X1 (A)	deSI-like protein At4g17486 [Prunus persica]
Prupe.3G099000	FALSE	TRUE	K04421 mitogen-activated protein kinase kinase kinase 3 [EC:2.7.11.25] | (RefSeq) mitogen-activated protein kinase kinase kinase 3-like (A)	mitogen-activated protein kinase kinase kinase 2 [Prunus persica]
Prupe.3G099600	FALSE	TRUE	K04733 interleukin-1 receptor-associated kinase 4 [EC:2.7.11.1] | (RefSeq) L-type lectin-domain containing receptor kinase VI.2-like isoform X1 (A)	lamin-like protein [Prunus persica]
Prupe.3G103700	FALSE	TRUE	--	uncharacterized protein LOC18782611 [Prunus persica]
Prupe.3G106200	FALSE	TRUE	--	--
Prupe.3G111000	FALSE	TRUE	K13032 prunasin beta-glucosidase [EC:3.2.1.118] | (RefSeq) beta-glucosidase 12 isoform X1 (A)	beta-glucosidase 12 isoform X1 [Prunus persica]
Prupe.3G112600	FALSE	TRUE	K11982 E3 ubiquitin-protein ligase RNF115/126 [EC:2.3.2.27] | (RefSeq) uncharacterized protein LOC111317657 isoform X1 (A)	RING finger protein 215 [Prunus persica]
Prupe.3G113100	FALSE	TRUE	K16055 trehalose 6-phosphate synthase/phosphatase [EC:2.4.1.15 3.1.3.12] | (RefSeq) probable alpha,alpha-trehalose-phosphate synthase [UDP-forming] 7 isoform X1 (A)	probable alpha,alpha-trehalose-phosphate synthase [UDP-forming]
Prupe.3G114200	FALSE	TRUE	--	hypothetical protein PRUPE_3G114200 [Prunus persica]
Prupe.3G116000	FALSE	TRUE	K04733 interleukin-1 receptor-associated kinase 4 [EC:2.7.11.1] | (RefSeq) MDIS1-interacting receptor like kinase 2 isoform X1 (A)	MDIS1-interacting receptor like kinase 2 [Prunus persica]
Prupe.3G118500	FALSE	TRUE	K02116 ATP synthase protein I | (RefSeq) uncharacterized protein LOC18784096 isoform X2 (A)	uncharacterized protein LOC18784096 isoform X2 [Prunus persica]
Prupe.3G121200	FALSE	TRUE	K20884 riboflavin kinase / FMN hydrolase [EC:2.7.1.26 3.1.3.102] | (RefSeq) bifunctional riboflavin kinase/FMN phosphatase (A)	bifunctional riboflavin kinase/FMN phosphatase [Prunus persica]
Prupe.3G123700	FALSE	TRUE	K05658 ATP-binding cassette, subfamily B (MDR/TAP), member 1 [EC:3.6.3.44] | (RefSeq) ABC transporter B family member 11 isoform X1 (A)	ABC transporter B family member 11 isoform X1 [Prunus persica]
Prupe.3G135400	FALSE	TRUE	--	hypothetical protein PRUPE_3G135400 [Prunus persica]
Prupe.3G141700	FALSE	TRUE	K01193 beta-fructofuranosidase [EC:3.2.1.26] | (RefSeq) LOC109747879; beta-fructofuranosidase, insoluble isoenzyme 3-like (A)	UPF0481 protein At3g47200 [Prunus persica]
Prupe.3G144000	FALSE	TRUE	K04733 interleukin-1 receptor-associated kinase 4 [EC:2.7.11.1] | (RefSeq) glycerophosphodiester phosphodiesterase protein kinase domain-containing GDPDL2-like (A)	thaumatin-like protein 1 [Prunus persica]
Prupe.3G144100	FALSE	TRUE	K04733 interleukin-1 receptor-associated kinase 4 [EC:2.7.11.1] | (RefSeq) glycerophosphodiester phosphodiesterase protein kinase domain-containing GDPDL2-like (A)	thaumatin-like protein 1 [Prunus persica]
Prupe.3G148300	FALSE	TRUE	K04733 interleukin-1 receptor-associated kinase 4 [EC:2.7.11.1] | (RefSeq) glycerophosphodiester phosphodiesterase protein kinase domain-containing GDPDL2-like (A)	thaumatin-like protein 1 [Prunus persica]
Prupe.3G153300	FALSE	TRUE	--	uncharacterized protein LOC18784230 [Prunus persica]
Prupe.3G153400	FALSE	TRUE	--	hypothetical protein PRUPE_3G153200 [Prunus persica]
Prupe.3G154300	FALSE	TRUE	K21435 ankyrin repeat domain-containing protein 6 | (RefSeq) ankyrin repeat-containing protein BDA1-like (A)	hypothetical protein PRUPE_3G154300 [Prunus persica]
Prupe.3G154700	FALSE	TRUE	K15502 serine/threonine-protein phosphatase 6 regulatory ankyrin repeat subunit A | (RefSeq) protein ACCELERATED CELL DEATH 6 (A)	hypothetical protein PRUPE_3G154700 [Prunus persica]
Prupe.3G154900	FALSE	TRUE	K21435 ankyrin repeat domain-containing protein 6 | (RefSeq) ankyrin repeat-containing protein BDA1-like (A)	hypothetical protein PRUPE_3G154900 [Prunus persica]
Prupe.3G160300	FALSE	TRUE	K04733 interleukin-1 receptor-associated kinase 4 [EC:2.7.11.1] | (RefSeq) serine/threonine-protein kinase CDL1 (A)	probable serine/threonine-protein kinase PBL7 [Prunus persica]
Prupe.3G164900	FALSE	TRUE	K21867 potassium channel | (RefSeq) potassium channel SKOR (A)	potassium channel SKOR [Prunus persica]
Prupe.3G166400	FALSE	TRUE	--	uncharacterized protein LOC18782608 [Prunus persica]
Prupe.3G168100	FALSE	TRUE	K00058 D-3-phosphoglycerate dehydrogenase / 2-oxoglutarate reductase [EC:1.1.1.95 1.1.1.399] | (RefSeq) D-3-phosphoglycerate dehydrogenase 2, chloroplastic (A)	D-3-phosphoglycerate dehydrogenase 2, chloroplastic [Prunus persica]
Prupe.3G173600	FALSE	TRUE	K03452 magnesium/proton exchanger | (RefSeq) pentatricopeptide repeat-containing protein At3g62890-like (A)	pentatricopeptide repeat-containing protein At2g42920, chloroplastic [Prunus persica]
Prupe.3G175800	FALSE	TRUE	K00901 diacylglycerol kinase (ATP) [EC:2.7.1.107] | (RefSeq) diacylglycerol kinase 5-like (A)	uncharacterized protein LOC18783108 [Prunus persica]
Prupe.3G176300	FALSE	TRUE	--	GDSL esterase/lipase At4g10955 [Prunus persica]
Prupe.3G178500	FALSE	TRUE	K02291 15-cis-phytoene/all-trans-phytoene synthase [EC:2.5.1.32 2.5.1.99] | (RefSeq) phytoene synthase 2, chloroplastic (A)	phytoene synthase 2, chloroplastic [Prunus persica]
Prupe.3G179600	FALSE	TRUE	K05275 pyridoxine 4-dehydrogenase [EC:1.1.1.65] | (RefSeq) pyridoxal reductase, chloroplastic-like (A)	uncharacterized oxidoreductase At1g06690, chloroplastic [Prunus persica]
Prupe.3G180900	FALSE	TRUE	K03327 multidrug resistance protein, MATE family | (RefSeq) protein DETOXIFICATION 41 (A)	protein DETOXIFICATION 41 [Prunus persica]
Prupe.3G184100	FALSE	TRUE	K19891 glucan endo-1,3-beta-glucosidase 1/2/3 [EC:3.2.1.39] | (RefSeq) hypothetical protein (A)	hypothetical protein PRUPE_3G184100 [Prunus persica]
Prupe.3G185000	FALSE	TRUE	K22950 acylphloroglucinol glucosyltransferase [EC:2.4.1.358] | (RefSeq) anthocyanidin 3-O-glucosyltransferase 2-like (A)	UDP-glycosyltransferase 71A16 [Prunus persica]
Prupe.3G187300	FALSE	TRUE	--	hypothetical protein PRUPE_3G187300 [Prunus persica]
Prupe.3G187900	FALSE	TRUE	K21604 jasmonoyl-L-amino acid hydrolase [EC:3.5.1.127] | (RefSeq) IAA-amino acid hydrolase ILR1-like 6 isoform X1 (A)	hypothetical protein PRUPE_3G187900 [Prunus persica]
Prupe.3G189500	FALSE	TRUE	K23452 UDP-glucosyltransferase 85A [EC:2.4.1.-] | (RefSeq) 7-deoxyloganetin glucosyltransferase-like (A)	7-deoxyloganetin glucosyltransferase-like [Prunus persica]
Prupe.3G193800	FALSE	TRUE	K15333 tRNA guanosine-2'-O-methyltransferase [EC:2.1.1.34] | (RefSeq) uncharacterized LOC105043884 (A)	subtilisin-like protease SBT5.3 [Prunus persica]
Prupe.3G194000	FALSE	TRUE	K00083 cinnamyl-alcohol dehydrogenase [EC:1.1.1.195] | (RefSeq) probable cinnamyl alcohol dehydrogenase 1 (A)	probable cinnamyl alcohol dehydrogenase 1 [Prunus persica]
Prupe.3G200500	FALSE	TRUE	--	hypothetical protein PRUPE_3G200500 [Prunus persica]
Prupe.3G205100	FALSE	TRUE	K19519 transforming growth factor-beta-induced protein | (RefSeq) fasciclin-like arabinogalactan protein 4 (A)	fasciclin-like arabinogalactan protein 7 isoform X1 [Prunus persica]
Prupe.3G207000	FALSE	TRUE	K22139 mitochondrial pyruvate carrier 2 | (RefSeq) mitochondrial pyruvate carrier 4 isoform X2 (A)	mitochondrial pyruvate carrier 4 isoform X2 [Prunus persica]
Prupe.3G207800	FALSE	TRUE	K22139 mitochondrial pyruvate carrier 2 | (RefSeq) mitochondrial pyruvate carrier 3 isoform X1 (A)	mitochondrial pyruvate carrier 3 isoform X1 [Prunus persica]
Prupe.3G208100	FALSE	TRUE	K10691 E3 ubiquitin-protein ligase UBR4 [EC:2.3.2.27] | (RefSeq) LOC109762802; auxin transport protein BIG (A)	GDSL esterase/lipase At2g42990 [Prunus persica]
Prupe.3G208200	FALSE	TRUE	K10691 E3 ubiquitin-protein ligase UBR4 [EC:2.3.2.27] | (RefSeq) LOC109762802; auxin transport protein BIG (A)	GDSL esterase/lipase At2g04570 [Prunus persica]
Prupe.3G208300	FALSE	TRUE	K10691 E3 ubiquitin-protein ligase UBR4 [EC:2.3.2.27] | (RefSeq) LOC109762802; auxin transport protein BIG (A)	GDSL esterase/lipase At2g04570 [Prunus persica]
Prupe.3G208900	FALSE	TRUE	K01052 lysosomal acid lipase/cholesteryl ester hydrolase [EC:3.1.1.13] | (RefSeq) triacylglycerol lipase 2 isoform X1 (A)	triacylglycerol lipase 2 isoform X1 [Prunus persica]
Prupe.3G210100	FALSE	TRUE	K08332 vacuolar protein 8 | (RefSeq) vacuolar protein 8-like (A)	armadillo repeat-containing protein 3 [Prunus persica]
Prupe.3G210500	FALSE	TRUE	K20416 palmitoyl-[glycerolipid] 7-desaturase [EC:1.14.19.42] | (RefSeq) palmitoyl-monogalactosyldiacylglycerol delta-7 desaturase, chloroplastic (A)	palmitoyl-monogalactosyldiacylglycerol delta-7 desaturase, chloroplastic [Prunus persica]
Prupe.3G213400	FALSE	TRUE	K21989 calcium permeable stress-gated cation channel | (RefSeq) CSC1-like protein At3g21620 isoform X1 (A)	CSC1-like protein At3g21620 isoform X1 [Prunus persica]
Prupe.3G214200	FALSE	TRUE	K10891 fanconi anemia group D2 protein | (RefSeq) Fanconi anemia group D2 protein homolog (A)	hypothetical protein PRUPE_3G214200 [Prunus persica]
Prupe.3G216700	FALSE	TRUE	K08070 2-alkenal reductase [EC:1.3.1.74] | (RefSeq) 2-alkenal reductase (NADP(+)-dependent) (A)	hypothetical protein PRUPE_3G216700 [Prunus persica]
Prupe.3G227700	FALSE	TRUE	--	uncharacterized protein LOC18783989 [Prunus persica]
Prupe.3G229000	FALSE	TRUE	--	PREDICTED: uncharacterized protein LOC103329507 [Prunus mume]
Prupe.3G233800	FALSE	TRUE	--	uncharacterized protein LOC18782939 [Prunus persica]
Prupe.3G236300	FALSE	TRUE	K15503 serine/threonine-protein phosphatase 6 regulatory ankyrin repeat subunit B | (RefSeq) uncharacterized LOC101314594 (A)	uncharacterized protein LOC18783315 isoform X1 [Prunus persica]
Prupe.3G239900	FALSE	TRUE	K10525 allene oxide cyclase [EC:5.3.99.6] | (RefSeq) allene oxide cyclase, chloroplastic (A)	allene oxide cyclase, chloroplastic [Prunus persica]
Prupe.3G243500	FALSE	TRUE	K00318 proline dehydrogenase [EC:1.5.-.-] | (RefSeq) proline dehydrogenase 2, mitochondrial (A)	proline dehydrogenase 2, mitochondrial [Prunus persica]
Prupe.3G245300	FALSE	TRUE	--	hypothetical protein PRUPE_3G245300 [Prunus persica]
Prupe.3G248600	FALSE	TRUE	K12951 cobalt/nickel-transporting P-type ATPase D [EC:3.6.3.-] | (RefSeq) hypothetical protein (A)	formin-2 isoform X1 [Prunus persica]
Prupe.3G253900	FALSE	TRUE	K13264 isoflavone 7-O-glucoside-6''-O-malonyltransferase [EC:2.3.1.115] | (Kazusa) Lj2g3v1090790.1; - (A)	phenolic glucoside malonyltransferase 1 [Prunus persica]
Prupe.3G255000	FALSE	TRUE	K16297 serine carboxypeptidase-like clade II [EC:3.4.16.-] | (RefSeq) serine carboxypeptidase-like 25 (A)	serine carboxypeptidase-like 25 [Prunus persica]
Prupe.3G265800	FALSE	TRUE	K20628 expansin | (RefSeq) expansin-A15 (A)	expansin-A15 [Prunus persica]
Prupe.3G269200	FALSE	TRUE	--	uncharacterized protein LOC18782634 [Prunus persica]
Prupe.3G269300	FALSE	TRUE	K07374 tubulin alpha | (RefSeq) tubulin alpha chain-like (A)	tubulin alpha chain [Prunus persica]
Prupe.3G269500	FALSE	TRUE	K17693 DNA-binding protein inhibitor ID2 | (RefSeq) transcription factor PRE6-like (A)	transcription factor PRE6 [Prunus persica]
Prupe.3G271700	FALSE	TRUE	K13947 auxin efflux carrier family | (RefSeq) probable auxin efflux carrier component 8 (A)	probable auxin efflux carrier component 8 [Prunus persica]
Prupe.3G280300	FALSE	TRUE	K23877 xyloglucan O-acetyltransferase | (RefSeq) protein ALTERED XYLOGLUCAN 4-like (A)	protein ALTERED XYLOGLUCAN 4-like [Prunus persica]
Prupe.3G281700	FALSE	TRUE	--	hypothetical protein PRUPE_3G281700 [Prunus persica]
Prupe.3G284000	FALSE	TRUE	K00122 formate dehydrogenase [EC:1.17.1.9] | (RefSeq) formate dehydrogenase, mitochondrial isoform X2 (A)	hypothetical protein PRUPE_3G284000 [Prunus persica]
Prupe.3G286300	FALSE	TRUE	K21867 potassium channel | (RefSeq) probable potassium channel AKT5 isoform X1 (A)	uncharacterized protein LOC18782258 [Prunus persica]
Prupe.3G289400	FALSE	TRUE	K05337 ferredoxin | (RefSeq) predicted protein (A)	uncharacterized protein LOC18782807 [Prunus persica]
Prupe.3G290700	FALSE	TRUE	--	oleosin 18.2 kDa [Prunus persica]
Prupe.3G292900	FALSE	TRUE	--	hypothetical protein PRUPE_3G292900, partial [Prunus persica]
Prupe.3G296700	FALSE	TRUE	K12128 pseudo-response regulator 9 | (RefSeq) APRR9; pseudo-response regulator 9 (A)	zinc finger protein CONSTANS-LIKE 6 [Prunus persica]
Prupe.3G301600	FALSE	TRUE	K15803 (-)-germacrene D synthase [EC:4.2.3.75] | (RefSeq) (-)-germacrene D synthase-like (A)	hypothetical protein PRUPE_3G301600 [Prunus persica]
Prupe.3G303300	FALSE	TRUE	--	uncharacterized protein LOC18783636 [Prunus persica]
Prupe.3G308200	FALSE	TRUE	K12835 ATP-dependent RNA helicase DDX42 [EC:3.6.4.13] | (RefSeq) DEAD-box ATP-dependent RNA helicase 24 isoform X1 (A)	probable WRKY transcription factor 45 [Prunus persica]
Prupe.3G308400	FALSE	TRUE	K02049 NitT/TauT family transport system ATP-binding protein | (RefSeq) uncharacterized protein LOC107408376 (A)	ABC transporter I family member 11, chloroplastic [Prunus persica]
Prupe.3G310500	FALSE	TRUE	K18696 glycerophosphodiester phosphodiesterase [EC:3.1.4.46] | (RefSeq) glycerophosphodiester phosphodiesterase GDPD1, chloroplastic (A)	glycerophosphodiester phosphodiesterase GDPD1, chloroplastic [Prunus persica]
Prupe.4G000900	FALSE	TRUE	--	hypothetical protein PRUPE_4G000900 [Prunus persica]
Prupe.4G004900	FALSE	TRUE	--	leucine-rich repeat extensin-like protein 3 isoform X1 [Prunus persica]
Prupe.4G006200	FALSE	TRUE	--	hypothetical protein PRUPE_4G006200 [Prunus persica]
Prupe.4G013500	FALSE	TRUE	K10143 E3 ubiquitin-protein ligase RFWD2 [EC:2.3.2.27] | (RefSeq) E3 ubiquitin-protein ligase COP1 isoform X1 (A)	E3 ubiquitin-protein ligase COP1 isoform X1 [Prunus persica]
Prupe.4G014300	FALSE	TRUE	K00895 diphosphate-dependent phosphofructokinase [EC:2.7.1.90] | (RefSeq) LOW QUALITY PROTEIN: uncharacterized protein LOC110656716 (A)	protein ACCELERATED CELL DEATH 6 [Prunus persica]
Prupe.4G015400	FALSE	TRUE	K03283 heat shock 70kDa protein 1/2/6/8 | (GenBank) DnaK family protein (A)	PREDICTED: chromatin remodeling protein EBS-like [Prunus mume]
Prupe.4G015700	FALSE	TRUE	K04733 interleukin-1 receptor-associated kinase 4 [EC:2.7.11.1] | (RefSeq) protein STRUBBELIG-RECEPTOR FAMILY 8-like isoform X1 (A)	protein STRUBBELIG-RECEPTOR FAMILY 8 [Prunus persica]
Prupe.4G017500	FALSE	TRUE	--	uncharacterized protein LOC18780960 [Prunus persica]
Prupe.4G019600	FALSE	TRUE	K21437 ankyrin repeat domain-containing protein 13 | (RefSeq) ankyrin repeat domain-containing protein 13B (A)	ankyrin repeat domain-containing protein 13B [Prunus persica]
Prupe.4G022000	FALSE	TRUE	K03327 multidrug resistance protein, MATE family | (RefSeq) protein DETOXIFICATION 40 isoform X1 (A)	protein DETOXIFICATION 40 isoform X1 [Prunus persica]
Prupe.4G025300	FALSE	TRUE	K12669 oligosaccharyltransferase complex subunit gamma | (RefSeq) T23J18.22 (A)	nuclear transport factor 2 [Prunus persica]
Prupe.4G025600	FALSE	TRUE	K08235 xyloglucan:xyloglucosyl transferase [EC:2.4.1.207] | (RefSeq) probable xyloglucan endotransglucosylase/hydrolase protein 8 (A)	probable xyloglucan endotransglucosylase/hydrolase protein 8 [Prunus persica]
Prupe.4G026300	FALSE	TRUE	K04125 gibberellin 2-oxidase [EC:1.14.11.13] | (RefSeq) gibberellin 2-beta-dioxygenase 8 (A)	hypothetical protein PRUPE_4G026300 [Prunus persica]
Prupe.4G029100	FALSE	TRUE	K03671 thioredoxin 1 | (RefSeq) thioredoxin-like protein CXXS1 (A)	thioredoxin-like protein CXXS1 [Prunus persica]
Prupe.4G029800	FALSE	TRUE	K04733 interleukin-1 receptor-associated kinase 4 [EC:2.7.11.1] | (RefSeq) calcium/calmodulin-regulated receptor-like kinase 1 (A)	calcium/calmodulin-regulated receptor-like kinase 1 [Prunus persica]
Prupe.4G030300	FALSE	TRUE	K14175 (3S,6E)-nerolidol synthase [EC:4.2.3.48] | (RefSeq) (3S,6E)-nerolidol synthase 1-like isoform X1 (A)	(3S,6E)-nerolidol synthase 1 [Prunus persica]
Prupe.4G031000	FALSE	TRUE	K03809 NAD(P)H dehydrogenase (quinone) [EC:1.6.5.2] | (RefSeq) NAD(P)H dehydrogenase (quinone) FQR1-like (A)	NAD(P)H dehydrogenase (quinone) FQR1 [Prunus persica]
Prupe.4G032600	FALSE	TRUE	K04733 interleukin-1 receptor-associated kinase 4 [EC:2.7.11.1] | (RefSeq) G-type lectin S-receptor-like serine/threonine-protein kinase At1g61490 isoform X1 (A)	hypothetical protein PRUPE_4G032600 [Prunus persica]
Prupe.4G033300	FALSE	TRUE	K16465 centrin-1 | (RefSeq) calcium-binding protein PBP1-like (A)	calcium-binding protein PBP1 [Prunus persica]
Prupe.4G034500	FALSE	TRUE	K03122 transcription initiation factor TFIIA large subunit | (RefSeq) uncharacterized protein LOC114825099 (A)	uncharacterized protein LOC18779224 [Prunus persica]
Prupe.4G034600	FALSE	TRUE	K15014 solute carrier family 29 (equilibrative nucleoside transporter), member 1/2/3 | (RefSeq) equilibrative nucleotide transporter 3 (A)	hypothetical protein PRUPE_4G034600 [Prunus persica]
Prupe.4G035100	FALSE	TRUE	K09422 transcription factor MYB, plant | (RefSeq) transcription repressor MYB6 (A)	transcription repressor MYB6 [Prunus persica]
Prupe.4G035300	FALSE	TRUE	--	hypothetical protein PRUPE_4G035300 [Prunus persica]
Prupe.4G038600	FALSE	TRUE	K12309 beta-galactosidase [EC:3.2.1.23] | (RefSeq) beta-galactosidase 2 (A)	beta-galactosidase 8 [Prunus persica]
Prupe.4G039300	FALSE	TRUE	K01082 3'(2'), 5'-bisphosphate nucleotidase [EC:3.1.3.7] | (RefSeq) PAP-specific phosphatase HAL2-like isoform X1 (A)	PAP-specific phosphatase HAL2-like isoform X1 [Prunus persica]
Prupe.4G041200	FALSE	TRUE	K05658 ATP-binding cassette, subfamily B (MDR/TAP), member 1 [EC:3.6.3.44] | (RefSeq) uncharacterized protein LOC111274727 isoform X1 (A)	uncharacterized protein LOC18779248 [Prunus persica]
Prupe.4G041400	FALSE	TRUE	K00422 polyphenol oxidase [EC:1.10.3.1] | (RefSeq) polyphenol oxidase, chloroplastic (A)	polyphenol oxidase, chloroplastic [Prunus persica]
Prupe.4G045300	FALSE	TRUE	K01953 asparagine synthase (glutamine-hydrolysing) [EC:6.3.5.4] | (RefSeq) asparagine synthetase [glutamine-hydrolyzing] 1-like (A)	hypothetical protein PRUPE_4G045300 [Prunus persica]
Prupe.4G050800	FALSE	TRUE	--	auxin-repressed 12.5 kDa protein [Prunus persica]
Prupe.4G052900	FALSE	TRUE	K01510 apyrase [EC:3.6.1.5] | (RefSeq) probable apyrase 6 isoform X1 (A)	uncharacterized protein LOC18779584 [Prunus persica]
Prupe.4G056100	FALSE	TRUE	K00430 peroxidase [EC:1.11.1.7] | (RefSeq) peroxidase 19 (A)	peroxidase 19 [Prunus persica]
Prupe.4G056600	FALSE	TRUE	K05387 glutamate receptor, ionotropic, plant | (RefSeq) glutamate receptor 2.7 (A)	glutamate receptor 2.7 [Prunus persica]
Prupe.4G057600	FALSE	TRUE	K20240 spermidine dicoumaroyl transferase [EC:2.3.1.249] | (RefSeq) spermidine coumaroyl-CoA acyltransferase-like (A)	spermidine coumaroyl-CoA acyltransferase [Prunus persica]
Prupe.4G058000	FALSE	TRUE	K23978 isoamyl acetate esterase [EC:3.1.1.112] | (RefSeq) GDSL esterase/lipase At5g45920 (A)	GDSL esterase/lipase At5g45920 [Prunus persica]
Prupe.4G058900	FALSE	TRUE	K01206 alpha-L-fucosidase [EC:3.2.1.51] | (RefSeq) alpha-L-fucosidase 3-like (A)	GDSL esterase/lipase At1g28590 [Prunus persica]
Prupe.4G059000	FALSE	TRUE	K01206 alpha-L-fucosidase [EC:3.2.1.51] | (RefSeq) hypothetical protein (A)	GDSL esterase/lipase At5g45910-like [Prunus persica]
Prupe.4G059200	FALSE	TRUE	K05747 Wiskott-Aldrich syndrome protein | (RefSeq) uncharacterized protein At4g04980 (A)	protein CHUP1, chloroplastic [Prunus persica]
Prupe.4G059500	FALSE	TRUE	K02914 large subunit ribosomal protein L34 | (RefSeq) 50S ribosomal protein L34, chloroplastic (A)	50S ribosomal protein L34, chloroplastic [Prunus persica]
Prupe.4G062600	FALSE	TRUE	K04733 interleukin-1 receptor-associated kinase 4 [EC:2.7.11.1] | (RefSeq) protein MALE DISCOVERER 2-like isoform X1 (A)	hypothetical protein PRUPE_4G062600 [Prunus persica]
Prupe.4G066200	FALSE	TRUE	--	hypothetical protein PRUPE_4G066200 [Prunus persica]
Prupe.4G069600	FALSE	TRUE	K04733 interleukin-1 receptor-associated kinase 4 [EC:2.7.11.1] | (RefSeq) probable LRR receptor-like serine/threonine-protein kinase At1g07650 isoform X1 (A)	probable leucine-rich repeat receptor-like serine/threonine-protein kinase At3g14840 [Prunus persica]
Prupe.4G070200	FALSE	TRUE	--	oil body-associated protein 2C [Prunus persica]
Prupe.4G072000	FALSE	TRUE	--	uncharacterized protein LOC18779701 [Prunus persica]
Prupe.4G076500	FALSE	TRUE	K13420 LRR receptor-like serine/threonine-protein kinase FLS2 [EC:2.7.11.1] | (RefSeq) LOW QUALITY PROTEIN: LRR receptor-like serine/threonine-protein kinase FLS2 (A)	hypothetical protein PRUPE_4G076500 [Prunus persica]
Prupe.4G078900	FALSE	TRUE	K11699 RNA-dependent RNA polymerase [EC:2.7.7.48] | (RefSeq) probable RNA-dependent RNA polymerase 1 isoform X2 (A)	probable RNA-dependent RNA polymerase 1 isoform X2 [Prunus persica]
Prupe.4G086300	FALSE	TRUE	K21989 calcium permeable stress-gated cation channel | (RefSeq) CSC1-like protein ERD4 (A)	CSC1-like protein ERD4 [Prunus persica]
Prupe.4G088000	FALSE	TRUE	K08286 protein-serine/threonine kinase [EC:2.7.11.-] | (RefSeq) protein kinase PINOID 2 (A)	protein kinase PINOID [Prunus persica]
Prupe.4G092800	FALSE	TRUE	K05391 cyclic nucleotide gated channel, plant | (RefSeq) cyclic nucleotide-gated ion channel 1-like (A)	cyclic nucleotide-gated ion channel 1-like [Prunus persica]
Prupe.4G092900	FALSE	TRUE	K04733 interleukin-1 receptor-associated kinase 4 [EC:2.7.11.1] | (RefSeq) wall-associated receptor kinase 3-like (A)	wall-associated receptor kinase 2 [Prunus persica]
Prupe.4G093000	FALSE	TRUE	K04733 interleukin-1 receptor-associated kinase 4 [EC:2.7.11.1] | (RefSeq) wall-associated receptor kinase 5-like (A)	hypothetical protein PRUPE_4G093000 [Prunus persica]
Prupe.4G098300	FALSE	TRUE	K01187 alpha-glucosidase [EC:3.2.1.20] | (RefSeq) berberine bridge enzyme-like 21 (A)	berberine bridge enzyme-like 21 [Prunus persica]
Prupe.4G098500	FALSE	TRUE	K22395 cinnamyl-alcohol dehydrogenase [EC:1.1.1.195] | (RefSeq) berberine bridge enzyme-like 4 (A)	berberine bridge enzyme-like 17 [Prunus persica]
Prupe.4G099200	FALSE	TRUE	K22395 cinnamyl-alcohol dehydrogenase [EC:1.1.1.195] | (RefSeq) berberine bridge enzyme-like 8 (A)	hypothetical protein PRUPE_4G099200 [Prunus persica]
Prupe.4G101000	FALSE	TRUE	K09841 xanthoxin dehydrogenase [EC:1.1.1.288] | (RefSeq) zerumbone synthase (A)	uncharacterized protein LOC18781150 isoform X1 [Prunus persica]
Prupe.4G105100	FALSE	TRUE	K04733 interleukin-1 receptor-associated kinase 4 [EC:2.7.11.1] | (RefSeq) probable LRR receptor-like serine/threonine-protein kinase At1g56130 isoform X1 (A)	probable LRR receptor-like serine/threonine-protein kinase At1g56140 isoform X1 [Prunus persica]
Prupe.4G110400	FALSE	TRUE	K12236 transcriptional repressor NF-X1 | (RefSeq) hypothetical protein (A)	protein PHLOEM PROTEIN 2-LIKE A9 [Prunus persica]
Prupe.4G117200	FALSE	TRUE	K14709 solute carrier family 39 (zinc transporter), member 1/2/3 | (RefSeq) zinc transporter 1 (A)	zinc transporter 1 [Prunus persica]
Prupe.4G121100	FALSE	TRUE	--	plasma membrane-associated cation-binding protein 1 [Prunus persica]
Prupe.4G123500	FALSE	TRUE	K01937 CTP synthase [EC:6.3.4.2] | (RefSeq) CTP synthase (A)	CTP synthase [Prunus persica]
Prupe.4G129700	FALSE	TRUE	K14709 solute carrier family 39 (zinc transporter), member 1/2/3 | (RefSeq) zinc transporter 1 (A)	zinc transporter 1 [Prunus persica]
Prupe.4G129800	FALSE	TRUE	K01627 2-dehydro-3-deoxyphosphooctonate aldolase (KDO 8-P synthase) [EC:2.5.1.55] | (RefSeq) 2-dehydro-3-deoxyphosphooctonate aldolase 1 (A)	2-dehydro-3-deoxyphosphooctonate aldolase 1 [Prunus persica]
Prupe.4G144800	FALSE	TRUE	K15503 serine/threonine-protein phosphatase 6 regulatory ankyrin repeat subunit B | (RefSeq) ankyrin repeat-containing protein At5g02620-like (A)	ankyrin repeat-containing protein At5g02620 [Prunus persica]
Prupe.4G146400	FALSE	TRUE	K00799 glutathione S-transferase [EC:2.5.1.18] | (RefSeq) probable glutathione S-transferase (A)	probable glutathione S-transferase [Prunus persica]
Prupe.4G156900	FALSE	TRUE	K02871 large subunit ribosomal protein L13 | (RefSeq) 50S ribosomal protein L13, chloroplastic (A)	50S ribosomal protein L13, chloroplastic [Prunus persica]
Prupe.4G157400	FALSE	TRUE	K23877 xyloglucan O-acetyltransferase | (RefSeq) protein ALTERED XYLOGLUCAN 4 (A)	protein trichome birefringence-like 41 isoform X3 [Prunus persica]
Prupe.4G157600	FALSE	TRUE	K23877 xyloglucan O-acetyltransferase | (RefSeq) protein ALTERED XYLOGLUCAN 4 (A)	protein trichome birefringence-like 41 [Prunus persica]
Prupe.4G158000	FALSE	TRUE	K04733 interleukin-1 receptor-associated kinase 4 [EC:2.7.11.1] | (RefSeq) probable LRR receptor-like serine/threonine-protein kinase At1g07650 isoform X1 (A)	probable LRR receptor-like serine/threonine-protein kinase At1g53430 [Prunus persica]
Prupe.4G165500	FALSE	TRUE	K04733 interleukin-1 receptor-associated kinase 4 [EC:2.7.11.1] | (RefSeq) G-type lectin S-receptor-like serine/threonine-protein kinase SD2-5 (A)	epidermis-specific secreted glycoprotein EP1 [Prunus persica]
Prupe.4G185400	FALSE	TRUE	K01953 asparagine synthase (glutamine-hydrolysing) [EC:6.3.5.4] | (RefSeq) asparagine synthetase [glutamine-hydrolyzing] 1 (A)	stem-specific protein TSJT1 [Prunus persica]
Prupe.4G185700	FALSE	TRUE	K00218 protochlorophyllide reductase [EC:1.3.1.33] | (RefSeq) protochlorophyllide reductase, chloroplastic (A)	protochlorophyllide reductase, chloroplastic [Prunus persica]
Prupe.4G186300	FALSE	TRUE	K00430 peroxidase [EC:1.11.1.7] | (RefSeq) peroxidase 47 (A)	peroxidase 47 [Prunus persica]
Prupe.4G187100	FALSE	TRUE	K00521 ferric-chelate reductase [EC:1.16.1.7] | (RefSeq) ferric reduction oxidase 7, chloroplastic-like (A)	NAC transcription factor 56 [Prunus persica]
Prupe.4G190900	FALSE	TRUE	--	hypothetical protein PRUPE_4G190900 [Prunus persica]
Prupe.4G191000	FALSE	TRUE	K15803 (-)-germacrene D synthase [EC:4.2.3.75] | (RefSeq) (-)-germacrene D synthase-like (A)	(-)-germacrene D synthase-like [Prunus persica]
Prupe.4G200400	FALSE	TRUE	K02895 large subunit ribosomal protein L24 | (RefSeq) 50S ribosomal protein L24, chloroplastic (A)	50S ribosomal protein L24, chloroplastic [Prunus persica]
Prupe.4G200600	FALSE	TRUE	--	uncharacterized protein LOC18778315 [Prunus persica]
Prupe.4G205500	FALSE	TRUE	K03006 DNA-directed RNA polymerase II subunit RPB1 [EC:2.7.7.6] | (RefSeq) early nodulin-like protein 2 (A)	early nodulin-like protein 1 [Prunus persica]
Prupe.4G205800	FALSE	TRUE	--	uncharacterized protein LOC18778287 isoform X1 [Prunus persica]
Prupe.4G213200	FALSE	TRUE	--	psbP domain-containing protein 6, chloroplastic [Prunus persica]
Prupe.4G222100	FALSE	TRUE	K19891 glucan endo-1,3-beta-glucosidase 1/2/3 [EC:3.2.1.39] | (RefSeq) hypothetical protein (A)	glucan endo-1,3-beta-glucosidase 14 [Prunus persica]
Prupe.4G225500	FALSE	TRUE	--	--
Prupe.4G226200	FALSE	TRUE	--	hypothetical protein PRUPE_4G226200 [Prunus persica]
Prupe.4G226400	FALSE	TRUE	--	uncharacterized protein LOC109948835 [Prunus persica]
Prupe.4G227300	FALSE	TRUE	K17275 plastin-1 | (RefSeq) fimbrin-4-like isoform X1 (A)	probable long-chain-alcohol O-fatty-acyltransferase 5 [Prunus persica]
Prupe.4G231600	FALSE	TRUE	K10400 kinesin family member 15 | (RefSeq) kinesin-like protein KIN-12F (A)	kinesin-like protein KIN-12F [Prunus persica]
Prupe.4G233000	FALSE	TRUE	K14777 ATP-dependent RNA helicase DDX47/RRP3 [EC:3.6.4.13] | (Kazusa) Lj5g3v1988830.1; - (A)	hypothetical protein PRUPE_4G233000 [Prunus persica]
Prupe.4G234800	FALSE	TRUE	K19307 25S rRNA (uracil2634-N3)-methyltransferase [EC:2.1.1.313] | (RefSeq) uncharacterized protein At4g26485 (A)	heavy metal-associated isoprenylated plant protein 47 [Prunus persica]
Prupe.4G236200	FALSE	TRUE	K11649 SWI/SNF related-matrix-associated actin-dependent regulator of chromatin subfamily C | (RefSeq) F-box and associated interaction domain protein (A)	hypothetical protein PRUPE_4G236200 [Prunus persica]
Prupe.4G247700	FALSE	TRUE	K03363 cell division cycle 20, cofactor of APC complex | (RefSeq) cell division cycle 20.1, cofactor of APC complex-like (A)	hypothetical protein PRUPE_4G247700 [Prunus persica]
Prupe.4G248300	FALSE	TRUE	K05278 flavonol synthase [EC:1.14.20.6] | (RefSeq) flavonol synthase/flavanone 3-hydroxylase-like (A)	codeine O-demethylase [Prunus persica]
Prupe.4G248400	FALSE	TRUE	K14975 codeine 3-O-demethylase [EC:1.14.11.32] | (RefSeq) codeine O-demethylase (A)	codeine O-demethylase [Prunus persica]
Prupe.4G248500	FALSE	TRUE	--	hypothetical protein PRUPE_4G248500 [Prunus persica]
Prupe.4G252300	FALSE	TRUE	K23050 phenylcoumaran benzylic ether reductase [EC:1.3.1.-] | (RefSeq) isoeugenol synthase 1 (A)	isoeugenol synthase 1 [Prunus persica]
Prupe.4G256900	FALSE	TRUE	K06688 ubiquitin-conjugating enzyme E2 C [EC:2.3.2.23] | (RefSeq) ubiquitin-conjugating enzyme E2 19 (A)	ubiquitin-conjugating enzyme E2 19 [Prunus persica]
Prupe.4G259800	FALSE	TRUE	K20416 palmitoyl-[glycerolipid] 7-desaturase [EC:1.14.19.42] | (RefSeq) delta-9 acyl-lipid desaturase 1 (A)	delta-9 acyl-lipid desaturase 1 [Prunus persica]
Prupe.4G263200	FALSE	TRUE	--	hypothetical protein PRUPE_4G263200 [Prunus persica]
Prupe.4G267000	FALSE	TRUE	--	uncharacterized protein LOC18779265 [Prunus persica]
Prupe.4G270700	FALSE	TRUE	--	hypothetical protein PRUPE_4G270700 [Prunus persica]
Prupe.4G272900	FALSE	TRUE	--	hypothetical protein PRUPE_4G272900 [Prunus persica]
Prupe.4G275900	FALSE	TRUE	K11414 NAD-dependent deacetylase sirtuin 4 [EC:3.5.1.-] | (RefSeq) NAD-dependent protein deacylase SRT2 isoform X1 (A)	NAD-dependent protein deacylase SRT2 isoform X1 [Prunus persica]
Prupe.4G277700	FALSE	TRUE	K14209 solute carrier family 36 (proton-coupled amino acid transporter) | (RefSeq) probable amino acid permease 7 (A)	amino acid permease 4 [Prunus persica]
Prupe.4G279600	FALSE	TRUE	K00521 ferric-chelate reductase [EC:1.16.1.7] | (RefSeq) ferric reduction oxidase 7, chloroplastic-like (A)	NAC domain-containing protein 2 [Prunus persica]
Prupe.5G005900	FALSE	TRUE	--	increased DNA methylation 3 [Prunus persica]
Prupe.5G009400	FALSE	TRUE	K15362 fanconi anemia group J protein [EC:3.6.4.12] | (RefSeq) Fanconi anemia group J protein homolog isoform X1 (A)	Fanconi anemia group J protein homolog isoform X1 [Prunus persica]
Prupe.5G011400	FALSE	TRUE	K03781 catalase [EC:1.11.1.6] | (RefSeq) catalase isozyme 1 (A)	hypothetical protein PRUPE_5G011400 [Prunus persica]
Prupe.5G013700	FALSE	TRUE	K20855 beta-1,3-galactosyltransferase 1/2/3/4/5/7/8 [EC:2.4.1.-] | (RefSeq) probable beta-1,3-galactosyltransferase 4 isoform X1 (A)	CASP-like protein 2A1 [Prunus persica]
Prupe.5G015000	FALSE	TRUE	K10770 alkylated DNA repair protein alkB homolog 8 [EC:1.14.11.- 2.1.1.229] | (RefSeq) hypothetical protein (A)	rop guanine nucleotide exchange factor 14 isoform X1 [Prunus persica]
Prupe.5G015500	FALSE	TRUE	K19882 O-palmitoleoyl-L-serine hydrolase [EC:3.1.1.98] | (RefSeq) pectin acetylesterase 8 (A)	pectin acetylesterase 8 [Prunus persica]
Prupe.5G015800	FALSE	TRUE	K22753 E3 ubiquitin-protein ligase RNF6 [EC:2.3.2.27] | (RefSeq) uncharacterized protein LOC110769762 isoform X1 (A)	E3 ubiquitin-protein ligase RLIM isoform X1 [Prunus persica]
Prupe.5G016300	FALSE	TRUE	K14794 ribosomal RNA-processing protein 12 | (RefSeq) hypothetical protein (A)	protein NUCLEAR FUSION DEFECTIVE 4 [Prunus persica]
Prupe.5G016400	FALSE	TRUE	--	hypothetical protein PRUPE_5G016400 [Prunus persica]
Prupe.5G025300	FALSE	TRUE	K13457 disease resistance protein RPM1 | (RefSeq) disease resistance protein RPM1 (A)	disease resistance protein RPM1 [Prunus persica]
Prupe.5G027800	FALSE	TRUE	K08235 xyloglucan:xyloglucosyl transferase [EC:2.4.1.207] | (RefSeq) probable xyloglucan endotransglucosylase/hydrolase protein 30 (A)	probable xyloglucan endotransglucosylase/hydrolase protein 30 [Prunus persica]
Prupe.5G029300	FALSE	TRUE	--	plastoglobulin-1, chloroplastic [Prunus persica]
Prupe.5G034100	FALSE	TRUE	K17345 tetraspanin-5 | (RefSeq) hypothetical protein (A)	protein TORNADO 2 [Prunus persica]
Prupe.5G034800	FALSE	TRUE	--	hypothetical protein PRUPE_5G034800 [Prunus persica]
Prupe.5G035100	FALSE	TRUE	K04733 interleukin-1 receptor-associated kinase 4 [EC:2.7.11.1] | (RefSeq) probable serine/threonine-protein kinase PBL7 (A)	hypothetical protein PRUPE_5G035100 [Prunus persica]
Prupe.5G036200	FALSE	TRUE	--	hypothetical protein PRUPE_5G036200 [Prunus persica]
Prupe.5G040400	FALSE	TRUE	K00521 ferric-chelate reductase [EC:1.16.1.7] | (RefSeq) ferric reduction oxidase 7, chloroplastic-like (A)	NAC domain-containing protein 86 [Prunus persica]
Prupe.5G044000	FALSE	TRUE	K00430 peroxidase [EC:1.11.1.7] | (RefSeq) peroxidase 20 (A)	peroxidase 20 [Prunus persica]
Prupe.5G047600	FALSE	TRUE	K20884 riboflavin kinase / FMN hydrolase [EC:2.7.1.26 3.1.3.102] | (RefSeq) bifunctional riboflavin kinase/FMN phosphatase (A)	haloacid dehalogenase-like hydrolase domain-containing protein Sgpp [Prunus persica]
Prupe.5G051000	FALSE	TRUE	K01177 beta-amylase [EC:3.2.1.2] | (RefSeq) beta-amylase 3, chloroplastic (A)	beta-amylase 3, chloroplastic [Prunus persica]
Prupe.5G059100	FALSE	TRUE	--	classical arabinogalactan protein 4 [Prunus persica]
Prupe.5G059600	FALSE	TRUE	K24028 salicylic acid 3-hydroxylase [EC:1.14.11.-] | (RefSeq) protein DMR6-LIKE OXYGENASE 2-like (A)	hypothetical protein PRUPE_5G059600 [Prunus persica]
Prupe.5G067800	FALSE	TRUE	--	uncharacterized protein LOC18777574 isoform X1 [Prunus persica]
Prupe.5G069300	FALSE	TRUE	--	uncharacterized protein LOC18776177 [Prunus persica]
Prupe.5G076200	FALSE	TRUE	K14488 SAUR family protein | (RefSeq) auxin-responsive protein SAUR36 (A)	auxin-responsive protein SAUR36 [Prunus persica]
Prupe.5G076600	FALSE	TRUE	K02355 elongation factor G | (RefSeq) elongation factor G-2, chloroplastic (A)	elongation factor G-2, chloroplastic [Prunus persica]
Prupe.5G076700	FALSE	TRUE	K17872 NADH:ubiquinone reductase (non-electrogenic) [EC:1.6.5.9] | (RefSeq) alternative NAD(P)H-ubiquinone oxidoreductase C1, chloroplastic/mitochondrial (A)	alternative NAD(P)H-ubiquinone oxidoreductase C1, chloroplastic/mitochondrial [Prunus persica]
Prupe.5G089100	FALSE	TRUE	K00108 choline dehydrogenase [EC:1.1.99.1] | (RefSeq) protein HOTHEAD (A)	protein HOTHEAD [Prunus persica]
Prupe.5G089800	FALSE	TRUE	--	uncharacterized protein LOC18776182 [Prunus persica]
Prupe.5G093700	FALSE	TRUE	K04733 interleukin-1 receptor-associated kinase 4 [EC:2.7.11.1] | (RefSeq) LOC109742393; G-type lectin S-receptor-like serine/threonine-protein kinase At1g34300 (A)	hypothetical protein PRUPE_5G093700 [Prunus persica]
Prupe.5G093800	FALSE	TRUE	K03036 26S proteasome regulatory subunit N6 | (RefSeq) 26S proteasome non-ATPase regulatory subunit 11 homolog (A)	hypothetical protein PRUPE_5G093800 [Prunus persica]
Prupe.5G094400	FALSE	TRUE	K04733 interleukin-1 receptor-associated kinase 4 [EC:2.7.11.1] | (RefSeq) LOC109742393; G-type lectin S-receptor-like serine/threonine-protein kinase At1g34300 (A)	hypothetical protein PRUPE_5G094400 [Prunus persica]
Prupe.5G102600	FALSE	TRUE	K15398 fatty acid omega-hydroxylase [EC:1.14.-.-] | (RefSeq) cytochrome P450 86A22 (A)	cytochrome P450 86A22 [Prunus persica]
Prupe.5G103300	FALSE	TRUE	--	hypothetical protein PRUPE_5G103300 [Prunus persica]
Prupe.5G104500	FALSE	TRUE	K15634 probable phosphoglycerate mutase [EC:5.4.2.12] | (RefSeq) phosphoglycerate mutase-like protein 4 (A)	phosphoglycerate mutase-like protein AT74H [Prunus persica]
Prupe.5G109300	FALSE	TRUE	K18368 caffeoylshikimate esterase [EC:3.1.1.-] | (RefSeq) caffeoylshikimate esterase (A)	caffeoylshikimate esterase [Prunus persica]
Prupe.5G110600	FALSE	TRUE	K03695 ATP-dependent Clp protease ATP-binding subunit ClpB | (RefSeq) chaperone protein ClpB1-like (A)	aluminum-activated malate transporter 9 [Prunus persica]
Prupe.5G116100	FALSE	TRUE	K08237 hydroquinone glucosyltransferase [EC:2.4.1.218] | (RefSeq) hydroquinone glucosyltransferase (A)	hydroquinone glucosyltransferase [Prunus persica]
Prupe.5G117100	FALSE	TRUE	--	hypothetical protein PRUPE_5G117100, partial [Prunus persica]
Prupe.5G121800	FALSE	TRUE	K08770 ubiquitin C | (RefSeq) phosphatidylinositol 4-kinase gamma 3-like (A)	phosphatidylinositol 4-kinase gamma 2 [Prunus persica]
Prupe.5G130300	FALSE	TRUE	K13422 transcription factor MYC2 | (RefSeq) transcription factor MYC2-like (A)	transcription factor MYC3 isoform X2 [Prunus persica]
Prupe.5G130500	FALSE	TRUE	K13422 transcription factor MYC2 | (RefSeq) transcription factor MYC2-like (A)	transcription factor MYC2 [Prunus persica]
Prupe.5G130600	FALSE	TRUE	K13422 transcription factor MYC2 | (RefSeq) transcription factor MYC4 (A)	transcription factor MYC3 [Prunus persica]
Prupe.5G131200	FALSE	TRUE	K17911 beta-carotene isomerase [EC:5.2.1.14] | (RefSeq) beta-carotene isomerase D27, chloroplastic-like isoform X1 (A)	beta-carotene isomerase D27, chloroplastic isoform X2 [Prunus persica]
Prupe.5G132000	FALSE	TRUE	--	uncharacterized protein LOC18776090 [Prunus persica]
Prupe.5G135700	FALSE	TRUE	--	uncharacterized protein LOC18776338 [Prunus persica]
Prupe.5G135900	FALSE	TRUE	K14297 nuclear pore complex protein Nup98-Nup96 | (RefSeq) nuclear pore complex protein NUP98A (A)	nuclear pore complex protein NUP98A [Prunus persica]
Prupe.5G138000	FALSE	TRUE	K09874 aquaporin NIP | (RefSeq) probable aquaporin NIP5-1 (A)	probable aquaporin NIP5-1 [Prunus persica]
Prupe.5G138700	FALSE	TRUE	K02433 aspartyl-tRNA(Asn)/glutamyl-tRNA(Gln) amidotransferase subunit A [EC:6.3.5.6 6.3.5.7] | (RefSeq) GAT1; glutamyl tRNA amidotransferase, subunit A (A)	uncharacterized protein LOC18776302 [Prunus persica]
Prupe.5G141900	FALSE	TRUE	K10638 E3 ubiquitin-protein ligase UHRF1 [EC:2.3.2.27] | (RefSeq) uncharacterized protein LOC113308475 (A)	hypothetical protein PRUPE_5G141900 [Prunus persica]
Prupe.5G144900	FALSE	TRUE	--	CASP-like protein 1F2 [Prunus persica]
Prupe.5G145400	FALSE	TRUE	K17592 sacsin | (RefSeq) uncharacterized protein LOC18776375 (A)	uncharacterized protein LOC18776375 [Prunus persica]
Prupe.5G145600	FALSE	TRUE	K17592 sacsin | (RefSeq) uncharacterized protein LOC18777725 (A)	uncharacterized protein LOC18777725 [Prunus persica]
Prupe.5G146100	FALSE	TRUE	K00521 ferric-chelate reductase [EC:1.16.1.7] | (RefSeq) ferric reduction oxidase 7, chloroplastic-like (A)	NAC domain-containing protein 83 [Prunus persica]
Prupe.5G148300	FALSE	TRUE	K17279 receptor expression-enhancing protein 5/6 | (RefSeq) HVA22-like protein e isoform X2 (A)	HVA22-like protein e isoform X1 [Prunus persica]
Prupe.5G152000	FALSE	TRUE	K07200 5'-AMP-activated protein kinase, regulatory gamma subunit | (RefSeq) SNF1-related protein kinase regulatory subunit gamma-1-like isoform X1 (A)	SNF1-related protein kinase regulatory subunit gamma-1 [Prunus persica]
Prupe.5G159800	FALSE	TRUE	K01624 fructose-bisphosphate aldolase, class II [EC:4.1.2.13] | (GenBank) class II fructose-bisphosphate aldolase (A)	haloacid dehalogenase-like hydrolase domain-containing protein At3g48420 [Prunus persica]
Prupe.5G164000	FALSE	TRUE	K00495 phenylacetaldehyde oxime monooxygenase [EC:1.14.14.44] | (RefSeq) cytochrome P450 71A1-like (A)	cytochrome P450 71A1-like [Prunus persica]
Prupe.5G164100	FALSE	TRUE	K00495 phenylacetaldehyde oxime monooxygenase [EC:1.14.14.44] | (RefSeq) cytochrome P450 71A1 (A)	cytochrome P450 71A1 [Prunus persica]
Prupe.5G164500	FALSE	TRUE	--	high-affinity nitrate transporter 3.1 [Prunus persica]
Prupe.5G166700	FALSE	TRUE	K00276 primary-amine oxidase [EC:1.4.3.21] | (RefSeq) uncharacterized protein LOC18777108 (A)	uncharacterized protein LOC18777108 [Prunus persica]
Prupe.5G167100	FALSE	TRUE	K09422 transcription factor MYB, plant | (RefSeq) transcription factor MYB86 (A)	hypothetical protein PRUPE_5G167100 [Prunus persica]
Prupe.5G169500	FALSE	TRUE	K11153 retinol dehydrogenase 12 [EC:1.1.1.300] | (RefSeq) short-chain dehydrogenase TIC 32, chloroplastic (A)	short-chain dehydrogenase TIC 32, chloroplastic isoform X1 [Prunus persica]
Prupe.5G170000	FALSE	TRUE	--	uncharacterized protein LOC18776790 [Prunus persica]
Prupe.5G171500	FALSE	TRUE	--	uncharacterized protein LOC18777847 [Prunus persica]
Prupe.5G173700	FALSE	TRUE	--	probable inactive poly [ADP-ribose]
Prupe.5G174200	FALSE	TRUE	K09422 transcription factor MYB, plant | (RefSeq) transcription factor WER (A)	transcription factor WER [Prunus persica]
Prupe.5G175800	FALSE	TRUE	K08332 vacuolar protein 8 | (RefSeq) U-box domain-containing protein 11-like (A)	U-box domain-containing protein 19 [Prunus persica]
Prupe.5G176400	FALSE	TRUE	K16055 trehalose 6-phosphate synthase/phosphatase [EC:2.4.1.15 3.1.3.12] | (RefSeq) probable alpha,alpha-trehalose-phosphate synthase [UDP-forming] 9 (A)	probable alpha,alpha-trehalose-phosphate synthase [UDP-forming]
Prupe.5G178100	FALSE	TRUE	--	uncharacterized protein At5g50100, mitochondrial [Prunus persica]
Prupe.5G184400	FALSE	TRUE	K16276 zinc finger protein-like protein | (RefSeq) zinc finger protein BRUTUS-like At1g18910 isoform X1 (A)	zinc finger protein BRUTUS-like At1g18910 isoform X1 [Prunus persica]
Prupe.5G190100	FALSE	TRUE	--	transcription factor bHLH47 [Prunus persica]
Prupe.5G198700	FALSE	TRUE	K20779 E3 ubiquitin-protein ligase RNF168 [EC:2.3.2.31] | (RefSeq) E3 ubiquitin-protein ligase RNF168-like (A)	LON peptidase N-terminal domain and RING finger protein 1 [Prunus persica]
Prupe.5G199200	FALSE	TRUE	--	uncharacterized protein At5g01610 [Prunus persica]
Prupe.5G200300	FALSE	TRUE	K14440 SWI/SNF-related matrix-associated actin-dependent regulator of chromatin subfamily A-like protein 1 [EC:3.6.4.12] | (RefSeq) SWI/SNF-related matrix-associated actin-dependent regulator of chromatin subfamily A-like protein 1 (A)	DNA annealing helicase and endonuclease ZRANB3 isoform X1 [Prunus persica]
Prupe.5G211500	FALSE	TRUE	K04773 protease IV [EC:3.4.21.-] | (RefSeq) serine protease SPPA, chloroplastic isoform X1 (A)	serine protease SPPA, chloroplastic isoform X1 [Prunus persica]
Prupe.5G211600	FALSE	TRUE	--	hypothetical protein PRUPE_5G211600 [Prunus persica]
Prupe.5G217200	FALSE	TRUE	--	transcription factor CYCLOIDEA [Prunus persica]
Prupe.5G219900	FALSE	TRUE	K20562 biphenyl-4-hydroxylase | (RefSeq) cytochrome P450 CYP736A12-like (A)	hypothetical protein PRUPE_5G219900 [Prunus persica]
Prupe.5G223100	FALSE	TRUE	K16276 zinc finger protein-like protein | (RefSeq) zinc finger protein BRUTUS (A)	zinc finger protein BRUTUS [Prunus persica]
Prupe.5G223400	FALSE	TRUE	K09775 uncharacterized protein | (RefSeq) uncharacterized protein LOC111283728 isoform X1 (A)	uncharacterized protein LOC18776924 [Prunus persica]
Prupe.5G224500	FALSE	TRUE	K20720 reticulon-4 | (RefSeq) reticulon-like protein B9 (A)	reticulon-like protein B9 [Prunus persica]
Prupe.5G225600	FALSE	TRUE	K18693 diacylglycerol diphosphate phosphatase / phosphatidate phosphatase [EC:3.1.3.81 3.1.3.4] | (RefSeq) lipid phosphate phosphatase 2-like (A)	hypothetical protein PRUPE_5G225600 [Prunus persica]
Prupe.5G228700	FALSE	TRUE	K18886 gibberellin A4 carboxyl methyltransferase [EC:2.1.1.276] | (RefSeq) probable S-adenosylmethionine-dependent methyltransferase At5g38100 (A)	probable S-adenosylmethionine-dependent methyltransferase At5g38100 isoform X1 [Prunus persica]
Prupe.5G229400	FALSE	TRUE	--	hypothetical protein PRUPE_5G229400 [Prunus persica]
Prupe.5G230400	FALSE	TRUE	K05350 beta-glucosidase [EC:3.2.1.21] | (RefSeq) beta-glucosidase 44 (A)	beta-glucosidase 44 [Prunus persica]
Prupe.5G230800	FALSE	TRUE	K09422 transcription factor MYB, plant | (RefSeq) myb-related protein 308 (A)	myb-related protein 308 [Prunus persica]
Prupe.5G232200	FALSE	TRUE	K07976 Rab family, other | (RefSeq) ras-related protein RABA6a (A)	ras-related protein RABA6a [Prunus persica]
Prupe.5G233000	FALSE	TRUE	K05929 phosphoethanolamine N-methyltransferase [EC:2.1.1.103] | (RefSeq) phosphoethanolamine N-methyltransferase 1 (A)	phosphoethanolamine N-methyltransferase 1 [Prunus persica]
Prupe.5G236200	FALSE	TRUE	--	hypothetical protein PRUPE_5G236200 [Prunus persica]
Prupe.5G240300	FALSE	TRUE	K01580 glutamate decarboxylase [EC:4.1.1.15] | (RefSeq) glutamate decarboxylase 4 (A)	glutamate decarboxylase 4 [Prunus persica]
Prupe.5G241700	FALSE	TRUE	K00695 sucrose synthase [EC:2.4.1.13] | (RefSeq) sucrose synthase 6 (A)	sucrose synthase 6 [Prunus persica]
Prupe.5G242300	FALSE	TRUE	K20478 golgin subfamily B member 1 | (RefSeq) uncharacterized LOC107783593 (A)	kinase-interacting family protein [Prunus persica]
Prupe.5G242500	FALSE	TRUE	K03006 DNA-directed RNA polymerase II subunit RPB1 [EC:2.7.7.6] | (RefSeq) early nodulin-like protein 2 (A)	blue copper protein [Prunus persica]
Prupe.5G244000	FALSE	TRUE	K23490 cytochrome b5 | (RefSeq) metal-nicotianamine transporter YSL3-like (A)	probable metal-nicotianamine transporter YSL7 isoform X1 [Prunus persica]
Prupe.6G001800	FALSE	TRUE	--	uncharacterized protein LOC18772871 [Prunus persica]
Prupe.6G002600	FALSE	TRUE	K17943 pumilio RNA-binding family | (RefSeq) pumilio homolog 12-like (A)	pumilio homolog 12 [Prunus persica]
Prupe.6G003500	FALSE	TRUE	--	--
Prupe.6G007500	FALSE	TRUE	K14292 trimethylguanosine synthase [EC:2.1.1.-] | (RefSeq) trimethylguanosine synthase (A)	uncharacterized protein LOC18775373 [Prunus persica]
Prupe.6G008000	FALSE	TRUE	K04628 ceramide galactosyltransferase [EC:2.4.1.47] | (RefSeq) hypothetical protein (A)	UDP-glucose iridoid glucosyltransferase [Prunus persica]
Prupe.6G008300	FALSE	TRUE	K04628 ceramide galactosyltransferase [EC:2.4.1.47] | (RefSeq) hypothetical protein (A)	UDP-glucose iridoid glucosyltransferase [Prunus persica]
Prupe.6G008600	FALSE	TRUE	K04628 ceramide galactosyltransferase [EC:2.4.1.47] | (RefSeq) hypothetical protein (A)	hypothetical protein PRUPE_6G008600 [Prunus persica]
Prupe.6G012000	FALSE	TRUE	K12603 CCR4-NOT transcription complex subunit 6 [EC:3.1.13.4] | (RefSeq) hypothetical protein (A)	hypothetical protein PRUPE_6G012000 [Prunus persica]
Prupe.6G019500	FALSE	TRUE	K13032 prunasin beta-glucosidase [EC:3.2.1.118] | (RefSeq) beta-glucosidase 12 isoform X1 (A)	beta-glucosidase 12 isoform X1 [Prunus persica]
Prupe.6G019600	FALSE	TRUE	K13032 prunasin beta-glucosidase [EC:3.2.1.118] | (RefSeq) beta-glucosidase 12 isoform X1 (A)	beta-glucosidase 12 isoform X2 [Prunus persica]
Prupe.6G022400	FALSE	TRUE	K13420 LRR receptor-like serine/threonine-protein kinase FLS2 [EC:2.7.11.1] | (RefSeq) LRR receptor-like serine/threonine-protein kinase FLS2 (A)	DNA damage-repair/toleration protein DRT100 [Prunus persica]
Prupe.6G026100	FALSE	TRUE	K00025 malate dehydrogenase [EC:1.1.1.37] | (RefSeq) malate dehydrogenase, cytoplasmic-like (A)	oligopeptide transporter 1 [Prunus persica]
Prupe.6G028000	FALSE	TRUE	K13148 integrator complex subunit 11 [EC:3.1.27.-] | (RefSeq) LOW QUALITY PROTEIN: cleavage and polyadenylation specificity factor subunit 3-II (A)	E3 ubiquitin-protein ligase At4g11680 isoform X1 [Prunus persica]
Prupe.6G029500	FALSE	TRUE	K01623 fructose-bisphosphate aldolase, class I [EC:4.1.2.13] | (RefSeq) fructose-bisphosphate aldolase, cytoplasmic isozyme 1 (A)	fructose-bisphosphate aldolase, cytoplasmic isozyme 1 [Prunus persica]
Prupe.6G030800	FALSE	TRUE	--	hypothetical protein PRUPE_6G030800 [Prunus persica]
Prupe.6G040000	FALSE	TRUE	K13544 pheophorbidase [EC:3.1.1.82] | (RefSeq) pheophorbidase (A)	methylesterase 17 [Prunus persica]
Prupe.6G040400	FALSE	TRUE	K00487 trans-cinnamate 4-monooxygenase [EC:1.14.13.11] | (RefSeq) trans-cinnamate 4-monooxygenase (A)	trans-cinnamate 4-monooxygenase [Prunus persica]
Prupe.6G042000	FALSE	TRUE	K20628 expansin | (RefSeq) expansin-A8 (A)	expansin-A4 [Prunus persica]
Prupe.6G042600	FALSE	TRUE	K08867 WNK lysine deficient protein kinase [EC:2.7.11.1] | (RefSeq) probable serine/threonine-protein kinase WNK4 isoform X1 (A)	probable serine/threonine-protein kinase WNK4 isoform X1 [Prunus persica]
Prupe.6G046800	FALSE	TRUE	K12153 phenylalanine N-monooxygenase [EC:1.14.14.40] | (RefSeq) isoleucine N-monooxygenase 2 (A)	isoleucine N-monooxygenase 2 [Prunus persica]
Prupe.6G052800	FALSE	TRUE	--	uncharacterized protein LOC18775548 [Prunus persica]
Prupe.6G054800	FALSE	TRUE	K01953 asparagine synthase (glutamine-hydrolysing) [EC:6.3.5.4] | (RefSeq) asparagine synthetase [glutamine-hydrolyzing] (A)	asparagine synthetase [glutamine-hydrolyzing]
Prupe.6G055900	FALSE	TRUE	K10257 acyl-lipid omega-3 desaturase [EC:1.14.19.25 1.14.19.35 1.14.19.36] | (RefSeq) acyl-lipid omega-3 desaturase (cytochrome b5), endoplasmic reticulum (A)	acyl-lipid omega-3 desaturase (cytochrome b5), endoplasmic reticulum [Prunus persica]
Prupe.6G056700	FALSE	TRUE	K05857 phosphatidylinositol phospholipase C, delta [EC:3.1.4.11] | (RefSeq) phosphoinositide phospholipase C 2 (A)	hypothetical protein PRUPE_6G056700 [Prunus persica]
Prupe.6G058100	FALSE	TRUE	K11778 ditrans,polycis-polyprenyl diphosphate synthase [EC:2.5.1.87] | (RefSeq) dehydrodolichyl diphosphate synthase 2 (A)	dehydrodolichyl diphosphate synthase 2 [Prunus persica]
Prupe.6G058300	FALSE	TRUE	K03320 ammonium transporter, Amt family | (RefSeq) ammonium transporter 1 member 3 (A)	ammonium transporter 1 member 3 [Prunus persica]
Prupe.6G058900	FALSE	TRUE	K22950 acylphloroglucinol glucosyltransferase [EC:2.4.1.358] | (RefSeq) anthocyanidin 3-O-glucosyltransferase 2-like (A)	UDP-glycosyltransferase 71K1 isoform X1 [Prunus persica]
Prupe.6G063000	FALSE	TRUE	--	hypothetical protein PRUPE_6G063000 [Prunus persica]
Prupe.6G063700	FALSE	TRUE	K01593 aromatic-L-amino-acid/L-tryptophan decarboxylase [EC:4.1.1.28 4.1.1.105] | (RefSeq) tyrosine/DOPA decarboxylase (A)	uncharacterized protein LOC18775236 [Prunus persica]
Prupe.6G065900	FALSE	TRUE	K13993 HSP20 family protein | (RefSeq) 18.5 kDa class I heat shock protein (A)	18.5 kDa class I heat shock protein [Prunus persica]
Prupe.6G067000	FALSE	TRUE	--	uncharacterized protein LOC18772999 [Prunus persica]
Prupe.6G068700	FALSE	TRUE	K14424 methylsterol monooxygenase 2 | (RefSeq) methylsterol monooxygenase 2-2 (A)	methylsterol monooxygenase 2-2 isoform X2 [Prunus persica]
Prupe.6G068900	FALSE	TRUE	K08081 tropinone reductase I [EC:1.1.1.206] | (RefSeq) tropinone reductase homolog At5g06060 isoform X1 (A)	tropinone reductase homolog At5g06060 isoform X1 [Prunus persica]
Prupe.6G071500	FALSE	TRUE	--	uncharacterized protein LOC18772541 [Prunus persica]
Prupe.6G072300	FALSE	TRUE	--	hypothetical protein PRUPE_6G072300 [Prunus persica]
Prupe.6G072400	FALSE	TRUE	K09843 (+)-abscisic acid 8'-hydroxylase [EC:1.14.13.93] | (RefSeq) abscisic acid 8'-hydroxylase 2 isoform X1 (A)	abscisic acid 8'-hydroxylase 2 isoform X1 [Prunus persica]
Prupe.6G075800	FALSE	TRUE	K18626 trichohyalin | (RefSeq) protein INVOLVED IN DE NOVO 2-like isoform X1 (A)	factor of DNA methylation 4 [Prunus persica]
Prupe.6G077800	FALSE	TRUE	--	metallothionein-like protein type 2 [Prunus persica]
Prupe.6G085600	FALSE	TRUE	K14652 3,4-dihydroxy 2-butanone 4-phosphate synthase / GTP cyclohydrolase II [EC:4.1.99.12 3.5.4.25] | (RefSeq) monofunctional riboflavin biosynthesis protein RIBA 3, chloroplastic (A)	monofunctional riboflavin biosynthesis protein RIBA 3, chloroplastic [Prunus persica]
Prupe.6G090800	FALSE	TRUE	--	hypothetical protein PRUPE_6G090800 [Prunus persica]
Prupe.6G092600	FALSE	TRUE	K20043 clathrin coat assembly protein AP180 | (RefSeq) putative clathrin assembly protein At5g35200 (A)	dof zinc finger protein DOF2.1 [Prunus persica]
Prupe.6G094600	FALSE	TRUE	K20363 protein transport protein YIP1 | (RefSeq) uncharacterized protein LOC111296848 isoform X1 (A)	uncharacterized protein LOC18775555 [Prunus persica]
Prupe.6G096700	FALSE	TRUE	--	hypothetical protein PRUPE_6G096700 [Prunus persica]
Prupe.6G098100	FALSE	TRUE	K08506 syntaxin of plants SYP7 | (RefSeq) syntaxin-71-like (A)	hypothetical protein PRUPE_6G098100 [Prunus persica]
Prupe.6G105900	FALSE	TRUE	K04733 interleukin-1 receptor-associated kinase 4 [EC:2.7.11.1] | (RefSeq) LEAF RUST 10 DISEASE-RESISTANCE LOCUS RECEPTOR-LIKE PROTEIN KINASE-like 2.5 (A)	ripening-related protein grip22 [Prunus persica]
Prupe.6G110500	FALSE	TRUE	--	hypothetical protein PRUPE_6G110500 [Prunus persica]
Prupe.6G118300	FALSE	TRUE	K13680 beta-mannan synthase [EC:2.4.1.32] | (RefSeq) glucomannan 4-beta-mannosyltransferase 2 (A)	glucomannan 4-beta-mannosyltransferase 2 [Prunus persica]
Prupe.6G127500	FALSE	TRUE	K00786 beta-1,6-galactosyltransferase [EC:2.4.1.-] | (RefSeq) beta-1,6-galactosyltransferase GALT29A (A)	beta-1,6-galactosyltransferase GALT29A [Prunus persica]
Prupe.6G127700	FALSE	TRUE	K23196 zinc finger and BTB domain-containing protein 18 | (RefSeq) zinc finger protein WIP5-like (A)	zinc finger protein WIP3 [Prunus persica]
Prupe.6G129600	FALSE	TRUE	K01166 ribonuclease T2 [EC:3.1.27.1] | (RefSeq) uncharacterized protein LOC111302682 (A)	protein BIC1 [Prunus persica]
Prupe.6G132400	FALSE	TRUE	K20642 Rho GTPase-activating protein 22/24/25 | (RefSeq) rho GTPase-activating protein 5 (A)	rho GTPase-activating protein 1 [Prunus avium]
Prupe.6G132500	FALSE	TRUE	--	hypothetical protein PRUPE_6G132500 [Prunus persica]
Prupe.6G139600	FALSE	TRUE	--	uncharacterized protein LOC18774713 [Prunus persica]
Prupe.6G140400	FALSE	TRUE	K04733 interleukin-1 receptor-associated kinase 4 [EC:2.7.11.1] | (RefSeq) cysteine-rich receptor-like protein kinase 25 (A)	hypothetical protein PRUPE_6G140400 [Prunus persica]
Prupe.6G141200	FALSE	TRUE	K12619 5'-3' exoribonuclease 2 [EC:3.1.13.-] | (RefSeq) 5'-3' exoribonuclease 3 isoform X1 (A)	hypothetical protein PRUPE_6G141200 [Prunus persica]
Prupe.6G143300	FALSE	TRUE	K22369 epoxide hydrolase 4 [EC:3.3.-.-] | (RefSeq) alpha/beta-hydrolase (A)	pheophytinase, chloroplastic isoform X1 [Prunus persica]
Prupe.6G147500	FALSE	TRUE	--	hypothetical protein PRUPE_6G147500 [Prunus persica]
Prupe.6G149100	FALSE	TRUE	K14493 gibberellin receptor GID1 [EC:3.-.-.-] | (RefSeq) GID1b-1; hypothetical protein (A)	probable carboxylesterase 15 [Prunus persica]
Prupe.6G149200	FALSE	TRUE	--	protein SPA, chloroplastic [Prunus persica]
Prupe.6G151500	FALSE	TRUE	K13993 HSP20 family protein | (RefSeq) inactive protein RESTRICTED TEV MOVEMENT 2-like (A)	protein RESTRICTED TEV MOVEMENT 2 [Prunus persica]
Prupe.6G152000	FALSE	TRUE	--	non-specific lipid transfer protein GPI-anchored 2 isoform X1 [Prunus persica]
Prupe.6G157000	FALSE	TRUE	--	hypothetical protein PRUPE_6G157000 [Prunus persica]
Prupe.6G158100	FALSE	TRUE	K15191 La-related protein 7 | (RefSeq) uncharacterized LOC101309803 (A)	hypothetical protein PRUPE_6G158100 [Prunus persica]
Prupe.6G161800	FALSE	TRUE	K00083 cinnamyl-alcohol dehydrogenase [EC:1.1.1.195] | (RefSeq) probable mannitol dehydrogenase (A)	hypothetical protein PRUPE_6G161800 [Prunus persica]
Prupe.6G162000	FALSE	TRUE	K00083 cinnamyl-alcohol dehydrogenase [EC:1.1.1.195] | (RefSeq) probable mannitol dehydrogenase (A)	probable mannitol dehydrogenase [Prunus persica]
Prupe.6G162100	FALSE	TRUE	K09838 zeaxanthin epoxidase [EC:1.14.15.21] | (RefSeq) ABA1; zeaxanthin epoxidase (ZEP) (ABA1) (A)	uncharacterized protein LOC18778509 [Prunus persica]
Prupe.6G163000	FALSE	TRUE	K00924 kinase [EC:2.7.1.-] | (RefSeq) receptor protein kinase CLAVATA1-like (A)	receptor protein kinase CLAVATA1 [Prunus persica]
Prupe.6G163600	FALSE	TRUE	--	hypothetical protein PRUPE_6G163600 [Prunus persica]
Prupe.6G166100	FALSE	TRUE	K13832 3-dehydroquinate dehydratase / shikimate dehydrogenase [EC:4.2.1.10 1.1.1.25] | (RefSeq) bifunctional 3-dehydroquinate dehydratase/shikimate dehydrogenase, chloroplastic isoform X3 (A)	bifunctional 3-dehydroquinate dehydratase/shikimate dehydrogenase, chloroplastic isoform X2 [Prunus persica]
Prupe.6G167500	FALSE	TRUE	K02150 V-type H+-transporting ATPase subunit E | (RefSeq) TSL-kinase interacting protein 1-like isoform X1 (A)	TSL-kinase interacting protein 1 isoform X1 [Prunus persica]
Prupe.6G169700	FALSE	TRUE	K12835 ATP-dependent RNA helicase DDX42 [EC:3.6.4.13] | (RefSeq) DEAD-box ATP-dependent RNA helicase 24 isoform X1 (A)	probable WRKY transcription factor 51 [Prunus persica]
Prupe.6G172800	FALSE	TRUE	K00891 shikimate kinase [EC:2.7.1.71] | (RefSeq) shikimate kinase, chloroplastic (A)	shikimate kinase, chloroplastic [Prunus persica]
Prupe.6G176700	FALSE	TRUE	K18592 gamma-glutamyltranspeptidase / glutathione hydrolase / leukotriene-C4 hydrolase [EC:2.3.2.2 3.4.19.13 3.4.19.14] | (RefSeq) gamma-glutamyltranspeptidase 1 (A)	gamma-glutamyltranspeptidase 1 [Prunus persica]
Prupe.6G176900	FALSE	TRUE	--	hypothetical protein PRUPE_6G176900 [Prunus persica]
Prupe.6G179400	FALSE	TRUE	K01802 peptidylprolyl isomerase [EC:5.2.1.8] | (RefSeq) photosynthetic NDH subunit of lumenal location 4, chloroplastic-like (A)	photosynthetic NDH subunit of lumenal location 4, chloroplastic isoform X1 [Prunus persica]
Prupe.6G179500	FALSE	TRUE	K00423 L-ascorbate oxidase [EC:1.10.3.3] | (RefSeq) L-ascorbate oxidase-like (A)	L-ascorbate oxidase [Prunus persica]
Prupe.6G188700	FALSE	TRUE	--	hypothetical protein PRUPE_6G188700 [Prunus persica]
Prupe.6G190400	FALSE	TRUE	--	hypothetical protein PRUPE_6G190400 [Prunus persica]
Prupe.6G195100	FALSE	TRUE	K10664 E3 ubiquitin-protein ligase ATL6/9/15/31/42/55 [EC:2.3.2.27] | (RefSeq) RING-H2 finger protein ATL32 (A)	RING-H2 finger protein ATL32 [Prunus persica]
Prupe.6G202500	FALSE	TRUE	K01184 polygalacturonase [EC:3.2.1.15] | (RefSeq) polygalacturonase-like (A)	polygalacturonase-like [Prunus persica]
Prupe.6G207900	FALSE	TRUE	K00083 cinnamyl-alcohol dehydrogenase [EC:1.1.1.195] | (RefSeq) probable mannitol dehydrogenase (A)	probable mannitol dehydrogenase [Prunus persica]
Prupe.6G211600	FALSE	TRUE	K13691 pathogen-inducible salicylic acid glucosyltransferase [EC:2.4.1.-] | (RefSeq) UDP-glycosyltransferase 74F2 isoform X1 (A)	UDP-glycosyltransferase 74F2 isoform X1 [Prunus persica]
Prupe.6G211700	FALSE	TRUE	K10401 kinesin family member 18/19 | (RefSeq) kinesin-like protein KIN-8B (A)	kinesin-like protein KIN-8B [Prunus persica]
Prupe.6G214500	FALSE	TRUE	--	hypothetical protein PRUPE_6G214500 [Prunus persica]
Prupe.6G217500	FALSE	TRUE	--	phytosulfokines 3 [Prunus persica]
Prupe.6G218200	FALSE	TRUE	--	uncharacterized protein LOC18772593 [Prunus persica]
Prupe.6G221200	FALSE	TRUE	K00860 adenylylsulfate kinase [EC:2.7.1.25] | (RefSeq) adenylyl-sulfate kinase 3 isoform X2 (A)	adenylyl-sulfate kinase 3 isoform X2 [Prunus persica]
Prupe.6G221800	FALSE	TRUE	K01537 Ca2+-transporting ATPase [EC:3.6.3.8] | (RefSeq) calcium-transporting ATPase 2, plasma membrane-type isoform X2 (A)	calcium-transporting ATPase 2, plasma membrane-type isoform X2 [Prunus persica]
Prupe.6G222100	FALSE	TRUE	K02987 small subunit ribosomal protein S4e | (RefSeq) BTB/POZ and TAZ domain-containing protein 3-like (A)	BTB/POZ and TAZ domain-containing protein 4 [Prunus persica]
Prupe.6G222600	FALSE	TRUE	--	probable N-acetyltransferase HLS1 [Prunus persica]
Prupe.6G225400	FALSE	TRUE	K16547 protein NEDD1 | (RefSeq) protein NEDD1-like isoform X1 (A)	hypothetical protein PRUPE_6G225400 [Prunus persica]
Prupe.6G226200	FALSE	TRUE	K10773 endonuclease III [EC:4.2.99.18] | (RefSeq) putative DNA glycosylase At3g47830 (A)	zinc finger protein 7 [Prunus persica]
Prupe.6G226600	FALSE	TRUE	K13260 isoflavone/4'-methoxyisoflavone 2'-hydroxylase [EC:1.14.14.90 1.14.14.89] | (RefSeq) cytochrome P450 81E8 (A)	cytochrome P450 81E8 [Prunus persica]
Prupe.6G226800	FALSE	TRUE	K13260 isoflavone/4'-methoxyisoflavone 2'-hydroxylase [EC:1.14.14.90 1.14.14.89] | (RefSeq) cytochrome P450 81E8 (A)	cytochrome P450 81E8 [Prunus persica]
Prupe.6G227000	FALSE	TRUE	K13260 isoflavone/4'-methoxyisoflavone 2'-hydroxylase [EC:1.14.14.90 1.14.14.89] | (RefSeq) cytochrome P450 81E8 (A)	cytochrome P450 81E8 [Prunus persica]
Prupe.6G227100	FALSE	TRUE	K13260 isoflavone/4'-methoxyisoflavone 2'-hydroxylase [EC:1.14.14.90 1.14.14.89] | (RefSeq) cytochrome P450 81E8 (A)	cytochrome P450 81E8 [Prunus persica]
Prupe.6G227700	FALSE	TRUE	--	uncharacterized protein LOC18775359 [Prunus persica]
Prupe.6G228500	FALSE	TRUE	K03006 DNA-directed RNA polymerase II subunit RPB1 [EC:2.7.7.6] | (RefSeq) DNA-directed RNA polymerase II subunit RPB1-like (A)	hypothetical protein PRUPE_6G228500 [Prunus persica]
Prupe.6G232400	FALSE	TRUE	K22531 ATPase family AAA domain-containing protein 2 [EC:3.6.1.-] | (RefSeq) ATPase family AAA domain-containing protein 2 (A)	thylakoid lumenal 15.0 kDa protein 2, chloroplastic [Prunus persica]
Prupe.6G236700	FALSE	TRUE	--	uncharacterized protein LOC18774377 [Prunus persica]
Prupe.6G237000	FALSE	TRUE	K09872 aquaporin PIP | (RefSeq) probable aquaporin PIP2-5 (A)	probable aquaporin PIP2-5 [Prunus persica]
Prupe.6G238600	FALSE	TRUE	K00521 ferric-chelate reductase [EC:1.16.1.7] | (RefSeq) ferric reduction oxidase 7, chloroplastic-like (A)	NAC transcription factor 29 [Prunus persica]
Prupe.6G239000	FALSE	TRUE	K08472 mlo protein | (RefSeq) MLO-like protein 6 (A)	MLO-like protein 6 [Prunus persica]
Prupe.6G239500	FALSE	TRUE	K04733 interleukin-1 receptor-associated kinase 4 [EC:2.7.11.1] | (RefSeq) probable L-type lectin-domain containing receptor kinase S.7 (A)	PREDICTED: L-type lectin-domain containing receptor kinase VIII.1 [Prunus mume]
Prupe.6G241600	FALSE	TRUE	K17964 leucine-rich PPR motif-containing protein, mitochondrial | (RefSeq) TPR-like protein (A)	pentatricopeptide repeat-containing protein At3g09650, chloroplastic [Prunus persica]
Prupe.6G249200	FALSE	TRUE	K10398 kinesin family member 11 | (RefSeq) kinesin-like protein KIN-5B (A)	kinesin-like protein KIN-5B [Prunus persica]
Prupe.6G249600	FALSE	TRUE	K17500 integrin-linked kinase-associated serine/threonine phosphatase 2C [EC:3.1.3.16] | (RefSeq) WAT1-related protein At3g18200 isoform X1 (A)	WAT1-related protein At2g37460 [Prunus persica]
Prupe.6G254100	FALSE	TRUE	K10355 actin, other eukaryote | (RefSeq) actin (A)	actin [Prunus persica]
Prupe.6G256500	FALSE	TRUE	K20628 expansin | (RefSeq) expansin-A8 (A)	expansin-A6-like [Prunus avium]
Prupe.6G259000	FALSE	TRUE	K04733 interleukin-1 receptor-associated kinase 4 [EC:2.7.11.1] | (RefSeq) LEAF RUST 10 DISEASE-RESISTANCE LOCUS RECEPTOR-LIKE PROTEIN KINASE-like 2.4 (A)	thaumatin-like protein [Prunus persica]
Prupe.6G264000	FALSE	TRUE	--	aldehyde oxidase GLOX [Prunus persica]
Prupe.6G265500	FALSE	TRUE	K14686 solute carrier family 31 (copper transporter), member 1 | (RefSeq) copper transporter 6-like (A)	PREDICTED: copper transporter 6-like [Prunus mume]
Prupe.6G265900	FALSE	TRUE	K23452 UDP-glucosyltransferase 85A [EC:2.4.1.-] | (RefSeq) 7-deoxyloganetic acid glucosyltransferase-like (A)	7-deoxyloganetic acid glucosyltransferase [Prunus persica]
Prupe.6G267000	FALSE	TRUE	K23452 UDP-glucosyltransferase 85A [EC:2.4.1.-] | (RefSeq) 7-deoxyloganetic acid glucosyltransferase-like (A)	7-deoxyloganetic acid glucosyltransferase [Prunus persica]
Prupe.6G267500	FALSE	TRUE	K15407 queuine tRNA-ribosyltransferase subunit QTRTD1 [EC:2.4.2.29] | (RefSeq) hypothetical protein (A)	uncharacterized protein LOC18772106 [Prunus persica]
Prupe.6G274800	FALSE	TRUE	K04730 interleukin-1 receptor-associated kinase 1 [EC:2.7.11.1] | (RefSeq) probable LRR receptor-like serine/threonine-protein kinase At3g47570 (A)	probable LRR receptor-like serine/threonine-protein kinase At3g47570 [Prunus persica]
Prupe.6G275700	FALSE	TRUE	K01765 inositol-1,3,4-trisphosphate 5/6-kinase [EC:2.7.1.159] | (RefSeq) inositol-tetrakisphosphate 1-kinase 6 (A)	serine/arginine repetitive matrix protein 2 [Prunus persica]
Prupe.6G276900	FALSE	TRUE	--	hypothetical protein PRUPE_6G276900 [Prunus persica]
Prupe.6G277500	FALSE	TRUE	K06215 pyridoxal 5'-phosphate synthase pdxS subunit [EC:4.3.3.6] | (RefSeq) pyridoxal 5'-phosphate synthase subunit PDX1.3 (A)	pyridoxal 5'-phosphate synthase subunit PDX1.3 [Prunus persica]
Prupe.6G282100	FALSE	TRUE	--	hypothetical protein PRUPE_6G282100 [Prunus persica]
Prupe.6G286600	FALSE	TRUE	K09841 xanthoxin dehydrogenase [EC:1.1.1.288] | (RefSeq) zerumbone synthase-like (A)	short-chain dehydrogenase reductase 2a [Prunus persica]
Prupe.6G286800	FALSE	TRUE	--	hypothetical protein PRUPE_6G286800 [Prunus persica]
Prupe.6G286900	FALSE	TRUE	--	wound-induced protein 1 [Prunus persica]
Prupe.6G289400	FALSE	TRUE	K00430 peroxidase [EC:1.11.1.7] | (RefSeq) cationic peroxidase 1 (A)	cationic peroxidase 1 [Prunus persica]
Prupe.6G289800	FALSE	TRUE	--	uncharacterized protein LOC18775135 [Prunus persica]
Prupe.6G295500	FALSE	TRUE	K04688 ribosomal protein S6 kinase beta [EC:2.7.11.1] | (RefSeq) serine/threonine-protein kinase AtPK2/AtPK19 (A)	serine/threonine-protein kinase AtPK2/AtPK19 [Prunus persica]
Prupe.6G296600	FALSE	TRUE	K02866 large subunit ribosomal protein L10e | (RAP-DB) Os03g0332533; Similar to Plant acid phosphatase family protein, expressed. (A)	acid phosphatase 1 [Prunus persica]
Prupe.6G296700	FALSE	TRUE	K02150 V-type H+-transporting ATPase subunit E | (RefSeq) V-type proton ATPase subunit E2 (A)	V-type proton ATPase subunit E2 [Prunus persica]
Prupe.6G297200	FALSE	TRUE	K04733 interleukin-1 receptor-associated kinase 4 [EC:2.7.11.1] | (RefSeq) probable LRR receptor-like serine/threonine-protein kinase At1g06840 (A)	hypothetical protein PRUPE_6G297200 [Prunus persica]
Prupe.6G297900	FALSE	TRUE	--	uncharacterized protein LOC18774299 [Prunus persica]
Prupe.6G309400	FALSE	TRUE	K18819 inositol 3-alpha-galactosyltransferase [EC:2.4.1.123] | (RefSeq) galactinol synthase 2 (A)	hypothetical protein PRUPE_6G309400 [Prunus persica]
Prupe.6G315200	FALSE	TRUE	--	uncharacterized protein LOC18774489 [Prunus persica]
Prupe.6G315800	FALSE	TRUE	K09509 DnaJ homolog subfamily B member 3 | (RefSeq) dnaJ homolog subfamily B member 3-like (A)	chaperone protein DnaJ isoform X1 [Prunus persica]
Prupe.6G318100	FALSE	TRUE	K03188 urease accessory protein | (RefSeq) uncharacterized protein LOC108224146 isoform X1 (A)	F-box protein PP2-B15 [Prunus persica]
Prupe.6G318400	FALSE	TRUE	--	uncharacterized protein LOC18774673 isoform X1 [Prunus persica]
Prupe.6G318500	FALSE	TRUE	K01051 pectinesterase [EC:3.1.1.11] | (RefSeq) putative pectinesterase/pectinesterase inhibitor 22 (A)	putative pectinesterase/pectinesterase inhibitor 22 [Prunus persica]
Prupe.6G319600	FALSE	TRUE	--	PREDICTED: uncharacterized protein LOC103344606 isoform X1 [Prunus mume]
Prupe.6G321300	FALSE	TRUE	K10994 cell cycle checkpoint control protein RAD9A [EC:3.1.11.2] | (RefSeq) cell cycle checkpoint control protein RAD9A (A)	hypothetical protein PRUPE_6G321300 [Prunus persica]
Prupe.6G325900	FALSE	TRUE	K15718 linoleate 9S-lipoxygenase [EC:1.13.11.58] | (RefSeq) probable linoleate 9S-lipoxygenase 5 (A)	uncharacterized protein LOC18772730 [Prunus persica]
Prupe.6G326000	FALSE	TRUE	K10406 kinesin family member C2/C3 | (RefSeq) kinesin-like protein KIN-14S isoform X1 (A)	kinesin-like protein KIN-14S isoform X2 [Prunus persica]
Prupe.6G328100	FALSE	TRUE	K03063 26S proteasome regulatory subunit T3 | (RefSeq) 26S protease regulatory subunit 6B homolog (A)	root phototropism protein 3 [Prunus persica]
Prupe.6G339800	FALSE	TRUE	K00417 ubiquinol-cytochrome c reductase subunit 7 | (RefSeq) uncharacterized protein LOC4342681 (A)	uncharacterized protein LOC18773485 [Prunus persica]
Prupe.6G341500	FALSE	TRUE	K01807 ribose 5-phosphate isomerase A [EC:5.3.1.6] | (RefSeq) probable ribose-5-phosphate isomerase 3, chloroplastic (A)	probable ribose-5-phosphate isomerase 3, chloroplastic [Prunus persica]
Prupe.6G343800	FALSE	TRUE	K14484 auxin-responsive protein IAA | (RefSeq) auxin-responsive protein IAA16 (A)	auxin-responsive protein IAA16 [Prunus persica]
Prupe.6G345900	FALSE	TRUE	--	hypothetical protein PRUPE_6G345900 [Prunus persica]
Prupe.6G356100	FALSE	TRUE	K09839 violaxanthin de-epoxidase [EC:1.23.5.1] | (RefSeq) violaxanthin de-epoxidase, chloroplastic (A)	violaxanthin de-epoxidase, chloroplastic [Prunus persica]
Prupe.6G359500	FALSE	TRUE	K18789 xylogalacturonan beta-1,3-xylosyltransferase [EC:2.4.2.41] | (RefSeq) probable glycosyltransferase At5g20260 isoform X1 (A)	probable glycosyltransferase At5g20260 isoform X1 [Prunus persica]
Prupe.6G360300	FALSE	TRUE	K13947 auxin efflux carrier family | (RefSeq) auxin efflux carrier component 5 (A)	auxin efflux carrier component 5 [Prunus persica]
Prupe.6G364900	FALSE	TRUE	K16223 protein FLOWERING LOCUS T | (RefSeq) protein HEADING DATE 3A (A)	protein HEADING DATE 3A [Prunus persica]
Prupe.7G000800	FALSE	TRUE	--	hypothetical protein PRUPE_7G000800 [Prunus persica]
Prupe.7G001400	FALSE	TRUE	K00521 ferric-chelate reductase [EC:1.16.1.7] | (RefSeq) ferric reduction oxidase 7, chloroplastic-like (A)	NAC domain-containing protein 100 [Prunus persica]
Prupe.7G008200	FALSE	TRUE	K17098 annexin D | (RefSeq) annexin A13-like (A)	annexin A13 [Prunus persica]
Prupe.7G017500	FALSE	TRUE	K13699 abhydrolase domain-containing protein 5 [EC:2.3.1.51] | (RefSeq) 1-acylglycerol-3-phosphate O-acyltransferase (A)	probable lysophospholipase BODYGUARD 4 [Prunus persica]
Prupe.7G017600	FALSE	TRUE	--	hypothetical protein PRUPE_7G017600 [Prunus persica]
Prupe.7G022400	FALSE	TRUE	K08496 golgi SNAP receptor complex member 2 | (RefSeq) membrin-11-like (A)	hypothetical protein PRUPE_7G022400 [Prunus persica]
Prupe.7G024500	FALSE	TRUE	K02183 calmodulin | (RefSeq) uncharacterized LOC104593543 (A)	dihydrofolate reductase [Prunus persica]
Prupe.7G025000	FALSE	TRUE	K07213 copper chaperone | (RefSeq) copper transport protein ATX1-like (A)	hypothetical protein PRUPE_7G025000 [Prunus persica]
Prupe.7G034300	FALSE	TRUE	K01640 hydroxymethylglutaryl-CoA lyase [EC:4.1.3.4] | (RefSeq) LOW QUALITY PROTEIN: hydroxymethylglutaryl-CoA lyase, mitochondrial (A)	F-box protein At2g26850 [Prunus persica]
Prupe.7G037300	FALSE	TRUE	--	hypothetical protein PRUPE_7G037300 [Prunus persica]
Prupe.7G039800	FALSE	TRUE	K18486 heart-and neural crest derivatives-expressed protein 2 | (RefSeq) transcription factor bHLH100-like (A)	transcription factor ORG2 [Prunus persica]
Prupe.7G039900	FALSE	TRUE	K18486 heart-and neural crest derivatives-expressed protein 2 | (RefSeq) transcription factor bHLH100-like (A)	hypothetical protein PRUPE_7G039900 [Prunus persica]
Prupe.7G040100	FALSE	TRUE	K18486 heart-and neural crest derivatives-expressed protein 2 | (RefSeq) transcription factor bHLH100-like (A)	transcription factor ORG2 isoform X1 [Prunus persica]
Prupe.7G041200	FALSE	TRUE	K01082 3'(2'), 5'-bisphosphate nucleotidase [EC:3.1.3.7] | (RefSeq) hypothetical protein (A)	haloacid dehalogenase-like hydrolase domain-containing protein 3 isoform X1 [Prunus persica]
Prupe.7G045200	FALSE	TRUE	--	hypothetical protein PRUPE_7G045200 [Prunus persica]
Prupe.7G045900	FALSE	TRUE	K01193 beta-fructofuranosidase [EC:3.2.1.26] | (RefSeq) LOC109747879; beta-fructofuranosidase, insoluble isoenzyme 3-like (A)	uncharacterized protein LOC18770422 [Prunus persica]
Prupe.7G046400	FALSE	TRUE	--	hypothetical protein PRUPE_7G046400 [Prunus persica]
Prupe.7G048000	FALSE	TRUE	K11592 endoribonuclease Dicer [EC:3.1.26.-] | (RefSeq) endoribonuclease Dicer homolog 2 (A)	endoribonuclease Dicer homolog 2 [Prunus persica]
Prupe.7G049700	FALSE	TRUE	K02836 peptide chain release factor 2 | (RefSeq) peptide chain release factor PrfB1, chloroplastic isoform X1 (A)	peptide chain release factor PrfB3, chloroplastic isoform X1 [Prunus persica]
Prupe.7G050900	FALSE	TRUE	K04733 interleukin-1 receptor-associated kinase 4 [EC:2.7.11.1] | (RefSeq) glycerophosphodiester phosphodiesterase protein kinase domain-containing GDPDL2-like (A)	thaumatin-like protein 2 [Prunus persica]
Prupe.7G051200	FALSE	TRUE	K04733 interleukin-1 receptor-associated kinase 4 [EC:2.7.11.1] | (RefSeq) glycerophosphodiester phosphodiesterase protein kinase domain-containing GDPDL2-like (A)	glucan endo-1,3-beta-glucosidase [Prunus persica]
Prupe.7G051800	FALSE	TRUE	K19891 glucan endo-1,3-beta-glucosidase 1/2/3 [EC:3.2.1.39] | (RefSeq) glucan endo-1,3-beta-glucosidase 3-like (A)	glucan endo-1,3-beta-glucosidase, basic isoform-like [Prunus persica]
Prupe.7G052100	FALSE	TRUE	K19891 glucan endo-1,3-beta-glucosidase 1/2/3 [EC:3.2.1.39] | (RefSeq) glucan endo-1,3-beta-glucosidase 3-like (A)	glucan endo-1,3-beta-glucosidase, basic isoform-like [Prunus persica]
Prupe.7G061800	FALSE	TRUE	--	hypothetical protein PRUPE_7G061800 [Prunus persica]
Prupe.7G064000	FALSE	TRUE	K06617 raffinose synthase [EC:2.4.1.82] | (RefSeq) probable galactinol--sucrose galactosyltransferase 2 (A)	probable galactinol--sucrose galactosyltransferase 2 [Prunus persica]
Prupe.7G072600	FALSE	TRUE	K01188 beta-glucosidase [EC:3.2.1.21] | (RefSeq) beta-glucosidase 12-like (A)	polygalacturonase inhibitor [Prunus persica]
Prupe.7G074000	FALSE	TRUE	K04730 interleukin-1 receptor-associated kinase 1 [EC:2.7.11.1] | (RefSeq) protein STRUBBELIG-RECEPTOR FAMILY 2-like (A)	hypothetical protein PRUPE_7G074000 [Prunus persica]
Prupe.7G079100	FALSE	TRUE	K00430 peroxidase [EC:1.11.1.7] | (RefSeq) peroxidase A2 (A)	peroxidase A2 [Prunus persica]
Prupe.7G083100	FALSE	TRUE	K01870 isoleucyl-tRNA synthetase [EC:6.1.1.5] | (RefSeq) isoleucine--tRNA ligase, chloroplastic/mitochondrial-like (A)	dirigent protein 21 [Prunus persica]
Prupe.7G085200	FALSE	TRUE	K01904 4-coumarate--CoA ligase [EC:6.2.1.12] | (RefSeq) 4-coumarate--CoA ligase-like 6 (A)	4-coumarate--CoA ligase-like 6 [Prunus persica]
Prupe.7G087200	FALSE	TRUE	--	uncharacterized protein LOC18770787 [Prunus persica]
Prupe.7G087400	FALSE	TRUE	--	uncharacterized protein LOC18769705 isoform X1 [Prunus persica]
Prupe.7G088100	FALSE	TRUE	K01301 N-acetylated-alpha-linked acidic dipeptidase [EC:3.4.17.21] | (RefSeq) probable glutamate carboxypeptidase 2 (A)	probable glutamate carboxypeptidase 2 [Prunus persica]
Prupe.7G089000	FALSE	TRUE	K14493 gibberellin receptor GID1 [EC:3.-.-.-] | (RefSeq) GID1b-1; hypothetical protein (A)	probable carboxylesterase 15 [Prunus persica]
Prupe.7G089300	FALSE	TRUE	K07024 sucrose-6-phosphatase&#160; [EC:3.1.3.24] | (RefSeq) probable sucrose-phosphatase 2 isoform X1 (A)	probable sucrose-phosphatase 2 isoform X1 [Prunus persica]
Prupe.7G094900	FALSE	TRUE	--	hypothetical protein PRUPE_7G094900 [Prunus persica]
Prupe.7G097600	FALSE	TRUE	K01379 cathepsin D [EC:3.4.23.5] | (RefSeq) probable aspartyl protease At4g16563 (A)	probable aspartyl protease At4g16563 [Prunus persica]
Prupe.7G098300	FALSE	TRUE	--	lipid droplet-associated hydrolase isoform X1 [Prunus persica]
Prupe.7G098400	FALSE	TRUE	K01870 isoleucyl-tRNA synthetase [EC:6.1.1.5] | (RefSeq) hypothetical protein (A)	transcription repressor OFP6 [Prunus persica]
Prupe.7G098500	FALSE	TRUE	K14834 nucleolar complex protein 3 | (RefSeq) nucleolar complex protein 3 homolog isoform X1 (A)	transcription repressor OFP13 isoform X1 [Prunus persica]
Prupe.7G100800	FALSE	TRUE	K17800 LETM1 and EF-hand domain-containing protein 1, mitochondrial | (RefSeq) uncharacterized protein LOC110886575 (A)	uncharacterized protein LOC18770286 isoform X1 [Prunus persica]
Prupe.7G100900	FALSE	TRUE	--	probable F-box protein At2g36090 [Prunus persica]
Prupe.7G101800	FALSE	TRUE	K11805 WD repeat-containing protein 68 | (RefSeq) WD repeat-containing protein LWD1 (A)	WD repeat-containing protein LWD1 [Prunus persica]
Prupe.7G104600	FALSE	TRUE	--	uncharacterized protein LOC18771338 [Prunus persica]
Prupe.7G105400	FALSE	TRUE	K01188 beta-glucosidase [EC:3.2.1.21] | (RefSeq) beta-glucosidase 12 isoform X1 (A)	beta-glucosidase 12 isoform X1 [Prunus persica]
Prupe.7G107800	FALSE	TRUE	K03283 heat shock 70kDa protein 1/2/6/8 | (RefSeq) heat shock cognate 70 kDa protein (A)	heat shock cognate 70 kDa protein [Prunus persica]
Prupe.7G108100	FALSE	TRUE	K03283 heat shock 70kDa protein 1/2/6/8 | (RefSeq) heat shock cognate 70 kDa protein (A)	hypothetical protein PRUPE_7G108100 [Prunus persica]
Prupe.7G110700	FALSE	TRUE	K01166 ribonuclease T2 [EC:3.1.27.1] | (RefSeq) uncharacterized protein LOC111302682 (A)	hypothetical protein PRUPE_7G110700 [Prunus persica]
Prupe.7G113500	FALSE	TRUE	K15287 solute carrier family 35, member F1/2 | (RefSeq) solute carrier family 35 member F1 (A)	solute carrier family 35 member F1 [Prunus persica]
Prupe.7G116800	FALSE	TRUE	K04733 interleukin-1 receptor-associated kinase 4 [EC:2.7.11.1] | (RefSeq) putative receptor protein kinase ZmPK1 (A)	PAN domain-containing protein At5g03700 [Prunus persica]
Prupe.7G117600	FALSE	TRUE	K20098 DNA excision repair protein ERCC-6-like 2 [EC:3.6.4.-] | (RefSeq) DNA repair and recombination RAD26-like protein, putative (A)	O-acyltransferase WSD1 [Prunus persica]
Prupe.7G119100	FALSE	TRUE	K13680 beta-mannan synthase [EC:2.4.1.32] | (RefSeq) glucomannan 4-beta-mannosyltransferase 9 (A)	glucomannan 4-beta-mannosyltransferase 9 [Prunus persica]
Prupe.7G119500	FALSE	TRUE	--	hypothetical protein PRUPE_7G119500 [Prunus persica]
Prupe.7G123100	FALSE	TRUE	K04733 interleukin-1 receptor-associated kinase 4 [EC:2.7.11.1] | (RefSeq) probable L-type lectin-domain containing receptor kinase S.5 (A)	PREDICTED: uncharacterized protein LOC103339778 [Prunus mume]
Prupe.7G124300	FALSE	TRUE	K13496 UDP-glucosyl transferase 73C [EC:2.4.1.-] | (RefSeq) UDP-glycosyltransferase 73C1 (A)	UDP-glycosyltransferase 73C1 [Prunus persica]
Prupe.7G125400	FALSE	TRUE	K07910 Ras-related protein Rab-18 | (RefSeq) ras-related protein RABC2a (A)	ras-related protein RABC2a [Prunus persica]
Prupe.7G125900	FALSE	TRUE	K09873 aquaporin TIP | (RefSeq) aquaporin TIP1-1 (A)	aquaporin TIP1-1 [Prunus persica]
Prupe.7G126100	FALSE	TRUE	K10144 RING finger and CHY zinc finger domain-containing protein 1 [EC:2.3.2.27] | (RefSeq) E3 ubiquitin-protein ligase MIEL1 (A)	E3 ubiquitin-protein ligase MIEL1 [Prunus persica]
Prupe.7G128600	FALSE	TRUE	--	uncharacterized protein LOC18769201 [Prunus persica]
Prupe.7G129700	FALSE	TRUE	K14821 bud site selection protein 20 | (RefSeq) zinc finger protein 593 (A)	zinc finger protein 593 [Prunus persica]
Prupe.7G129900	FALSE	TRUE	K22889 trichothecene 3-O-acetyltransferase [EC:2.3.1.-] | (RefSeq) uncharacterized acetyltransferase At3g50280-like (A)	uncharacterized acetyltransferase At3g50280 [Prunus persica]
Prupe.7G134500	FALSE	TRUE	K13448 calcium-binding protein CML | (RefSeq) calmodulin-like protein 1 (A)	calmodulin-like protein 1 [Prunus persica]
Prupe.7G136500	FALSE	TRUE	K04708 3-dehydrosphinganine reductase [EC:1.1.1.102] | (RefSeq) 3-dehydrosphinganine reductase TSC10A-like (A)	3-ketodihydrosphingosine reductase [Prunus persica]
Prupe.7G138500	FALSE	TRUE	K19613 leucine-rich repeat protein SHOC2 | (RefSeq) probable disease resistance protein At5g66910 (A)	probable disease resistance protein At5g66900 [Prunus persica]
Prupe.7G138900	FALSE	TRUE	K19613 leucine-rich repeat protein SHOC2 | (RefSeq) probable disease resistance protein At5g66910 (A)	probable disease resistance protein At5g66900 [Prunus persica]
Prupe.7G141000	FALSE	TRUE	K20802 (R)-mandelonitrile lyase [EC:4.1.2.10] | (RefSeq) hypothetical protein (A)	salicylic acid-binding protein 2 [Prunus persica]
Prupe.7G141200	FALSE	TRUE	K20802 (R)-mandelonitrile lyase [EC:4.1.2.10] | (RefSeq) hypothetical protein (A)	salicylic acid-binding protein 2 [Prunus persica]
Prupe.7G142200	FALSE	TRUE	K20802 (R)-mandelonitrile lyase [EC:4.1.2.10] | (RefSeq) MES5; methyl esterase 5 (A)	salicylic acid-binding protein 2 [Prunus persica]
Prupe.7G144800	FALSE	TRUE	--	hypothetical protein PRUPE_7G144800 [Prunus persica]
Prupe.7G147900	FALSE	TRUE	K23678 solute carrier family 66 (lysosomal lysine-arginine transporter), member 1 | (RefSeq) probable vacuolar amino acid transporter YPQ1 (A)	probable vacuolar amino acid transporter YPQ1 [Prunus persica]
Prupe.7G150300	FALSE	TRUE	--	hypothetical protein PRUPE_7G150300 [Prunus persica]
Prupe.7G150400	FALSE	TRUE	--	uncharacterized protein LOC109950139 [Prunus persica]
Prupe.7G151200	FALSE	TRUE	--	uncharacterized protein LOC18769149 [Prunus persica]
Prupe.7G153000	FALSE	TRUE	K15196 transcription factor IIIB 90 kDa subunit | (RefSeq) hypothetical protein (A)	F-box protein At5g07610 [Prunus persica]
Prupe.7G153800	FALSE	TRUE	--	hypothetical protein PRUPE_7G153800 [Prunus persica]
Prupe.7G154800	FALSE	TRUE	K09835 prolycopene isomerase [EC:5.2.1.13] | (RefSeq) prolycopene isomerase, chloroplastic-like (A)	pyridine nucleotide-disulfide oxidoreductase domain-containing protein 2 isoform X1 [Prunus persica]
Prupe.7G156100	FALSE	TRUE	K15397 3-ketoacyl-CoA synthase [EC:2.3.1.199] | (RefSeq) 3-ketoacyl-CoA synthase 17-like (A)	protein RADIALIS-like 4 [Prunus persica]
Prupe.7G157100	FALSE	TRUE	K13699 abhydrolase domain-containing protein 5 [EC:2.3.1.51] | (RefSeq) hydrolase, alpha/beta fold family protein (A)	pheophytinase, chloroplastic [Prunus persica]
Prupe.7G159000	FALSE	TRUE	K08900 mitochondrial chaperone BCS1 | (RefSeq) AAA-ATPase At3g50940-like (A)	AAA-ATPase At3g50940 [Prunus persica]
Prupe.7G162300	FALSE	TRUE	K08726 soluble epoxide hydrolase / lipid-phosphate phosphatase [EC:3.3.2.10 3.1.3.76] | (RefSeq) uncharacterized protein LOC8071538 (A)	uncharacterized protein LOC18771073 [Prunus persica]
Prupe.7G168300	FALSE	TRUE	K00475 naringenin 3-dioxygenase [EC:1.14.11.9] | (RefSeq) naringenin,2-oxoglutarate 3-dioxygenase (A)	naringenin,2-oxoglutarate 3-dioxygenase [Prunus persica]
Prupe.7G172600	FALSE	TRUE	K04733 interleukin-1 receptor-associated kinase 4 [EC:2.7.11.1] | (RefSeq) IDP2408; uncharacterized protein LOC100272597 isoform X1 (A)	protein MID1-COMPLEMENTING ACTIVITY 1 [Prunus persica]
Prupe.7G175700	FALSE	TRUE	K08999 uncharacterized protein | (RefSeq) bifunctional nuclease 2 isoform X1 (A)	bifunctional nuclease 2 isoform X1 [Prunus persica]
Prupe.7G180700	FALSE	TRUE	K00831 phosphoserine aminotransferase [EC:2.6.1.52] | (RefSeq) phosphoserine aminotransferase 1, chloroplastic (A)	phosphoserine aminotransferase 1, chloroplastic [Prunus persica]
Prupe.7G183200	FALSE	TRUE	--	uncharacterized protein LOC18770239 [Prunus persica]
Prupe.7G184100	FALSE	TRUE	K05387 glutamate receptor, ionotropic, plant | (RefSeq) glutamate receptor 3.6 (A)	hypothetical protein PRUPE_7G184100 [Prunus persica]
Prupe.7G189400	FALSE	TRUE	K16281 RING-H2 zinc finger protein RHA1 | (RefSeq) E3 ubiquitin-protein ligase ATL4-like (A)	probable E3 ubiquitin-protein ligase XERICO [Prunus persica]
Prupe.7G189600	FALSE	TRUE	K19893 glucan endo-1,3-beta-glucosidase 5/6 [EC:3.2.1.39] | (RefSeq) glucan endo-1,3-beta-glucosidase 5-like (A)	glucan endo-1,3-beta-glucosidase 5 [Prunus persica]
Prupe.7G192600	FALSE	TRUE	K07441 beta-1,4-N-acetylglucosaminyltransferase [EC:2.4.1.141] | (RefSeq) UDP-N-acetylglucosamine transferase subunit ALG14 homolog (A)	auxin-responsive protein SAUR50 [Prunus persica]
Prupe.7G193200	FALSE	TRUE	K03564 peroxiredoxin Q/BCP [EC:1.11.1.15] | (RefSeq) peroxiredoxin Q, chloroplastic (A)	peroxiredoxin Q, chloroplastic [Prunus persica]
Prupe.7G193600	FALSE	TRUE	--	uncharacterized protein LOC18771134 [Prunus persica]
Prupe.7G195500	FALSE	TRUE	K08908 light-harvesting complex I chlorophyll a/b binding protein 2 | (RefSeq) photosystem I chlorophyll a/b-binding protein 6, chloroplastic (A)	photosystem I chlorophyll a/b-binding protein 6, chloroplastic [Prunus persica]
Prupe.7G197100	FALSE	TRUE	K15333 tRNA guanosine-2'-O-methyltransferase [EC:2.1.1.34] | (RefSeq) uncharacterized protein LOC104224633 (A)	subtilisin-like protease SBT1.8 [Prunus persica]
Prupe.7G200100	FALSE	TRUE	K00384 thioredoxin reductase (NADPH) [EC:1.8.1.9] | (RefSeq) thioredoxin reductase 1-like (A)	auxin-binding protein ABP20 [Prunus persica]
Prupe.7G200300	FALSE	TRUE	--	auxin-binding protein ABP19a [Prunus persica]
Prupe.7G201000	FALSE	TRUE	K22382 WD repeat-containing protein 26 | (RefSeq) WD repeat-containing protein 26 homolog (A)	growth-regulating factor 1 isoform X3 [Prunus persica]
Prupe.7G201600	FALSE	TRUE	K09422 transcription factor MYB, plant | (RefSeq) transcription factor MYB6 (A)	transcription factor MYB6 [Prunus persica]
Prupe.7G208400	FALSE	TRUE	K00279 cytokinin dehydrogenase [EC:1.5.99.12] | (RefSeq) cytokinin dehydrogenase 3 (A)	cytokinin dehydrogenase 3 [Prunus persica]
Prupe.7G210700	FALSE	TRUE	K05391 cyclic nucleotide gated channel, plant | (RefSeq) cyclic nucleotide-gated ion channel 1-like isoform X1 (A)	cyclic nucleotide-gated ion channel 1-like isoform X2 [Prunus persica]
Prupe.7G210800	FALSE	TRUE	K05391 cyclic nucleotide gated channel, plant | (RefSeq) cyclic nucleotide-gated ion channel 1-like (A)	hypothetical protein PRUPE_7G210800 [Prunus persica]
Prupe.7G212300	FALSE	TRUE	K08869 aarF domain-containing kinase | (RefSeq) predicted protein (A)	probable transcription factor At5g61620 [Prunus persica]
Prupe.7G216500	FALSE	TRUE	K18592 gamma-glutamyltranspeptidase / glutathione hydrolase / leukotriene-C4 hydrolase [EC:2.3.2.2 3.4.19.13 3.4.19.14] | (RefSeq) gamma-glutamyltranspeptidase 3 (A)	gamma-glutamyltranspeptidase 3 [Prunus persica]
Prupe.7G216800	FALSE	TRUE	K22763 deubiquitinase DESI2 [EC:3.4.19.12] | (Kazusa) Lj2g3v1989220.3; - (A)	nudix hydrolase 8-like [Prunus persica]
Prupe.7G218400	FALSE	TRUE	K01051 pectinesterase [EC:3.1.1.11] | (RefSeq) probable pectinesterase 53 (A)	probable pectinesterase 53 [Prunus persica]
Prupe.7G221700	FALSE	TRUE	K05909 laccase [EC:1.10.3.2] | (RefSeq) uncharacterized protein LOC109002717 (A)	lachrymatory-factor synthase [Prunus persica]
Prupe.7G231100	FALSE	TRUE	K09419 heat shock transcription factor, other eukaryote | (RefSeq) heat stress transcription factor C-1 (A)	heat stress transcription factor C-1 [Prunus persica]
Prupe.7G231200	FALSE	TRUE	K11816 indole-3-pyruvate monooxygenase [EC:1.14.13.168] | (RefSeq) indole-3-pyruvate monooxygenase YUCCA2 (A)	indole-3-pyruvate monooxygenase YUCCA2 [Prunus persica]
Prupe.7G233000	FALSE	TRUE	K10418 dynein light chain LC8-type | (RefSeq) dynein light chain LC6, flagellar outer arm (A)	dynein light chain LC6, flagellar outer arm [Prunus persica]
Prupe.7G233400	FALSE	TRUE	--	probable protein ABIL5 [Prunus persica]
Prupe.7G235300	FALSE	TRUE	K08712 ATP-binding cassette, subfamily G (WHITE), member 2, SNQ2 | (RefSeq) ABC transporter ATP-binding protein/permease PDR18-like (A)	ABC transporter G family member 32 [Prunus persica]
Prupe.7G236600	FALSE	TRUE	K13201 nucleolysin TIA-1/TIAR | (RefSeq) Nucleolysin TIAR (A)	uncharacterized protein LOC18770949 isoform X1 [Prunus persica]
Prupe.7G237200	FALSE	TRUE	K24028 salicylic acid 3-hydroxylase [EC:1.14.11.-] | (RefSeq) protein DOWNY MILDEW RESISTANCE 6 isoform X1 (A)	EG45-like domain containing protein [Prunus persica]
Prupe.7G239400	FALSE	TRUE	K15407 queuine tRNA-ribosyltransferase subunit QTRTD1 [EC:2.4.2.29] | (RefSeq) tRNA-guanine transglycosylase (A)	zinc finger Ran-binding domain-containing protein 2 [Prunus persica]
Prupe.7G241800	FALSE	TRUE	K19519 transforming growth factor-beta-induced protein | (RefSeq) fasciclin-like arabinogalactan protein 4 (A)	fasciclin-like arabinogalactan protein 13 [Prunus persica]
Prupe.7G243000	FALSE	TRUE	--	uncharacterized protein LOC18771691 isoform X1 [Prunus persica]
Prupe.7G244600	FALSE	TRUE	K20892 beta-arabinofuranosyltransferase [EC:2.4.2.-] | (RefSeq) uncharacterized protein LOC110755810 (A)	hypothetical protein PRUPE_7G244600 [Prunus persica]
Prupe.7G245400	FALSE	TRUE	--	thylakoid lumenal 16.5 kDa protein, chloroplastic [Prunus persica]
Prupe.7G248900	FALSE	TRUE	K11855 ubiquitin carboxyl-terminal hydrolase 36/42 [EC:3.4.19.12] | (RefSeq) ubiquitin carboxyl-terminal hydrolase 36 (A)	repetitive proline-rich cell wall protein isoform X1 [Prunus persica]
Prupe.7G249700	FALSE	TRUE	K07297 adiponectin receptor | (RefSeq) heptahelical transmembrane protein 1 isoform X1 (A)	heptahelical transmembrane protein 1 isoform X1 [Prunus persica]
Prupe.7G256200	FALSE	TRUE	K10635 E3 ubiquitin-protein ligase Arkadia [EC:2.3.2.27] | (RefSeq) probable E3 ubiquitin-protein ligase HIP1 isoform X1 (A)	uncharacterized protein LOC18769703 [Prunus persica]
Prupe.7G264200	FALSE	TRUE	K16297 serine carboxypeptidase-like clade II [EC:3.4.16.-] | (RefSeq) serine carboxypeptidase 24 (A)	serine carboxypeptidase 24 [Prunus persica]
Prupe.7G267500	FALSE	TRUE	K02184 formin 2 | (RefSeq) formin-like protein 1 (A)	formin-like protein 2, partial [Prunus persica]
Prupe.7G268900	FALSE	TRUE	K19825 2-alkenal reductase (NADP+) [EC:1.3.1.102] | (RefSeq) NADP-dependent alkenal double bond reductase P2-like (A)	2-alkenal reductase (NADP(+)-dependent) isoform X1 [Prunus persica]
Prupe.8G005400	FALSE	TRUE	K22038 volume-regulated anion channel | (RefSeq) TMV resistance protein N-like (A)	TMV resistance protein N [Prunus persica]
Prupe.8G007000	FALSE	TRUE	K12524 bifunctional aspartokinase / homoserine dehydrogenase 1 [EC:2.7.2.4 1.1.1.3] | (RefSeq) bifunctional aspartokinase/homoserine dehydrogenase 1, chloroplastic isoform X1 (A)	bifunctional aspartokinase/homoserine dehydrogenase 1, chloroplastic isoform X1 [Prunus persica]
Prupe.8G010500	FALSE	TRUE	K22013 magnesium dechelatase [EC:4.99.1.10] | (RefSeq) protein STAY-GREEN LIKE, chloroplastic (A)	protein STAY-GREEN LIKE, chloroplastic [Prunus persica]
Prupe.8G021300	FALSE	TRUE	--	pathogen-related protein [Prunus persica]
Prupe.8G025400	FALSE	TRUE	K01673 carbonic anhydrase [EC:4.2.1.1] | (RefSeq) carbonic anhydrase 2 (A)	carbonic anhydrase 2 [Prunus persica]
Prupe.8G028900	FALSE	TRUE	K17500 integrin-linked kinase-associated serine/threonine phosphatase 2C [EC:3.1.3.16] | (RefSeq) WAT1-related protein At3g18200 isoform X1 (A)	WAT1-related protein At1g43650 [Prunus persica]
Prupe.8G030200	FALSE	TRUE	K19613 leucine-rich repeat protein SHOC2 | (RefSeq) putative disease resistance protein RGA3 (A)	protein PHLOEM PROTEIN 2-LIKE A1 [Prunus persica]
Prupe.8G030300	FALSE	TRUE	K00895 diphosphate-dependent phosphofructokinase [EC:2.7.1.90] | (RefSeq) LOW QUALITY PROTEIN: uncharacterized protein LOC110656716 (A)	uncharacterized protein LOC18767808 [Prunus persica]
Prupe.8G032500	FALSE	TRUE	--	UPF0496 protein At1g20180 [Prunus persica]
Prupe.8G035100	FALSE	TRUE	K10999 cellulose synthase A [EC:2.4.1.12] | (RefSeq) cellulose synthase A catalytic subunit 2 [UDP-forming]-like (A)	cellulose synthase A catalytic subunit 2 [UDP-forming]
Prupe.8G048100	FALSE	TRUE	K05909 laccase [EC:1.10.3.2] | (RefSeq) putative laccase-9 (A)	putative laccase-9 [Prunus persica]
Prupe.8G049200	FALSE	TRUE	--	hypothetical protein PRUPE_8G049200 [Prunus persica]
Prupe.8G051400	FALSE	TRUE	K00679 phospholipid:diacylglycerol acyltransferase [EC:2.3.1.158] | (RefSeq) hypothetical protein (A)	GDSL esterase/lipase At1g29670 isoform X1 [Prunus persica]
Prupe.8G053300	FALSE	TRUE	K19613 leucine-rich repeat protein SHOC2 | (RefSeq) TMV resistance protein N-like (A)	hypothetical protein PRUPE_8G053300 [Prunus persica]
Prupe.8G053700	FALSE	TRUE	K00059 3-oxoacyl-[acyl-carrier protein] reductase [EC:1.1.1.100] | (RefSeq) short-chain type dehydrogenase/reductase (A)	short-chain type dehydrogenase/reductase [Prunus persica]
Prupe.8G057600	FALSE	TRUE	K13412 calcium-dependent protein kinase [EC:2.7.11.1] | (RefSeq) calcium-dependent protein kinase 11 (A)	calcium-dependent protein kinase 11 [Prunus persica]
Prupe.8G063500	FALSE	TRUE	K23452 UDP-glucosyltransferase 85A [EC:2.4.1.-] | (RefSeq) 7-deoxyloganetin glucosyltransferase-like (A)	7-deoxyloganetin glucosyltransferase [Prunus persica]
Prupe.8G064100	FALSE	TRUE	K00020 3-hydroxyisobutyrate dehydrogenase [EC:1.1.1.31] | (RefSeq) 6-phosphogluconate dehydrogenase-like protein (A)	protein EXORDIUM-like 2 [Prunus persica]
Prupe.8G064500	FALSE	TRUE	K02548 1,4-dihydroxy-2-naphthoate octaprenyltransferase [EC:2.5.1.74 2.5.1.-] | (RefSeq) 2-carboxy-1,4-naphthoquinone phytyltransferase, chloroplastic (A)	2-carboxy-1,4-naphthoquinone phytyltransferase, chloroplastic [Prunus persica]
Prupe.8G065500	FALSE	TRUE	--	uncharacterized protein LOC110747564 [Prunus avium]
Prupe.8G065800	FALSE	TRUE	--	glycine-rich protein 1-like [Prunus persica]
Prupe.8G066900	FALSE	TRUE	K24028 salicylic acid 3-hydroxylase [EC:1.14.11.-] | (RefSeq) protein DMR6-LIKE OXYGENASE 1-like (A)	protein DMR6-LIKE OXYGENASE 2 [Prunus persica]
Prupe.8G068800	FALSE	TRUE	--	PREDICTED: proteoglycan 4 [Prunus mume]
Prupe.8G071000	FALSE	TRUE	--	costars family protein [Prunus persica]
Prupe.8G072000	FALSE	TRUE	K22314 glucosinolate gamma-glutamyl hydrolase [EC:3.4.19.16] | (RefSeq) gamma-glutamyl peptidase 5 (A)	gamma-glutamyl peptidase 5 [Prunus persica]
Prupe.8G078700	FALSE	TRUE	K14488 SAUR family protein | (RefSeq) auxin-induced protein 15A-like (A)	hypothetical protein PRUPE_8G078700 [Prunus persica]
Prupe.8G078800	FALSE	TRUE	K14488 SAUR family protein | (RefSeq) indole-3-acetic acid-induced protein ARG7-like (A)	hypothetical protein PRUPE_8G078800 [Prunus persica]
Prupe.8G082300	FALSE	TRUE	K02834 ribosome-binding factor A | (RefSeq) probable ribosome-binding factor A, chloroplastic (A)	probable ribosome-binding factor A, chloroplastic [Prunus persica]
Prupe.8G083400	FALSE	TRUE	K00085 aldose-6-phosphate reductase (NADPH2) [EC:1.1.1.200] | (RefSeq) NADP-dependent D-sorbitol-6-phosphate dehydrogenase (A)	NADP-dependent D-sorbitol-6-phosphate dehydrogenase [Prunus persica]
Prupe.8G083600	FALSE	TRUE	K07071 uncharacterized protein | (RefSeq) epimerase family protein SDR39U1 homolog, chloroplastic isoform X1 (A)	hypothetical protein PRUPE_8G083600 [Prunus persica]
Prupe.8G083800	FALSE	TRUE	--	uncharacterized protein LOC109950602 [Prunus persica]
Prupe.8G086500	FALSE	TRUE	K02259 cytochrome c oxidase assembly protein subunit 15 | (RefSeq) cytochrome c oxidase assembly protein COX15 (A)	cytochrome c oxidase assembly protein COX15 [Prunus persica]
Prupe.8G093200	FALSE	TRUE	K21483 salicylate 1-O-methyltransferase [EC:2.1.1.274] | (RefSeq) salicylate carboxymethyltransferase-like (A)	hypothetical protein PRUPE_8G093200 [Prunus persica]
Prupe.8G095800	FALSE	TRUE	K15397 3-ketoacyl-CoA synthase [EC:2.3.1.199] | (RefSeq) 3-ketoacyl-CoA synthase 17-like (A)	protein RADIALIS-like 3 [Prunus persica]
Prupe.8G096300	FALSE	TRUE	K15397 3-ketoacyl-CoA synthase [EC:2.3.1.199] | (RefSeq) 3-ketoacyl-CoA synthase 17-like (A)	transcription factor RADIALIS [Prunus persica]
Prupe.8G096400	FALSE	TRUE	K13195 cold-inducible RNA-binding protein | (RefSeq) glycine-rich RNA-binding protein-like isoform X1 (A)	glycine-rich RNA-binding protein-like isoform X1 [Prunus avium]
Prupe.8G100800	FALSE	TRUE	K11778 ditrans,polycis-polyprenyl diphosphate synthase [EC:2.5.1.87] | (RefSeq) dehydrodolichyl diphosphate synthase complex subunit NUS1 (A)	dehydrodolichyl diphosphate synthase complex subunit NUS1 [Prunus persica]
Prupe.8G101200	FALSE	TRUE	K08150 MFS transporter, SP family, solute carrier family 2 (myo-inositol transporter), member 13 | (RefSeq) inositol transporter 1-like (A)	polyol transporter 5 [Prunus persica]
Prupe.8G107300	FALSE	TRUE	K21894 cytoglobin | (RefSeq) non-symbiotic hemoglobin (A)	non-symbiotic hemoglobin [Prunus persica]
Prupe.8G110900	FALSE	TRUE	--	hypothetical protein PRUPE_8G110900 [Prunus persica]
Prupe.8G112200	FALSE	TRUE	--	uncharacterized protein LOC18768997 [Prunus persica]
Prupe.8G113800	FALSE	TRUE	--	CCG-binding protein 1 [Prunus persica]
Prupe.8G120900	FALSE	TRUE	K20506 tuliposide A-converting enzyme [EC:4.2.99.22] | (RefSeq) tuliposide A-converting enzyme 2, chloroplastic-like (A)	2-hydroxyisoflavanone dehydratase [Prunus persica]
Prupe.8G125800	FALSE	TRUE	K09843 (+)-abscisic acid 8'-hydroxylase [EC:1.14.13.93] | (RefSeq) abscisic acid 8'-hydroxylase 4 (A)	abscisic acid 8'-hydroxylase 4 [Prunus persica]
Prupe.8G129200	FALSE	TRUE	K10352 myosin heavy chain | (RefSeq) filament-like plant protein 7 (A)	hypothetical protein PRUPE_8G129200 [Prunus persica]
Prupe.8G130100	FALSE	TRUE	K23260 scopoletin glucosyltransferase [EC:2.4.1.128] | (RefSeq) scopoletin glucosyltransferase-like (A)	hypothetical protein PRUPE_8G130100 [Prunus persica]
Prupe.8G130600	FALSE	TRUE	K23260 scopoletin glucosyltransferase [EC:2.4.1.128] | (RefSeq) UDP-glucose flavonoid 3-O-glucosyltransferase 7-like (A)	UDP-glucose flavonoid 3-O-glucosyltransferase 7 [Prunus persica]
Prupe.8G130700	FALSE	TRUE	K23260 scopoletin glucosyltransferase [EC:2.4.1.128] | (RefSeq) UDP-glucose flavonoid 3-O-glucosyltransferase 7-like (A)	UDP-glucose flavonoid 3-O-glucosyltransferase 7-like [Prunus persica]
Prupe.8G131400	FALSE	TRUE	K03006 DNA-directed RNA polymerase II subunit RPB1 [EC:2.7.7.6] | (RefSeq) leucine-rich repeat extensin-like protein 1 (A)	uncharacterized protein At4g06744 [Prunus persica]
Prupe.8G131600	FALSE	TRUE	K01365 cathepsin L [EC:3.4.22.15] | (RefSeq) cysteine proteinase COT44 (A)	cysteine proteinase RD21A [Prunus persica]
Prupe.8G132500	FALSE	TRUE	K13457 disease resistance protein RPM1 | (RefSeq) disease resistance protein RPM1 (A)	disease resistance protein RPM1 [Prunus persica]
Prupe.8G142000	FALSE	TRUE	K13172 serine/arginine repetitive matrix protein 2 | (RefSeq) uncharacterized protein LOC111450450 isoform X1 (A)	QWRF motif-containing protein 2 [Prunus persica]
Prupe.8G147000	FALSE	TRUE	--	uncharacterized protein LOC18768861 [Prunus persica]
Prupe.8G147500	FALSE	TRUE	K16296 serine carboxypeptidase-like clade I [EC:3.4.16.-] | (RefSeq) serine carboxypeptidase-like 2 isoform X3 (A)	serine carboxypeptidase-like 2 isoform X3 [Prunus persica]
Prupe.8G148500	FALSE	TRUE	K16296 serine carboxypeptidase-like clade I [EC:3.4.16.-] | (RefSeq) serine carboxypeptidase-like 17 (A)	serine carboxypeptidase-like 17 [Prunus persica]
Prupe.8G150600	FALSE	TRUE	K13691 pathogen-inducible salicylic acid glucosyltransferase [EC:2.4.1.-] | (RefSeq) UDP-glycosyltransferase 74G1 isoform X1 (A)	UDP-glycosyltransferase 74G1 isoform X1 [Prunus persica]
Prupe.8G153500	FALSE	TRUE	K13449 pathogenesis-related protein 1 | (RefSeq) pathogenesis-related leaf protein 4 (A)	pathogenesis-related leaf protein 4 [Prunus persica]
Prupe.8G159000	FALSE	TRUE	K09866 aquaporin-4 | (RefSeq) aquaporin AQPAn.G (A)	aquaporin AQPAn.G [Prunus persica]
Prupe.8G160100	FALSE	TRUE	--	hypothetical protein PRUPE_8G160100 [Prunus persica]
Prupe.8G162100	FALSE	TRUE	K01870 isoleucyl-tRNA synthetase [EC:6.1.1.5] | (RefSeq) isoleucine--tRNA ligase, chloroplastic/mitochondrial-like (A)	dirigent protein 23 [Prunus persica]
Prupe.8G164600	FALSE	TRUE	K19916 double C2-like domain-containing protein alpha | (RefSeq) LOW QUALITY PROTEIN: synaptotagmin-3-like (A)	synaptotagmin-1 [Prunus persica]
Prupe.8G165200	FALSE	TRUE	K04733 interleukin-1 receptor-associated kinase 4 [EC:2.7.11.1] | (RefSeq) probable receptor-like protein kinase At5g18500 isoform X1 (A)	probable serine/threonine-protein kinase PBL5 [Prunus persica]
Prupe.8G165900	FALSE	TRUE	K01534 Cd2+/Zn2+-exporting ATPase [EC:3.6.3.3 3.6.3.5] | (RefSeq) p-type ATPase superfamily (A)	uncharacterized protein LOC18766160 [Prunus persica]
Prupe.8G167700	FALSE	TRUE	K09838 zeaxanthin epoxidase [EC:1.14.15.21] | (RefSeq) zeaxanthin epoxidase, chloroplastic (A)	hypothetical protein PRUPE_8G167700 [Prunus persica]
Prupe.8G171000	FALSE	TRUE	K22588 acetylserotonin O-methyltransferase, plant [EC:2.1.1.4] | (RefSeq) xanthohumol 4'-O-methyltransferase (A)	(RS)-norcoclaurine 6-O-methyltransferase [Prunus persica]
Prupe.8G173800	FALSE	TRUE	K14209 solute carrier family 36 (proton-coupled amino acid transporter) | (RefSeq) lysine histidine transporter-like 8 (A)	lysine histidine transporter-like 8 [Prunus persica]
Prupe.8G174600	FALSE	TRUE	K06966 uncharacterized protein | (RefSeq) cytokinin riboside 5'-monophosphate phosphoribohydrolase LOG5 (A)	cytokinin riboside 5'-monophosphate phosphoribohydrolase LOG5 [Prunus persica]
Prupe.8G174900	FALSE	TRUE	K20547 basic endochitinase B [EC:3.2.1.14] | (RefSeq) endochitinase 2 (A)	endochitinase 2 [Prunus persica]
Prupe.8G178000	FALSE	TRUE	K08332 vacuolar protein 8 | (RefSeq) U-box domain-containing protein 14-like (A)	hypothetical protein PRUPE_8G178000 [Prunus persica]
Prupe.8G180700	FALSE	TRUE	K15102 solute carrier family 25 (mitochondrial phosphate transporter), member 3 | (RefSeq) mitochondrial phosphate carrier protein 1, mitochondrial (A)	mitochondrial phosphate carrier protein 1, mitochondrial [Prunus persica]
Prupe.8G180900	FALSE	TRUE	K14677 aminoacylase [EC:3.5.1.14] | (RefSeq) hypothetical protein (A)	hypothetical protein PRUPE_8G180900 [Prunus persica]
Prupe.8G185400	FALSE	TRUE	K02184 formin 2 | (RefSeq) formin-like protein 1 (A)	formin-like protein 1 [Prunus persica]
Prupe.8G187600	FALSE	TRUE	--	hypothetical protein PRUPE_8G187600 [Prunus persica]
Prupe.8G187700	FALSE	TRUE	--	hypothetical protein PRUPE_8G187700 [Prunus persica]
Prupe.8G189800	FALSE	TRUE	--	uncharacterized protein LOC18767696 [Prunus persica]
Prupe.8G191700	FALSE	TRUE	K01180 endo-1,3(4)-beta-glucanase [EC:3.2.1.6] | (RefSeq) probable endo-1,3(4)-beta-glucanase ARB_01444 (A)	probable endo-1,3(4)-beta-glucanase ARB_01444 [Prunus persica]
Prupe.8G191800	FALSE	TRUE	--	hypothetical protein PRUPE_8G191800 [Prunus persica]
Prupe.8G195900	FALSE	TRUE	K00224 chloroplastic oxoene reductase [EC:1.3.1.-] | (RefSeq) putative quinone-oxidoreductase homolog, chloroplastic isoform X1 (A)	putative quinone-oxidoreductase homolog, chloroplastic isoform X1 [Prunus persica]
Prupe.8G196000	FALSE	TRUE	K00224 chloroplastic oxoene reductase [EC:1.3.1.-] | (RefSeq) putative quinone-oxidoreductase homolog, chloroplastic (A)	putative quinone-oxidoreductase homolog, chloroplastic [Prunus persica]
Prupe.8G198300	FALSE	TRUE	--	uncharacterized protein LOC109950560 isoform X1 [Prunus persica]
Prupe.8G211000	FALSE	TRUE	K11816 indole-3-pyruvate monooxygenase [EC:1.14.13.168] | (RefSeq) probable indole-3-pyruvate monooxygenase YUCCA5 (A)	probable indole-3-pyruvate monooxygenase YUCCA5 [Prunus persica]
Prupe.8G212100	FALSE	TRUE	K01177 beta-amylase [EC:3.2.1.2] | (RefSeq) uncharacterized LOC102715792 (A)	ribokinase [Prunus persica]
Prupe.8G212600	FALSE	TRUE	K06995 uncharacterized protein | (RefSeq) uncharacterized protein LOC109839709 (A)	uncharacterized protein LOC18768330 [Prunus persica]
Prupe.8G214000	FALSE	TRUE	K08712 ATP-binding cassette, subfamily G (WHITE), member 2, SNQ2 | (RefSeq) ABC transporter, ATP-binding protein (A)	pleiotropic drug resistance protein 1 [Prunus persica]
Prupe.8G214100	FALSE	TRUE	K08712 ATP-binding cassette, subfamily G (WHITE), member 2, SNQ2 | (RefSeq) ABC transporter, ATP-binding protein (A)	pleiotropic drug resistance protein 1 isoform X2 [Prunus persica]
Prupe.8G214500	FALSE	TRUE	K01593 aromatic-L-amino-acid/L-tryptophan decarboxylase [EC:4.1.1.28 4.1.1.105] | (RefSeq) tyrosine decarboxylase 1 isoform X1 (A)	tyrosine decarboxylase 1 isoform X1 [Prunus persica]
Prupe.8G215000	FALSE	TRUE	K08903 photosystem II 13kDa protein | (RefSeq) photosystem II reaction center PSB28 protein, chloroplastic (A)	photosystem II reaction center PSB28 protein, chloroplastic [Prunus persica]
Prupe.8G218300	FALSE	TRUE	K14638 solute carrier family 15 (peptide/histidine transporter), member 3/4 | (RefSeq) protein NRT1/ PTR FAMILY 5.2-like isoform X1 (A)	protein NRT1/ PTR FAMILY 5.2 [Prunus persica]
Prupe.8G221100	FALSE	TRUE	K08790 serine/threonine kinase 38 [EC:2.7.11.1] | (RefSeq) serine/threonine-protein kinase 38-like isoform X1 (A)	serine/threonine-protein kinase 38-like isoform X1 [Prunus persica]
Prupe.8G221200	FALSE	TRUE	K12608 CCR4-NOT complex subunit CAF16 | (RefSeq) ABC transporter I family member 21 isoform X1 (A)	ABC transporter I family member 21 isoform X1 [Prunus persica]
Prupe.8G224400	FALSE	TRUE	K08176 MFS transporter, PHS family, inorganic phosphate transporter | (RefSeq) inorganic phosphate transporter 1-4 (A)	inorganic phosphate transporter 1-4 [Prunus persica]
Prupe.8G224600	FALSE	TRUE	K14516 ethylene-responsive transcription factor 1 | (RefSeq) ethylene-responsive transcription factor 1B (A)	ethylene-responsive transcription factor 1B [Prunus persica]
Prupe.8G225600	FALSE	TRUE	K17500 integrin-linked kinase-associated serine/threonine phosphatase 2C [EC:3.1.3.16] | (RefSeq) WAT1-related protein At3g18200 isoform X1 (A)	hypothetical protein PRUPE_8G225600 [Prunus persica]
Prupe.8G230000	FALSE	TRUE	--	hypothetical protein PRUPE_8G230000 [Prunus persica]
Prupe.8G233300	FALSE	TRUE	K17911 beta-carotene isomerase [EC:5.2.1.14] | (RefSeq) beta-carotene isomerase D27, chloroplastic (A)	beta-carotene isomerase D27, chloroplastic [Prunus persica]
Prupe.8G238000	FALSE	TRUE	--	non-specific lipid-transfer protein-like protein At2g13820 [Prunus persica]
Prupe.8G240800	FALSE	TRUE	K01255 leucyl aminopeptidase [EC:3.4.11.1] | (RefSeq) leucyl aminopeptidase (A)	hypothetical protein PRUPE_8G240800 [Prunus persica]
Prupe.8G242400	FALSE	TRUE	K03695 ATP-dependent Clp protease ATP-binding subunit ClpB | (RefSeq) chaperone protein ClpB1-like (A)	aluminum-activated malate transporter 8 [Prunus persica]
Prupe.8G243100	FALSE	TRUE	K22683 aspartyl protease family protein [EC:3.4.23.-] | (RefSeq) hypothetical protein (A)	hypothetical protein PRUPE_8G243100 [Prunus persica]
Prupe.8G244600	FALSE	TRUE	--	EID1-like F-box protein 3 [Prunus persica]
Prupe.8G251200	FALSE	TRUE	K20642 Rho GTPase-activating protein 22/24/25 | (RefSeq) rho GTPase-activating protein 2 (A)	rho GTPase-activating protein 2 [Prunus persica]
Prupe.8G252500	FALSE	TRUE	K11816 indole-3-pyruvate monooxygenase [EC:1.14.13.168] | (RefSeq) probable indole-3-pyruvate monooxygenase YUCCA10 (A)	probable indole-3-pyruvate monooxygenase YUCCA10 [Prunus persica]
Prupe.8G254200	FALSE	TRUE	K03676 glutaredoxin 3 | (RefSeq) monothiol glutaredoxin-S11 (A)	monothiol glutaredoxin-S11 [Prunus persica]
Prupe.8G254300	FALSE	TRUE	K03676 glutaredoxin 3 | (RefSeq) glutaredoxin-C11 (A)	glutaredoxin-C11 [Prunus persica]
Prupe.8G260900	FALSE	TRUE	K18995 ATP-dependent RNA helicase DHX29 [EC:3.6.4.13] | (RefSeq) DExH-box ATP-dependent RNA helicase DExH8-like (A)	DExH-box ATP-dependent RNA helicase DExH8 [Prunus persica]
Prupe.8G261500	FALSE	TRUE	K01054 acylglycerol lipase [EC:3.1.1.23] | (RefSeq) caffeoylshikimate esterase isoform X1 (A)	caffeoylshikimate esterase isoform X1 [Prunus persica]
Prupe.8G263800	FALSE	TRUE	K19038 E3 ubiquitin-protein ligase ATL41 [EC:2.3.2.27] | (RefSeq) RING-H2 finger protein ATL40-like (A)	RING-H2 finger protein ATL5 isoform X1 [Prunus persica]
Prupe.8G266300	FALSE	TRUE	K23877 xyloglucan O-acetyltransferase | (RefSeq) protein ALTERED XYLOGLUCAN 4-like (A)	protein trichome birefringence-like 1 [Prunus persica]
Prupe.8G268700	FALSE	TRUE	--	hypothetical protein PRUPE_8G268700 [Prunus persica]
Prupe.8G270000	FALSE	TRUE	K09422 transcription factor MYB, plant | (RefSeq) transcription factor MYB29 (A)	transcription factor MYB29 [Prunus persica]
Prupe.8G270500	FALSE	TRUE	K10728 topoisomerase (DNA) II binding protein 1 | (RefSeq) BRCT domain-containing protein At4g02110 (A)	BRCT domain-containing protein At4g02110 [Prunus persica]
Prupe.8G271100	FALSE	TRUE	--	universal stress protein A-like protein [Prunus persica]
Prupe.8G271200	FALSE	TRUE	K10661 E3 ubiquitin-protein ligase MARCH6 [EC:2.3.2.27] | (RefSeq) probable E3 ubiquitin ligase SUD1 (A)	uncharacterized protein LOC18766893 isoform X2 [Prunus persica]
Prupe.I000300	FALSE	TRUE	K20769 fatty acid omega-hydroxylase [EC:1.14.-.-] | (RefSeq) cytochrome P450 94A2-like (A)	hypothetical protein PRUPE_I000300 [Prunus persica]
Prupe.I000500	FALSE	TRUE	K05666 ATP-binding cassette, subfamily C (CFTR/MRP), member 2 | (RefSeq) LOW QUALITY PROTEIN: ABC transporter C family member 3-like (A)	ABC transporter C family member 3 [Prunus persica]
Prupe.I001000	FALSE	TRUE	K13691 pathogen-inducible salicylic acid glucosyltransferase [EC:2.4.1.-] | (RefSeq) UDP-glycosyltransferase 74G1 isoform X1 (A)	hypothetical protein PRUPE_I001000, partial [Prunus persica]
Prupe.I001100	FALSE	TRUE	K08237 hydroquinone glucosyltransferase [EC:2.4.1.218] | (RefSeq) hydroquinone glucosyltransferase (A)	hydroquinone glucosyltransferase [Prunus persica]
Prupe.I005500	FALSE	TRUE	K05907 adenylyl-sulfate reductase (glutathione) [EC:1.8.4.9] | (RefSeq) 5'-adenylylsulfate reductase 3, chloroplastic (A)	hypothetical protein PRUPE_I005500 [Prunus persica]
Prupe.I005700	FALSE	TRUE	K00660 chalcone synthase [EC:2.3.1.74] | (RefSeq) polyketide synthase 5-like (A)	hypothetical protein PRUPE_I005700, partial [Prunus persica]
