# Supplementary material for: Metabolomic and transcriptomic analyses of peach leaves and fruits in response to pruning
Source: BMC Genomics. 2024 Jul 3;25:666. doi: 10.1186/s12864-024-10549-y (PMC11223333; doi:10.1186/s12864-024-10549-y)
Supplement: Supplementary file 11 — Supplementary Material 11: Supplemental Table S11. The information of metabolomes [file 12864_2024_10549_MOESM11_ESM.xls]

## Sheet: Sheet1
Supplemental Table S11: The information of metabolomes.
Index	Compounds	Class I	Class II	CAS	Level	updF_1	updF_2	updF_3	pdF_1	pdF_2	pdF_3	updL_1	updL_2	updL_3	pdL_1	pdL_2	pdL_3	mix01	mix02	mix03	cpd_ID	kegg_map
pmb0782	Piperidine	Alkaloids	Alkaloids	110-89-4	A	3570200	2673600	2411900	2859900	2656700	2118900	227290	250740	245430	280590	657190	310480	2014500	1586500	1462600	C01746	ko00960
pme2292	Putrescine	Alkaloids	Phenolamine	110-60-1	A	733170	587440	875710	808790	663160	980880	952620	2847300	1138800	254830	108710	74087	938580	966030	1016000	C00134	ko00330,ko00472,ko00480,ko00960,ko01100,ko01110,ko02010
Lmqp000873	Succinic anhydride	Organic acids	Organic acids	108-30-5	A	1162400	1162800	1107100	1261400	1221900	1119800	246920	190580	130840	92965	69999	75177	862910	788690	700290	C19524	--
Lmgn000219	Succinic semialdehyde	Organic acids	Organic acids	692-29-5	B	12307	14574	16079	15710	14543	9393.9	9	9	9	9	9	9	12887	13029	7449.1	C00232	ko00250,ko00350,ko00650,ko00750,ko00760,ko01100,ko01200
pme3011	γ-Aminobutyric acid	Organic acids	Organic acids	56-12-2	A	118340	75595	78197	78568	92902	89234	152590	149340	103280	110490	207070	105690	120850	105370	98421	C00334	ko00250,ko00330,ko00410,ko00650,ko00760,ko01100
pme3033	N,N-Dimethylglycine	Amino acids and derivatives	Amino acids and derivatives	1118-68-9	A	83758	49141	46170	49163	58277	59191	184580	175640	168610	170220	202410	170890	131980	121630	100900	C01026	ko00260,ko01100
pmb0484	Choline	Alkaloids	Alkaloids	62-49-7	A	552680	516210	342750	432520	350290	395630	6659900	6940600	9842200	5418900	5549000	7827200	5518600	4180300	3534400	C00114	ko00260,ko00564,ko01100,ko02010
ML10172161	Hydroxypyruvic acid	Organic acids	Organic acids	1113-60-6	B	9	9	9	9	9	9	50301	69745	75194	80899	66528	86803	35216	27950	23868	C00168	ko00260,ko00630,ko01100,ko01110,ko01200
mws0576	3-Hydroxybutyric acid	Organic acids	Organic acids	300-85-6	A	38050	24891	25527	22968	16211	23252	493950	515890	754390	733030	733950	891150	598710	575450	495120	C01089	ko00072,ko00650,ko01100
pme1975	Malonic acid	Organic acids	Organic acids	141-82-2	A	40875	20373	24130	20859	9	23894	444520	490860	593900	722850	693680	798290	457300	457870	423040	C00383	ko00061,ko00240,ko00410,ko01100,ko01212
pme0010	L-Serine	Amino acids and derivatives	Amino acids and derivatives	56-45-1	A	351520	216360	219830	112050	92829	92104	178820	215700	174160	171590	228220	84809	252750	201480	175010	C00065	ko00260,ko00261,ko00270,ko00460,ko00600,ko00630,ko00920,ko00970,ko01100,ko01110,ko01200,ko01230,ko01502,ko02010
pme2433	Diethanolamine	Others	Others	111-42-2	B	42994	16491	24145	11844	10135	11249	20528	19077	16969	11418	17321	6334	24967	21537	13297	C06772	ko00564
mws0255	Cytosine	Nucleotides and derivatives	Nucleotides and derivatives	71-30-7	A	30305	51517	38870	33489	41880	55398	116870	129450	146900	135980	123980	121090	90004	64090	75176	C00380	ko00240,ko01100
pme2122	Histamine	Amino acids and derivatives	Amino acids and derivatives	51-45-6	B	33154	43002	34419	39668	33923	44277	135120	138640	129640	132690	105570	91595	62240	57034	60299	C00388	ko00340,ko01100,ko01110
pme0257	Uracil	Nucleotides and derivatives	Nucleotides and derivatives	66-22-8	A	125600	131740	119400	88352	146800	87099	140700	192340	176810	190610	236380	218630	157120	146420	135120	C00106	ko00240,ko00410,ko00770,ko01100
pme0006	L-Proline	Amino acids and derivatives	Amino acids and derivatives	147-85-3	A	24144000	14646000	16364000	15608000	14929000	11744000	18182000	20763000	12387000	15086000	27006000	17141000	18532000	16534000	14696000	C00148	ko00330,ko00332,ko00970,ko01100,ko01110,ko01230,ko02010
mws0376	Fumaric acid*	Organic acids	Organic acids	110-17-8	A	83556	50426	67617	112170	9	63345	69565	47352	62611	79281	66658	91723	139010	126680	75305	C00122	ko00020,ko00190,ko00220,ko00250,ko00350,ko00360,ko00620,ko00650,ko00760,ko01100,ko01110,ko01200
pme0271	Maleic acid*	Organic acids	Organic acids	110-16-7	A	423020	346220	416470	326450	332620	375210	100470	84223	108580	104720	85443	126550	293410	262090	252010	C01384	ko00350,ko00650,ko00760,ko01100
pme0066	Guanidinoacetate	Amino acids and derivatives	Amino acids and derivatives	352-97-6	B	2512.8	1990.7	2094.7	1772.1	2401.9	2651.2	2887.1	2362.9	2259.7	2604.8	1609.2	2584.1	2178.4	4167.1	3464.8	C00581	ko00260,ko00330,ko01100
mws0256	L-Valine	Amino acids and derivatives	Amino acids and derivatives	72-18-4	A	12459000	9205600	8575900	10223000	9067500	7421400	655450	628550	578800	577100	1799700	808940	6738200	5326200	5254600	C00183	ko00280,ko00290,ko00311,ko00460,ko00770,ko00966,ko00970,ko01100,ko01110,ko01210,ko01230,ko02010
mws0191	Betaine	Alkaloids	Alkaloids	107-43-7	A	326540	251850	222340	214300	235890	173200	248190	244210	260170	378080	485560	352780	310590	253330	240450	C00719	ko00260,ko01100,ko02010
mws0192	Succinic acid*	Organic acids	Organic acids	110-15-6	A	5089000	5138400	5032900	5063000	5189300	4948300	1124000	1046500	795580	478030	350270	434780	3120100	3185100	3153700	C00042	ko00020,ko00190,ko00250,ko00310,ko00350,ko00360,ko00620,ko00630,ko00640,ko00650,ko00760,ko00920,ko01100,ko01110,ko01200
mws0470	Methylmalonic acid*	Organic acids	Organic acids	516-05-2	A	5301700	5615900	5222800	5606100	5409200	5166900	1230200	1144300	889740	530240	385700	507990	3293200	3439300	3394300	C02170	ko00240,ko00280,ko00640,ko01100
pme3096	Aminomalonic acid	Organic acids	Organic acids	1068-84-4	A	3996000	3781000	3864500	3972600	4068600	3828600	1066300	1000500	793500	455570	332280	465500	2568300	2633400	2336800	C00872	--
mws0671	L-Homoserine*	Organic acids	Organic acids	672-15-1	A	646700	572260	567620	457940	393640	363720	226810	268940	251010	179520	198050	117950	455200	391540	341720	C00263	ko00260,ko00270,ko00300,ko00920,ko01100,ko01110,ko01230
mws0230	L-Threonine*	Amino acids and derivatives	Amino acids and derivatives	72-19-5	A	496280	417730	475390	416460	312370	244820	215750	267970	206850	163830	191380	95763	453720	299740	255380	C00188	ko00260,ko00261,ko00290,ko00860,ko00970,ko01100,ko01110,ko01230,ko02010
pmp001287	N-Benzylmethylene isomethylamine	Alkaloids	Alkaloids	-	A	2565300	1880400	2377400	2327300	2002600	1485100	581480	548290	441610	370020	2550600	790600	1730100	1517100	1473400	--	--
pma0134	D-(-)-Threose	Others	Saccharides and Alcohols	95-43-2	B	47702	28331	32739	10205	9	18882	17704	55463	26256	9	7821.9	5605.2	32309	22548	24200	C06463	--
Lmbn002737	3-Methylbenzaldehyde	Others	Others	620-23-5	B	9	9	9	9	9	9	12152	8501.8	17109	14616	16720	11733	8511.6	9720.1	10124	C07209	ko01100
pme0195	L-Cysteine	Amino acids and derivatives	Amino acids and derivatives	52-90-4	A	6583.6	6923.1	5954.1	2587.7	1882.1	4243.7	5655.6	5411.2	12263	1631.6	2088.3	3954.8	6782.5	5954.7	4587.6	C00097	ko00260,ko00270,ko00311,ko00332,ko00430,ko00460,ko00480,ko00730,ko00770,ko00920,ko00970,ko01100,ko01110,ko01200,ko01230,ko04122
pmb0069	Benzamide	Phenolic acids	Phenolic acids	55-21-0	B	13762	135650	7541.2	8005.1	7301.4	6998.1	9	9	9	9	9	9	17225	14835	17977	C09815	--
mws0491	Phenethylamine	Others	Others	64-04-0	B	38053	557930	23402	30391	48004	17853	7147.2	7863.9	12179	9	9	6731.9	63526	59159	54303	C05332	ko00360,ko01100
Lmbn001930	2-Hydroxybenzaldehyde (Salicylaldehyde)	Phenolic acids	Phenolic acids	90-02-8	A	15026	16867	28614	18816	24963	25091	66843	63489	64318	165790	63931	50465	54393	51613	59264	C06202	ko01100
mws0628	4-Hydroxybenzaldehyde	Phenolic acids	Phenolic acids	123-08-0	B	15800	17824	16738	9	9	9	84936	90592	78245	103870	95430	106810	54971	32386	36970	C00633	ko01100
pme0241	Benzoic acid	Phenolic acids	Phenolic acids	65-85-0	B	9	9	9	9	9	9	48205	115800	83495	45403	30786	10990	33128	35008	45344	C00180	ko00360,ko01100,ko01110
Lmgp002593	3-hydroxybenzaldehyde	Organic acids	Organic acids	100-83-4	B	204280	244220	190890	159310	158090	147580	67320	98416	97073	108730	62687	68139	99095	81026	69342	C03067	--
mws0133	Nicotinamide	Others	Vitamin	98-92-0	B	82822	34743	64223	46705	52128	40417	80123	96613	89309	77198	87276	97555	84582	66930	79359	C00153	ko00760,ko01100
pme1216	2-Picolinic acid*	Organic acids	Organic acids	98-98-6	A	68520	46904	38535	34144	25248	29093	21897	19052	16109	12450	21356	12023	44687	40696	43708	C10164	ko00380,ko01100
Lmbp000668	Isonicotinic acid*	Organic acids	Organic acids	55-22-1	A	204820	206240	196980	133080	124690	137250	29332	37822	35571	21877	23417	37087	117190	111630	102540	C07446	--
pme0490	Nicotinic acid*	Others	Vitamin	59-67-6	A	208920	203660	196330	122150	125390	130140	28890	24415	29397	19904	20955	35319	113860	116910	88737	C00253	ko00760,ko00960,ko01100,ko01110
pmp001086	5-Hydroxymethylfurfural	Phenolic acids	Phenolic acids	67-47-0	B	225670	303910	232540	153990	177440	318200	64290	67234	67136	64032	72100	42588	126490	171770	105670	C11101	--
Rfmb319	Pipecolic acid	Amino acids and derivatives	Amino acids and derivatives	4043-87-2	A	14358000	12561000	11836000	4383900	3748700	4249000	910640	880120	766320	553880	534280	670040	5427100	4698900	4026500	C00408	ko00310,ko00960,ko01100,ko01110
ML10181668	Cycloleucine	Amino acids and derivatives	Amino acids and derivatives	52-52-8	A	38484000	31660000	33966000	14123000	12172000	11745000	2898900	2920300	2446300	1610400	2463200	2458100	17093000	13819000	13533000	C03969	--
Zmgn000217	Methylenesuccinic acid	Organic acids	Organic acids	97-65-4	A	40905	58899	33263	75832	40584	79434	27910	14799	15210	33219	17485	14554	56408	37391	36358	C00490	ko00660,ko01100
pme2693	N-Acetylputrescine	Alkaloids	Phenolamine	18233-70-0	B	65126	43836	66801	33486	33738	47991	37518	65436	59673	9	6645.9	9	49357	31810	34972	C02714	ko00330,ko01100
pmb0501	Agmatine	Alkaloids	Phenolamine	306-60-5	B	134080	82183	111650	82270	81971	97581	66669	96688	90324	20046	13977	8136.9	92077	86380	69545	C00179	ko00330,ko01100
mws0216	Trans-4-Hydroxy-L-proline	Amino acids and derivatives	Amino acids and derivatives	51-35-4	A	203840	193300	323790	142620	121480	273860	199390	214030	198580	141000	101500	63690	315380	232890	175840	C01157	ko00330,ko01100,ko02010
pmp001198	6-Deoxyfagomine	Alkaloids	Alkaloids	197449-09-5	A	3524000	2445000	2431400	2835000	2623200	1975400	248360	238860	243190	309920	670500	318180	1860700	1624500	1571600	--	--
pme0274	6-Aminocaproic acid	Organic acids	Organic acids	60-32-2	A	5776600	3834600	2582200	4551300	4397200	2677500	269310	254230	201420	245820	807370	346020	2734100	2651500	2337900	C02378	ko01100
mws1587	L-Norleucine*	Amino acids and derivatives	Amino acids and derivatives	327-57-1	A	18788000	12804000	13199000	13963000	14621000	11336000	2673100	2390100	2306100	2347600	4135500	2188800	10953000	8998100	9076000	C01933	--
mws0227	L-Leucine*	Amino acids and derivatives	Amino acids and derivatives	61-90-5	A	829580	615070	564890	698610	642150	446510	79809	68874	70955	80992	162440	90631	430520	381090	373050	C00123	ko00280,ko00290,ko00966,ko00970,ko01100,ko01110,ko01210,ko01230,ko02010
mws0258	L-Isoleucine*	Amino acids and derivatives	Amino acids and derivatives	73-32-5	A	19938000	14009000	14580000	16140000	15156000	11806000	2845900	2660400	2459000	2574100	4768700	2444400	11893000	10044000	9846700	C00407	ko00280,ko00290,ko00460,ko00960,ko00966,ko00970,ko01100,ko01110,ko01210,ko01230,ko02010
Lmbn001288	(S)-2-hydroxy-2-methyl-3-oxobutanoic acid	Organic acids	Organic acids	71698-08-3	A	306710	279440	256460	259980	250270	269890	31596	32093	21127	23416	24430	27603	142830	130450	133400	C06010	ko00290,ko00650,ko00660,ko00770,ko01100,ko01110,ko01210,ko01230
pme0243	Glutaric acid	Organic acids	Organic acids	110-94-1	B	88484	77828	101200	309750	90095	73858	23900	27851	36443	29686	32269	42045	74568	68866	65853	C00489	ko00071,ko00310,ko01100
Lmgn000160	3-Ureidopropionic Acid	Organic acids	Organic acids	462-88-4	A	1003300	1069500	870920	973960	1026100	996660	5554.7	27214	9966.5	21109	68627	35954	614120	459440	518040	C02642	ko00240,ko00410,ko00770,ko01100
mws0001	L-Asparagine	Amino acids and derivatives	Amino acids and derivatives	70-47-3	A	5311000	5746400	3646400	3085700	3480300	3793800	225770	759460	436690	249610	576910	150930	4517000	2865300	2376200	C00152	ko00250,ko00460,ko00970,ko01100,ko01110,ko01230
mws0972	6-Hydroxyhexanoic acid	Organic acids	Organic acids	1191-25-9	B	9	9	9	9	9	9	61582	31214	21158	16300	19200	14474	21739	21707	19002	C06103	--
pme2527	L-Ornithine	Amino acids and derivatives	Amino acids and derivatives	70-26-8	B	275990	282640	211330	199280	202980	196400	14894	55374	30959	17469	22404	8359.3	251370	184230	157530	C00077	ko00220,ko00330,ko00472,ko00480,ko01100,ko01110,ko01210,ko01230,ko02010
mws0219	L-Aspartic Acid	Amino acids and derivatives	Amino acids and derivatives	56-84-8	A	1885600	2059100	2489300	1575700	1619100	1086900	642830	723700	563520	920590	1372400	1221500	1597400	1325900	1441800	C00049	ko00220,ko00250,ko00260,ko00261,ko00270,ko00300,ko00340,ko00410,ko00460,ko00710,ko00760,ko00770,ko00970,ko01100,ko01110,ko01200,ko01210,ko01230,ko02010
mws0275	L-(-)-Malic acid	Organic acids	Organic acids	636-61-3	A	1753100	1411700	1712100	1401300	1387700	1599500	1298800	1200000	1252600	1365500	1260300	2614000	1846200	1790700	1746200	C00149	ko00020,ko00620,ko00630,ko00710,ko01100,ko01110,ko01200
Lmbn000198	3-Dehydro-L-Threonic Acid	Organic acids	Organic acids	-	A	1560200	1484700	2617500	1581200	1553200	1498900	2885300	2883000	3042700	3003700	3237900	3241300	1686900	1662900	1791200	C03064	ko00053,ko01100
Zmgn000503	2,3-Dihydroxy-3-Methylbutanoic Acid	Organic acids	Organic acids	1756-18-9	A	14216000	14410000	12128000	14112000	7337600	12194000	9654100	9295000	7504900	11714000	7818000	9476200	7164400	9029100	10378000	C04039	--
pme0040	Adenine	Nucleotides and derivatives	Nucleotides and derivatives	73-24-5	A	443990	312250	241530	266100	225010	523440	253220	356940	218490	197440	471220	274930	428020	374390	349500	C00147	ko00230,ko00908,ko01100
pmb0374	2-Aminopurine	Alkaloids	Alkaloids	452-06-2	B	9	9	9	9	9	9	18614	26600	14955	9750.1	9220.3	12526	12286	10228	9638.5	--	--
HJKP000649	N-benzylformamide	Alkaloids	Alkaloids	6343-54-0	A	651800	394060	562220	450560	449710	378780	95363	121160	110120	108720	266930	140210	365980	303990	273840	C15561	--
mws0889	D-Threonic Acid	Others	Saccharides and Alcohols	3909-12-4	A	1220600	1044300	1193400	1390100	1426700	1297000	596660	609030	601450	759010	768960	754980	996280	936760	863990	C21649	--
mws0146	Nicotinic Acid Methyl Ester(Methyl Nicotinate)	Alkaloids	Alkaloids	93-60-7	B	178580	174350	164190	150390	139980	134130	63693	68865	86510	54832	44488	56825	105400	97238	90600	--	--
pme2268	Trigonelline	Alkaloids	Alkaloids	535-83-1	A	1190100	807230	1186600	2191700	2290300	2221400	21063000	25185000	23944000	8848400	11411000	11379000	9730700	7700200	7837500	C01004	ko00760
mws1336	4-Aminobenzoic acid	Phenolic acids	Phenolic acids	150-13-0	A	289440	228230	272000	208700	136690	256590	9	9	9	9	9	9	150470	133930	56176	C00568	ko00790,ko01100
pme1002	L-Tyramine	Amino acids and derivatives	Amino acids and derivatives	51-67-2	B	1780.2	8272.3	9	9	4480.6	2684.2	11461	7009	7123.4	7521.2	10542	7119.4	7929.2	7025	6502.7	C00483	ko00350,ko00950,ko01100,ko01110
Hmgn001653	Protocatechuic aldehyde	Phenolic acids	Phenolic acids	139-85-5	B	110430	72193	74598	83564	87754	86062	9	9	9	9	9	9	74340	48538	50295	C16700	ko00950
mws0749	4-Hydroxybenzoic acid	Phenolic acids	Phenolic acids	99-96-7	B	9	9	9	9	9	9	9	9	9	345260	383440	322600	131520	151300	137400	C00156	ko00130,ko00790,ko01100,ko01110
Lmbn002862	3-Hydroxybenzoic Acid	Organic acids	Organic acids	99-06-9	B	33654	31603	44770	34005	32813	39265	151490	186380	153310	128110	120280	110350	108190	82346	89949	C00587	ko00400
Zmpn001713	3-Nitrophenol	Phenolic acids	Phenolic acids	554-84-7	B	9	9	9	9	9	9	22913	18106	17049	21490	31910	38592	25177	15574	12377	C14418	--
mws0704	O-Phosphorylethanolamine	Alkaloids	Alkaloids	1071-23-4	B	9320.4	9739.1	9250.4	4857	5804.9	4866.2	3962.9	2055.6	1896.1	2384.5	3936.1	6279.6	5365	4322	4254.4	C00346	ko00564,ko00600,ko01100
pma2987	Histidinol	Others	Others	501-28-0	A	9004200	7241200	6506900	7044900	6921500	7250900	10668000	12087000	11948000	8407900	8804100	10766000	12508000	9713400	8713000	C00860	ko00340,ko01100,ko01110,ko01230
pme3207	Muconic acid	Organic acids	Organic acids	1119-72-8	A	530910	494300	461970	477680	452280	496100	483120	504370	479820	459110	494630	466580	590650	517290	543160	C02480	ko01100
Rfmb320	1-Methylpiperidine-2-carboxylic acid	Amino acids and derivatives	Amino acids and derivatives	7730-87-2	B	88610	70878	61716	71890	61633	84759	102360	118160	108320	160560	179330	199180	189700	103390	135940	--	--
pme0295	4-Acetamidobutyric acid	Organic acids	Organic acids	3025-96-5	B	40020	33620	63846	9	9	22695	56243	97579	62370	9	9	9	61325	47705	49487	C02946	ko00330,ko01100
mws0567	4-Guanidinobutyric acid	Organic acids	Organic acids	463-00-3	B	66851	69288	50571	50574	56924	65032	568320	630510	569940	469690	406130	391090	341730	368310	329780	C01035	ko00330,ko01100
mws0017	Spermidine	Alkaloids	Phenolamine	124-20-9	B	93536	120110	108580	112550	106960	92112	56202	30371	34572	39356	44545	30424	66316	59303	28538	C00315	ko00330,ko00410,ko00480,ko00940,ko01100,ko02010
Lmgn000224	(S)-2-methyl-3-oxosuccinic acid	Organic acids	Organic acids	-	B	4595.6	8314.2	5825.4	8810.6	6892.9	5023.8	102050	171130	76516	96506	115590	79862	30701	32701	32446	C06030	ko00660
pme2380	α-Ketoglutaric acid	Organic acids	Organic acids	328-50-7	A	190530	188230	226200	179820	170510	173060	352370	414500	304130	385590	403950	400100	512590	475320	497370	C00026	ko00020,ko00040,ko00053,ko00220,ko00250,ko00300,ko00310,ko00340,ko00430,ko00630,ko00650,ko00660,ko01100,ko01110,ko01200,ko01210,ko01230
mws0208	Adipic Acid	Organic acids	Organic acids	124-04-9	B	369320	305220	355700	335350	286640	350530	104620	116970	93578	105340	107060	89182	227930	194260	219850	C06104	ko01100
Lmbn001609	(S)-2-Acetyl-2-Hydroxybutanoic Acid	Organic acids	Organic acids	-	B	8163	6007.2	14167	12013	3829.4	5368.5	6378.2	12575	7191.7	7777.6	5497.6	9	11765	12479	7198.9	C06006	ko00290,ko01100,ko01110,ko01210,ko01230
pme0193	L-Glutamine*	Amino acids and derivatives	Amino acids and derivatives	56-85-9	A	1873300	1228700	2283200	669240	641940	705650	1108900	892500	901600	715940	1040600	619550	1513500	1019800	954000	C00064	ko00220,ko00230,ko00240,ko00250,ko00630,ko00910,ko00970,ko01100,ko01230,ko02010
pme0026	L-Lysine*	Amino acids and derivatives	Amino acids and derivatives	56-87-1	A	2068500	1439800	2506600	640660	633650	812970	1102000	1021500	1050800	803480	1102800	494370	1439900	1126100	1046100	C00047	ko00300,ko00310,ko00780,ko00960,ko00970,ko01100,ko01110,ko01210,ko01230,ko02010
pme1691	Acetylcholine	Alkaloids	Alkaloids	60-31-1	A	490650	879380	1346100	1443000	1143100	2019300	327700	270570	315070	380920	384260	471880	663810	668570	711550	C01996	ko00564
pme0014	L-Glutamic acid	Amino acids and derivatives	Amino acids and derivatives	56-86-0	A	1994300	1938600	3714300	1339300	1149600	1052100	7680900	7492400	7068000	8389700	8983400	5733000	4517700	3628200	3285300	C00025	ko00220,ko00250,ko00330,ko00332,ko00340,ko00430,ko00480,ko00630,ko00650,ko00660,ko00860,ko00910,ko00970,ko01100,ko01110,ko01200,ko01210,ko01230,ko02010
Zmzn000113	L-threo-3-Methylaspartate	Amino acids and derivatives	Amino acids and derivatives	6061-13-8	A	171180	212590	310670	120850	148470	134360	417210	418820	305570	575730	807950	559900	349560	328840	341170	C03618	ko00630,ko00660,ko01100,ko01200
mws1050	O-Acetylserine	Amino acids and derivatives	Amino acids and derivatives	5147-00-2	B	97143	70144	104150	111440	86963	83127	83837	87981	78849	92459	91776	80693	87975	55852	52465	C00979	ko00270,ko00908,ko00920,ko01100,ko01110,ko01200,ko01230,ko04122
pmp001285	Phthalic anhydride	Phenolic acids	Phenolic acids	85-44-9	A	587490	566920	545440	608120	570150	526350	473950	436990	467810	462660	353880	396540	623030	571850	497080	--	--
ML10171848	D-Arabinono-1,4-lactone	Others	Others	2782-09-4	A	882980	525960	631930	369730	378890	505200	640640	683900	492110	467460	294010	374500	918970	998130	754080	C00652	--
pmb2826	L-Citramalic acid*	Organic acids	Organic acids	6236-09-5	A	212970	355790	266250	333870	305040	266310	57014	89307	55555	72309	62579	41012	212000	187910	227990	C02614	ko00660,ko01100
Zmyn000247	(S)-2-Hydroxyglutaric Acid*	Organic acids	Organic acids	13095-48-2	A	143800	202820	168030	208240	209150	200000	103370	115110	80921	102200	74713	55987	165310	136240	134820	C03196	ko00310,ko01100
pme3154	Mevalonic acid	Organic acids	Organic acids	150-97-0	B	318660	293680	332380	202650	216320	215690	236910	209610	140700	158890	122710	143750	379870	336900	295430	C00418	ko00900,ko01100,ko01110
pme1210	L-Methionine	Amino acids and derivatives	Amino acids and derivatives	63-68-3	A	83801	52591	80415	57168	62224	64396	42462	49778	40739	36185	27927	35363	67925	58380	56515	C00073	ko00270,ko00966,ko00970,ko01100,ko01110,ko01210,ko01230
Zmgn000173	D-Ribose*	Others	Saccharides and Alcohols	50-69-1	A	99212	105010	89812	97758	95635	59163	17333	22157	27038	25329	31354	16030	70147	69458	69663	C00121	ko00030,ko01100,ko02010
mws1499	D-(-)-Arabinose*	Others	Saccharides and Alcohols	10323-20-3	A	147650	162790	122810	157890	130610	146840	146300	196600	182000	148040	183780	173530	143550	130690	128330	C00216	--
mws0921	p-Coumaryl alcohol	Phenolic acids	Phenolic acids	3690-05-9	B	243710	187150	175110	98360	116500	74115	9	9	9	9	9	9	41554	37403	40311	C02646	ko00940,ko01100,ko01110
pme0183	Isoguanine*	Nucleotides and derivatives	Nucleotides and derivatives	3373-53-3	A	10101	10078	8398.3	8727.1	7227.3	4217.7	20867	24257	20565	64401	141410	75517	38217	46079	37287	--	--
pme1109	Guanine*	Nucleotides and derivatives	Nucleotides and derivatives	73-40-5	A	7220	10538	8879.5	9671	15423	15708	33368	26899	46387	132550	399100	285400	91868	72395	88042	C00242	ko00230,ko01100
mws0458	Vanillin	Phenolic acids	Phenolic acids	121-33-5	A	73924	66955	71428	97218	111060	68470	22455	27145	36258	27865	22697	38929	91668	77482	84027	C00755	ko00998,ko01100,ko01110
MA10040889	4-Nitrocatechol	Phenolic acids	Phenolic acids	3316-09-4	B	9	9	9	9	9	9	10617	9805.9	13196	13112	12821	13788	9010.6	6814.3	8323.7	C02235	--
mws0254	L-Histidine	Amino acids and derivatives	Amino acids and derivatives	71-00-1	A	1138300	1278700	1070600	901690	698820	617200	1547100	1953600	1804600	1477800	2417200	1494300	1506500	1381800	1397400	C00135	ko00340,ko00410,ko00970,ko01100,ko01110,ko01230,ko02010
Lmbn001467	5-Acetamidopentanoic Acid	Organic acids	Organic acids	1072-10-2	B	65722	48257	47648	51776	63752	50926	130930	143720	115200	102300	127300	146140	113130	79775	101040	C03087	ko00310,ko01100
mws0987	6-MethylCoumarin	Lignans and Coumarins	Coumarins	92-48-8	B	8005.8	7494.8	9726.1	10633	8725.5	6417.9	6585	3785.8	4146.4	5150.1	6112.9	4580.9	5919.9	9001.4	10924	--	--
mws1346	DL-2-Aminoadipic acid	Alkaloids	Alkaloids	542-32-5	B	76908	56390	58854	65900	63281	62315	72571	78996	79470	64355	98486	60431	101970	78520	72959	C00956	ko00300,ko00310,ko00311,ko01100,ko01110,ko01210,ko01230
pme3382	N-Acetyl-L-threonine	Amino acids and derivatives	Amino acids and derivatives	17093-74-2	B	28263	27947	23523	16984	24693	22609	41749	59435	43005	48055	60039	52721	46671	50819	47510	--	--
pmf0440	4-MethoxycinnaMaldehyde	Phenolic acids	Phenolic acids	1963-36-6	A	164610	155190	194620	207260	145950	130020	115250	100370	106530	95988	112500	96551	186960	183940	158630	C10475	--
mws1478	Nicotine	Alkaloids	Alkaloids	54-11-5	A	124070	1833800	70287	51082	196530	110940	53288	55715	129360	52518	47886	78728	311210	231870	194500	C00745	ko00960,ko01110
pme1419	L-Methionine methyl ester	Amino acids and derivatives	Amino acids and derivatives	10332-17-9	B	8295.5	7293.3	8105.4	7319.9	6083.3	4986	11943	11272	12090	9502.3	9225.4	5803.9	10387	9409.5	7803.2	--	--
pmb0142	Caffeic aldehyde	Phenolic acids	Phenolic acids	141632-15-7	B	4013.1	3425.6	3776.7	9	9	9	23251	24588	22388	32837	19503	16744	17835	14718	13357	C10945	ko00940,ko01110
pme2529	1,5-Anhydro-D-glucitol	Others	Saccharides and Alcohols	154-58-5	B	12626	6776	12410	9975.7	11140	17243	35523	42962	37152	66291	45923	51286	26597	21016	13896	C07326	--
pme2617	L-Methionine Sulfoxide	Amino acids and derivatives	Amino acids and derivatives	3226-65-1	A	3350100	3526900	3420600	3443700	3675100	3473000	5156000	5491000	5425200	5689400	5490600	5082200	6257500	5073400	5853800	C02989	ko00270
pme0021	L-Phenylalanine	Amino acids and derivatives	Amino acids and derivatives	63-91-2	A	6275700	5033700	6577700	6269100	5369500	4021500	1551200	1401500	1275300	983160	7355100	2079000	4575200	4197400	4093600	C00079	ko00360,ko00400,ko00460,ko00940,ko00960,ko00966,ko00970,ko00998,ko01100,ko01110,ko01210,ko01230,ko02010
pme0282	Phthalic acid	Organic acids	Organic acids	88-99-3	A	609340	577910	501730	483430	526320	476020	1278700	1123800	1211900	3060000	1353700	1476700	1354000	1177800	1132400	C01606	ko01100,ko02010
pmc0274	6-Methylmercaptopurine	Nucleotides and derivatives	Nucleotides and derivatives	50-66-8	B	5614000	4459500	5442800	5506100	4907900	3620000	1344500	1277700	1104500	830810	6067100	1868100	4023300	3656900	3540500	C16614	--
mws0344	D-Xylonic acid	Organic acids	Organic acids	526-91-0	A	5135300	4937600	4482800	4215500	4242200	4185800	5372500	6724300	6185500	7520400	8675400	6380800	6393500	5193500	5756600	C00502	ko00040,ko01100
Lmrn003000	2-Hydroxy-3-phenylpropanoic acid	Organic acids	Organic acids	7326-19-4	A	339470	244300	262060	283500	343570	248900	819670	995680	982580	1128200	1987100	3291400	1290000	1192600	1109300	C05607	ko00360,ko00960,ko01100
mws0467	3-(4-Hydroxyphenyl)-propionic acid	Phenolic acids	Phenolic acids	501-97-3	B	106870	69894	85340	93964	96560	81916	466580	470490	572980	358350	389450	410020	223080	188560	221510	C01744	--
mws0851	Sodium Valproate	Others	Others	1069-66-5	A	1626400	1817600	2053900	2792100	1281300	1681400	1348400	1568100	1295300	1162500	977980	1321800	1683300	1500000	1401600	--	--
Lmdp003146	Rhododendrol	Phenolic acids	Phenolic acids	501-96-2	B	970740	898460	842770	977660	884930	866370	9	9	9	9	9	9	286030	234280	246590	--	--
NK10253223	2-Amino-3-methoxybenzoic acid	Phenolic acids	Phenolic acids	3177-80-8	B	26818	25842	20138	25129	28605	23610	60121	60935	65699	35698	40376	38756	47326	37730	46835	C05831	ko00380
Zmjp000624	Pyridoxal	Others	Vitamin	66-72-8	B	27817	23959	26515	27013	22062	32552	64791	66489	69247	47810	30718	41560	62386	39689	38910	C00250	ko00750,ko01100
Hmtp000776	4,5,6-Trihydroxy-2-cyclohexen-1-ylideneacetonitrile	Alkaloids	Alkaloids	-	B	98510	82412	102510	95748	83540	55420	22249	26445	15099	15279	108910	30195	72919	56171	59290	--	--
mws2125	Phosphoenolpyruvate	Organic acids	Organic acids	138-08-9	A	203000	209720	289990	157870	157870	144130	164160	123650	138570	113660	157020	134340	280810	273330	241490	C00074	ko00010,ko00020,ko00400,ko00440,ko00620,ko00710,ko00998,ko01100,ko01110,ko01200,ko01230
Hmbp001276	Gallacetophenone	Phenolic acids	Phenolic acids	528-21-2	A	1072400	1047400	1005400	1089300	1104400	1132000	435370	436180	464180	433630	479110	602020	758450	648600	615820	--	--
pme1383	Pyridoxine	Others	Vitamin	65-23-6	A	631480	468630	493320	487270	507010	448370	71064	67583	74143	18588	13755	15197	317080	335290	350970	C00314	ko00750,ko01100
Zmzn000078	Dihydroxyacetone phosphate	Others	Saccharides and Alcohols	57-04-5	B	305260	498230	269930	331480	327200	290720	9	9	9	9	9	9	130650	114730	170370	C00111	ko00010,ko00040,ko00051,ko00052,ko00561,ko00562,ko00564,ko00640,ko00710,ko00760,ko01100,ko01110,ko01200,ko01230
pme3186	DL-Glyceraldehyde-3-phosphate	Organic acids	Organic acids	591-59-3	B	263160	229090	221020	229770	183060	143720	12458	11938	13417	13241	12427	13974	171170	116760	101940	C00661	--
Lmbn003524	9-Oxononanoic acid	Organic acids	Organic acids	2553-17-5	B	29143	21453	29972	36225	20125	13874	11404	5963	8305.4	8744.6	7823	5257	9685.8	9027.9	7712.5	C16322	ko00592,ko01110
Lmgn002184	2-Oxoheptanedionic acid	Organic acids	Organic acids	17126-90-8	B	9	9	9	9	9	9	189850	160740	106780	112110	138750	119160	118070	90698	94299	C16588	ko01100,ko01210
mws0154	Shikimic acid	Organic acids	Organic acids	138-59-0	A	90985	212330	178910	118170	177850	174600	183400	210560	138490	224500	173110	184670	138700	121470	92537	C00493	ko00400,ko01100,ko01110,ko01230
Lmgn002555	2-Propylglutaric acid	Organic acids	Organic acids	32806-62-5	B	254710	205820	222840	271010	281700	302960	36152	40928	31726	73651	115020	195780	204020	207560	181300	C16658	--
mws0260	L-Arginine	Amino acids and derivatives	Amino acids and derivatives	74-79-3	A	467730	496050	544250	429640	431840	437310	831740	2895300	845180	303860	460740	425760	975740	871850	728200	C00062	ko00220,ko00261,ko00330,ko00472,ko00970,ko01100,ko01110,ko01230,ko02010
pme2559	N-Acetyl-L-Aspartic Acid	Amino acids and derivatives	Amino acids and derivatives	997-55-7	B	19946	12060	20694	19296	17923	17243	9	9	9	9	9	9	16643	16164	14548	C01042	ko00250,ko01100
pmb0312	5-Methoxyindole-3-carbaldehyde	Alkaloids	Plumerane	10601-19-1	B	36456	39565	36001	46027	34775	36852	9	9	9	9	9	9	22459	15585	18090	--	--
pme1651	Indole 3-acetic acid (IAA)	Alkaloids	Plumerane	87-51-4	B	117750	108400	133020	99234	87131	80164	9	9	4585.5	4697.8	3888.8	3976.5	21443	18730	18866	C00954	ko00380,ko01100,ko04075
pme0008	L-Citrulline	Amino acids and derivatives	Amino acids and derivatives	372-75-8	B	404780	390980	355480	255730	231460	201900	84663	185330	195690	129330	63214	66201	336290	227070	251610	C00327	ko00220,ko01100,ko01110,ko01230
mws4175	D-Glucurono-6,3-lactone	Others	Saccharides and Alcohols	32449-92-6	B	20380	30750	27537	19591	11967	20272	32577	29308	39538	23335	44166	36711	28923	21436	15273	C02670	ko00053,ko01100
Hmfn000531	L-Ascorbic acid	Others	Vitamin	50-81-7	A	258800	226160	341560	125230	184170	158760	9	9	9	9	9	9	89909	113020	62303	C00072	ko00053,ko00480,ko01100,ko01110
Zmgn001448	2-Propylmalic Acid*	Organic acids	Organic acids	-	A	1179900	989710	1020600	1264100	1181800	1291900	8096000	9363400	5533300	4955800	2903300	3035000	4454100	3839600	3850900	C05994	ko00620
pmb3101	2-Isopropylmalic Acid*	Organic acids	Organic acids	49601-06-1	A	1195500	1032800	1102700	1408600	1100700	1255900	8261300	9857200	5631800	4886600	3151500	3365200	4376700	4196200	4116200	C02504	ko00290,ko00620,ko01100,ko01110,ko01210,ko01230
mws0009	Coniferaldehyde	Phenolic acids	Phenolic acids	20649-42-7	B	197050	189980	182210	151860	130880	111280	9	9	9	9	9	9	84289	64515	67061	C02666	ko00940,ko01100,ko01110
mws1195	p-Coumaric acid methyl ester	Phenolic acids	Phenolic acids	3943-97-3	B	9	9	9	9	9	9	78572	84088	60488	47513	54444	79040	21291	19171	18951	--	--
pmb0786	D-Glucosamine	Others	Saccharides and Alcohols	3416-24-8	B	423700	531010	399040	399610	227890	348110	148410	126850	195940	132370	142760	112290	451640	341520	290230	C00329	ko00520,ko01100
mws2212	Caffeic acid	Phenolic acids	Phenolic acids	331-39-5	A	62786	9	9	9	9	9	210770	229880	342900	239950	252530	405630	256090	129530	169180	C01197	ko00940,ko01100,ko01110
pme10516	D-Fructose*	Others	Saccharides and Alcohols	7660-25-5	A	5273800	6892800	5711700	6959800	4895100	5119200	1880800	2047600	2113700	2057500	3330300	2790100	5269800	4387600	4928500	C05003	--
mws4170	D-Glucose*	Others	Saccharides and Alcohols	14431-43-7	A	4792600	7283800	5515300	6305400	5055900	4999400	1463600	1887400	1958500	2066500	2656100	2892200	4298000	4446700	3814700	C00031	ko00010,ko00030,ko00052,ko00500,ko00520,ko00901,ko01100,ko01110,ko02010,ko04933
mws0093	Coniferyl alcohol	Phenolic acids	Phenolic acids	458-35-5	B	11905	25378	21854	18591	19617	14603	1698.8	3342.5	3402	9	7342	4515.2	11286	10107	5079.5	C00590	ko00940,ko00998,ko01100,ko01110
mws0250	L-Tyrosine	Amino acids and derivatives	Amino acids and derivatives	60-18-4	A	15035000	10282000	13293000	10568000	10914000	10296000	2130500	3366800	3033200	1938000	7394300	4140700	8105600	8108800	7489400	C00082	ko00130,ko00261,ko00350,ko00360,ko00400,ko00460,ko00730,ko00940,ko00950,ko00965,ko00966,ko00970,ko00998,ko01100,ko01110,ko01210,ko01230
mws1155	Mannitol*	Others	Saccharides and Alcohols	69-65-8	A	1096500	862960	1058700	1163900	1206800	1518800	4517500	4486900	4120000	4520100	5206500	5113500	2116300	1635200	1742500	C00392	ko00051,ko01100,ko02010
pme2237	Dulcitol*	Others	Saccharides and Alcohols	608-66-2	A	990600	856230	960270	1052400	1146500	1601500	4794600	4454400	3958000	4336600	5329200	5003100	1898300	1787700	2087800	C01697	ko00052,ko01100
mws0214	D-Sorbitol*	Others	Saccharides and Alcohols	50-70-4	A	4146300	3126900	4324500	4869500	4925200	6287700	18704000	16594000	15903000	16375000	19044000	18868000	8299900	6794900	7748200	C00794	ko00051,ko00052,ko01100,ko02010
pme2596	4-Pyridoxic acid	Others	Vitamin	82-82-6	B	84450	83775	82834	95343	87854	90998	776200	736740	756100	960340	703770	678250	562040	484460	513730	C00847	ko00750,ko01100
MA10002917	2,4-Dinitrophenol	Phenolic acids	Phenolic acids	51-28-5	B	30428	25575	24353	40850	30221	24867	35591	31094	44089	26418	31510	40720	36896	31934	30837	C02496	--
Zmgn000447	3-Phospho-D-glyceric acid	Others	Others	820-11-1	B	149750	119760	159880	118120	94387	71923	277180	253280	229940	270400	394110	309500	190990	299010	289870	C00197	ko00010,ko00030,ko00260,ko00270,ko00561,ko00630,ko00710,ko01100,ko01110,ko01200,ko01230
mws0752	Undecylic Acid	Lipids	Free fatty acids	112-37-8	A	562080	683730	536650	601230	539780	461720	474810	517720	474600	428870	432980	522030	541090	480290	495670	C17715	--
pme0137	N-Acetyl-L-Glutamine	Amino acids and derivatives	Amino acids and derivatives	2490-97-3	A	543130	546810	472880	405800	438720	413390	319880	227470	276990	411000	636520	678360	790470	702700	662230	--	--
mws0237	Anchoic Acid	Organic acids	Organic acids	123-99-9	A	1404100	750170	838140	667890	860130	857510	416090	558420	445250	313470	344580	310360	565630	546870	479180	C08261	--
pme0122	N6-Acetyl-L-lysine	Amino acids and derivatives	Amino acids and derivatives	692-04-6	B	368470	207980	362960	328730	322370	199950	34901	33762	35439	29028	77395	57374	235240	203520	154790	C02727	ko00310,ko01100
mws0736	N-Glycyl-L-leucine	Amino acids and derivatives	Amino acids and derivatives	869-19-2	A	18432	15527	15990	9259.6	11984	14673	52188	57922	43636	32142	21987	25105	29790	31730	28231	C02155	--
mws5041	L-Glycyl-L-isoleucine	Amino acids and derivatives	Amino acids and derivatives	19461-38-2	A	11987	10904	10960	9811.7	8133.4	9459.8	33408	42665	25119	24700	13873	14082	16667	19893	18874	--	--
Zmjp000182	N-Monomethyl-L-arginine	Amino acids and derivatives	Amino acids and derivatives	17035-90-4	B	38818	34168	49522	39720	29467	32944	162290	517620	280220	79123	154520	106820	135500	98238	99767	C03884	--
pme3388	Homoarginine	Amino acids and derivatives	Amino acids and derivatives	156-86-5	B	12873	11887	11826	10826	6810.1	7567.1	27604	97822	43902	23734	36156	19842	27981	20014	26153	C01924	--
Zmtn001624	N-Acetylisatin	Alkaloids	Plumerane	574-17-4	B	9	9	9	9	9	9	158360	177790	160940	76907	69434	82661	78346	84518	66937	C02172	ko00380
pme0075	N-Acetyl-L-glutamic acid	Amino acids and derivatives	Amino acids and derivatives	1188-37-0	B	9	9	9	9	9	9	96175	151780	224880	237000	149280	184310	201640	172490	163350	C00624	ko00220,ko01100,ko01110,ko01210,ko01230
pme2244	3-Indolepropionic acid	Alkaloids	Plumerane	830-96-6	B	69561	87970	69877	52427	38233	28489	9	9	9	9	12681	8927.5	32652	31562	28899	--	--
mws0193	L-Homocitrulline	Amino acids and derivatives	Amino acids and derivatives	1190-49-4	B	120040	65620	69247	56427	57272	48879	20243	25103	37269	26715	48453	32832	55794	59037	53936	C02427	--
pme0278	2,6-Diaminooimelic acid	Amino acids and derivatives	Amino acids and derivatives	583-93-7	B	23115	17622	16998	16393	12004	12068	31502	23776	27152	27581	21187	19313	22329	14942	17265	C00666	ko00300,ko01100,ko01110,ko01230
mws0281	Citric Acid*	Organic acids	Organic acids	77-92-9	A	33129000	48755000	44520000	51019000	53948000	47974000	9631100	12757000	7620600	8755400	7003500	7377900	35474000	34698000	32803000	C00158	ko00020,ko00250,ko00630,ko01100,ko01110,ko01200,ko01210,ko01230
Zmyn000453	Isocitric Acid*	Organic acids	Organic acids	320-77-4	A	17726000	23951000	25174000	25830000	25968000	25358000	4530300	4416800	3355400	3468400	2864900	3102000	13418000	14952000	12436000	C00311	ko00020,ko00630,ko01100,ko01110,ko01200,ko01210,ko01230
pme2993	Scopoletin (7-Hydroxy-5-methoxycoumarin)	Lignans and Coumarins	Coumarins	92-61-5	B	9	17729	21931	21029	12752	17586	77579	46910	61287	90463	59801	57445	40271	67499	37257	C01752	ko00940,ko01110
mws0277	Quinic Acid	Organic acids	Organic acids	77-95-2	A	899420	1241700	1159300	1270600	1298700	1368700	202790	211430	160440	144630	102610	127890	676080	627920	594840	C00296	ko00400,ko01100
mws1189	D-Galacturonic acid*	Organic acids	Organic acids	685-73-4	A	82562	54886	48768	77306	80561	67266	47278	33552	42502	28085	36598	67097	56450	79104	54588	C00333	ko00040,ko00053,ko00520,ko01100,ko02010
pme3705	D-Glucoronic acid*	Others	Saccharides and Alcohols	6556-12-3	A	74696	113240	62259	76181	64381	66096	54698	48061	45641	65322	77367	83600	72666	85016	81523	C00191	ko00040,ko00053,ko00520,ko00562,ko01100
Xmgn006542	Dimethyl Phthalate	Phenolic acids	Phenolic acids	131-11-3	B	9	9	9	9	9	9	95945	71717	77727	39452	35465	35320	13108	17116	13971	C11233	--
mws0014	Ferulic acid	Phenolic acids	Phenolic acids	537-98-4	B	9	9	9	9	9	9	108410	55908	95758	172070	245680	465690	89382	84696	86166	C01494	ko00940,ko01100,ko01110
Lmdn003756	Methyl caffeate	Phenolic acids	Phenolic acids	3843-74-1	B	38282	38484	33543	50112	44282	52567	149710	93632	148620	75657	47543	40204	79185	82023	76331	C10477	--
mws2104	D-Pinitol	Others	Others	10284-63-6	B	18218	24880	19416	23472	26394	18099	12750	12718	12142	11821	22421	14945	19265	19595	21513	C03844	--
pme0534	Gluconic acid	Others	Saccharides and Alcohols	526-95-4	A	1071000	944240	1069700	1074700	1048500	995920	2805500	2785300	2747400	3263400	3935600	4247200	2588900	2374000	2319500	C00257	ko00030,ko01100,ko01110,ko01200
pme3827	3,4-Dihydroxy-L-phenylalanine	Amino acids and derivatives	Amino acids and derivatives	59-92-7	A	149060	166560	210550	182190	155600	120300	2996300	2669200	3398600	3411800	3104400	3219400	1720200	1989000	1671100	C00355	ko00350,ko00950,ko00965,ko01100,ko01110
mws0923	L-2-chlorophenylalanine	Amino acids and derivatives	Amino acids and derivatives	103616-89-3	A	9674900	10294000	10427000	10578000	10349000	10111000	8144500	8024400	7742100	8059200	7538200	7651400	10228000	9616800	9169900	--	--
Zmzn000079	D-Erythrose-4-phosphate	Others	Saccharides and Alcohols	585-18-2	B	21460	24481	25820	18108	20020	19449	3504.1	5184.8	2286.3	5454.6	6816.4	2965.1	21465	13335	15234	C00279	ko00030,ko00400,ko00710,ko00750,ko00998,ko01100,ko01110,ko01200,ko01230
pmb2640	Lauric acid	Organic acids	Organic acids	143-07-7	A	7406.1	5604.9	10144	6075.3	6646.1	5394.3	7283.7	7147.5	8227.7	5688.3	5737.4	12441	7348.6	8730.6	5564.8	C02679	ko00061,ko01100,ko01110
pmb0130	Acetryptine	Alkaloids	Phenolamine	3551-18-6	B	3418.9	3493.2	2525.2	6159.2	3972.8	4753.4	2085	2285.7	9	9	9	2089.4	5067.6	3316.4	2642.4	--	--
mws5037	L-Alanyl-L-leucine	Amino acids and derivatives	Amino acids and derivatives	3303-34-2	B	8935.7	8078.3	12775	7860.6	9059.1	12268	19119	14416	9595.5	7586.5	7924.6	9303.4	9726.6	10076	14120	--	--
NK10251888	NG,NG-Dimethyl-L-arginine	Amino acids and derivatives	Amino acids and derivatives	30315-93-6	A	60254	67424	58161	43293	38213	45231	56506	84125	65786	37918	73619	41791	40232	50294	33567	C03626	--
mws0018	Spermine	Alkaloids	Phenolamine	71-44-3	A	30702000	28881000	28749000	28746000	27291000	26900000	42294000	45276000	45723000	37316000	37670000	39859000	51147000	42802000	41484000	C00750	ko00330,ko00410,ko00480,ko01100
mws0282	L-Tryptophan	Amino acids and derivatives	Amino acids and derivatives	73-22-3	A	545160	481740	588370	506870	357860	343620	533330	1078300	1018300	1355200	6099300	5592100	1777300	1684700	1482000	C00078	ko00260,ko00380,ko00400,ko00901,ko00966,ko00970,ko00998,ko01100,ko01110,ko01210,ko01230
Zmtn001464	4,8-Dihydroxyquinoline-2-carboxylic acid	Organic acids	Organic acids	59-00-7	B	52509	55392	44862	41762	43394	50478	229540	272490	241680	352280	409050	582350	276260	270740	264580	C02470	ko00380
pmb0818	Methoxyindoleacetic acid	Alkaloids	Plumerane	3471-31-6	B	27288	25239	27867	38799	19519	18548	39993	64296	68185	82375	362860	363190	130700	100480	97127	C05660	ko00380
pme1261	D-Panthenol	Others	Saccharides and Alcohols	81-13-0	B	208030	100200	72609	52371	67983	152520	33691	33551	29286	12360	147460	163130	95498	83034	82659	C05944	ko00770
mws1076	Scoparone	Lignans and Coumarins	Coumarins	120-08-1	B	865820	955980	930360	636940	691390	684170	59940	74396	88781	224010	157010	35164	281850	237540	243500	C09311	--
Lmln010063	2,6-Di-t-butylphenol	Phenolic acids	Phenolic acids	128-39-2	A	1560500	1795200	2133500	2274800	1487100	1346300	1182700	1046600	971990	927050	892900	828050	1651900	1674800	1339800	--	--
Zmgn002106	N-Acetyl-L-phenylalanine	Amino acids and derivatives	Amino acids and derivatives	2018-61-3	A	449310	401130	340310	412430	428190	337610	374800	412230	300180	261980	355220	352420	454780	401980	390120	C03519	ko00360,ko01100
pmb2620	3,4-Dimethoxycinnamic acid	Phenolic acids	Phenolic acids	14737-89-4	B	9	9	9	9	9	9	19719	21552	16221	15258	16320	18165	6307.8	5599.7	5515.4	--	--
Zmyn000108	D-Saccharic acid*	Others	Saccharides and Alcohols	87-73-0	A	128790	154450	146420	172750	139560	150880	1750300	1541300	1753500	1624800	2043800	1689500	536740	508580	476920	C00818	ko00053,ko01100
Zmpn000199	D-Galactaric acid*	Others	Saccharides and Alcohols	526-99-8	A	113840	121380	109440	130690	123780	85858	1763800	1502400	1625000	1534400	2200000	1513500	505970	459670	513000	C00879	ko00053,ko01100
pmb0128	δ-Tridecalactone	Lipids	Glycerol ester	7370-92-5	B	117660	81442	87797	78666	92394	96556	93597	96882	107290	120640	175140	149360	94990	102680	93422	--	--
pmb2507	2-Deoxyribose-1-phosphate	Nucleotides and derivatives	Nucleotides and derivatives	17210-42-3	B	61433	51100	21649	37098	53788	43317	9	9	9	9	33235	9	23812	32162	27127	C00672	ko00030,ko00240,ko01100
mws0863	2-Deoxyribose-5'-phosphate	Nucleotides and derivatives	Nucleotides and derivatives	102916-66-5	B	46489	50928	26731	56178	41825	45562	9	9	9	9	22639	9	34174	31658	30718	C00673	ko00030,ko01100
pme0170	N-Acetyl-L-Arginine	Amino acids and derivatives	Amino acids and derivatives	155-84-0	B	18003	11237	10046	12596	6405.4	13809	96649	111280	84776	87483	49465	102650	55630	49229	35873	--	--
mws5045	12-Hydroxydodecanoic acid	Lipids	Free fatty acids	505-95-3	B	4216	4372.1	3832.7	3406.7	2814.9	2232.6	4005.5	4080.8	2289.8	2341.8	2623.9	2128.6	2438.1	2531.7	2505.3	C08317	--
mws1337	D-Pantothenic Acid	Others	Vitamin	79-83-4	A	1595700	1451900	1560400	1752100	1776700	1550800	982110	1019100	837100	943540	1239900	1072200	1340400	1306700	1297700	C00864	ko00410,ko00770,ko01100,ko01110
pme1228	5-Hydroxy-L-tryptophan	Amino acids and derivatives	Amino acids and derivatives	56-69-9	B	36398	27679	25723	27507	22670	27922	11370	21796	15866	19493	17826	21980	22858	27648	21000	C00643	ko00380,ko01100
Hmyp002656	Methyl dioxindole-3-acetate	Others	Others	57061-18-4	B	31473	28543	49402	34953	44915	39017	122280	153740	123850	113280	100350	135490	90444	98928	76001	--	--
pme2755	N-Acetyl-D-glucosamine	Others	Saccharides and Alcohols	7512-17-6	A	876730	870470	703630	701320	715840	745060	1145400	1115500	1105700	751720	780310	1021000	1269300	927440	883390	C00140	ko00520,ko01100,ko02010
mws2608	N-Acetyl-D-galactosamine	Others	Saccharides and Alcohols	1811-31-0	A	450650	590640	387610	347710	412040	404690	615810	691790	740060	539300	493340	663580	858220	500150	586560	C01132	ko00052,ko01100
mws5042	L-Glycyl-L-phenylalanine	Amino acids and derivatives	Amino acids and derivatives	721-66-4	A	9745.3	10283	10332	9565	6759.3	7688.9	11086	26913	17179	7499.6	7023.4	9993.9	16776	8310.5	8535.7	--	--
Lmlp002765	Stilbostemin B	Phenolic acids	Phenolic acids	162411-67-8	B	17818	22755	14197	23498	18807	17451	9	9	9	9	9	9	7213.5	5932.1	5701.1	--	--
Zmjn003398	2-Dodecenedioic acid	Lipids	Free fatty acids	6402-36-4	A	22826	20463	20050	17380	20617	20050	1681300	1299700	732350	348830	252220	300470	537600	502500	483190	C16308	ko00592,ko01110
mws0119	Myristic Acid	Lipids	Free fatty acids	544-63-8	A	16092000	17330000	14072000	17314000	12555000	12425000	14420000	16650000	13431000	10702000	12282000	14046000	18112000	16874000	15672000	C06424	ko00061,ko01100
Lmhp001670	L-Valyl-L-Leucine	Amino acids and derivatives	Amino acids and derivatives	3989-97-7	B	18257	9832.1	17393	8648.2	12709	6746.2	21915	21411	17004	11395	14248	8851	11499	15792	12714	--	--
pmb0962	L-Lysine-Butanoic Acid	Amino acids and derivatives	Amino acids and derivatives	80407-71-2	B	38913	15888	21411	25914	25642	10036	9	9	9	9	9	9	12087	5940.2	10123	--	--
mws0984	L-Sepiapterin	Nucleotides and derivatives	Nucleotides and derivatives	17094-01-8	B	11135	12406	11532	9758	10469	5899.5	12635	10218	10684	10770	9660	12646	10489	8393.6	14375	C00835	ko00790,ko01100
Lmhn003240	Benzoylmalic acid	Phenolic acids	Phenolic acids	22138-51-8	B	526180	859190	614770	524460	482270	498840	3366900	5421500	4512000	15848000	29569000	50758000	13175000	12871000	13255000	--	--
pme2827	Palmitaldehyde	Others	Others	629-80-1	A	6998400	7218500	6633600	6598500	6401200	6498400	5742500	5975000	6123000	5819600	5611600	6236600	15282000	13859000	13813000	C00517	ko00071
mws0359	Pentadecanoic Acid	Lipids	Free fatty acids	1002-84-2	A	146950	219450	185060	149370	143490	182160	193610	222510	112270	80307	84018	119920	240800	223800	225970	C16537	--
pme3732	Cytidine	Nucleotides and derivatives	Nucleotides and derivatives	65-46-3	A	124840	267770	162050	174190	199830	279170	339720	348200	301260	206190	201150	210150	324520	278610	270990	C00475	ko00240,ko01100,ko02010
ML10180524	Cytarabine	Nucleotides and derivatives	Nucleotides and derivatives	147-94-4	A	83631	109980	112260	122170	114040	183330	311270	379510	258880	207070	152500	209130	184970	124710	120390	C02961	--
mws0248	Uridine	Nucleotides and derivatives	Nucleotides and derivatives	58-96-8	A	18459	26067	7232.4	9309.5	15845	9110.4	28337	39575	25900	21946	25381	18866	29981	25721	31548	C00299	ko00240,ko01100,ko02010
pmb2591	N-Acetyl-L-Tryptophan	Amino acids and derivatives	Amino acids and derivatives	1218-34-4	A	6625.5	25733	4433	5539.8	7745.5	9	3279100	9860300	7323700	12850000	43267000	30541000	16017000	16245000	12140000	--	--
Lmrj002087	L-Isoleucyl-L-Aspartate	Amino acids and derivatives	Amino acids and derivatives	-	B	116280	89947	125560	114430	99293	113260	9	9	9	9	9	25804	76410	65177	59217	--	--
pme3961	2'-Deoxyadenosine	Nucleotides and derivatives	Nucleotides and derivatives	958-09-8	B	8289.8	9	9	9	4638.3	6471.6	26322	24760	26067	16772	13655	19286	19317	16534	12634	C00559	ko00230,ko01100,ko02010
Lmhn003373	p-Hydroxybenzoylmalic acid	Phenolic acids	Phenolic acids	-	B	95018	111380	80125	78882	60378	75624	57723	72289	59667	111680	236270	243600	147320	138060	133760	--	--
mws0361	Palmitoleic Acid	Lipids	Free fatty acids	373-49-9	A	9	9	9	9	9	9	6091.9	11401	4060.8	1411.2	4355.5	5454.6	4818.9	5157.4	4776	C08362	ko00061
pma3101	Nicotinate D-ribonucleoside	Others	Vitamin	17720-18-2	B	62776	70047	55089	63913	59183	61859	172200	164800	120220	157990	121480	120610	110550	94614	80861	C05841	ko00760,ko01100
mws0120	Choline Alfoscerate	Lipids	PC	28319-77-9	A	971950	623730	427610	530060	486170	468490	44010	20460	37447	53276	49728	13204	439470	331670	314940	C00670	ko00564,ko00565
mws0866	D-Glucose 6-phosphate*	Others	Saccharides and Alcohols	56-73-5	A	1540100	1395900	1707000	1297600	1402500	1280100	287170	326010	201660	182390	284260	282290	1010900	915660	987520	C00092	ko00500,ko00562,ko00998,ko01100,ko01110
mws1090	Glucose-1-phosphate*	Others	Saccharides and Alcohols	59-56-3	A	1609700	1380500	1970900	1375900	1365700	1401200	296670	329870	192610	159030	262260	264720	1047100	881430	950190	C00103	ko00010,ko00040,ko00052,ko00500,ko00520,ko00523,ko00561,ko01100,ko01110
Zmpn000095	Sorbitol-6-phosphate	Others	Saccharides and Alcohols	20479-58-7	A	48033	38815	54912	40819	54285	51136	49125	50889	38631	52410	81534	66449	56483	69241	64317	C01096	ko00051,ko01100
Lmtn004049	Abscisic acid	Organic acids	Organic acids	21293-29-8	B	2939500	3248200	2289900	3624000	2779900	2481600	10719	11896	7995.6	17843	17795	19165	1028500	960700	967330	C06082	ko00906,ko01100,ko01110,ko04075
Hmsn000210	Methyl 7,10-hexadecadienoate	Lipids	Free fatty acids	-	A	4451500	3747200	3339000	3610400	3575900	3222800	8300300	8475000	8298300	9041900	8651600	9817800	4446100	4244900	4119200	--	--
pme1184	2'-Deoxyguanosine	Nucleotides and derivatives	Nucleotides and derivatives	961-07-9	B	6694.5	9009.4	5617.3	9853.9	8792.5	11200	15282	20541	17324	15278	17412	14179	16548	14134	11523	C00330	ko00230,ko01100,ko02010
pme0230	Adenosine	Nucleotides and derivatives	Nucleotides and derivatives	58-61-7	A	1128200	745470	1007600	614160	696560	781230	20966000	22852000	18295000	11015000	12503000	13909000	11398000	11039000	9931400	C00212	ko00230,ko01100,ko02010
mws1060	9-(Arabinosyl)hypoxanthine	Nucleotides and derivatives	Nucleotides and derivatives	7013-16-3	B	9	9	9	9	9	9	19309	37463	20482	11949	6570.4	9432	12641	14988	10985	--	--
pmp000086	1-Feruloyl-sn-glycerol	Phenolic acids	Phenolic acids	-	B	9	9	9	9	9	9	43629	61196	62367	42437	41551	34762	36609	41787	37235	--	--
pmp000087	2-Feruloyl-sn-glycerol	Phenolic acids	Phenolic acids	-	B	9	9	9	9	9	9	81913	53330	57870	91898	121150	135470	72559	63468	53297	--	--
mws0383	Cis-10-Heptadecenoic Acid	Lipids	Free fatty acids	29743-97-3	A	112760	141920	87706	45943	49046	84333	339370	536920	171600	97489	125400	128700	175330	178910	150960	--	--
mws1297	Benzyl glucoside	Phenolic acids	Phenolic acids	4304-12-5	B	4731	9	9	9	9	9	57575	61995	44284	28178	29920	19786	34184	34069	31958	--	--
pmf0293	1-Octadecanol	Lipids	Free fatty acids	112-92-5	B	87828	79924	79254	77115	70219	75960	69285	71093	71199	68568	69074	65296	88460	72816	65274	--	--
mws0914	Pinobanksin*	Flavonoids	Dihydroflavonol	548-82-3	A	24036	22908	5249.9	43785	35254	74151	532980	226090	450050	58511	511220	274650	261450	244890	231750	C09826	ko00941
pme0376	Naringenin (5,7,4'-Trihydroxyflavanone)*	Flavonoids	Dihydroflavone	480-41-1	A	26327	23587	6924.3	45527	38640	73523	562140	241300	479860	63619	555850	288890	275200	258810	219970	C00509	ko00941,ko00943,ko01100,ko01110
pme3472	Arbutin	Phenolic acids	Phenolic acids	497-76-7	A	142350	176770	149040	112300	116480	105580	480640	436090	464240	399130	327230	350170	345590	303330	271430	C06186	ko00010
Lmmn003323	2-Hydroxyhexadecanoic acid	Organic acids	Organic acids	764-67-0	A	119990	105410	97139	100010	86947	89383	137640	172850	137170	119520	133960	191590	140650	126180	120220	--	--
pmp001264	Hexadecylsphingosine	Lipids	Sphingolipids	-	A	5323300	5025200	6419800	6792200	5654800	4528900	4337700	3627400	3679300	3450200	4176400	3994500	5880600	5637500	5428100	--	--
pme1201	Phloretin	Flavonoids	Chalcones	60-82-2	B	6942.1	5844.4	20115	7802.8	6459.8	7117.4	10473	7766.3	7465.2	6833.8	13116	11588	12494	13712	12681	C00774	ko00941,ko01110
Lmrj002793	Cyclo(Phe-Glu)	Amino acids and derivatives	Amino acids and derivatives	-	B	8193.4	4881.5	4130.9	3349.9	8677.8	4902.9	22643	28300	27547	40289	47601	49923	34162	23885	28656	--	--
pme1712	L-Saccharopine	Amino acids and derivatives	Amino acids and derivatives	997-68-2	B	3419.4	2718.7	2779.6	2781.6	2928.3	2476.3	15347	15569	13962	18596	15365	18573	11581	8352.5	14465	C00449	ko00300,ko00310,ko01100,ko01110,ko01230
Lmlp012720	Dibutyl phthalate	Phenolic acids	Phenolic acids	84-74-2	A	22150000	21586000	20959000	23958000	21463000	20825000	19075000	18233000	18623000	19111000	14315000	15817000	23573000	21657000	19459000	C14214	--
mws5035	L-Leucyl-L-phenylalanine	Amino acids and derivatives	Amino acids and derivatives	56217-82-4	B	14530	17386	8815.7	14739	10894	7725.1	15469	20441	11869	5797.6	10495	19657	14659	13765	17069	--	--
pmb0889	Punicic acid (9Z,11E,13Z-octadecatrienoic acid)	Lipids	Free fatty acids	544-72-9	A	385460	293170	230710	263160	288400	333040	202600	199920	196310	168520	190930	168160	275190	236760	205600	C08364	--
pmb1650	Octadeca-11E,13E,15Z-trienoic acid	Lipids	Glycerol ester	25575-00-2	A	7983100	7491700	7347000	8292000	7402800	7055300	6610600	6133800	6183400	6328100	4639200	5152100	8172200	7576100	6330300	--	--
mws0366	γ-Linolenic Acid*	Lipids	Free fatty acids	506-26-3	A	2861900	2642500	2561200	2581100	2582900	2410100	3810800	3358000	3279900	3345400	3208800	3286000	3367000	3107200	2768600	C06426	ko00591,ko01040,ko01100
mws0367	α-Linolenic Acid*	Lipids	Free fatty acids	463-40-1	A	2525200	2364200	2312900	2318100	2330400	2225900	3484600	2973500	3159600	2993300	3005000	3069300	3195300	2836400	2602400	C06427	ko00592,ko01040,ko01100,ko01110
Lmhn002926	p-Coumaroylmalic acid	Phenolic acids	Phenolic acids	-	B	9	9	9	9	9	9	429300	374390	490070	313180	437730	638800	280370	273130	263890	--	--
mws0629	L-Aspartyl-L-Phenylalanine	Amino acids and derivatives	Amino acids and derivatives	13433-09-5	A	19517	16949	20656	16428	21067	19081	29729	59678	43351	54617	64053	62537	35488	43924	37881	--	--
mws1491	Linoleic acid	Lipids	Free fatty acids	60-33-3	A	15068000	17088000	13282000	14245000	15090000	16477000	10190000	9180300	6796400	7564500	8365300	9105700	14251000	13786000	13234000	C01595	ko00591,ko01040,ko01100
YC512118	Oleamide (9-Octadecenamide)	Lipids	Free fatty acids	301-02-0	A	109320	122270	93082	54597	170730	43645	44936	46992	33131	123100	74571	84893	40793	40771	36371	C19670	--
mws2623	11-Octadecanoic acid(Vaccenic acid)	Lipids	Free fatty acids	506-17-2	A	2322000	1417700	749280	861480	1143200	1254300	1498800	1462300	1079100	898630	934270	1160700	1384100	1311500	1231700	C21944	--
mws0396	Elaidic Acid	Lipids	Free fatty acids	112-79-8	A	7890400	5186800	2953800	3357400	4056000	4520400	5246400	5341500	3375800	3194800	3402700	4108100	5000700	4785200	4211500	C01712	--
pme1178	Guanosine	Nucleotides and derivatives	Nucleotides and derivatives	118-00-3	A	558520	534170	419480	357210	344420	486220	769590	1056300	850110	592440	610600	632920	726050	666320	601200	C00387	ko00230,ko01100,ko02010
mws0668	Xanthosine	Nucleotides and derivatives	Nucleotides and derivatives	146-80-5	B	89626	91808	96584	56139	62587	76094	190420	174310	114790	73679	77279	90785	116990	109110	114770	C01762	ko00230,ko00232,ko01100,ko01110,ko02010
mws1489	Stearic Acid	Lipids	Free fatty acids	57-11-4	A	62054000	53455000	49818000	55033000	55375000	46741000	41372000	34214000	36568000	36115000	40076000	33152000	36644000	34889000	31104000	C01530	ko00061,ko01040
Zmyn005026	16-Methylheptadecanoic acid	Lipids	Free fatty acids	2724-58-5	B	233810	172700	162000	166920	165710	148330	185000	150380	172260	121890	133630	79140	127540	99488	70663	C20356	--
mws0062	Isoluteolin (Orobol)(5,7,3',4'-tetrahydroxyisoflavone)	Flavonoids	Isoflavones	480-23-9	B	9	9	9	9	9	9	246440	143390	203730	220090	262340	282070	253430	150280	202270	C10510	--
mws1521	Salicin	Phenolic acids	Phenolic acids	138-52-3	B	9	9	9	9	9	9	23170	18980	25840	26479	23382	26790	17643	17137	17748	C01451	ko00010
pmn001511	3-Hydroxy-5-Methylphenol-1-O-Glucoside	Phenolic acids	Phenolic acids	-	B	9	9	9	9	9	9	80041	76465	75873	65779	77678	85519	48875	56974	40478	--	--
Zmpn002440	3,4,2',4',6'-Pentahydroxychalcone	Flavonoids	Chalcones	14917-41-0	B	4042.8	1795	6840.4	3735.1	1488	4390.1	61491	31835	48018	9383.2	40505	27961	30893	24844	26153	C15525	ko00941,ko01100
mws0064	Eriodictyol (5,7,3',4'-Tetrahydroxyflavanone)	Flavonoids	Dihydroflavone	552-58-9	B	9	2690.2	9202.6	4873.2	3188.5	2437	50085	27651	41586	6061	39445	22964	26069	28206	20709	C05631	ko00941,ko01100,ko01110
mws1094	Dihydrokaempferol	Flavonoids	Dihydroflavonol	480-20-6	B	9	9	9	9	9	9	107110	56102	50158	11458	68359	37900	47417	44729	45718	C00974	ko00941,ko01100,ko01110
pmb3081	Glucarate O-Phosphoric acid	Others	Saccharides and Alcohols	-	A	5962200	7775900	6275500	9510000	7858500	7395500	414580	449130	240080	316540	491580	382520	4312600	2973100	3667100	--	--
pme3163	D-Sedoheptuiose 7-phosphate	Others	Saccharides and Alcohols	2646-35-7	A	3039200	4846800	3873600	6214700	5113000	4625000	277870	288580	181360	165140	379450	204910	2825100	2289300	2071900	--	--
mws0054	Catechin	Flavonoids	Flavanols	154-23-4	A	24597000	25084000	22784000	24260000	24752000	25196000	5655900	5129500	3782300	2669200	1693700	2108000	7813300	6742000	6747800	C06562	ko00941,ko01110
pmb2657	Argininosuccinic acid	Organic acids	Organic acids	2387-71-5	B	113550	117130	95366	146080	136440	95596	42404	38787	21468	18002	32330	29533	68651	63561	55607	C03406	ko00220,ko00250,ko01100,ko01110,ko01230
pmb0885	4-Oxo-9Z,11Z,13E,15E-Octadecatetraenoic Acid	Lipids	Free fatty acids	-	B	2250	9	9	2568.7	9	1810.6	59797	76663	80645	110130	103390	94444	22124	22157	21289	--	--
mws2120	Brevifolin carboxylic acid	Phenolic acids	Phenolic acids	18490-95-4	B	297520	303160	270250	285640	291010	288090	76380	86061	66168	44647	30876	34463	115100	117480	105340	--	--
Zmpn003368	13S-Hydroxy-9Z,11E,15Z-octadecatrienoic acid	Lipids	Free fatty acids	87984-82-5	B	6653.6	8182.2	7282.8	7351.8	7050.8	8384.5	61754	36514	19935	12647	14267	11185	18722	17650	18150	C16316	ko00592
pmb2792	13-Hydroxy-6,9,11-octadecatrienoic acid	Lipids	Free fatty acids	74784-20-6	B	49910	51763	45370	104660	45352	42117	34811	31006	37351	48710	40931	30554	55274	51922	62695	--	--
Lmqp000329	5-Aminoimidazole ribonucleotide	Nucleotides and derivatives	Nucleotides and derivatives	25635-88-5	A	1590500	1520800	1532800	1945700	1822100	1911500	21780	19226	16250	56261	77333	38573	916370	759250	684340	--	--
Lmtn003032	Sambunigrin	Alkaloids	Alkaloids	99-19-4	A	75296	94212	93282	115870	104730	69457	866370	941620	902790	740610	858720	842250	945910	842810	884460	C00844	ko00460,ko01100,ko01110
pmn001687	Cis-Coutaric acid	Phenolic acids	Phenolic acids	67920-37-0	B	9	9	9	9	9	9	10183	16396	21959	20058	11767	18436	7368.5	7629	9861	--	--
Rfmb091	9S-Hydroxy-10E,12Z-octadecadienoic acid*	Lipids	Free fatty acids	15514-85-9	A	238800	178680	154430	170580	177840	204020	147300	151000	142390	120560	124430	125780	175460	160930	151020	C14767	ko00591
Lmbn005369	13(S)-HODE;13(S)-Hydroxyoctadeca-9Z,11E-dienoic acid*	Lipids	Free fatty acids	10219-69-9	A	237630	177360	155010	168060	176900	200590	146810	143240	140110	117170	123730	129550	173750	154770	149610	C14762	ko00591
Lmbn005662	9(10)-EpOME;(9R,10S)-(12Z)-9,10-Epoxyoctadecenoic acid	Lipids	Free fatty acids	16833-56-0	A	132720	131250	111150	119040	117550	118520	93221	90009	82197	82087	70902	78211	118340	107490	92505	C14825	ko00591,ko01100
pme1474	5'-Deoxy-5'-(methylthio)adenosine	Nucleotides and derivatives	Nucleotides and derivatives	2457-80-9	A	1618000	1369100	1720900	1175000	1282400	1382400	2149300	2062600	1509000	1482000	960700	1291100	1729100	1622300	1503900	C00170	ko00270,ko00908,ko01100
Lmln001195	Picein (4-Acetylphenyl-glucoside)	Phenolic acids	Phenolic acids	530-14-3	B	9	9	9	9	9	9	113410	129240	183540	92417	84841	71340	34148	27999	37449	C10720	--
Hmyn000254	Tababiphenyl C	Others	Others	1644433-50-0	B	28910	25307	16724	20710	20447	16843	1166400	1183200	1247200	963930	913040	697550	305510	323610	291580	--	--
Zmyn004714	Ricinoleic acid	Lipids	Free fatty acids	141-22-0	B	36290	33878	29947	30311	27742	28509	18398	17319	14806	13991	14091	19983	23472	22558	21379	C08365	--
mws0724	8-Hydroxyguanosine	Nucleotides and derivatives	Nucleotides and derivatives	3868-31-3	B	9	9	9	9	9	9	16924	19782	25245	15601	14552	10226	14027	16543	13967	--	--
Lmhn001386	Vnilloyltartaric acid	Phenolic acids	Phenolic acids	-	B	9	9	9	9	9	9	21768	22304	23962	18966	17596	16997	18086	14270	16155	--	--
Zmhn001926	1-O-Salicyl-D-glucose	Phenolic acids	Phenolic acids	60517-74-0	A	1812900	1733000	1900900	1697100	1640300	1487900	14865000	18941000	15158000	18346000	15818000	12140000	11621000	10478000	10359000	--	--
pmb3142	Salicylic acid-2-O-glucoside	Phenolic acids	Phenolic acids	10366-91-3	A	4132800	4821200	3366500	3336300	3607900	2967900	7082900	7174100	8158100	8699400	7082500	7572600	6104200	5909000	5307400	--	--
Zmyn005384	2R-Hydroxyoctadecanoic Acid	Lipids	Free fatty acids	26633-48-7	B	13704	15335	11873	14241	11110	10970	15205	18770	16292	12856	12335	18969	18501	16419	16764	C03042	--
Lmqn008288	3-Hydroxyoctadecanoic Acid	Lipids	Free fatty acids	45261-96-9	B	316650	380100	429180	261890	385630	362270	170580	836220	599170	146640	153930	154770	377320	300400	277990	--	--
Hmyp002315	3,5,7,4'-Tetrahydroxy-Coumaronochromone	Others	Others	-	A	8544.8	9	9	9	9	9771.2	969920	1387400	1514100	844780	1740900	1172400	952350	837270	1105400	--	--
pme2954	Quercetin	Flavonoids	Flavonols	117-39-5	A	51404	47339	66734	69032	39942	35575	9	9	9	9	9	9	28159	23767	25348	C00389	ko00941,ko00944,ko01100,ko01110
Cmsp004086	Dihydrokaempferide	Flavonoids	Flavonols	137225-59-3	B	9	9	9	9	9	12814	1609400	1851800	1458400	1072800	1089600	865000	759030	957100	798580	--	--
Zmhn000892	4-O-Glucosyl-3,4-dihydroxybenzyl alcohol	Phenolic acids	Phenolic acids	-	B	26179	23883	21031	18595	19994	17610	272490	261300	293940	219180	191200	179100	155860	145540	154860	--	--
mws1375	Nicotianamine	Amino acids and derivatives	Amino acids and derivatives	34441-14-0	B	34447	13951	17826	13746	22260	21731	28125	26510	16643	23242	23020	39016	30444	23406	30674	C05324	--
mws0044	Dihydroquercetin(Taxifolin)	Flavonoids	Dihydroflavonol	480-18-2	B	9	9	9	9	9	9	108860	266460	42864	29140	9	9	68164	50767	37971	C01617	ko00941,ko01100,ko01110
Lmmp003109	3'-O-Methyl-(-)-epicatechin	Flavonoids	Flavanols	76549-34-3	B	71471	69350	73137	66336	68622	78020	94319	79097	55625	53533	47344	39144	101900	96226	79127	--	--
pme1086	Glutathione reduced form	Amino acids and derivatives	Amino acids and derivatives	70-18-8	A	292700	240400	140410	122630	73358	87551	9	9	9	9	9	9	171300	141820	161170	C00051	ko00270,ko00480,ko01100,ko02010
pmb2601	7-Hydroxycoumarin-O-rhamnoside	Lignans and Coumarins	Coumarins	-	B	9	9	9	9	9	9	239280	246890	202240	194970	272590	257800	141170	142750	84404	--	--
Lmhn003074	Feruloylmalic acid	Phenolic acids	Phenolic acids	-	B	9	9	9	9	9	9	162990	194140	187050	310260	503280	918160	225360	190050	177020	--	--
pmb2791	9-Hydroperoxy-10E,12,15Z-octadecatrienoic acid	Lipids	Free fatty acids	111004-08-1	B	61261	42058	80131	125250	30739	25573	52427	57650	22478	37022	21142	67612	72190	67372	76957	C16321	ko00592,ko01110
pmb2789	13S-Hydroperoxy-6Z,9Z,11E-octadecatrienoic acid	Lipids	Free fatty acids	121107-97-9	B	62857	45402	92594	145420	35257	25333	60303	71461	31143	50044	26130	97412	82619	87043	103590	--	--
pme3967	2-(Dimethylamino)guanosine	Nucleotides and derivatives	Nucleotides and derivatives	2140-67-2	A	20825	20212	16525	11165	13832	7852.6	135940	179520	130420	58943	67189	65046	56750	47822	52215	--	--
Lmtn003441	2-Acetyl-3-hydroxyphenyl-1-O-glucoside	Phenolic acids	Phenolic acids	-	B	9	9	9	9	9	9	40297	58311	53753	50542	25884	17519	34746	30764	27719	--	--
Lmbn004685	5S,8R-DiHODE; (5S,8R,9Z,12Z)-5,8-Dihydroxyoctadeca-9,12-dienoate	Lipids	Free fatty acids	-	B	42403	38106	37925	36425	37984	36340	38754	40613	36584	34284	34414	35393	37436	34497	36107	C20186	ko00591
pmn001689	9-Hydroxy-12-oxo-15(Z)-octadecenoic acid	Lipids	Free fatty acids	-	B	39571	41616	39886	33998	36280	35579	33641	36079	37195	33899	33163	35040	36960	33595	35546	C21924	ko00592,ko01110
pmb2804	13S-Hydroperoxy-9Z,11E-octadecadienoic acid	Lipids	Free fatty acids	33964-75-9	B	183190	172090	159240	160960	162560	164670	146520	145100	152950	142020	149280	149280	158840	149480	161110	C04717	ko00591,ko01100
Lmbn005287	7S,8S-DiHODE; (9Z,12Z)-(7S,8S)-Dihydroxyoctadeca-9,12-dienoic acid	Lipids	Free fatty acids	143288-65-7	B	9	9	9	9	9	9	10298	14794	12577	14396	7176.4	8868.5	5640.7	5878.8	4906.8	C07354	ko00591
Lmtn001630	2-Glucosyloxy-2-phenylacetic acid amide	Alkaloids	Alkaloids	-	B	18872	24703	20998	21418	8999.5	11709	283200	361600	141300	125770	208350	227930	207530	221820	168860	--	--
Lmbn005487	12,13-DHOME; (9Z)-12,13-Dihydroxyoctadec-9-enoic acid	Lipids	Free fatty acids	263399-35-5	B	20031	20827	19483	24126	17191	20797	29328	29977	27432	29462	29948	38728	35460	31031	30463	C14829	ko00591
pmn001367	Protocatechuic acid-4-O-glucoside	Phenolic acids	Phenolic acids	-	A	864560	924350	911790	803640	781840	816100	15672000	16306000	14469000	22083000	18257000	16358000	17697000	13905000	10160000	--	--
Hmtn001120	5-(2-Hydroxyethyl)-2-O-glucosylphenol	Phenolic acids	Phenolic acids	-	A	116690	96460	98599	79549	80579	95412	1129100	1085000	1159800	1101000	661160	420660	710500	737290	689110	--	--
Zmtn001661	Vanilloloside	Others	Others	74950-96-2	A	831680	871100	847770	749800	627940	766620	16367000	18241000	13516000	21772000	15169000	15013000	16753000	10852000	13483000	--	--
pmb2221	4-Hydroxysphinganine	Lipids	Sphingolipids	554-62-1	A	806450	756190	811780	708840	706930	784940	260960	286620	370400	441930	387430	483930	666380	596460	547710	C12144	ko00600,ko01100
mws0582	S-(Methyl)glutathione	Amino acids and derivatives	Amino acids and derivatives	2922-56-7	A	476890	473780	829090	265590	270180	463310	9	9	9	9	9	9	89471	146850	93900	C11347	--
Lmbp003825	Skimmin (7-Hydroxycoumarin-7-O-glucoside)	Lignans and Coumarins	Coumarins	93-39-0	B	9	9	9	9	9	9	115300	140380	136110	98819	117550	180670	90456	69734	63254	--	--
mws0983	N-Oleoylethanolamine	Alkaloids	Alkaloids	111-58-0	B	19703	14315	21658	21481	15943	13576	19802	20389	17671	17665	14098	13650	18208	17655	13990	C20792	--
Zmhn002301	p-Coumaric acid-4-O-glucoside	Phenolic acids	Phenolic acids	117405-48-8	A	750910	788260	645450	853820	614300	677660	11094000	9766700	8798600	8307500	12658000	12943000	8163000	7872500	6845400	C06739	--
Lmtn002233	Androsin	Others	Others	531-28-2	A	1811300	1295100	1140300	1073600	914160	951480	3947300	3468000	5112300	3200700	3899000	3260200	2695400	2787400	3014300	--	--
pmn001690	3-Hydroxy-4-isopropylbenzylalcohol-3-O-glucoside	Phenolic acids	Phenolic acids	-	B	16751	21511	34959	37084	26686	27965	427360	388350	453780	294730	374990	615850	388360	370580	342550	--	--
pmn001691	9,12,13-Trihydroxy-10,15-octadecadienoic acid	Lipids	Free fatty acids	-	B	8632.2	7522.9	6672.4	5182.4	6824.1	4166.6	6711.9	10656	7596.5	5295.4	5120.9	3968.3	9267.8	7238.7	6771.7	--	--
mws0884	Cyclic 3',5'-Adenylic acid	Nucleotides and derivatives	Nucleotides and derivatives	60-92-4	B	9	9	9	9	9	9	8866	12494	8632.7	5295.8	7489.4	9454.3	4765.7	7946.1	9564	C00575	ko00230,ko01100
Lmcp004369	Quercetin-3',4'-dimethyl ether	Flavonoids	Flavonols	3306-29-4	B	38754	30327	39984	37684	45303	47172	48669	45933	46695	43326	55152	26348	43056	38270	42386	--	--
Lmtn002565	1-O-Vanilloyl-D-Glucose	Phenolic acids	Phenolic acids	-	A	2053700	1922300	2018700	2270700	2342800	2193700	389500	422840	300240	215940	281780	313770	657090	723310	715740	C20470	--
pmn001517	3,4,5-Trimethoxyphenyl-1-O-Glucoside	Phenolic acids	Phenolic acids	-	A	11899000	12213000	10577000	12285000	11784000	11967000	6117400	6557700	6727200	7071200	7209800	8897600	9430500	8897300	8884900	--	--
Lmbn004240	9,10-Dihydroxy-12,13-epoxyoctadecanoic acid	Lipids	Free fatty acids	-	B	8139.6	4384.2	5207.1	3477.3	3947.7	3559.6	4332.8	2466.3	1706.8	2570.7	1776.1	2069	4732.4	2286.5	3451	C14837	ko00591
pmn001694	9,10,13-Trihydroxy-11-Octadecenoic Acid	Lipids	Free fatty acids	29907-57-1	A	293920	170050	140330	158910	172200	171220	64743	71176	72057	82697	75918	80355	109120	108140	103760	C14835	ko00591
pmp001284	Monopalmitin	Lipids	Glycerol ester	542-44-9	A	15458	22433	27177	20555	21399	17136	16042	12154	11137	9092.4	8998.8	9349.7	19822	20058	14955	--	--
pme3184	2'-Deoxyadenosine-5'-monophosphate	Nucleotides and derivatives	Nucleotides and derivatives	653-63-4	B	4221.4	2765.4	3971.7	3629.5	4064.5	2513.7	92486	108030	120340	54351	64386	60835	36061	37023	31172	C00360	ko00230,ko01100
pmb0789	Pyridoxine-5'-O-glucoside	Others	Vitamin	-	B	6032.7	3973.6	3585.9	8817.5	5855.8	6250.3	391040	414830	559470	186570	279340	206440	168990	177490	174760	C03996	--
pmc0066	2'-Deoxyinosine-5'-monophosphate	Nucleotides and derivatives	Nucleotides and derivatives	3393-18-8	A	3140500	2951700	4031000	4028200	3983900	4560200	3569.2	12930	1885.9	90876	291950	527610	236610	185610	131810	C06196	ko00230
pmn001518	1-O-Galloyl-D-glucose	Tannins	Tannin	58511-73-2	A	517620	447750	368460	447440	368770	378000	3460900	3444100	3272100	3460000	2868800	3436700	3174600	2872900	2555800	C01158	--
Lmfn000604	6-O-Galloyl-glucose	Tannins	Tannin	13186-19-1	A	109900	125960	111390	104420	101800	114310	678360	688830	562930	736220	618240	471180	625030	589360	597980	--	--
Lmmn001294	Koaburaside	Phenolic acids	Phenolic acids	41653-73-0	A	26026	20078	21869	21043	32811	23773	270880	204060	321370	362970	243830	272230	189250	199440	153340	--	--
mws0675	β-Nicotinamide mononucleotide	Nucleotides and derivatives	Nucleotides and derivatives	1094-61-7	B	27705	31678	46752	16479	9740.6	24787	14977	12089	8205.9	11494	7127.1	7723.2	26391	23458	15741	C00455	ko00760,ko01100
Lmqn000432	1-(sn-Glycero-3-phospho)-1D-myo-inositol	Others	Saccharides and Alcohols	-	B	620740	724240	439110	544890	543800	550220	74695	53113	34073	75791	109010	110140	542670	523290	488670	--	--
Hmln002806	5-O-Caffeoylshikimic acid	Phenolic acids	Phenolic acids	180981-12-8	A	52562	68468	42784	23731	32279	49951	413280	493370	195490	196930	112150	69726	217530	210040	191740	C10434	ko00940,ko00941,ko00945,ko01100,ko01110
pma6460	4-O-p-Coumaroylquinic acid*	Phenolic acids	Phenolic acids	32451-86-8	A	9	9	9	9	9	9	3321000	2862100	2116000	1892500	1843400	1375100	1430300	1370500	1281200	C10441	--
pmb3074	5-O-p-Coumaroylquinic acid*	Phenolic acids	Phenolic acids	1899-30-5	A	6307.6	4885.1	9465.7	5969.1	8419.9	16102	2612600	2958200	1203200	1488900	1172000	443670	1117000	957670	974810	C12208	ko00940,ko00941,ko00945,ko01110
pmb3068	1-O-p-Coumaroylquinic acid*	Phenolic acids	Phenolic acids	-	A	445360	676450	517970	622060	736700	858660	2076700	2068100	2092500	1665300	1556600	2113900	1410600	1520700	1633100	--	--
Zmyn000083	D-Glucose 1,6-bisphosphate*	Others	Saccharides and Alcohols	10139-18-1	A	83878	104350	97707	96846	90779	105600	9	9	9	9	9	9	27178	33419	30648	C01231	ko00500,ko01100
pme3311	D-Fructose-1,6-biphosphate*	Others	Saccharides and Alcohols	488-69-7	A	71128	64222	45309	55303	38850	73462	9	9	9	9	9	7585.2	32487	28612	34432	C00354	ko00400,ko00710,ko01100,ko01110,ko01200
mws1015	Esculin (6,7-DihydroxyCoumarin-6-glucoside)	Lignans and Coumarins	Coumarins	531-75-9	A	67376	32673	32313	41053	51849	44735	4130700	3004600	3900200	2958100	2749600	2242800	2117100	1907900	1911800	C09264	--
pma0149	Sinapoyl malate	Phenolic acids	Phenolic acids	92344-58-6	B	24721	18436	21442	21453	15864	12624	55449	54995	63671	67522	56691	53600	41065	36687	44748	C02887	ko00940
pmn001420	1-O-[(E)-Caffeoyl]-D-glucose	Phenolic acids	Phenolic acids	-	A	9	9	9	9	9	9	1152200	1098900	1504000	2262300	2444300	4740100	1411100	1448300	1452900	--	--
mws1080	Galactinol*	Others	Saccharides and Alcohols	3687-64-7	A	5487600	5859300	7185800	10831000	6468200	7080300	4970000	5164700	6379100	5131100	3928100	3644300	6657200	6112600	5204400	C01235	ko00052,ko01100
pme0519	D-(+)-Sucrose*	Others	Saccharides and Alcohols	57-50-1	A	1220200	1976900	1926000	1902700	1593400	1370300	967100	1137100	1422200	791770	1093600	1017000	1511700	1733400	1177100	C00089	ko00052,ko00500,ko01100,ko01110,ko02010
mws1333	Melibiose*	Others	Saccharides and Alcohols	585-99-9	A	1105600	1502200	905040	1289900	1650900	1110400	879810	921620	1097600	821840	495010	567870	1522100	1037200	1166600	C05402	ko00052,ko01100,ko02010
MA10039641	Lactobiose*	Others	Saccharides and Alcohols	63-42-3	A	1914200	2202300	2489300	3660700	2826000	2459300	2012700	2459600	1730200	1919700	1571500	1082700	2001100	2100100	2594200	C00243	ko00052,ko01100,ko02010
mws0264	D-(+)-Trehalose*	Others	Saccharides and Alcohols	99-20-7	A	1441800	1981600	1690200	2448200	1562200	1430300	1228900	1318600	1108200	1371900	1286600	1598300	1847700	1913400	1883900	C01083	ko00500,ko01100,ko01110,ko02010
mws5038	Isomaltulose*	Others	Saccharides and Alcohols	13718-94-0	A	2313800	3157900	2580600	3173100	2383300	3718800	2952000	1608300	2290600	2219400	2311100	1961400	3761900	3331900	1897700	C01742	--
mws0906	Coniferin	Phenolic acids	Phenolic acids	531-29-3	A	9	9	9	9	9	9	1131600	1104200	1332200	1701800	1461600	1853000	698630	741300	597260	C00761	ko00940
Lmmn000774	Dihydrocaffeoylglucose	Phenolic acids	Phenolic acids	-	B	9	9	9	9	9	9	191890	168460	137260	134640	183480	217170	100030	89408	88971	--	--
mws0609	Guanosine 3',5'-cyclic monophosphate	Nucleotides and derivatives	Nucleotides and derivatives	7665-99-8	B	21133	29782	20713	16742	24818	19303	8829.5	15072	6312.1	8807	8665.3	6058	21646	12577	14353	C00942	ko00230,ko01100
pmb0801	4-Pyridoxic acid-O-glucoside	Others	Vitamin	-	B	9	9	9	9	9	9	207500	191030	228290	291720	154350	163100	123110	127740	85614	--	--
Lmtn000940	1-O-(3,4-Dihydroxy-5-methoxy-benzoyl)-glucoside	Phenolic acids	Phenolic acids	-	B	6386.5	5190.4	9	9	6477.4	9	23900	19067	24815	24480	50723	82354	35765	26729	30132	--	--
pmb0981	Adenosine 5'-monophosphate	Nucleotides and derivatives	Nucleotides and derivatives	61-19-8	A	345780	187280	220720	178310	154460	155120	1429000	1585000	1271000	1251400	1291200	1292700	985120	1021000	970030	C00020	ko00230,ko00908,ko01100,ko01110
Lmhp011388	2-α-Linolenoyl-glycerol*	Lipids	Glycerol ester	55268-58-1	A	16925	16435	10657	21215	16034	20752	483600	387830	454460	329080	353770	403250	304270	285240	233440	--	--
Lmhp011562	1-α-Linolenoyl-glycerol*	Lipids	Glycerol ester	-	A	24137	19602	18692	21415	17624	20080	120390	86204	114280	95609	91298	90451	72075	56179	52864	--	--
mws1077	Scopoletin-7-O-glucoside (Scopolin)	Lignans and Coumarins	Coumarins	531-44-2	B	9	9	9	9	9	15779	71922	66442	65052	137760	126130	197920	76461	69333	64231	C01527	ko00940,ko01110
mws0178	Chlorogenic acid*	Phenolic acids	Phenolic acids	327-97-9	A	1248300	1456300	1387000	1286100	1252700	1404500	587270	486530	482890	305780	481840	508820	1100000	973710	877320	C00852	ko00940,ko00941,ko00945,ko01110
mws2108	Cryptochlorogenic acid*	Phenolic acids	Phenolic acids	905-99-7	A	604980	744670	621290	288090	579530	637360	3781400	3725400	3491300	2819100	3079100	3036200	2367700	2087300	2345100	--	--
pme1816	Neochlorogenic acid(5-O-Caffeoylquinic acid)*	Phenolic acids	Phenolic acids	906-33-2	A	1590600	2194900	1687800	1740700	1731800	2056100	776430	637860	653730	524550	630260	764740	1283100	1426900	1369900	C17147	--
pmp001283	1-Monolinolein	Lipids	Glycerol ester	26545-74-4	B	9	9	9	9	9	9	34165	23769	50388	12852	20367	34113	18844	16929	13545	--	--
Lmhp012042	2-Linoleoylglycerol	Lipids	Glycerol ester	3443-82-1	B	18934	12077	13236	23376	17261	17462	25377	17090	21859	17030	20396	24554	22235	19977	15545	--	--
Lmhp112042	1-Linoleoylglycerol	Lipids	Glycerol ester	2277-28-3	B	18032	14443	15969	15439	15134	16751	14357	13084	12804	12262	11361	9458.4	15677	13284	11257	--	--
Zmhn002422	1-O-Feruloyl-D-Glucose*	Phenolic acids	Phenolic acids	-	A	9	9	9	9	9	9	2946200	2629200	2669600	2734300	2689800	3294600	1976500	2068700	2286000	C17759	--
Zmhn002334	6-O-Feruloyl-D-glucose*	Phenolic acids	Phenolic acids	137887-25-3	A	9	9	9	9	9	9	1545400	1331800	1491900	1702200	1564100	1844700	1298200	1392300	1208200	--	--
pmb0296	1-Oleoyl-Sn-Glycerol	Lipids	Glycerol ester	129784-87-8	B	3728.8	9	6265.9	3486.9	4874.7	4242.8	263950	292120	289240	161540	189290	211240	145260	143040	124100	--	--
mws0097	Pinoresinol	Lignans and Coumarins	Lignans	487-36-5	B	18915	29899	35248	28193	30160	37270	6562.7	8403.1	6877.5	4821.5	2828.4	6237.8	14699	14002	12063	C05366	ko00998,ko01110
pme0085	Rosmarinic acid	Phenolic acids	Phenolic acids	537-15-5	B	130550	115230	103640	104170	78246	93980	9	9	9	9	9	9	84438	96620	87413	C01850	ko00350,ko01100
pmb3107	Glucosyringic Acid	Phenolic acids	Phenolic acids	-	A	713890	635940	618520	661230	720970	611040	1252400	894580	926630	1357600	926960	692330	894550	858010	776900	--	--
pmb0998	Guanosine 5'-monophosphate	Nucleotides and derivatives	Nucleotides and derivatives	85-32-5	B	12343	13702	12720	6844.4	9834.9	10937	5948.2	14564	8202.8	8747.4	12811	13384	12708	17211	13012	C00144	ko00230,ko01100
Lmgp003270	Scopoletin-7-O-glucuronide	Lignans and Coumarins	Coumarins	132752-65-9	A	178610	129380	155390	158500	144630	221660	11311000	10414000	7024200	6047000	5770700	7724200	5671300	6119700	5593000	--	--
pmb0752	3-O-Feruloylquinic acid	Phenolic acids	Phenolic acids	1899-29-2	A	9	9	9	9	9	9	89664	101500	88078	104250	99021	98195	73165	60977	64753	C02572	--
mws0179	Chlorogenic acid methyl ester	Phenolic acids	Phenolic acids	29708-87-0	A	209740	293220	271830	302060	283710	375490	14594000	14463000	8926700	6466900	5563000	6960600	6238300	6523700	6645600	--	--
pma3724	1-O-Feruloylquinic acid	Phenolic acids	Phenolic acids	-	A	204280	212240	194600	160750	180000	301480	14172000	13281000	9916000	7564700	7133500	8838300	8187600	7261200	6686400	--	--
Lmgn003073	5-O-Feruloylquinic acid	Phenolic acids	Phenolic acids	-	B	9	9	9	9	9	9	991210	1020600	615760	300780	297930	467090	264340	265300	212770	--	--
Lmtn003598	3-Prenyl-4-O-glucosyloxy-4-hydroxybenzoic acid	Phenolic acids	Phenolic acids	-	A	9451200	9993100	10460000	9316000	9551000	12374000	1802800	1506000	1702400	1847700	1297800	790120	3363500	2610600	2280400	--	--
pmn001695	Trihydroxycinnamoylquinic acid	Phenolic acids	Phenolic acids	-	B	9	9	9	9	9	9	203310	91805	124580	219800	207760	209970	134540	123100	138310	--	--
mws0055	Tangeretin	Flavonoids	Flavonols	481-53-8	B	181120	176050	192030	179000	183970	175200	137520	138800	144480	134240	140130	138750	162810	154050	145920	C10190	--
mws0011	Syringin	Phenolic acids	Phenolic acids	118-34-3	B	9	9	9	9	9	9	86370	81304	51876	51649	59745	60563	76034	55582	46577	C01533	ko00940
pmb0108	Feruloyl syringic acid	Phenolic acids	Phenolic acids	-	B	21094	29917	25449	21301	39594	46326	42445	23679	14462	20570	35782	23140	31901	24249	29429	--	--
mws0232	Riboflavin	Others	Vitamin	83-88-5	B	9169.5	10312	5391.5	11267	10538	8930.5	337540	306830	279040	192870	185560	241200	158970	137320	151240	C00255	ko00740,ko01100,ko01110,ko02010
pme3337	Succinyladenosine	Nucleotides and derivatives	Nucleotides and derivatives	4542-23-8	A	133290	76550	97045	88266	106020	100840	377240	407970	400190	435090	610610	424170	370270	383190	327320	--	--
pme1286	S-(5'-Adenosy)-L-homocysteine	Amino acids and derivatives	Amino acids and derivatives	979-92-0	B	6613.6	5651.2	6482.7	4756.1	6663.8	8469.4	11483	10554	11106	5071.6	5075.6	7349.9	10472	8024.8	9037.4	C00021	ko00270,ko01100,ko01230
Zmhn002227	4-O-Glucosyl-sinapate	Phenolic acids	Phenolic acids	-	B	181060	120030	124680	166090	182710	187220	294470	270660	310800	349180	257420	381980	318400	305880	252570	C02919	--
HJN003	1-O-Sinapoyl-D-glucose	Phenolic acids	Phenolic acids	-	B	120950	63785	40063	68971	60990	82997	766560	793430	1070100	735110	530870	835260	520400	627550	531130	C01175	ko00940
pme2735	S-Adenosyl-L-methionine	Amino acids and derivatives	Amino acids and derivatives	29908-03-0	A	159330	187060	220720	152360	150640	157320	143450	133480	101060	78366	48177	69102	175780	147850	104310	C00019	ko00261,ko00270,ko00330,ko00908,ko01100,ko01110,ko01230,ko04122
Lmtp003663	Pyridylcarbonylprunasin	Alkaloids	Alkaloids	-	A	4732.4	5679.1	3583.6	4657.8	1591	1725.5	190230	147200	121610	118580	121600	96151	83366	71663	66150	--	--
mws0043	Nobiletin (5,6,7,8,3',4'-Hexamethoxyflavone)	Flavonoids	Flavonoid	478-01-3	B	172100	178180	171430	163540	161410	164710	141120	133640	131540	133390	134110	125210	158260	159830	143760	C10112	--
Cmjn004337	Benzyl-(2''-O-xylosyl)glucoside	Phenolic acids	Phenolic acids	-	A	3287600	2466900	1753400	2857600	1549800	1318300	980530	494940	956390	690670	1205800	819550	1480400	1514900	970170	--	--
pmn001394	2,3,5,4'-Tetrahydroxystilbene-2-O-D-glucoside	Others	Stilbene	-	B	112440	125610	96961	59040	80382	105310	253070	228970	411030	223940	306840	336030	282840	213310	251250	--	--
pmn001399	2,4,6,4'-Tetrahydroxy-stilbene-2-O-D-glucoside	Others	Stilbene	-	B	111930	78079	109580	70748	71468	68941	140000	98476	152650	116960	211070	142760	121400	118280	141680	--	--
Zmhn002643	4-O-(6'-O-Glucosyl-4''-hydroxybenzoyl)-4-hydroxybenzyl alcohol	Phenolic acids	Phenolic acids	-	B	9	9	9	9	9	9	89150	85228	84208	62602	54478	37434	47740	55825	55820	--	--
Lmhn001773	Caffeoylnicotinoyltartaric acid	Phenolic acids	Phenolic acids	-	B	463620	443140	520830	593800	555800	583640	243000	288590	393130	182150	205770	306950	463040	475420	347450	--	--
Cmbp005523	1,3-O-Dicaffeoylglycerol	Lipids	Glycerol ester	-	B	29550	19919	23894	22446	24441	28756	187200	165960	170180	152460	127300	69478	115070	112910	108630	--	--
Lmtp003575	Prupersin F	Phenolic acids	Phenolic acids	-	B	9	9	9	9	9	9	65646	68600	38065	28882	51688	20260	27919	24252	19137	--	--
pmn001637	Kaempferol-3-O-arabinoside (Juglanin)	Flavonoids	Flavonols	5041-67-8	A	9	9	9	9	9	9	541880	495320	595280	554540	718950	763600	442570	382850	433920	--	--
Lmyp004617	Pinocembrin-7-O-glucoside (Pinocembroside)	Flavonoids	Flavonoid	75829-43-5	A	26940	24073	25289	24285	27002	37117	543840	485710	386000	354720	375370	413130	372140	349390	326290	--	--
Lmmn003020	Lyoniresinol	Lignans and Coumarins	Lignans	14464-90-5	B	183100	161680	161290	132810	139990	142790	128810	59798	38947	41542	17183	4435	68874	62310	67533	--	--
mws2523	Trehalose 6-phosphate	Others	Saccharides and Alcohols	4484-88-2	B	53441	51344	56452	47898	58103	61613	7792.6	8547	10971	9400.5	10542	9553	43484	46572	41031	C00689	ko00500,ko01100,ko01110
Hmcp005535	α-Amyrenone	Terpenoids	Triterpene	638-96-0	B	9	9	9	9	9	9	44233	53059	35602	58981	61909	23701	26808	30341	22030	--	--
pmb0864	LysoPE 14:0	Lipids	LPE	-	B	19062	9080	6524.2	4878.8	7417	8722.4	2028.4	1884.1	1608.6	1618.8	1369.2	2144.6	8036.9	5715.5	5779.4	--	--
pme2117	Adenosine 5'-diphosphate	Nucleotides and derivatives	Nucleotides and derivatives	58-64-0	B	155490	120600	123040	82732	75568	92389	28858	41332	23601	24589	23711	21531	64797	87613	60207	C00008	ko00190,ko00195,ko00230,ko00908,ko01100,ko01110
Lmhn002574	Caffeoyl(p-Hydroxybenzoyl)tartaric acid	Phenolic acids	Phenolic acids	-	B	606830	555590	653470	524480	504560	529830	167390	179680	135660	107790	106220	39953	247600	231740	210610	--	--
mws0919	Kaempferol-3-O-rhamnoside (Afzelin)(Kaempferin)	Flavonoids	Flavonols	482-39-3	A	9	9	9	9	9	9	5182200	5517800	4721400	5640400	6255800	6893800	5016000	4949200	4504400	C16911	ko00944
Lmlp005572	Galangin-7-O-glucoside	Flavonoids	Flavonoid	-	B	7867.1	8457.5	9	8596.5	7414.2	7105.7	104590	117660	126070	117320	65865	48127	71859	69637	62398	--	--
Lmtn002324	Benzyl-(2''-O-glucosyl)glucoside	Phenolic acids	Phenolic acids	-	B	73167	64146	37227	84603	56088	40637	17663	16484	14839	15581	27147	17201	38695	36021	34031	C17564	--
mws2186	Avicularin	Flavonoids	Flavonols	572-30-5	A	6742.3	9	13761	9	9	9	382200	416360	410370	364800	447130	304720	268900	261730	285060	--	--
mws4183	Quercetin-3-O-arabinoside (Guaijaverin)	Flavonoids	Flavonols	22255-13-6	B	16228	9704.9	9	9	9	14161	2164600	2058900	2140800	1046700	1579900	1110700	1885000	1911300	1505200	--	--
HJN087	Naringenin-4'-O-glucoside	Flavonoids	Flavonoid	-	A	512650	450760	415860	427950	531130	554140	2203300	2368200	2145600	1789500	1490300	1912700	1755800	1662800	1547800	--	--
mws1179	Naringenin-7-O-glucoside (Prunin)	Flavonoids	Dihydroflavone	529-55-5	A	334060	362320	318660	302760	385330	398000	2011100	1969900	1746800	1448200	1269800	1578400	1562900	1301400	1422400	C09099	ko00941
Cmzn005251	6-O-Caffeoylarbutin	Phenolic acids	Phenolic acids	136172-60-6	B	141950	136630	139520	184680	133380	157180	60915	60472	36269	48509	64986	43812	69224	65430	68098	--	--
mws2118	Phloretin-2'-O-glucoside (Phlorizin)	Flavonoids	Chalcones	60-81-1	B	823010	805710	706090	738260	767260	719810	436200	428420	593660	329940	902000	1222300	726200	775940	748330	C01604	ko00941,ko01110
pmn001521	3-Hydroxy-5-Methylphenol-1-O-(6'-Galloyl)Glucoside	Phenolic acids	Phenolic acids	-	B	9	9	9	9	9	9	11415	10277	13669	18948	11445	6278.6	9352.2	8079.7	5408	--	--
Lmhp009187	LysoPE 15:0	Lipids	LPE	-	B	12664	6885.9	5719.5	6211.3	6456.3	8617.9	4359.2	4476.4	4968.1	4907.2	4923.5	4559.5	7628.5	8655.7	5610.8	--	--
mws0355	Catechin gallate	Flavonoids	Flavanols	130405-40-2	B	9	9	9	9	9	9	52021	85838	59088	108530	79228	37972	43314	43822	46526	--	--
pme1014	Menatetrenone (Vitamin K2)	Others	Vitamin	11032-49-8	B	148670	117330	132720	233770	128630	174910	94118	79542	67055	68872	74050	68074	1753900	1814500	1809200	--	--
Hmcp002316	Isorhamnetin-3-O-arabinoside	Flavonoids	Flavonols	-	B	15690	3397.9	2603.2	8961.2	5551.4	13147	437410	522260	450960	361860	490800	408140	217700	231840	207280	--	--
mws2209	Kaempferol-3-O-glucoside (Astragalin)*	Flavonoids	Flavonols	480-10-4	A	9	9	9	9	9	9	4995700	4645500	4855700	4918300	5539300	5697800	4432500	4121800	4006900	C12249	ko00944,ko01110
mws0045	Quercetin-3-O-rhamnoside(Quercitrin)	Flavonoids	Flavonols	522-12-3	B	16674	5599.5	92917	9	9	9	485560	445520	391930	324250	348630	284470	274550	268860	268370	C01750	ko00944
mws0913	Kaempferol-3-O-galactoside (Trifolin)*	Flavonoids	Flavonols	23627-87-4	A	9	9	9	9	9	9	5592800	5337000	5282500	6260000	7600000	7683200	6093400	6301000	6008300	C12626	ko00944
Lmlp005236	Dihydrokaempferol-3-O-glucoside	Flavonoids	Dihydroflavonol	1049-08-8	B	44825	54765	35769	45849	34959	11877	3451600	3869500	3836200	3938500	3902400	3364700	3587500	3450100	2896100	--	--
mws0057	Eriodictyol-7-O-glucoside	Flavonoids	Dihydroflavone	38965-51-4	B	9	9	9	9	9	9	354780	351800	396800	532150	476190	404720	300790	250150	327030	--	--
Lmmn004625	Dihydrokaempferol-7-O-glucoside	Flavonoids	Flavonols	-	B	96812	111830	103380	79018	100130	84564	319690	343720	322620	245430	196340	194720	259970	224930	249190	--	--
mws1361	Astilbin	Flavonoids	Dihydroflavonol	29838-67-3	B	177900	187340	162260	175970	158510	185580	165440	161440	141750	84833	52857	96822	175880	140870	106260	C17449	--
Lmtn002796	sinensin	Flavonoids	Flavonoid	28189-90-4	A	262370	215600	189700	210620	204910	185200	304440	299770	207350	206660	251020	224800	242070	249430	248670	--	--
Lmhp008763	LysoPE 16:1(2n isomer)	Lipids	LPE	-	B	1471.3	1446	1340.1	3156	2064.9	2871.8	5707.2	5669.9	7070.4	2162.7	4392.6	9179.9	4093.1	7097.9	5023.5	--	--
pmn001417	Cinchonain Ic	Flavonoids	Flavanols	85081-22-7	B	183510	169800	153720	152490	159380	194060	232780	176750	179680	170820	116150	102220	178840	173020	172980	--	--
pmn001416	Catechin-(7,8-bc)-4α-(3,4-dihydroxyphenyl)-dihydro-2-(3H)-one	Flavonoids	Flavanols	-	B	1599100	1734700	1218000	1157300	1478200	1930700	3352000	2836900	3228100	3178500	1588700	1238900	2645400	1871600	1882800	--	--
Hmpn005101	Sieboldin	Flavonoids	Chalcones	18777-73-6	B	42435	22861	21520	41194	36852	32420	27578	16292	49774	17359	40249	35346	36944	22657	40476	--	--
pmb0876	LysoPE 16:0*	Lipids	LPE	53862-35-4	A	2621200	1370600	1032800	1166600	976500	1516000	897520	989930	836690	954680	607490	713210	1595200	1374200	1091900	--	--
pmd0160	LysoPE 16:0(2n isomer)*	Lipids	LPE	-	A	2311200	1116200	938900	907680	871570	1317900	755060	896990	742350	778340	497730	630830	1444200	1211500	1027500	--	--
pmb0478	Coumarin O-rutinoside	Phenolic acids	Phenolic acids	-	B	9	9	9	9	9	9	14970	17492	14331	16977	16418	16457	10403	9010.2	11190	--	--
mws4053	Ursolic acid	Terpenoids	Triterpene	77-52-1	A	7282.4	2337.9	3905.4	5935.2	5940.4	17046	259010	229590	228260	176610	201750	234390	193050	206210	239690	C08988	--
HJN110	Betulinic acid	Terpenoids	Triterpene	472-15-1	A	63019	31969	34604	51950	59214	98305	229590	240220	228860	208430	184340	205980	190290	162360	157470	C08619	--
pmb0464	L-Aspartic acid-O-diglucoside	Amino acids and derivatives	Amino acids and derivatives	-	A	4819400	2948400	3640000	2819300	3095100	2827900	1037000	1082200	699420	694120	1042100	858840	3110900	2618900	2513700	--	--
mws1580	Amygdalin	Alkaloids	Alkaloids	29883-15-6	A	1141200	1259300	1161600	1212500	613900	472460	192730	276100	191340	179050	157560	174690	316460	257170	347260	C08325	ko00460,ko01100,ko01110
pmb2654	Anthranilate-1-O-Sophoroside	Phenolic acids	Phenolic acids	-	B	341030	289570	358400	316350	254740	273470	36380	39861	43615	49144	45443	61528	148610	131000	116220	--	--
Lmhn002321	Vnilloylcaffeoyltartaric acid	Phenolic acids	Phenolic acids	-	B	9	9	9	9	9	9	35684	28081	26209	37313	24103	33018	30734	22825	18153	--	--
mws4167	Luteolin-7-O-glucuronide	Flavonoids	Flavonoid	29741-10-4	B	15367	155380	8039	7796.7	8458.6	11887	9	9	9	9	9	12307	13876	13953	13976	C03515	ko00944
Lmpn006208	8-Methoxykaempferol-7-O-rhamnoside	Flavonoids	Flavonols	-	B	9	9	9	9	9	9	111970	128990	82103	199490	116180	32240	69118	56655	60419	--	--
pmb2999	Chrysoeriol-5-O-glucoside	Flavonoids	Flavonoid	-	B	9	9	9	9	9	9	1629600	1772300	1360300	1128800	1318100	1180900	1135900	839910	1091800	--	--
pmp000579	Diosmetin-7-O-galactoside	Flavonoids	Flavonoid	-	A	226840	216330	176460	173210	220300	231140	332010	300400	256420	214060	258620	192730	222000	189800	203910	--	--
pmn001573	Desmethylagrimonolide-6-O-glucoside	Phenolic acids	Phenolic acids	1257408-55-1	B	15298	9	9	9	9215.3	14454	71550	69731	96436	23986	35283	48982	76470	62432	36748	--	--
mws0091	Quercetin-3-O-glucoside (Isoquercitrin)*	Flavonoids	Flavonols	482-35-9	A	51094	46282	43891	49829	42700	85113	13530000	11868000	9308300	6923100	8936700	6649100	8202000	10371000	9528600	C05623	ko00944,ko01100,ko01110
Lmdp003286	Isohyperoside*	Flavonoids	Flavonols	35589-21-0	A	75532	65300	44837	55831	72806	107280	28469000	27735000	24560000	19574000	22438000	19533000	19060000	17985000	17485000	--	--
pme1598	Hesperetin-5-O-glucoside	Flavonoids	Dihydroflavonol	69651-80-5	B	153240	109570	84309	92098	114020	195390	30667000	26323000	19150000	16618000	16072000	13605000	20321000	18705000	17115000	--	--
Lmhp009464	LysoPE 17:1(2n isomer)	Lipids	LPE	-	B	9	9	9	2930.5	9	2992	9323	11747	8842.3	11898	18594	13284	8038.7	7626.6	7548.7	--	--
pmd0130	LysoPC 14:0	Lipids	LPC	20559-16-4	B	75991	39176	24579	32770	25610	40294	14941	14132	14087	12715	12800	14114	31207	33673	29889	--	--
pmp000309	Cimifugin-7-O-glucoside	Others	Others	80681-45-4	B	384040	411510	308260	362900	357660	310020	139390	118930	177200	249540	237240	300910	263080	230760	206070	--	--
pmp000441	11-Keto-ursolic acid	Terpenoids	Triterpene	105870-59-5	B	9	9	9	9	9	9	117430	132850	144420	160370	143400	169990	88645	85047	97573	--	--
Lmzn006582	Colubrinic acid	Terpenoids	Triterpene	-	B	12963	9	9	11235	13085	20733	305550	416300	262050	383600	260230	207640	193810	188950	183780	--	--
mws1610	Maslinic acid*	Terpenoids	Triterpene	4373-41-5	A	8359700	2582400	2877000	6768200	6292900	10184000	13900000	14714000	14244000	16784000	15489000	16557000	16711000	17629000	15212000	C16939	--
Lmzn006169	Pomolic acid	Terpenoids	Triterpene	13849-91-7	A	9871500	3157300	3650600	8442400	8294600	14183000	18105000	18501000	18480000	13138000	15352000	14722000	17891000	18558000	16793000	--	--
pmn001706	2-Hydroxyoleanolic acid*	Terpenoids	Triterpene	26707-60-8	A	7960700	2431800	2794900	6422700	6643500	10614000	14721000	17568000	16773000	17328000	18497000	18712000	20025000	16174000	16051000	--	--
pmb1912	10-Formyltetrahydrofuran	Alkaloids	Alkaloids	2800-34-2	A	738240	916060	1063600	719180	852700	951430	157510	137440	134260	254350	274640	278050	578660	600160	554250	C00234	ko00670,ko00970,ko01100,ko01200
Lmtn001569	2-Glucosyl-glucosyloxy-2-phenylacetic acid amide	Alkaloids	Alkaloids	-	B	2931.8	9	9	2031.8	9	1851.7	22587	39186	41600	25305	41344	22089	19526	21075	22162	--	--
Lmhp008589	LysoPE 18:3(2n isomer)*	Lipids	LPE	-	A	245460	183910	155740	208650	168040	290240	1168700	1477200	1208100	1353200	1796900	1301700	810500	798150	915750	--	--
Lmhp008801	LysoPE 18:3*	Lipids	LPE	-	A	68509	37948	29443	20822	23991	40025	374430	343030	408240	404850	309620	356470	216090	205240	188990	--	--
pmb0874	LysoPE 18:2(2n isomer)*	Lipids	LPE	-	A	5238200	3405800	2770800	3915100	3113300	4406900	1220100	1309900	951050	1221400	1516100	1335400	2846000	2653500	2521600	--	--
pmb0881	LysoPE 18:2*	Lipids	LPE	-	A	1438700	555240	479340	512660	492340	677360	416010	380580	339830	383890	323070	375960	617060	548540	530920	--	--
Lmcp003402	Tamarixetin-3-O-glucoside (Tamarixin)	Flavonoids	Flavonoid	27542-39-8	B	9	9	9	9	9	9	93172	180810	155460	206570	255730	296690	192150	188000	105730	--	--
Hmcp002207	Isorhamnetin-7-O-glucoside (Brassicin)	Flavonoids	Flavonols	6743-96-0	A	806980	260150	197180	537010	379120	840920	24079000	25325000	21793000	21085000	24283000	25405000	16317000	16102000	16210000	--	--
Lmcp003788	Isotamarixin	Flavonoids	Flavonols	-	B	9	9	9	9	9	9	136420	134400	204770	151740	233600	208460	177470	151870	103720	--	--
mws1454	Persicoside	Flavonoids	Dihydroflavone	28978-03-2	B	9	9	9	9	9	9	45533	65040	32112	33936	9128.5	9	38874	29925	23025	--	--
pmb0856	LysoPE 18:1(2n isomer)*	Lipids	LPE	-	A	68326	48086	52785	84237	84982	105680	407820	493660	353160	357450	406290	429570	254780	267580	234340	--	--
mws0289	LysoPE 18:1*	Lipids	LPE	89576-29-4	A	140430	70197	61439	76641	76796	112400	82260	90228	80456	85174	79467	104360	87338	91087	90712	--	--
pmb0883	LysoPE 18:0	Lipids	LPE	69747-55-3	B	39217	16577	17248	15006	17241	25656	31075	37434	25985	32969	13902	23974	36551	30931	21551	--	--
pmb2319	LysoPC 15:0	Lipids	LPC	108273-89-8	A	57084	28153	23362	24539	22373	28333	39929	26111	27714	35491	27970	29904	33194	36877	30446	--	--
pmb3072	3-O-p-Coumaroylshikimic acid O-glucoside	Phenolic acids	Phenolic acids	-	B	22456	14392	14205	12582	8066.6	6434.6	28768	20419	14731	17797	15222	19111	20376	21015	11573	--	--
pmb3066	5-O-p-Coumaroylshikimic acid O-glucoside	Phenolic acids	Phenolic acids	-	B	16579	11367	9	9	13210	14774	168200	128410	123380	151830	143990	100350	91912	86561	73440	--	--
pmp000444	27,28-Dicarboxyl ursolic acid	Terpenoids	Triterpene	-	A	10568	4410.7	2218.6	4655.8	7659.2	10293	55184	63413	59105	75478	25879	37552	41891	37407	36514	--	--
pmp000268	Rosamultic acid	Terpenoids	Triterpene	14285-76-4	B	9	9	9	6977.9	4820.9	14733	123490	160820	143760	253500	153170	65946	101010	99790	97988	--	--
pmn001707	Quillaic acid	Phenolic acids	Phenolic acids	631-01-6	A	67498	42727	9	64550	42655	175130	5612700	6096800	6529000	9651100	8691900	5544500	5102400	4393300	4332300	C08972	--
Li512114	Corosolic Acid Methyl Ester	Terpenoids	Triterpene	4518-70-1	A	9	9	9	9	9	9	5862.4	4384.2	5139.4	3035.2	2627.6	3324.9	7968	7143.2	7625	--	--
pmn001479	Alisol F	Terpenoids	Triterpene	155521-45-2	B	52267	16152	18523	46819	40323	120160	2400200	2848400	3102100	2750000	1752200	1709600	1524900	1444000	1578800	--	--
Zmpn006881	Tormentic acid	Terpenoids	Triterpene	13850-16-3	B	9	9	9	9	9	9	150730	165270	184750	111070	49267	72201	85984	69839	76088	--	--
pmn001591	Rutundic acid	Terpenoids	Triterpene	20137-37-5	B	1221.6	9	9	1030.4	9	1368.8	50309	50134	60962	46376	32187	56104	33736	27124	28110	--	--
pmn001426	Euscaphic acid	Terpenoids	Triterpene	53155-25-2	B	3678.4	1428.6	9	1404.8	2279.9	2231.2	152990	172630	160950	157670	56443	58145	70220	58840	57431	C17890	--
Lmmn003398	Kaempferol-3-O-(6''-acetyl)glucoside	Flavonoids	Flavonols	-	B	9	9	9	9	9	9	232760	221180	575450	572850	439460	853810	326910	358030	191410	--	--
Lmmp003903	Kaempferol-3-O-(2''-acetyl)glucoside	Flavonoids	Flavonols	-	A	2031.2	9	9	9	9	2234.4	5362200	4805100	5889500	5802300	6939400	5792500	3520600	3563400	3607200	--	--
pmb0863	LysoPC 16:2(2n isomer)	Lipids	LPC	-	B	14451	8123.2	6485.3	6878.4	3974.1	8657.6	2691	2152.5	2872.9	3659.4	6061	3160	6780.3	6917.1	5840.5	--	--
Lmhp008833	LysoPC 16:1(2n isomer)	Lipids	LPC	-	A	51468	39502	33190	36876	37122	56075	54216	41607	46876	50138	76583	73163	63746	48053	53720	--	--
pmp001270	LysoPC 16:1	Lipids	LPC	76790-27-7	A	52402	38822	41529	44867	39437	46888	42176	42889	27498	44883	88841	53522	46751	56996	41093	--	--
Zmln000668	Monogalloyl-diglucose	Phenolic acids	Phenolic acids	-	B	9	9	9	9	9	9	13810	27518	24067	35773	25979	19736	27740	12545	13126	--	--
pmd0132	LysoPC 16:0(2n isomer)	Lipids	LPC	-	A	483990	277050	209780	164840	137140	182460	352620	261660	277570	321990	264560	310000	260100	250260	242610	--	--
pmb0855	LysoPC 16:0	Lipids	LPC	17364-16-8	A	11865000	7079900	4638100	5036100	5101600	6613700	9313000	8084800	7799100	9271000	7067400	8753500	8939800	8081700	8133900	--	--
Lmgp003989	Dicaffeoylshikimic acid	Phenolic acids	Phenolic acids	-	A	239810	211920	217620	101990	126780	231330	689600	513590	492170	385980	339800	529470	365570	437910	494480	--	--
pmb3061	5-O-p-Coumaroylquinic acid O-glucoside	Phenolic acids	Phenolic acids	-	A	11806	6706	9709.9	9	9	9	165320	204480	152830	186380	224900	193200	164790	161690	150030	--	--
mad2394	Sinapoyl-p-coumaroyltartaric acid	Phenolic acids	Phenolic acids	-	B	9	9	9	9	9	9	80147	88250	46444	71521	74841	61128	60108	47495	45696	--	--
mws1589	D-Panose	Others	Saccharides and Alcohols	33401-87-5	B	16573	13400	9852.3	19115	36929	9138.4	34485	38374	25440	22057	45592	55246	35044	21881	23765	C00713	--
pme0500	D-(+)-Melezitose	Others	Saccharides and Alcohols	597-12-6	B	8248.1	12325	6193.2	22051	12857	4158.7	14191	27288	13714	11975	14097	18056	22181	14060	11223	C08243	--
pme2125	Raffinose	Others	Saccharides and Alcohols	512-69-6	B	43062	142090	81610	106150	67214	64439	64073	69029	57582	109920	212330	161950	94285	58054	122830	C00492	ko00052,ko01100,ko02010
pmp000271	1β,2α,3α,19α-Tetrahydroxyurs-12-en-28-oic acid	Terpenoids	Triterpene	120211-98-5	A	23685	7937.6	3584.2	36480	43339	69268	416280	548240	413490	651460	498930	370310	351150	330400	315420	--	--
Hmln003605	Myrianthic acid	Terpenoids	Triterpene	89786-84-5	A	9	9	9	9	1658.7	2596.2	95538	116860	121730	207830	79453	46357	66959	61524	58365	--	--
pmp001141	Cimicifugamide	Alkaloids	Phenolamine	-	B	166710	107450	90960	92200	86707	90265	698800	621460	602690	551230	548210	421030	418780	401910	387250	--	--
Lmhp008718	LysoPC 17:2	Lipids	LPC	-	B	26332	16414	12689	15817	14491	20512	25208	26500	27046	50491	74688	48804	35230	31459	32468	--	--
Zmsp004363	Quercetin-3-O-(6''-acetyl)glucoside	Flavonoids	Flavonols	-	A	16206	14028	3056.4	14979	10533	18228	18963000	18417000	15253000	8161200	8507100	3915500	7563000	8272800	8106500	--	--
Hmln002199	Quercetin-3-O-(6''-acetyl)galactoside	Flavonoids	Flavonols	-	A	11503	6108	9	6626.5	2076.8	7730.2	6604800	5688500	4849100	3531000	4080000	1400200	3979000	4005100	3951900	--	--
Xmbn007315	Chestnutlignansoide	Lignans and Coumarins	Lignans	-	B	6975.7	15432	10418	9290	8630.5	11965	112210	140040	65902	62037	44835	48180	74037	59788	57374	--	--
Lmhp009590	LysoPC 17:1	Lipids	LPC	-	A	12229	9122.4	9800.8	17404	17600	24526	111170	134200	129890	222970	340450	243370	103240	105300	101410	--	--
Hmcp002187	Limocitrin-3-O-galactoside	Flavonoids	Flavonoid	-	B	9	9	9	9	9	9	48335	99053	42584	48839	76481	103450	47948	44689	50537	--	--
pmb2406	LysoPC 17:0	Lipids	LPC	50930-23-9	A	3844.7	2810.2	1188	1966.5	1999.4	1894.1	8909.8	8605.1	10753	12491	7265.3	11270	4711.2	6878	4889.3	--	--
Lmgp004518	Caffeoylferuloylshikimic acid	Phenolic acids	Phenolic acids	-	B	11224	4728.1	6036.1	4233.6	4671.4	12282	350040	404950	335360	279440	267090	351790	276750	268440	273990	--	--
pmb3055	p-Coumaroylquinic acid-4'-O-glucuronide	Phenolic acids	Phenolic acids	-	B	18891	15176	14232	10899	18047	13791	49690	66389	26587	46817	9	9	34853	37623	36182	--	--
Lmhp009526	2-α-Linolenoyl-glycerol-1-O-glucoside	Lipids	Glycerol ester	-	B	9	9	9	9	9	9	129170	134960	80526	101520	103770	91760	69546	68099	59859	--	--
Lmhp009773	1-α-Linolenoyl-glycerol-3-O-glucoside	Lipids	Glycerol ester	-	B	9	9	9	9	9	9	113870	130410	113920	75024	106660	111850	82459	77643	87991	--	--
pmn001382	Isochlorogenic acid A*	Phenolic acids	Phenolic acids	2450-53-5	A	236760	192390	222760	100060	123370	265310	11712000	7094500	7328600	6091200	6912300	9436500	6089300	5954800	5856600	--	--
pmn001384	Isochlorogenic acid C*	Phenolic acids	Phenolic acids	57378-72-0	A	199080	241840	216810	93957	173520	293320	9000600	6691400	6709700	5642200	11280000	10600000	6502000	5257500	6429600	--	--
Wmzn002116	3,5-Dicaffeoylquinic acid	Phenolic acids	Phenolic acids	-	B	9	9	9	9	9	9	517440	682500	640050	704740	765130	608140	400410	378970	368800	--	--
Li512115	Isochlorogenic acid B*	Phenolic acids	Phenolic acids	14534-61-3	A	244130	157190	149110	108630	124720	240540	13044000	7376600	7368500	7263500	7904600	7704300	5028500	7910900	4214700	C10468	--
mws1584	1,3-O-Dicaffeoylquinic Acid (Cynarin)	Phenolic acids	Phenolic acids	30964-13-7	A	87942	59950	59780	60809	52737	61610	5985600	6663500	6634700	8032400	9583500	5693000	4721800	4993400	5063800	C10445	--
Zmhn000785	Di-O-Glucosylquinic acid	Phenolic acids	Phenolic acids	-	B	9	9	9	105940	9	9	465910	290640	352030	349550	181440	220330	240730	297210	250040	--	--
Lmhp010573	1-Linoleoylglycerol-3-O-glucoside	Lipids	Glycerol ester	-	B	9	9	9	9	9	9	5451	8615.9	10400	7183.9	9135.1	12875	4754.6	6296.4	4619.3	--	--
Lmhp010334	2-Linoleoylglycerol-1-O-glucoside	Lipids	Glycerol ester	-	B	9	9	9	9	9	9	10311	8926	5617.3	12405	13787	13458	5547.1	6311.9	5088.2	--	--
pmb0854	LysoPC 18:3	Lipids	LPC	-	A	371700	218060	162300	160130	178360	271480	4271500	3298100	3682200	4625400	3842000	4603100	2131700	2054900	1949000	--	--
pmb0865	LysoPC 18:3(2n isomer)	Lipids	LPC	-	A	1158300	909620	671310	783260	708210	1166600	8668900	9318900	8206900	12235000	16879000	12711000	5851700	5980100	5648600	--	--
Hmbn002692	6'-O-Feruloyl-D-sucrose	Phenolic acids	Phenolic acids	118230-77-6	B	9	9	9	9	9	9	75707	79245	61973	36572	40724	53035	60161	54700	44971	--	--
pmn001458	Sibiricose A5	Phenolic acids	Phenolic acids	107912-97-0	B	114960	135830	166710	134320	141680	117180	299430	222900	218630	125830	141580	153400	214970	192220	263650	--	--
pmp001251	LysoPC 18:2(2n isomer)	Lipids	LPC	-	A	16330000	10162000	7433300	10136000	8390600	12014000	5013200	5791300	4411100	5718700	8187300	6961100	9289700	8957900	9059800	--	--
pmp001273	LysoPC 18:2	Lipids	LPC	-	A	5887500	3034800	2190900	2396100	2502200	3565800	4003200	3202500	2752600	3547800	2959200	3614300	3771100	3505700	3365800	--	--
pmp000682	Matairesinol-4'-O-glucoside (Matairesinoside)	Lignans and Coumarins	Lignans	23202-85-9	B	13521	15597	10558	11943	11049	15530	9565.7	17197	9937.1	5996.1	8238	6479.1	7384.3	9157.1	8877.1	--	--
pmn001378	Pinoresinol-4-O-glucoside	Lignans and Coumarins	Lignans	41607-20-9	A	3188700	3110600	2586800	2743600	3174700	3244100	774840	915450	705090	785860	643580	799220	1107200	957020	931590	C17529	--
Lmhp010190	LysoPC 18:1(2n isomer)	Lipids	LPC	-	A	705150	493620	556550	777290	675010	967210	5177200	6090300	4688200	5012800	6759200	6655700	3075100	3172900	3172600	--	--
pmp001281	LysoPC 18:1	Lipids	LPC	-	A	910190	505270	338660	457710	419950	662070	2180900	2278700	1655900	1937000	1434400	1867900	1035000	1081200	1092000	--	--
pmb3041	Tricin-7-O-saccharic acid	Flavonoids	Flavonoid	-	B	9	9	9	9	9	9	592840	749460	290540	292740	197050	220960	291050	296950	429530	--	--
pmn001710	Rosmarinic acid-3'-O-glucoside	Phenolic acids	Phenolic acids	910028-78-3	B	505110	418210	328560	290150	240210	220010	107690	190550	157140	174350	182030	180500	237870	144190	145000	--	--
Lmtn002596	Dihydrodehydrodiconiferyl alcohol 4-O-glucosides	Lignans and Coumarins	Lignans	-	A	3202200	2533300	2493300	2445600	2108700	2230200	668310	537990	741450	564420	686870	622160	969520	1044500	870250	--	--
HJN083	Lariciresinol-4'-O-glucoside	Lignans and Coumarins	Lignans	143663-00-7	A	494140	473490	259160	235690	247160	167740	157600	156460	147610	188890	187310	193720	189090	253760	217380	--	--
pmd0136	LysoPC 18:0(2n isomer)	Lipids	LPC	-	A	27129	17000	17696	12739	12462	17920	41676	44071	31302	44557	31321	47763	26726	19993	24816	--	--
mws0126	LysoPC 18:0	Lipids	LPC	19420-57-6	A	313390	238410	152170	185390	169520	230770	513840	622880	568520	874660	464490	655350	475330	454530	462780	--	--
Lmtn003096	(-)-Secoisolariciresinol 4-O-glucoside	Lignans and Coumarins	Lignans	-	A	1236700	1039400	1342300	1252100	1579400	1646500	2961600	2809000	2369300	1658800	1967900	1559400	2703700	2421700	2368000	--	--
Lmjp003731	3,4-O-Dicaffeoylquinic Acid Methyl Ester	Phenolic acids	Phenolic acids	-	A	9	9	9	9	9	15766	418840	379310	310890	284470	207800	293870	290880	290600	223020	--	--
pmb2554	5-O-Feruloyl quinic acid glucoside	Phenolic acids	Phenolic acids	-	B	4183.4	4547.7	5449.8	4270.8	5625.1	4455.7	31975	32402	25999	26653	24068	30830	19465	23743	18531	--	--
Lmhn003801	Feruloylsinapoyltartaric acid	Phenolic acids	Phenolic acids	-	B	9	9	9	9	9	9	89479	101150	85703	111640	101030	111980	93921	90192	80322	--	--
Lmbn001181	Fraxetin-7,8-di-O-glucoside	Lignans and Coumarins	Coumarins	-	B	9	9	9	9	10285	9	121550	119330	94301	88319	100500	104470	69613	79809	75090	--	--
Lmhp007598	LysoPC 19:2(2n isomer)	Lipids	LPC	-	B	4959.3	2360.3	2089.8	2262.3	2250.2	4484.9	1220.2	3102.8	2007.8	2737.7	3023.1	4099.1	4241.6	3212.4	3664.9	--	--
Lmdp004892	Kaempferol-3-O-(6''-malonyl)galactoside	Flavonoids	Flavonols	-	A	9	9	9	9	9	9	2006200	1972000	2153300	2352800	2853600	2864600	1444700	1366900	1292200	--	--
Lmhp010908	LysoPC 19:1	Lipids	LPC	-	B	9	9	9	9	9	9	19196	22951	24445	30995	32775	22927	11294	11063	11263	--	--
Zmfn000481	Uridine-5'-Diphosphate-D-Xylose	Nucleotides and derivatives	Nucleotides and derivatives	3616-06-6	A	688420	524150	527770	344780	439100	352990	79052	72876	58670	81013	84637	70958	292870	209180	231660	C00190	ko00520,ko00908,ko01100
pmb0824	Syringic acid-4-O-(6''-feruloyl)glucoside	Phenolic acids	Phenolic acids	-	B	9	9	9	9	9	9	157120	118990	134760	140570	124920	151370	111960	86772	90300	--	--
Lmtn004500	Prupersin C	Phenolic acids	Phenolic acids	-	B	9	9	9	9	9	9	11051	12880	12445	27440	14192	34845	14414	13055	19263	--	--
Lmdn001925	Olivil-4'-O-glucoside	Lignans and Coumarins	Lignans	76880-93-8	B	9	8348.9	10223	6320.5	6665.6	9	91080	65995	140360	116150	119800	79189	83771	81844	60349	--	--
Lmhp009890	LysoPC 20:3	Lipids	LPC	1199257-41-4	B	9	9	9	9	9	9	19030	19347	17667	21043	17122	25293	11349	12217	10135	--	--
pmd0147	LysoPC 20:2	Lipids	LPC	-	A	8417.1	4649.5	3168.6	3395.5	3105	5029	8709	9609.7	8061.4	14632	15507	18783	8656.8	8381.6	8426.8	--	--
Hmln002189	Quercetin-3-O-(6''-malonyl)galactoside	Flavonoids	Flavonols	-	A	9	9	9	9	9	9	647850	648170	589270	421670	340130	267410	369370	342620	380840	--	--
Lmtn004273	Prupersin D	Phenolic acids	Phenolic acids	-	B	9	9	9	9	9	9	107270	154420	116490	164520	157970	660600	198020	151690	168240	--	--
Hmln002355	5'-Methoxymatairesinoside	Lignans and Coumarins	Lignans	1691201-82-7	B	397870	385340	421590	377520	355310	411670	63630	51596	61765	54084	45630	44230	91786	74631	60899	--	--
pmn001365	Salvianolic acid K	Phenolic acids	Phenolic acids	203733-40-8	B	9	9	9	9	9	9	30817	30360	35677	27330	34222	52710	22520	35271	21570	--	--
pma0702	N1,N8-Bis(sinapoyl)spermidine	Alkaloids	Phenolamine	-	B	146120	147890	114920	130140	155380	128920	434670	278300	303550	272210	249780	184230	277370	262920	217780	C21170	--
Rfmb25702	Pinoresinol-4-O-(6''-acetyl)glucoside	Lignans and Coumarins	Lignans	-	B	9	9	9	9	9	9	18699	23172	24974	33782	34841	45065	23064	16300	21809	--	--
HJAP064	Isorhamnetin-3-O-(6''-malonylglucoside)	Flavonoids	Flavonoid	-	B	9	9	9	9	9	9	46386	64441	53067	53718	59564	52636	31635	28071	25812	--	--
pmb2922	Uridine 5'-diphospho-D-glucose	Nucleotides and derivatives	Nucleotides and derivatives	133-89-1	A	3817200	3109200	3024100	2348500	2291400	2613700	290460	263670	210120	212760	276770	223930	1396200	1299300	1303700	C00029	ko00040,ko00052,ko00053,ko00240,ko00500,ko00520,ko00561,ko00908,ko01100,ko01110
pme0434	Procyanidin B2	Tannins	Proanthocyanidins	29106-49-8	A	1139800	1234900	903390	908070	1108100	929730	85638	96610	51035	48976	40173	44157	309290	323270	310890	C17639	--
pmn001667	Procyanidin B4	Tannins	Proanthocyanidins	29106-51-2	B	1856800	1523500	1103300	1140600	1316500	1513700	114460	99798	81305	62627	59022	70593	301900	304530	274350	C10238	--
pme0436	Procyanidin B3	Tannins	Proanthocyanidins	23567-23-9	B	28435000	28172000	20780000	20649000	23391000	21312000	1041600	1073800	642530	701050	692080	887700	9112000	8673200	8017100	--	--
mws0836	Procyanidin B1	Tannins	Proanthocyanidins	20315-25-7	A	19293000	19517000	15902000	14900000	17094000	16129000	810180	645410	480160	520610	409030	630050	6809600	6716800	5906300	--	--
pme2493	Kaempferol-3,7-O-dirhamnoside (Kaempferitrin)	Flavonoids	Flavonols	482-38-2	B	799730	815790	528990	538200	640300	656090	40037	50028	25589	28865	29984	24338	151670	129520	105350	C16981	--
Lmlp007435	Isosalipurposide-6''-O-p-coumaric acid	Flavonoids	Chalcones	-	B	9	9	9	9	9	9	41368	50072	31477	16157	14399	9266.7	18683	20283	20075	--	--
Lmfp005436	Quercetin-3-O-(2''-Galloyl)Arabinoside	Flavonoids	Flavonols	-	B	6738.6	5949	4251	6435.8	5488.1	4330.2	5904.2	6179	8019.4	1798.9	2726.1	2937.4	5971.1	6300.9	5400.2	--	--
HJN074	Procyanidin A6	Tannins	Proanthocyanidins	-	B	9	9	9	9	9	9	20388	22963	13094	18809	6547.2	7287.3	9052.7	9718.9	7577.9	--	--
Lmyp004318	Kaempferol-3-O-(6''-p-Coumaroyl)galactoside*	Flavonoids	Flavonoid	-	A	20482	14696	9	6769.5	9249.9	15663	19438000	19990000	17058000	15402000	21515000	23551000	13767000	13059000	12963000	--	--
Lmyp004407	Kaempferol-3-O-(2''-p-Coumaroyl)galactoside*	Flavonoids	Flavonoid	-	A	14758	11216	9	9789.5	7024.6	17082	19315000	19635000	17093000	14830000	21537000	23928000	13828000	13261000	12830000	--	--
Lmyp004889	Kaempferol-3-O-(2''-p-Coumaroyl)glucoside	Flavonoids	Flavonoid	137018-32-7	B	9	9	9	9	9	9	654020	653760	560890	465540	547030	557900	549600	538060	541550	--	--
mws1290	Kaempferol-3-O-(6''-p-coumaroyl)glucoside (Tiliroside)*	Flavonoids	Flavonols	20316-62-5	A	92941	67729	13995	31249	32593	66065	46190000	38161000	45379000	42611000	50397000	53988000	43773000	41834000	40999000	C17140	--
pmp001079	Luteolin-7-O-neohesperidoside (Lonicerin)	Flavonoids	Flavonoid	25694-72-8	B	9	9	9	9	9	9	24306	24381	28628	47355	40272	42608	22391	18825	24707	C12630	ko00944
Lmsn002815	Kaempferol-3-O-rutinoside(Nicotiflorin)	Flavonoids	Flavonoid	17650-84-9	A	155220	61544	30035	125620	86921	156190	2856000	2321900	3785900	3546200	2972700	2808600	2655300	2458200	2251500	C21833	ko00944,ko01110
Lmjp002596	Quercetin-3-O-xylosyl(1→2)glucoside	Flavonoids	Flavonols	-	B	9	9	9	9	9	9	38126	35839	19690	30240	45793	37851	24248	32117	18436	C12637	ko00944
Lmqn000780	Uridine 5'-diphospho-N-acetylglucosamine	Alkaloids	Alkaloids	528-04-1	B	29773	18515	21102	16047	17189	20964	4963.8	5399.5	4824.5	7359	12132	8543.4	15894	17494	20065	C00043	ko00520,ko01100,ko01502
Lmmp000897	Gallocatechin-Gallocatechin	Flavonoids	Flavanols	-	B	9	9	9	9	9	9	6278200	6358500	6583300	6810300	7902300	6284900	4654100	4779800	4219200	--	--
Lmyp004052	Quercetin-3-O-(6''-p-Coumaroyl)galactoside	Flavonoids	Flavonols	-	A	143290	56297	27859	36100	50000	122140	49959000	48818000	34755000	24419000	30960000	17200000	26890000	27440000	25888000	--	--
Lmdp004267	Quercetin-3-O-(6''-p-Coumaroyl)glucoside	Flavonoids	Flavonols	-	A	13768	5380.6	3455.8	5972.5	5174.1	16499	7363800	7312200	4347400	2793100	2674900	1124900	3226400	3121000	2993900	--	--
Lmbp002592	Kaempferol-3,7-di-O-glucoside	Flavonoids	Flavonoid	-	B	9	9	9	9	9	9	12324000	13360000	11986000	11149000	17475000	13911000	8559800	9749100	9267100	--	--
mws0059	Quercetin-3-O-rutinoside (Rutin)	Flavonoids	Flavonols	153-18-4	B	282840	111910	95680	188090	151130	423930	8071900	6462900	6678100	6198400	7831400	7447600	5434200	5720100	5524800	C05625	ko00944,ko01100,ko01110
Lmbp002336	Quercetin-3-O-(2''-O-rhamnosyl)galactoside	Flavonoids	Flavonols	-	B	9	9	9	9	9	9	36183	23479	24780	22935	32409	16574	15613	22848	11178	--	--
Lmyn001269	Kaempferol-3-O-sophoroside	Flavonoids	Flavonoid	19895-95-5	B	9	9	9	9	9	9	18366	20871	15170	14975	20425	22731	14354	11965	24948	C12634	ko00944
Zmhn002032	4-O-(6'-O-Glucosylcaffeoylglucosyl)-4-hydroxybenzyl alcohol	Phenolic acids	Phenolic acids	-	B	9	9	9	9	9	9	492430	526430	669390	639410	552130	512510	624080	451500	398480	--	--
mws0036	Hesperetin-7-O-rutinoside (Hesperidin)	Flavonoids	Dihydroflavone	520-26-3	B	9	9	9	9	9	9	2205400	2119100	2108200	1312700	1452200	985990	1641300	1624000	1455500	C09755	--
pme0001	Hesperetin-7-O-neohesperidoside(Neohesperidin)	Flavonoids	Dihydroflavone	13241-33-3	B	9	9	9	9	9	9	6705900	6098000	7067100	5730900	6202900	6263700	5502100	5052500	5033400	C09806	ko00941
mws4134	Oxiglutatione	Amino acids and derivatives	Amino acids and derivatives	27025-41-8	B	11365	12288	8293.2	13916	10152	17970	17907	18118	20361	3961.3	12920	9	37501	30009	38275	C00127	ko00480,ko01100
Rfmb26201	Syringaresinol-4'-O-(6''-acetyl)glucoside	Lignans and Coumarins	Lignans	-	B	9	9	9	9	9	9	15980	12756	21624	20531	20691	14684	10604	9984	11849	--	--
Hmjp002999	Isorhamnetin-3-O-rutinoside (Narcissin)	Flavonoids	Flavonoid	604-80-8	A	1584300	365750	413350	1429000	929100	1543500	1163100	1308500	1509500	1243700	1743500	1672200	1401300	1267300	1196400	--	--
pmp001310	6-Hydroxykaempferol-3,6-O-Diglucoside	Flavonoids	Flavonols	-	A	124130	45670	40015	97559	65830	82383	6699600	6563300	7225100	6979200	9056200	8391600	5217500	5370600	4997900	--	--
Lmtp003677	Quercetin-3-O-sophoroside (Baimaside)	Flavonoids	Flavonols	18609-17-1	B	117290	50950	28782	78798	43972	95052	2749500	1547200	3032400	2656200	3455700	3952500	2889400	1769400	2687600	C12667	ko00944
pmp001311	6-Hydroxykaempferol-7,6-O-Diglucoside	Flavonoids	Flavonols	-	A	9	9	9	9	9	13753	8611600	10477000	7918200	5096300	3964000	2616900	4329500	4457500	4825900	--	--
pma2088	Quercetin-3,4'-O-di-glucoside	Flavonoids	Flavonols	29125-80-2	B	9	9	9	9	9	9	471920	404450	426300	444320	399530	268340	233810	254380	230400	--	--
pmp000782	Caffeoylhawthorn acid	Terpenoids	Triterpene	-	B	9	9	9	9	9	9	31124	30793	28039	39842	51282	64342	26507	28433	28938	--	--
Hmcp001578	Isorhamnetin-3,7-O-diglucoside	Flavonoids	Flavonols	6758-51-6	B	9	9	9	9	9	9	73792	86533	52276	45673	84734	64961	39571	54141	47516	--	--
pmn001533	2-O-Di-gallic acyl-Glucoside-Glucoside	Tannins	Tannin	-	B	9	9	9	9	9	9	12972	13110	6162.4	4393.2	8045.8	9038.5	10186	6838.6	6970	--	--
pmb0530	Nicotinic acid adenine dinucleotide	Nucleotides and derivatives	Nucleotides and derivatives	53-84-9	A	359860	265990	226030	223070	197880	203760	53517	79594	50378	51752	80574	100520	292020	235140	240920	C00003	ko00190,ko00730,ko00760,ko01100
pmb2819	O-Caffeoyl maltotriose	Phenolic acids	Phenolic acids	-	B	160770	142440	109780	118480	105390	76658	9	9	9	9	9	9	37469	31051	29753	--	--
pmp001275	3-Hydroxypropyl palmitate glc-glucosamine	Alkaloids	Alkaloids	-	B	15130	14458	18761	13539	12676	14399	233070	248090	227700	111070	93926	114700	55594	33441	55654	--	--
pmp001276	1-Linolenoyl-rac-glycerol-diglucoside	Lipids	Free fatty acids	-	A	28855	27415	20606	16968	23078	25911	334880	338490	292860	206820	97683	194250	82972	60021	58275	--	--
Lmhp008744	1-α-Linolenoyl-glycerol-2,3-di-O-glucoside	Lipids	Glycerol ester	-	A	9	9	9	9	9	9	288270	312820	249230	136330	159740	205980	140290	231520	127660	--	--
Lmhp008513	2-α-Linolenoyl-glycerol-1,3-di-O-glucoside	Lipids	Glycerol ester	-	A	9	9	9	9	9	9	249110	214090	211480	186380	158930	153470	134590	176280	143450	--	--
HJN102	3,4,5-Tricaffeoylquinic acid	Phenolic acids	Phenolic acids	86632-03-3	B	4421.4	9	9	9	9	9	86357	66414	84605	64400	101020	104560	67246	69573	58858	--	--
Lmgn002250	Dicaffeoylquinic acid-O-glucoside	Phenolic acids	Phenolic acids	-	A	10635	14047	10909	23111	16049	18074	671090	922280	868360	621300	627590	686840	353360	387040	487640	--	--
Lmhp009384	1-Linoleoylglycerol-2,3-di-O-glucoside	Lipids	Glycerol ester	-	A	9	9	9	9	9	9	53841	45238	45899	78134	87229	74976	33541	43257	26115	--	--
Lmhp009190	2-Linoleoylglycerol-1,3-di-O-glucoside	Lipids	Glycerol ester	-	A	9	9	9	9	9	9	44906	64318	52528	84769	71317	72924	30965	38948	47509	--	--
Lmmn004145	3-O-(2-O-Acetyl-glucosyl)oleanolic acid	Terpenoids	Triterpene	-	B	17526	16644	16414	13843	12981	16592	6185200	5721300	5460400	3581500	3174500	3762900	3527000	3599400	3698100	--	--
pmn001370	Pinoresinol-4,4'-O-di-O-glucoside	Lignans and Coumarins	Lignans	63902-38-5	B	9	9	9	9	9	9	24117	28400	43642	63706	72098	98889	46285	46868	49350	--	--
Lmgn002253	Syringoylcaffeoylquinic acid-D-glucose	Phenolic acids	Phenolic acids	-	A	4437800	4275900	4288300	3983500	3579200	3701300	771940	815250	1483300	1083700	1239700	1776200	2326200	1784600	1946300	--	--
pme2651	NADP (Nicotinamide adenine dinucleotide phosphate)	Nucleotides and derivatives	Nucleotides and derivatives	53-59-8	B	117960	114270	116690	103840	98513	98955	91646	91130	54121	70103	77732	71980	91389	93934	91816	C00006	ko00195,ko00480,ko00760,ko01100
Lmpp003268	Kaempferol-3-O-rutinoside-7-O-glucoside	Flavonoids	Flavonols	-	B	9	9	9	9	9	9	31025	24310	62772	53881	53124	67557	35963	39706	30043	--	--
pmp001105	Kaempferol-3-O-neohesperidoside-7-O-glucoside	Flavonoids	Flavonols	-	B	9	9	9	9	9	9	413730	483090	525960	489760	851580	663480	363250	367340	355570	--	--
Xmyp004945	Kaempferol-3-O-(6''-Rhamnosyl-2''-Glucosyl)Glucoside (Camelliaside A)	Flavonoids	Flavonoid	135095-52-2	A	9	9	9	9	9	9	245230	195690	336870	309370	430050	340620	220030	237690	216090	--	--
pmn001505	Oleanolic acid-3-O-xylosyl(1→3)glucuronide	Terpenoids	Triterpene Saponin	-	B	9	9	9	9	9	9	35197	30121	30858	18296	21391	21130	19374	16776	17743	--	--
Lmqp002170	Kaempferol-3-O-sophorotrioside	Flavonoids	Flavonols	80714-53-0	A	9	9	9	9	9	9	1215300	1181700	1215400	1113900	1543500	949230	906090	820000	802120	C12635	ko00944
Lmmp002755	Quercetin-7-O-rutinoside-4'-O-glucoside	Flavonoids	Flavonols	-	B	9	9	9	9	9	9	39895	37610	60685	65773	63700	49360	39730	32143	39506	--	--
Hmmp006067	Oleanolic acid-3-O-glucosyl(1→2)glucoside	Terpenoids	Triterpene Saponin	-	B	9	9	9	9	9	9	18550	21982	9627.5	12442	12309	12861	4924.1	7198.3	5069.1	--	--
pmn001647	Procyanidin C2	Tannins	Proanthocyanidins	37064-31-6	B	376290	421160	224950	206010	268670	274350	10170	12286	9636.1	10824	6795.7	7222.7	60766	52874	48257	--	--
pmp000101	Arecatannin C1	Tannins	Tannin	87727-69-3	B	210380	213310	151360	118050	165230	174000	11064	10789	9	4372.3	4320.6	7026.3	35124	34393	33527	C17897	--
pmp000100	Arecatannin B1	Tannins	Tannin	79763-28-3	B	196960	175340	121370	106360	168420	150730	10706	11993	6499.1	7795.9	4692.7	7766.8	40759	42205	36861	C17892	--
