# Supplementary material for: Metabolomic and transcriptomic analyses of peach leaves and fruits in response to pruning
Source: BMC Genomics. 2024 Jul 3;25:666. doi: 10.1186/s12864-024-10549-y (PMC11223333; doi:10.1186/s12864-024-10549-y)
Supplement: Supplementary file 12 — Supplementary Material 12: Supplemental Table S12. DEMs in pdLvsupdL [file 12864_2024_10549_MOESM12_ESM.xls]

## Sheet: Sheet1
Supplemental Table S12: Differentially accumulated metabolites in pdLvsupdL.
Index	Formula	Compounds	Class I	Class II	CAS	Level	updL_1	updL_2	updL_3	pdL_1	pdL_2	pdL_3	VIP	Fold_Change	Log2FC	Type
pme2292	C4H12N2	Putrescine	Alkaloids	Phenolamine	110-60-1	A	952620	2847300	1138800	254830	108710	74087	1.42977	0.0886114	-3.49636	down
Lmqp000873	C4H4O3	Succinic anhydride	Organic acids	Organic acids	108-30-5	A	246920	190580	130840	92965	69999	75177	1.41212	0.419012	-1.25494	down
mws0192	C4H6O4	Succinic acid	Organic acids	Organic acids	110-15-6	A	1124000	1046500	795580	478030	350270	434780	1.48447	0.425842	-1.23161	down
mws0470	C4H6O4	Methylmalonic acid	Organic acids	Organic acids	516-05-2	A	1230200	1144300	889740	530240	385700	507990	1.48158	0.436221	-1.19687	down
pme3096	C3H5NO4	Aminomalonic acid	Organic acids	Organic acids	1068-84-4	A	1066300	1000500	793500	455570	332280	465500	1.48091	0.438188	-1.19038	down
pma0134	C4H8O4	D-(-)-Threose	Others	Saccharides and Alcohols	95-43-2	B	17704	55463	26256	9	7821.9	5605.2	1.01291	0.135141	-2.88747	down
pme0195	C3H7NO2S	L-Cysteine	Amino acids and derivatives	Amino acids and derivatives	52-90-4	A	5655.6	5411.2	12263	1631.6	2088.3	3954.8	1.28191	0.328966	-1.60399	down
mws0491	C8H11N	Phenethylamine	Others	Others	64-04-0	B	7147.2	7863.9	12179	9	9	6731.9	1.15056	0.248248	-2.01014	down
pme0241	C7H6O2	Benzoic acid	Phenolic acids	Phenolic acids	65-85-0	B	48205	115800	83495	45403	30786	10990	1.14503	0.352238	-1.50538	down
pme2693	C6H14N2O	N-Acetylputrescine	Alkaloids	Phenolamine	18233-70-0	B	37518	65436	59673	9	6645.9	9	1.27654	0.0409766	-4.60906	down
pmb0501	C5H14N4	Agmatine	Alkaloids	Phenolamine	306-60-5	B	66669	96688	90324	20046	13977	8136.9	1.46904	0.166193	-2.58907	down
Lmgn000160	C4H8N2O3	3-Ureidopropionic Acid	Organic acids	Organic acids	462-88-4	A	5554.7	27214	9966.5	21109	68627	35954	1.1043	2.94114	1.55637	up
mws0972	C6H12O3	6-Hydroxyhexanoic acid	Organic acids	Organic acids	1191-25-9	B	61582	31214	21158	16300	19200	14474	1.18544	0.438545	-1.1892	down
pme2268	C7H7NO2	Trigonelline	Alkaloids	Alkaloids	535-83-1	A	21063000	25185000	23944000	8848400	11411000	11379000	1.50949	0.450741	-1.14963	down
mws0749	C7H6O3	4-Hydroxybenzoic acid	Phenolic acids	Phenolic acids	99-96-7	B	9	9	9	345260	383440	322600	1.55156	38937	15.2489	up
pme0295	C6H11NO3	4-Acetamidobutyric acid	Organic acids	Organic acids	3025-96-5	B	56243	97579	62370	9	9	9	1.55081	0.000124889	-12.9671	down
pme0183	C5H5N5O	Isoguanine	Nucleotides and derivatives	Nucleotides and derivatives	3373-53-3	A	20867	24257	20565	64401	141410	75517	1.46165	4.28273	2.09853	up
pme1109	C5H5N5O	Guanine	Nucleotides and derivatives	Nucleotides and derivatives	73-40-5	A	33368	26899	46387	132550	399100	285400	1.45551	7.66075	2.93749	up
Lmrn003000	C9H10O3	2-Hydroxy-3-phenylpropanoic acid	Organic acids	Organic acids	7326-19-4	A	819670	995680	982580	1128200	1987100	3291400	1.15914	2.2898	1.19522	up
pme1383	C8H11NO3	Pyridoxine	Others	Vitamin	65-23-6	A	71064	67583	74143	18588	13755	15197	1.53615	0.223413	-2.16222	down
Lmgn002555	C8H14O4	2-Propylglutaric acid	Organic acids	Organic acids	32806-62-5	B	36152	40928	31726	73651	115020	195780	1.37116	3.53336	1.82104	up
mws0260	C6H14N4O2	L-Arginine	Amino acids and derivatives	Amino acids and derivatives	74-79-3	A	831740	2895300	845180	303860	460740	425760	1.2662	0.260346	-1.9415	down
pme1651	C10H9NO2	Indole 3-acetic acid (IAA)	Alkaloids	Plumerane	87-51-4	B	9	9	4585.5	4697.8	3888.8	3976.5	1.11972	2.72903	1.44839	up
Zmgn001448	C7H12O5	2-Propylmalic Acid	Organic acids	Organic acids	-	A	8096000	9363400	5533300	4955800	2903300	3035000	1.32655	0.473807	-1.07763	down
pmb3101	C7H12O5	2-Isopropylmalic Acid	Organic acids	Organic acids	49601-06-1	A	8261300	9857200	5631800	4886600	3151500	3365200	1.34566	0.480133	-1.05849	down
pme0137	C7H12N2O4	N-Acetyl-L-Glutamine	Amino acids and derivatives	Amino acids and derivatives	2490-97-3	A	319880	227470	276990	411000	636520	678360	1.36803	2.09365	1.06602	up
Zmjp000182	C7H16N4O2	N-Monomethyl-L-arginine	Amino acids and derivatives	Amino acids and derivatives	17035-90-4	B	162290	517620	280220	79123	154520	106820	1.21195	0.354601	-1.49573	down
Zmtn001624	C10H7NO3	N-Acetylisatin	Alkaloids	Plumerane	574-17-4	B	158360	177790	160940	76907	69434	82661	1.53621	0.460685	-1.11815	down
pme2244	C11H11NO2	3-Indolepropionic acid	Alkaloids	Plumerane	830-96-6	B	9	9	9	9	12681	8927.5	1.07626	800.648	9.64502	up
Xmgn006542	C10H10O4	Dimethyl Phthalate	Phenolic acids	Phenolic acids	131-11-3	B	95945	71717	77727	39452	35465	35320	1.51033	0.449234	-1.15446	down
mws0014	C10H10O4	Ferulic acid	Phenolic acids	Phenolic acids	537-98-4	B	108410	55908	95758	172070	245680	465690	1.31473	3.39685	1.7642	up
Lmdn003756	C10H10O4	Methyl caffeate	Phenolic acids	Phenolic acids	3843-74-1	B	149710	93632	148620	75657	47543	40204	1.33975	0.416887	-1.26227	down
mws0282	C11H12N2O2	L-Tryptophan	Amino acids and derivatives	Amino acids and derivatives	73-22-3	A	533330	1078300	1018300	1355200	6099300	5592100	1.23921	4.96082	2.31058	up
pmb0818	C11H11NO3	Methoxyindoleacetic acid	Alkaloids	Plumerane	3471-31-6	B	39993	64296	68185	82375	362860	363190	1.22448	4.68723	2.22874	up
mws5042	C11H14N2O3	L-Glycyl-L-phenylalanine	Amino acids and derivatives	Amino acids and derivatives	721-66-4	A	11086	26913	17179	7499.6	7023.4	9993.9	1.25733	0.444324	-1.17032	down
Zmjn003398	C12H20O4	2-Dodecenedioic acid	Lipids	Free fatty acids	6402-36-4	A	1681300	1299700	732350	348830	252220	300470	1.46274	0.242778	-2.04229	down
Lmhn003240	C11H10O6	Benzoylmalic acid	Phenolic acids	Phenolic acids	22138-51-8	B	3366900	5421500	4512000	15848000	29569000	50758000	1.43637	7.23099	2.85419	up
pmb2591	C13H14N2O3	N-Acetyl-L-Tryptophan	Amino acids and derivatives	Amino acids and derivatives	1218-34-4	A	3279100	9860300	7323700	12850000	43267000	30541000	1.27681	4.23484	2.08231	up
Lmhn003373	C11H10O7	p-Hydroxybenzoylmalic acid	Phenolic acids	Phenolic acids	-	B	57723	72289	59667	111680	236270	243600	1.37949	3.11869	1.64094	up
mws1060	C10H12N4O5	9-(Arabinosyl)hypoxanthine	Nucleotides and derivatives	Nucleotides and derivatives	7013-16-3	B	19309	37463	20482	11949	6570.4	9432	1.36406	0.361812	-1.46669	down
mws0383	C17H32O2	Cis-10-Heptadecenoic Acid	Lipids	Free fatty acids	29743-97-3	A	339370	536920	171600	97489	125400	128700	1.3063	0.335521	-1.57553	down
mws1297	C13H18O6	Benzyl glucoside	Phenolic acids	Phenolic acids	4304-12-5	B	57575	61995	44284	28178	29920	19786	1.42127	0.475326	-1.07301	down
YC512118	C18H35NO	Oleamide (9-Octadecenamide)	Lipids	Free fatty acids	301-02-0	A	44936	46992	33131	123100	74571	84893	1.4034	2.25945	1.17597	up
mws0054	C15H14O6	Catechin	Flavonoids	Flavanols	154-23-4	A	5655900	5129500	3782300	2669200	1693700	2108000	1.42988	0.444195	-1.17073	down
mws2120	C13H8O8	Brevifolin carboxylic acid	Phenolic acids	Phenolic acids	18490-95-4	B	76380	86061	66168	44647	30876	34463	1.46164	0.48111	-1.05556	down
Zmpn003368	C18H30O3	13S-Hydroxy-9Z,11E,15Z-octadecatrienoic acid	Lipids	Free fatty acids	87984-82-5	B	61754	36514	19935	12647	14267	11185	1.32417	0.322318	-1.63344	down
Lmqp000329	C8H14N3O7P	5-Aminoimidazole ribonucleotide	Nucleotides and derivatives	Nucleotides and derivatives	25635-88-5	A	21780	19226	16250	56261	77333	38573	1.43894	3.00697	1.58831	up
Lmqn008288	C18H36O3	3-Hydroxyoctadecanoic Acid	Lipids	Free fatty acids	45261-96-9	B	170580	836220	599170	146640	153930	154770	1.13592	0.28353	-1.81843	down
mws0044	C15H12O7	Dihydroquercetin(Taxifolin)	Flavonoids	Dihydroflavonol	480-18-2	B	108860	266460	42864	29140	9	9	1.18601	0.0697253	-3.84217	down
Lmhn003074	C14H14O8	Feruloylmalic acid	Phenolic acids	Phenolic acids	-	B	162990	194140	187050	310260	503280	918160	1.31267	3.18222	1.67003	up
pme3967	C12H17N5O5	2-(Dimethylamino)guanosine	Nucleotides and derivatives	Nucleotides and derivatives	2140-67-2	A	135940	179520	130420	58943	67189	65046	1.5107	0.428766	-1.22174	down
pmb0789	C14H21NO8	Pyridoxine-5'-O-glucoside	Others	Vitamin	-	B	391040	414830	559470	186570	279340	206440	1.395	0.492441	-1.02198	down
pmc0066	C10H13N4O7P	2'-Deoxyinosine-5'-monophosphate	Nucleotides and derivatives	Nucleotides and derivatives	3393-18-8	A	3569.2	12930	1885.9	90876	291950	527610	1.43053	49.5203	5.62995	up
Hmln002806	C16H16O8	5-O-Caffeoylshikimic acid	Phenolic acids	Phenolic acids	180981-12-8	A	413280	493370	195490	196930	112150	69726	1.23721	0.3437	-1.54078	down
pmb3074	C16H18O8	5-O-p-Coumaroylquinic acid*	Phenolic acids	Phenolic acids	1899-30-5	A	2612600	2958200	1203200	1488900	1172000	443670	1.03062	0.458307	-1.12561	down
pmn001420	C15H18O9	1-O-[(E)-Caffeoyl]-D-glucose	Phenolic acids	Phenolic acids	-	A	1152200	1098900	1504000	2262300	2444300	4740100	1.33251	2.5157	1.33096	up
Lmtn000940	C14H18O10	1-O-(3,4-Dihydroxy-5-methoxy-benzoyl)-glucoside	Phenolic acids	Phenolic acids	-	B	23900	19067	24815	24480	50723	82354	1.08306	2.32447	1.2169	up
mws1077	C16H18O9	Scopoletin-7-O-glucoside (Scopolin)	Lignans and Coumarins	Coumarins	531-44-2	B	71922	66442	65052	137760	126130	197920	1.44955	2.27027	1.18287	up
mws0179	C17H20O9	Chlorogenic acid methyl ester	Phenolic acids	Phenolic acids	29708-87-0	A	14594000	14463000	8926700	6466900	5563000	6960600	1.40026	0.499964	-1.0001	down
Lmgn003073	C17H20O9	5-O-Feruloylquinic acid	Phenolic acids	Phenolic acids	-	B	991210	1020600	615760	300780	297930	467090	1.41948	0.405622	-1.30179	down
Lmmn003020	C22H28O8	Lyoniresinol	Lignans and Coumarins	Lignans	14464-90-5	B	128810	59798	38947	41542	17183	4435	1.10069	0.277559	-1.84913	down
pmn001573	C23H26O10	Desmethylagrimonolide-6-O-glucoside	Phenolic acids	Phenolic acids	1257408-55-1	B	71550	69731	96436	23986	35283	48982	1.35646	0.455378	-1.13486	down
Zmpn006881	C30H48O5	Tormentic acid	Terpenoids	Triterpene	13850-16-3	B	150730	165270	184750	111070	49267	72201	1.32266	0.464379	-1.10662	down
pme2125	C18H32O16	Raffinose	Others	Saccharides and Alcohols	512-69-6	B	64073	69029	57582	109920	212330	161950	1.40855	2.53928	1.34442	up
Lmhp008718	C25H48NO7P	LysoPC 17:2	Lipids	LPC	-	B	25208	26500	27046	50491	74688	48804	1.46642	2.2092	1.14352	up
Zmsp004363	C23H22O13	Quercetin-3-O-(6''-acetyl)glucoside	Flavonoids	Flavonols	-	A	18963000	18417000	15253000	8161200	8507100	3915500	1.36232	0.391082	-1.35446	down
Xmbn007315	C26H34O10	Chestnutlignansoide	Lignans and Coumarins	Lignans	-	B	112210	140040	65902	62037	44835	48180	1.27969	0.487352	-1.03696	down
Lmhp009590	C25H50NO7P	LysoPC 17:1	Lipids	LPC	-	A	111170	134200	129890	222970	340450	243370	1.4549	2.14995	1.1043	up
pmb3055	C22H26O14	p-Coumaroylquinic acid-4'-O-glucuronide	Phenolic acids	Phenolic acids	-	B	49690	66389	26587	46817	9	9	1.07145	0.328284	-1.60698	down
pmb3041	C23H22O14	Tricin-7-O-saccharic acid	Flavonoids	Flavonoid	-	B	592840	749460	290540	292740	197050	220960	1.23401	0.435285	-1.19997	down
Lmtn004500	C26H32O12	Prupersin C	Phenolic acids	Phenolic acids	-	B	11051	12880	12445	27440	14192	34845	1.20096	2.1024	1.07204	up
Lmlp007435	C30H28O12	Isosalipurposide-6''-O-p-coumaric acid	Flavonoids	Chalcones	-	B	41368	50072	31477	16157	14399	9266.7	1.4485	0.32398	-1.62602	down
Lmfp005436	C27H22O15	Quercetin-3-O-(2''-Galloyl)Arabinoside	Flavonoids	Flavonols	-	B	5904.2	6179	8019.4	1798.9	2726.1	2937.4	1.4611	0.371216	-1.42967	down
Lmdp004267	C30H26O14	Quercetin-3-O-(6''-p-Coumaroyl)glucoside	Flavonoids	Flavonols	-	A	7363800	7312200	4347400	2793100	2674900	1124900	1.31456	0.346568	-1.52879	down
pmp001311	C27H30O17	6-Hydroxykaempferol-7,6-O-Diglucoside	Flavonoids	Flavonols	-	A	8611600	10477000	7918200	5096300	3964000	2616900	1.38472	0.43238	-1.20963	down
pmp001275	C31H61O14N	3-Hydroxypropyl palmitate glc-glucosamine	Alkaloids	Alkaloids	-	B	233070	248090	227700	111070	93926	114700	1.5341	0.451	-1.1488	down
pmn001370	C32H42O16	Pinoresinol-4,4'-O-di-O-glucoside	Lignans and Coumarins	Lignans	63902-38-5	B	24117	28400	43642	63706	72098	98889	1.40252	2.44068	1.28728	up
