# Supplementary material for: Metabolomic and transcriptomic analyses of peach leaves and fruits in response to pruning
Source: BMC Genomics. 2024 Jul 3;25:666. doi: 10.1186/s12864-024-10549-y (PMC11223333; doi:10.1186/s12864-024-10549-y)
Supplement: Supplementary file 13 — Supplementary Material 13: Supplemental Table S13. DEMs in pdFvsupdF [file 12864_2024_10549_MOESM13_ESM.xls]

## Sheet: Sheet1
Supplemental Table S13: Differentially accumulated metabolites in pdFvsupdF.
Index	Formula	Compounds	Class I	Class II	CAS	Level	updF_1	updF_2	updF_3	pdF_1	pdF_2	pdF_3	VIP	Fold_Change	Log2FC	Type	cpd_ID	kegg_map
pme0010	C3H7NO3	L-Serine	Amino acids and derivatives	Amino acids and derivatives	56-45-1	A	351520	216360	219830	112050	92829	92104	1.69772	0.377021	-1.40728	down	C00065	ko00260,ko00261,ko00270,ko00460,ko00600,ko00630,ko00920,ko00970,ko01100,ko01110,ko01200,ko01230,ko01502,ko02010
pme2433	C4H11NO2	Diethanolamine	Others	Others	111-42-2	B	42994	16491	24145	11844	10135	11249	1.50027	0.397322	-1.33162	down	C06772	ko00564
pma0134	C4H8O4	D-(-)-Threose	Others	Saccharides and Alcohols	95-43-2	B	47702	28331	32739	10205	9	18882	1.00512	0.267495	-1.90241	down	C06463	--
pme0195	C3H7NO2S	L-Cysteine	Amino acids and derivatives	Amino acids and derivatives	52-90-4	A	6583.6	6923.1	5954.1	2587.7	1882.1	4243.7	1.55024	0.447746	-1.15925	down	C00097	ko00260,ko00270,ko00311,ko00332,ko00430,ko00460,ko00480,ko00730,ko00770,ko00920,ko00970,ko01100,ko01110,ko01200,ko01230,ko04122
mws0628	C7H6O2	4-Hydroxybenzaldehyde	Phenolic acids	Phenolic acids	123-08-0	B	15800	17824	16738	9	9	9	1.80298	0.000536119	-10.8652	down	C00633	ko01100
Rfmb319	C6H11NO2	Pipecolic acid	Amino acids and derivatives	Amino acids and derivatives	4043-87-2	A	14358000	12561000	11836000	4383900	3748700	4249000	1.78554	0.319484	-1.64618	down	C00408	ko00310,ko00960,ko01100,ko01110
ML10181668	C6H11NO2	Cycloleucine	Amino acids and derivatives	Amino acids and derivatives	52-52-8	A	38484000	31660000	33966000	14123000	12172000	11745000	1.78477	0.365383	-1.45252	down	C03969	--
pme2268	C7H7NO2	Trigonelline	Alkaloids	Alkaloids	535-83-1	A	1190100	807230	1186600	2191700	2290300	2221400	1.70142	2.10539	1.07408	up	C01004	ko00760
pme0295	C6H11NO3	4-Acetamidobutyric acid	Organic acids	Organic acids	3025-96-5	B	40020	33620	63846	9	9	22695	1.31606	0.165202	-2.59769	down	C02946	ko00330,ko01100
pme0193	C5H10N2O3	L-Glutamine*	Amino acids and derivatives	Amino acids and derivatives	56-85-9	A	1873300	1228700	2283200	669240	641940	705650	1.6864	0.374513	-1.41691	down	C00064	ko00220,ko00230,ko00240,ko00250,ko00630,ko00910,ko00970,ko01100,ko01230,ko02010
pme0026	C6H14N2O2	L-Lysine*	Amino acids and derivatives	Amino acids and derivatives	56-87-1	A	2068500	1439800	2506600	640660	633650	812970	1.70151	0.347018	-1.52692	down	C00047	ko00300,ko00310,ko00780,ko00960,ko00970,ko01100,ko01110,ko01210,ko01230,ko02010
pme0014	C5H9NO4	L-Glutamic acid	Amino acids and derivatives	Amino acids and derivatives	56-86-0	A	1994300	1938600	3714300	1339300	1149600	1052100	1.55647	0.463045	-1.11077	down	C00025	ko00220,ko00250,ko00330,ko00332,ko00340,ko00430,ko00480,ko00630,ko00650,ko00660,ko00860,ko00910,ko00970,ko01100,ko01110,ko01200,ko01210,ko01230,ko02010
mws0921	C9H10O2	p-Coumaryl alcohol	Phenolic acids	Phenolic acids	3690-05-9	B	243710	187150	175110	98360	116500	74115	1.65755	0.47688	-1.0683	down	C02646	ko00940,ko01100,ko01110
pmb0142	C9H8O3	Caffeic aldehyde	Phenolic acids	Phenolic acids	141632-15-7	B	4013.1	3425.6	3776.7	9	9	9	1.80299	0.0024074	-8.69831	down	C10945	ko00940,ko01110
mws0914	C15H12O5	Pinobanksin*	Flavonoids	Dihydroflavonol	548-82-3	A	24036	22908	5249.9	43785	35254	74151	1.37464	2.93502	1.55337	up	C09826	ko00941
pme0376	C15H12O5	Naringenin (5,7,4'-Trihydroxyflavanone)*	Flavonoids	Dihydroflavone	480-41-1	A	26327	23587	6924.3	45527	38640	73523	1.41612	2.77436	1.47216	up	C00509	ko00941,ko00943,ko01100,ko01110
pme1086	C10H17N3O6S	Glutathione reduced form	Amino acids and derivatives	Amino acids and derivatives	70-18-8	A	292700	240400	140410	122630	73358	87551	1.5188	0.420987	-1.24815	down	C00051	ko00270,ko00480,ko01100,ko02010
mws0675	C11H15N2O8P	β-Nicotinamide mononucleotide	Nucleotides and derivatives	Nucleotides and derivatives	1094-61-7	B	27705	31678	46752	16479	9740.6	24787	1.39384	0.480582	-1.05714	down	C00455	ko00760,ko01100
mws2186	C20H18O11	Avicularin	Flavonoids	Flavonols	572-30-5	A	6742.3	9	13761	9	9	9	1.28528	0.00131628	-9.56931	down	--	--
mws0045	C21H20O11	Quercetin-3-O-rhamnoside(Quercitrin)	Flavonoids	Flavonols	522-12-3	B	16674	5599.5	92917	9	9	9	1.76939	0.000234394	-12.0588	down	C01750	ko00944
mws4053	C30H48O3	Ursolic acid	Terpenoids	Triterpene	77-52-1	A	7282.4	2337.9	3905.4	5935.2	5940.4	17046	1.12081	2.13827	1.09644	up	C08988	--
Lmhp009464	C22H44NO7P	LysoPE 17:1(2n isomer)	Lipids	LPE	-	B	9	9	9	2930.5	9	2992	1.28707	219.685	7.77929	up	--	--
Lmzn006582	C30H46O4	Colubrinic acid	Terpenoids	Triterpene	-	B	12963	9	9	11235	13085	20733	1.29739	3.47069	1.79522	up	--	--
pmp000268	C30H46O5	Rosamultic acid	Terpenoids	Triterpene	14285-76-4	B	9	9	9	6977.9	4820.9	14733	1.79888	982.659	9.94055	up	--	--
pmn001479	C30H48O5	Alisol F	Terpenoids	Triterpene	155521-45-2	B	52267	16152	18523	46819	40323	120160	1.22252	2.38437	1.25361	up	--	--
pmd0132	C24H50NO7P	LysoPC 16:0(2n isomer)	Lipids	LPC	-	A	483990	277050	209780	164840	137140	182460	1.38308	0.499001	-1.00289	down	--	--
pmb3061	C22H28O13	5-O-p-Coumaroylquinic acid O-glucoside	Phenolic acids	Phenolic acids	-	A	11806	6706	9709.9	9	9	9	1.80141	0.000956704	-10.0296	down	--	--
pmp000271	C30H48O6	1β,2α,3α,19α-Tetrahydroxyurs-12-en-28-oic acid	Terpenoids	Triterpene	120211-98-5	A	23685	7937.6	3584.2	36480	43339	69268	1.50828	4.23461	2.08223	up	--	--
Hmln003605	C30H48O6	Myrianthic acid	Terpenoids	Triterpene	89786-84-5	A	9	9	9	9	1658.7	2596.2	1.29796	157.922	7.30307	up	--	--
