# Supplementary material for: Metabolomic and transcriptomic analyses of peach leaves and fruits in response to pruning
Source: BMC Genomics. 2024 Jul 3;25:666. doi: 10.1186/s12864-024-10549-y (PMC11223333; doi:10.1186/s12864-024-10549-y)
Supplement: Supplementary file 14 — Supplementary Material 14: Supplemental Table S14. Correlation analysis of DEGs and DEMs in leaves [file 12864_2024_10549_MOESM14_ESM.xls]

## Sheet: Sheet1
Supplemental Table S14: Correlation analysis of DEMs and DEGs in leaves
geneName	metaName	PCC	PCCP
Prupe.1G021400	Putrescine	0.9	6.66646e-05
Prupe.1G045800	Putrescine	0.855	0.000390008
Prupe.1G090200	Putrescine	-0.914	3.14287e-05
Prupe.1G111300	Putrescine	-0.822	0.00103783
Prupe.1G123100	Putrescine	-0.837	0.000686092
Prupe.1G135600	Putrescine	0.848	0.00048647
Prupe.1G143100	Putrescine	0.846	0.000528674
Prupe.1G183500	Putrescine	0.88	0.000161122
Prupe.1G221500	Putrescine	-0.857	0.000369211
Prupe.1G265600	Putrescine	0.854	0.000408533
Prupe.1G308400	Putrescine	0.862	0.000309706
Prupe.1G353800	Putrescine	-0.846	0.000531481
Prupe.1G372100	Putrescine	0.811	0.00136896
Prupe.1G431300	Putrescine	0.867	0.000256781
Prupe.1G479100	Putrescine	0.881	0.000152176
Prupe.1G486300	Putrescine	-0.882	0.000147578
Prupe.1G524600	Putrescine	-0.831	0.000804974
Prupe.1G548000	Putrescine	0.81	0.00140257
Prupe.2G031000	Putrescine	0.882	0.000149148
Prupe.2G051800	Putrescine	0.834	0.000740324
Prupe.2G093800	Putrescine	0.858	0.000356456
Prupe.2G121600	Putrescine	0.804	0.00163505
Prupe.2G162300	Putrescine	0.821	0.0010643
Prupe.2G172800	Putrescine	-0.959	8.596e-07
Prupe.2G211800	Putrescine	0.837	0.000685258
Prupe.2G225200	Putrescine	0.922	1.99476e-05
Prupe.2G314600	Putrescine	0.847	0.00050496
Prupe.3G027500	Putrescine	0.811	0.00137595
Prupe.3G031700	Putrescine	-0.926	1.55514e-05
Prupe.3G096200	Putrescine	0.834	0.000742547
Prupe.3G160300	Putrescine	0.912	3.55632e-05
Prupe.3G175800	Putrescine	0.832	0.000785352
Prupe.3G187900	Putrescine	-0.9	6.50534e-05
Prupe.3G194000	Putrescine	-0.899	7.09271e-05
Prupe.3G229000	Putrescine	-0.801	0.00174721
Prupe.3G243500	Putrescine	0.891	0.000101661
Prupe.3G269200	Putrescine	-0.883	0.000144101
Prupe.3G269300	Putrescine	0.864	0.000293129
Prupe.3G281700	Putrescine	0.868	0.00024798
Prupe.4G015400	Putrescine	0.942	4.6142e-06
Prupe.4G019600	Putrescine	0.892	9.75506e-05
Prupe.4G041200	Putrescine	0.936	7.818e-06
Prupe.4G050800	Putrescine	-0.896	8.09847e-05
Prupe.4G105100	Putrescine	-0.879	0.000163392
Prupe.4G225500	Putrescine	0.837	0.000680926
Prupe.4G256900	Putrescine	0.856	0.000375655
Prupe.5G138700	Putrescine	0.907	4.68003e-05
Prupe.5G141900	Putrescine	0.843	0.000570349
Prupe.5G171500	Putrescine	0.929	1.26231e-05
Prupe.5G184400	Putrescine	0.811	0.00136984
Prupe.5G233000	Putrescine	0.815	0.00123957
Prupe.6G040400	Putrescine	0.881	0.000152462
Prupe.6G054800	Putrescine	-0.839	0.000647214
Prupe.6G067000	Putrescine	0.849	0.000474493
Prupe.6G141200	Putrescine	0.812	0.00134853
Prupe.6G195100	Putrescine	-0.809	0.0014403
Prupe.6G249200	Putrescine	0.832	0.000780155
Prupe.6G275700	Putrescine	0.932	9.9112e-06
Prupe.6G318400	Putrescine	0.852	0.000435005
Prupe.6G318500	Putrescine	0.847	0.000505544
Prupe.7G072600	Putrescine	-0.898	7.2908e-05
Prupe.7G079100	Putrescine	0.83	0.000833421
Prupe.7G094900	Putrescine	-0.869	0.000243328
Prupe.7G108100	Putrescine	0.808	0.00145875
Prupe.7G138900	Putrescine	0.856	0.000380826
Prupe.7G237200	Putrescine	0.801	0.00173812
Prupe.8G082300	Putrescine	0.863	0.000302404
Prupe.8G086500	Putrescine	0.835	0.000728982
Prupe.8G120900	Putrescine	0.876	0.000183422
Prupe.8G142000	Putrescine	0.877	0.00018276
Prupe.8G167700	Putrescine	-0.871	0.00022572
Prupe.8G185400	Putrescine	0.886	0.000127314
Prupe.8G196000	Putrescine	0.912	3.54789e-05
Prupe.8G214000	Putrescine	-0.813	0.00130074
Prupe.1G002700	Succinic anhydride	-0.846	0.00051801
Prupe.1G026200	Succinic anhydride	-0.85	0.000464264
Prupe.1G033900	Succinic anhydride	-0.901	6.32924e-05
Prupe.1G039900	Succinic anhydride	-0.808	0.00146704
Prupe.1G052600	Succinic anhydride	-0.851	0.000444734
Prupe.1G069800	Succinic anhydride	0.847	0.0005114
Prupe.1G078700	Succinic anhydride	0.934	8.6715e-06
Prupe.1G090300	Succinic anhydride	0.873	0.000211322
Prupe.1G091100	Succinic anhydride	-0.851	0.000445402
Prupe.1G092700	Succinic anhydride	-0.91	3.95296e-05
Prupe.1G093800	Succinic anhydride	-0.919	2.46193e-05
Prupe.1G098400	Succinic anhydride	-0.98	2.67e-08
Prupe.1G103700	Succinic anhydride	-0.885	0.000130862
Prupe.1G107200	Succinic anhydride	0.847	0.000502725
Prupe.1G109900	Succinic anhydride	0.879	0.000164724
Prupe.1G113800	Succinic anhydride	0.97	1.817e-07
Prupe.1G120300	Succinic anhydride	-0.901	6.19639e-05
Prupe.1G123100	Succinic anhydride	-0.822	0.00103611
Prupe.1G124200	Succinic anhydride	-0.95	2.2848e-06
Prupe.1G141000	Succinic anhydride	0.894	8.65454e-05
Prupe.1G149700	Succinic anhydride	0.888	0.000116679
Prupe.1G154300	Succinic anhydride	-0.849	0.000476182
Prupe.1G162800	Succinic anhydride	-0.915	3.0108e-05
Prupe.1G166600	Succinic anhydride	0.994	1e-10
Prupe.1G175600	Succinic anhydride	0.991	5e-10
Prupe.1G179700	Succinic anhydride	-0.814	0.00125638
Prupe.1G183100	Succinic anhydride	0.982	1.36e-08
Prupe.1G184200	Succinic anhydride	-0.925	1.67535e-05
Prupe.1G189900	Succinic anhydride	-0.955	1.3765e-06
Prupe.1G205100	Succinic anhydride	-0.956	1.1822e-06
Prupe.1G205200	Succinic anhydride	-0.933	9.4462e-06
Prupe.1G208500	Succinic anhydride	-0.851	0.000450601
Prupe.1G216600	Succinic anhydride	0.871	0.000225396
Prupe.1G226800	Succinic anhydride	0.919	2.3307e-05
Prupe.1G230500	Succinic anhydride	-0.962	5.664e-07
Prupe.1G237200	Succinic anhydride	-0.905	5.14611e-05
Prupe.1G242100	Succinic anhydride	-0.977	4.85e-08
Prupe.1G244900	Succinic anhydride	0.891	9.84688e-05
Prupe.1G249700	Succinic anhydride	0.913	3.34871e-05
Prupe.1G250400	Succinic anhydride	-0.947	3.0606e-06
Prupe.1G264500	Succinic anhydride	0.98	2.22e-08
Prupe.1G264700	Succinic anhydride	-0.895	8.40576e-05
Prupe.1G266400	Succinic anhydride	-0.91	3.9358e-05
Prupe.1G267300	Succinic anhydride	-0.97	1.944e-07
Prupe.1G283100	Succinic anhydride	-0.971	1.56e-07
Prupe.1G284200	Succinic anhydride	-0.961	6.363e-07
Prupe.1G284600	Succinic anhydride	-0.828	0.000882819
Prupe.1G284900	Succinic anhydride	-0.959	8.608e-07
Prupe.1G296000	Succinic anhydride	-0.896	7.94169e-05
Prupe.1G308300	Succinic anhydride	-0.812	0.00133143
Prupe.1G318600	Succinic anhydride	-0.977	4.75e-08
Prupe.1G318800	Succinic anhydride	-0.965	3.873e-07
Prupe.1G320500	Succinic anhydride	-0.978	3.61e-08
Prupe.1G326900	Succinic anhydride	-0.864	0.000290823
Prupe.1G327500	Succinic anhydride	-0.895	8.55856e-05
Prupe.1G328200	Succinic anhydride	-0.862	0.000315875
Prupe.1G330800	Succinic anhydride	-0.876	0.000186163
Prupe.1G330900	Succinic anhydride	-0.816	0.00122121
Prupe.1G349300	Succinic anhydride	0.927	1.41794e-05
Prupe.1G353800	Succinic anhydride	-0.834	0.000745675
Prupe.1G354900	Succinic anhydride	-0.991	4e-10
Prupe.1G358200	Succinic anhydride	-0.984	8.8e-09
Prupe.1G358500	Succinic anhydride	-0.847	0.000508419
Prupe.1G361100	Succinic anhydride	-0.982	1.45e-08
Prupe.1G372900	Succinic anhydride	0.875	0.000197237
Prupe.1G379200	Succinic anhydride	-0.889	0.00010799
Prupe.1G384800	Succinic anhydride	-0.935	7.9308e-06
Prupe.1G386800	Succinic anhydride	-0.984	7.7e-09
Prupe.1G390800	Succinic anhydride	0.963	4.846e-07
Prupe.1G394200	Succinic anhydride	0.826	0.000924236
Prupe.1G398100	Succinic anhydride	0.823	0.00101607
Prupe.1G401300	Succinic anhydride	-0.991	5e-10
Prupe.1G404900	Succinic anhydride	-0.882	0.000149786
Prupe.1G406000	Succinic anhydride	-0.855	0.000390107
Prupe.1G408700	Succinic anhydride	0.9	6.71531e-05
Prupe.1G416400	Succinic anhydride	-0.979	3.18e-08
Prupe.1G416800	Succinic anhydride	0.985	5.4e-09
Prupe.1G417100	Succinic anhydride	-0.966	3.56e-07
Prupe.1G418100	Succinic anhydride	0.974	8.4e-08
Prupe.1G422500	Succinic anhydride	-0.979	2.82e-08
Prupe.1G426300	Succinic anhydride	-0.956	1.2406e-06
Prupe.1G426700	Succinic anhydride	0.988	2.3e-09
Prupe.1G427700	Succinic anhydride	-0.983	1.15e-08
Prupe.1G433300	Succinic anhydride	-0.839	0.000638254
Prupe.1G437100	Succinic anhydride	-0.805	0.00159534
Prupe.1G440000	Succinic anhydride	-0.945	3.5152e-06
Prupe.1G447700	Succinic anhydride	0.883	0.000141705
Prupe.1G449600	Succinic anhydride	-0.855	0.000391065
Prupe.1G454300	Succinic anhydride	0.953	1.7152e-06
Prupe.1G462400	Succinic anhydride	-0.86	0.000328437
Prupe.1G477200	Succinic anhydride	-0.869	0.000244195
Prupe.1G477400	Succinic anhydride	-0.908	4.3358e-05
Prupe.1G477800	Succinic anhydride	-0.942	4.7983e-06
Prupe.1G480400	Succinic anhydride	-0.846	0.000523851
Prupe.1G483200	Succinic anhydride	0.988	1.6e-09
Prupe.1G491300	Succinic anhydride	0.856	0.000376693
Prupe.1G496100	Succinic anhydride	-0.956	1.1922e-06
Prupe.1G496500	Succinic anhydride	-0.992	2e-10
Prupe.1G497100	Succinic anhydride	-0.862	0.000315805
Prupe.1G500500	Succinic anhydride	-0.903	5.60702e-05
Prupe.1G509100	Succinic anhydride	-0.888	0.000116414
Prupe.1G512500	Succinic anhydride	0.98	2.35e-08
Prupe.1G515700	Succinic anhydride	0.968	2.548e-07
Prupe.1G520700	Succinic anhydride	0.974	8.2e-08
Prupe.1G525200	Succinic anhydride	-0.929	1.24664e-05
Prupe.1G527900	Succinic anhydride	0.947	2.9987e-06
Prupe.1G528500	Succinic anhydride	0.993	1e-10
Prupe.1G539100	Succinic anhydride	-0.889	0.000107653
Prupe.1G539400	Succinic anhydride	0.976	6.27e-08
Prupe.1G558300	Succinic anhydride	-0.891	0.000101252
Prupe.1G560800	Succinic anhydride	-0.943	4.2186e-06
Prupe.1G577300	Succinic anhydride	-0.805	0.00157804
Prupe.1G579700	Succinic anhydride	0.941	5.1908e-06
Prupe.1G581000	Succinic anhydride	-0.843	0.000580004
Prupe.2G001900	Succinic anhydride	0.884	0.000133638
Prupe.2G005500	Succinic anhydride	-0.884	0.000137055
Prupe.2G008400	Succinic anhydride	-0.973	1.155e-07
Prupe.2G010400	Succinic anhydride	-0.971	1.491e-07
Prupe.2G020700	Succinic anhydride	-0.879	0.000165103
Prupe.2G028600	Succinic anhydride	-0.867	0.000260418
Prupe.2G044800	Succinic anhydride	-0.97	1.877e-07
Prupe.2G066100	Succinic anhydride	-0.931	1.1223e-05
Prupe.2G066400	Succinic anhydride	0.98	2.36e-08
Prupe.2G083000	Succinic anhydride	0.925	1.62298e-05
Prupe.2G098800	Succinic anhydride	-0.857	0.00036837
Prupe.2G101700	Succinic anhydride	0.855	0.000391061
Prupe.2G105400	Succinic anhydride	-0.932	1.03614e-05
Prupe.2G106200	Succinic anhydride	0.989	1e-09
Prupe.2G106800	Succinic anhydride	-0.828	0.000882723
Prupe.2G114500	Succinic anhydride	-0.907	4.74589e-05
Prupe.2G118000	Succinic anhydride	-0.867	0.000260608
Prupe.2G124400	Succinic anhydride	-0.852	0.000433098
Prupe.2G136300	Succinic anhydride	-0.858	0.000353764
Prupe.2G137300	Succinic anhydride	-0.821	0.00107521
Prupe.2G139600	Succinic anhydride	-0.941	4.916e-06
Prupe.2G146900	Succinic anhydride	-0.847	0.000510575
Prupe.2G152000	Succinic anhydride	-0.812	0.00132047
Prupe.2G161000	Succinic anhydride	-0.906	4.82949e-05
Prupe.2G161500	Succinic anhydride	-0.935	7.9361e-06
Prupe.2G167000	Succinic anhydride	-0.983	1.22e-08
Prupe.2G175900	Succinic anhydride	-0.871	0.000225113
Prupe.2G176500	Succinic anhydride	-0.816	0.00121721
Prupe.2G178500	Succinic anhydride	-0.981	1.97e-08
Prupe.2G181700	Succinic anhydride	0.982	1.59e-08
Prupe.2G184900	Succinic anhydride	-0.829	0.000864488
Prupe.2G191100	Succinic anhydride	-0.812	0.0013379
Prupe.2G192600	Succinic anhydride	0.917	2.70304e-05
Prupe.2G193800	Succinic anhydride	-0.901	6.3201e-05
Prupe.2G207600	Succinic anhydride	0.989	1.2e-09
Prupe.2G215100	Succinic anhydride	-0.893	9.34836e-05
Prupe.2G227200	Succinic anhydride	-0.943	4.1373e-06
Prupe.2G229200	Succinic anhydride	-0.823	0.0010019
Prupe.2G240800	Succinic anhydride	0.876	0.000188492
Prupe.2G243000	Succinic anhydride	0.988	2e-09
Prupe.2G248900	Succinic anhydride	-0.884	0.00013622
Prupe.2G256700	Succinic anhydride	-0.907	4.68079e-05
Prupe.2G260800	Succinic anhydride	0.879	0.000165123
Prupe.2G263300	Succinic anhydride	-0.882	0.000145549
Prupe.2G265000	Succinic anhydride	-0.905	5.10734e-05
Prupe.2G277800	Succinic anhydride	0.926	1.54845e-05
Prupe.2G278000	Succinic anhydride	0.992	2e-10
Prupe.2G279900	Succinic anhydride	0.925	1.63496e-05
Prupe.2G283600	Succinic anhydride	-0.849	0.00047644
Prupe.2G307500	Succinic anhydride	-0.891	0.000101312
Prupe.2G311700	Succinic anhydride	-0.979	2.78e-08
Prupe.2G312000	Succinic anhydride	-0.94	5.6244e-06
Prupe.2G314600	Succinic anhydride	0.815	0.00123995
Prupe.2G317500	Succinic anhydride	-0.911	3.68417e-05
Prupe.2G319600	Succinic anhydride	-0.861	0.0003174
Prupe.3G004100	Succinic anhydride	-0.987	3.4e-09
Prupe.3G005300	Succinic anhydride	0.975	6.77e-08
Prupe.3G011100	Succinic anhydride	-0.921	2.08369e-05
Prupe.3G011300	Succinic anhydride	-0.989	1.2e-09
Prupe.3G012400	Succinic anhydride	0.902	6.02779e-05
Prupe.3G012600	Succinic anhydride	0.895	8.32007e-05
Prupe.3G012800	Succinic anhydride	0.829	0.000850837
Prupe.3G014600	Succinic anhydride	-0.86	0.000332842
Prupe.3G025900	Succinic anhydride	-0.864	0.000291515
Prupe.3G028000	Succinic anhydride	-0.923	1.88217e-05
Prupe.3G035700	Succinic anhydride	-0.871	0.000227648
Prupe.3G042300	Succinic anhydride	-0.948	2.8179e-06
Prupe.3G048100	Succinic anhydride	-0.866	0.000272781
Prupe.3G048300	Succinic anhydride	-0.847	0.000509498
Prupe.3G051900	Succinic anhydride	-0.823	0.000996925
Prupe.3G052000	Succinic anhydride	-0.884	0.000137065
Prupe.3G060200	Succinic anhydride	-0.979	3.15e-08
Prupe.3G068200	Succinic anhydride	-0.883	0.000141932
Prupe.3G071000	Succinic anhydride	0.992	3e-10
Prupe.3G099000	Succinic anhydride	-0.922	1.98539e-05
Prupe.3G099600	Succinic anhydride	0.977	4.72e-08
Prupe.3G103700	Succinic anhydride	-0.803	0.00167578
Prupe.3G106200	Succinic anhydride	-0.911	3.74639e-05
Prupe.3G111000	Succinic anhydride	-0.926	1.55341e-05
Prupe.3G114200	Succinic anhydride	0.909	4.12856e-05
Prupe.3G116000	Succinic anhydride	-0.834	0.000744137
Prupe.3G135400	Succinic anhydride	-0.895	8.23987e-05
Prupe.3G144000	Succinic anhydride	-0.96	7.403e-07
Prupe.3G144100	Succinic anhydride	-0.875	0.000191123
Prupe.3G148300	Succinic anhydride	-0.968	2.445e-07
Prupe.3G153400	Succinic anhydride	-0.887	0.000120704
Prupe.3G154300	Succinic anhydride	-0.982	1.33e-08
Prupe.3G154700	Succinic anhydride	-0.978	3.58e-08
Prupe.3G154900	Succinic anhydride	-0.979	2.85e-08
Prupe.3G166400	Succinic anhydride	-0.935	7.9275e-06
Prupe.3G173600	Succinic anhydride	-0.885	0.000130771
Prupe.3G175800	Succinic anhydride	0.826	0.000935157
Prupe.3G178500	Succinic anhydride	-0.859	0.000347468
Prupe.3G179600	Succinic anhydride	-0.838	0.000661746
Prupe.3G185000	Succinic anhydride	-0.9	6.5344e-05
Prupe.3G187300	Succinic anhydride	0.849	0.000482658
Prupe.3G189500	Succinic anhydride	-0.92	2.26375e-05
Prupe.3G193800	Succinic anhydride	-0.887	0.000117599
Prupe.3G200500	Succinic anhydride	-0.994	1e-10
Prupe.3G205100	Succinic anhydride	0.981	1.74e-08
Prupe.3G208100	Succinic anhydride	-0.837	0.000693154
Prupe.3G210100	Succinic anhydride	0.985	5.8e-09
Prupe.3G210500	Succinic anhydride	-0.844	0.000554861
Prupe.3G213400	Succinic anhydride	0.844	0.000556316
Prupe.3G214200	Succinic anhydride	-0.806	0.00153629
Prupe.3G227700	Succinic anhydride	-0.96	7.968e-07
Prupe.3G239900	Succinic anhydride	0.86	0.000334507
Prupe.3G248600	Succinic anhydride	-0.869	0.000242453
Prupe.3G253900	Succinic anhydride	-0.945	3.5598e-06
Prupe.3G255000	Succinic anhydride	-0.868	0.000249362
Prupe.3G265800	Succinic anhydride	-0.87	0.000231052
Prupe.3G269500	Succinic anhydride	0.908	4.32794e-05
Prupe.3G280300	Succinic anhydride	0.989	1.4e-09
Prupe.3G289400	Succinic anhydride	0.981	2.13e-08
Prupe.3G296700	Succinic anhydride	-0.969	1.988e-07
Prupe.3G301600	Succinic anhydride	-0.839	0.000645963
Prupe.3G308400	Succinic anhydride	0.978	4e-08
Prupe.3G310500	Succinic anhydride	-0.907	4.69235e-05
Prupe.4G000900	Succinic anhydride	-0.817	0.00117086
Prupe.4G004900	Succinic anhydride	0.934	8.5805e-06
Prupe.4G006200	Succinic anhydride	-0.979	3.2e-08
Prupe.4G013500	Succinic anhydride	-0.847	0.000501634
Prupe.4G015700	Succinic anhydride	0.98	2.24e-08
Prupe.4G022000	Succinic anhydride	-0.969	2.038e-07
Prupe.4G030300	Succinic anhydride	0.98	2.56e-08
Prupe.4G031000	Succinic anhydride	0.991	4e-10
Prupe.4G032600	Succinic anhydride	-0.879	0.000165528
Prupe.4G034500	Succinic anhydride	0.974	9.12e-08
Prupe.4G034600	Succinic anhydride	-0.843	0.00056566
Prupe.4G038600	Succinic anhydride	-0.831	0.000817186
Prupe.4G052900	Succinic anhydride	-0.886	0.000122562
Prupe.4G056100	Succinic anhydride	-0.937	6.7886e-06
Prupe.4G056600	Succinic anhydride	-0.912	3.65836e-05
Prupe.4G057600	Succinic anhydride	-0.854	0.000404648
Prupe.4G058900	Succinic anhydride	-0.888	0.000112762
Prupe.4G059000	Succinic anhydride	-0.82	0.0010999
Prupe.4G066200	Succinic anhydride	-0.887	0.000117771
Prupe.4G069600	Succinic anhydride	0.823	0.00102107
Prupe.4G070200	Succinic anhydride	-0.881	0.000152206
Prupe.4G073300	Succinic anhydride	0.888	0.000116162
Prupe.4G076500	Succinic anhydride	-0.973	1.155e-07
Prupe.4G086300	Succinic anhydride	0.894	8.77319e-05
Prupe.4G088000	Succinic anhydride	0.981	1.75e-08
Prupe.4G092900	Succinic anhydride	-0.932	1.02086e-05
Prupe.4G093000	Succinic anhydride	-0.898	7.27095e-05
Prupe.4G099400	Succinic anhydride	-0.906	4.9835e-05
Prupe.4G121100	Succinic anhydride	0.814	0.00126959
Prupe.4G123500	Succinic anhydride	0.988	2.1e-09
Prupe.4G129800	Succinic anhydride	0.994	1e-10
Prupe.4G146400	Succinic anhydride	-0.843	0.000573041
Prupe.4G157400	Succinic anhydride	-0.848	0.000492356
Prupe.4G157600	Succinic anhydride	0.977	5.3e-08
Prupe.4G165500	Succinic anhydride	-0.807	0.00152111
Prupe.4G177600	Succinic anhydride	0.851	0.000454001
Prupe.4G185700	Succinic anhydride	-0.98	2.7e-08
Prupe.4G187100	Succinic anhydride	0.87	0.000238465
Prupe.4G190900	Succinic anhydride	-0.973	1.014e-07
Prupe.4G191000	Succinic anhydride	-0.902	6.16148e-05
Prupe.4G200600	Succinic anhydride	-0.811	0.00137664
Prupe.4G213200	Succinic anhydride	-0.89	0.000107462
Prupe.4G222100	Succinic anhydride	0.869	0.000241175
Prupe.4G226200	Succinic anhydride	-0.806	0.00156474
Prupe.4G226400	Succinic anhydride	-0.862	0.000307181
Prupe.4G236200	Succinic anhydride	-0.893	9.01817e-05
Prupe.4G252300	Succinic anhydride	-0.831	0.000808966
Prupe.4G263200	Succinic anhydride	-0.904	5.32633e-05
Prupe.4G277700	Succinic anhydride	-0.881	0.000153959
Prupe.5G005900	Succinic anhydride	0.989	1.5e-09
Prupe.5G009400	Succinic anhydride	0.992	2e-10
Prupe.5G011400	Succinic anhydride	-0.921	2.17605e-05
Prupe.5G013700	Succinic anhydride	-0.866	0.000271102
Prupe.5G015000	Succinic anhydride	0.979	2.86e-08
Prupe.5G015500	Succinic anhydride	0.989	1.5e-09
Prupe.5G016300	Succinic anhydride	-0.808	0.0014838
Prupe.5G025300	Succinic anhydride	-0.955	1.3243e-06
Prupe.5G029300	Succinic anhydride	0.92	2.26939e-05
Prupe.5G034800	Succinic anhydride	-0.936	7.8394e-06
Prupe.5G036200	Succinic anhydride	0.832	0.000794924
Prupe.5G051000	Succinic anhydride	-0.832	0.000798958
Prupe.5G059100	Succinic anhydride	0.965	3.938e-07
Prupe.5G059600	Succinic anhydride	0.982	1.56e-08
Prupe.5G076600	Succinic anhydride	-0.887	0.000120091
Prupe.5G093700	Succinic anhydride	-0.887	0.000120974
Prupe.5G093800	Succinic anhydride	-0.931	1.08603e-05
Prupe.5G104500	Succinic anhydride	-0.873	0.000208619
Prupe.5G110600	Succinic anhydride	-0.815	0.00122881
Prupe.5G116100	Succinic anhydride	-0.971	1.495e-07
Prupe.5G117100	Succinic anhydride	-0.907	4.73943e-05
Prupe.5G121800	Succinic anhydride	-0.805	0.0015688
Prupe.5G130300	Succinic anhydride	-0.957	1.0331e-06
Prupe.5G130500	Succinic anhydride	-0.924	1.79457e-05
Prupe.5G130600	Succinic anhydride	-0.946	3.3114e-06
Prupe.5G131200	Succinic anhydride	-0.901	6.3778e-05
Prupe.5G135900	Succinic anhydride	0.972	1.207e-07
Prupe.5G144900	Succinic anhydride	-0.886	0.000124401
Prupe.5G159800	Succinic anhydride	-0.873	0.000205971
Prupe.5G164000	Succinic anhydride	-0.942	4.884e-06
Prupe.5G164100	Succinic anhydride	-0.828	0.000886352
Prupe.5G166700	Succinic anhydride	-0.819	0.00111071
Prupe.5G173700	Succinic anhydride	0.974	8.24e-08
Prupe.5G174200	Succinic anhydride	-0.859	0.000346925
Prupe.5G176400	Succinic anhydride	0.855	0.000390039
Prupe.5G178100	Succinic anhydride	-0.859	0.000350132
Prupe.5G199200	Succinic anhydride	-0.808	0.00146969
Prupe.5G200300	Succinic anhydride	0.974	8.71e-08
Prupe.5G213900	Succinic anhydride	-0.946	3.4024e-06
Prupe.5G217200	Succinic anhydride	-0.811	0.00138114
Prupe.5G219900	Succinic anhydride	-0.864	0.000291026
Prupe.5G223100	Succinic anhydride	-0.83	0.00082451
Prupe.5G224500	Succinic anhydride	0.855	0.000388175
Prupe.5G228700	Succinic anhydride	-0.978	3.63e-08
Prupe.5G229400	Succinic anhydride	-0.976	5.68e-08
Prupe.5G230400	Succinic anhydride	-0.904	5.50321e-05
Prupe.5G232200	Succinic anhydride	0.813	0.0013016
Prupe.5G244000	Succinic anhydride	-0.914	3.28467e-05
Prupe.6G002600	Succinic anhydride	0.991	4e-10
Prupe.6G003500	Succinic anhydride	0.991	5e-10
Prupe.6G008000	Succinic anhydride	-0.851	0.000446804
Prupe.6G008300	Succinic anhydride	-0.973	1.159e-07
Prupe.6G012000	Succinic anhydride	-0.861	0.000321926
Prupe.6G019500	Succinic anhydride	-0.938	6.7397e-06
Prupe.6G019600	Succinic anhydride	-0.942	4.608e-06
Prupe.6G022400	Succinic anhydride	-0.846	0.000517469
Prupe.6G026100	Succinic anhydride	-0.905	5.23155e-05
Prupe.6G028000	Succinic anhydride	0.851	0.000444264
Prupe.6G029500	Succinic anhydride	-0.89	0.000104522
Prupe.6G039700	Succinic anhydride	-0.917	2.64978e-05
Prupe.6G040000	Succinic anhydride	0.841	0.000608612
Prupe.6G042000	Succinic anhydride	0.839	0.000648197
Prupe.6G042600	Succinic anhydride	-0.986	3.6e-09
Prupe.6G052800	Succinic anhydride	0.892	9.74533e-05
Prupe.6G056700	Succinic anhydride	-0.824	0.00099045
Prupe.6G058300	Succinic anhydride	-0.907	4.76392e-05
Prupe.6G063700	Succinic anhydride	0.925	1.69899e-05
Prupe.6G065900	Succinic anhydride	0.973	1.057e-07
Prupe.6G068700	Succinic anhydride	0.962	5.87e-07
Prupe.6G068800	Succinic anhydride	0.877	0.000181174
Prupe.6G068900	Succinic anhydride	-0.927	1.47256e-05
Prupe.6G072400	Succinic anhydride	0.909	4.13225e-05
Prupe.6G085600	Succinic anhydride	-0.947	2.9323e-06
Prupe.6G090800	Succinic anhydride	-0.928	1.3539e-05
Prupe.6G094600	Succinic anhydride	0.989	1.3e-09
Prupe.6G096700	Succinic anhydride	-0.929	1.25458e-05
Prupe.6G098100	Succinic anhydride	-0.844	0.000555506
Prupe.6G105900	Succinic anhydride	-0.938	6.3799e-06
Prupe.6G110500	Succinic anhydride	0.957	1.097e-06
Prupe.6G118300	Succinic anhydride	0.981	1.85e-08
Prupe.6G127700	Succinic anhydride	0.897	7.8292e-05
Prupe.6G129600	Succinic anhydride	-0.887	0.000119741
Prupe.6G139600	Succinic anhydride	-0.869	0.000241167
Prupe.6G140400	Succinic anhydride	-0.903	5.87784e-05
Prupe.6G143300	Succinic anhydride	-0.86	0.000332256
Prupe.6G149200	Succinic anhydride	-0.879	0.000168709
Prupe.6G157000	Succinic anhydride	-0.985	6.2e-09
Prupe.6G162000	Succinic anhydride	0.933	9.6648e-06
Prupe.6G166100	Succinic anhydride	0.802	0.0016985
Prupe.6G167500	Succinic anhydride	0.898	7.36892e-05
Prupe.6G176700	Succinic anhydride	-0.994	1e-10
Prupe.6G176900	Succinic anhydride	0.837	0.000687042
Prupe.6G179400	Succinic anhydride	-0.875	0.000197402
Prupe.6G190400	Succinic anhydride	-0.834	0.000740986
Prupe.6G195100	Succinic anhydride	-0.89	0.000105294
Prupe.6G202500	Succinic anhydride	-0.938	6.7584e-06
Prupe.6G211600	Succinic anhydride	-0.944	3.9217e-06
Prupe.6G211700	Succinic anhydride	-0.831	0.000801078
Prupe.6G221200	Succinic anhydride	-0.981	1.72e-08
Prupe.6G222100	Succinic anhydride	0.973	1.093e-07
Prupe.6G225400	Succinic anhydride	-0.986	3.6e-09
Prupe.6G226600	Succinic anhydride	-0.966	3.345e-07
Prupe.6G226800	Succinic anhydride	-0.857	0.000372672
Prupe.6G227000	Succinic anhydride	-0.816	0.00120738
Prupe.6G227700	Succinic anhydride	0.829	0.000856898
Prupe.6G233100	Succinic anhydride	-0.852	0.000435971
Prupe.6G235400	Succinic anhydride	-0.821	0.00104972
Prupe.6G239000	Succinic anhydride	-0.887	0.000121217
Prupe.6G239500	Succinic anhydride	0.889	0.000108678
Prupe.6G249600	Succinic anhydride	-0.946	3.2398e-06
Prupe.6G254100	Succinic anhydride	0.993	1e-10
Prupe.6G256500	Succinic anhydride	-0.841	0.000600441
Prupe.6G265500	Succinic anhydride	-0.988	1.7e-09
Prupe.6G265900	Succinic anhydride	-0.917	2.71153e-05
Prupe.6G267000	Succinic anhydride	-0.908	4.53997e-05
Prupe.6G267500	Succinic anhydride	0.958	9.194e-07
Prupe.6G276900	Succinic anhydride	-0.945	3.7651e-06
Prupe.6G282100	Succinic anhydride	-0.817	0.00117704
Prupe.6G297200	Succinic anhydride	-0.942	4.5864e-06
Prupe.6G297900	Succinic anhydride	0.974	9.67e-08
Prupe.6G309400	Succinic anhydride	0.958	9.379e-07
Prupe.6G315200	Succinic anhydride	0.985	5.7e-09
Prupe.6G315800	Succinic anhydride	0.875	0.000194814
Prupe.6G319600	Succinic anhydride	-0.973	1.134e-07
Prupe.6G321300	Succinic anhydride	0.995	0
Prupe.6G328100	Succinic anhydride	-0.856	0.000375251
Prupe.6G339800	Succinic anhydride	-0.824	0.000986561
Prupe.6G343800	Succinic anhydride	-0.905	5.19588e-05
Prupe.6G345900	Succinic anhydride	0.866	0.000272514
Prupe.6G356100	Succinic anhydride	-0.87	0.000237194
Prupe.6G360300	Succinic anhydride	-0.92	2.19323e-05
Prupe.7G000800	Succinic anhydride	-0.981	1.81e-08
Prupe.7G017500	Succinic anhydride	-0.931	1.11577e-05
Prupe.7G017600	Succinic anhydride	-0.917	2.74837e-05
Prupe.7G024500	Succinic anhydride	0.851	0.000453774
Prupe.7G025000	Succinic anhydride	-0.854	0.000407839
Prupe.7G034300	Succinic anhydride	0.929	1.27215e-05
Prupe.7G037300	Succinic anhydride	-0.826	0.000936691
Prupe.7G041200	Succinic anhydride	-0.978	4.17e-08
Prupe.7G045200	Succinic anhydride	-0.89	0.000105926
Prupe.7G049700	Succinic anhydride	-0.863	0.000303434
Prupe.7G050900	Succinic anhydride	-0.876	0.000183644
Prupe.7G051200	Succinic anhydride	-0.816	0.00121254
Prupe.7G051800	Succinic anhydride	-0.861	0.000327531
Prupe.7G052100	Succinic anhydride	-0.944	3.9775e-06
Prupe.7G061800	Succinic anhydride	0.813	0.00130856
Prupe.7G074000	Succinic anhydride	-0.802	0.00172015
Prupe.7G076500	Succinic anhydride	0.98	2.75e-08
Prupe.7G083100	Succinic anhydride	-0.917	2.77456e-05
Prupe.7G085200	Succinic anhydride	-0.854	0.000404778
Prupe.7G087200	Succinic anhydride	0.983	1.12e-08
Prupe.7G089000	Succinic anhydride	-0.898	7.35253e-05
Prupe.7G098300	Succinic anhydride	0.987	3.3e-09
Prupe.7G098400	Succinic anhydride	-0.914	3.27e-05
Prupe.7G098500	Succinic anhydride	-0.901	6.37662e-05
Prupe.7G101800	Succinic anhydride	-0.917	2.66256e-05
Prupe.7G110700	Succinic anhydride	-0.874	0.000201538
Prupe.7G113500	Succinic anhydride	0.975	7.75e-08
Prupe.7G116800	Succinic anhydride	-0.966	3.493e-07
Prupe.7G117600	Succinic anhydride	-0.834	0.000753435
Prupe.7G123100	Succinic anhydride	0.805	0.00157355
Prupe.7G124300	Succinic anhydride	-0.926	1.57787e-05
Prupe.7G125400	Succinic anhydride	0.988	2e-09
Prupe.7G125900	Succinic anhydride	0.976	5.6e-08
Prupe.7G126100	Succinic anhydride	0.807	0.00152466
Prupe.7G128600	Succinic anhydride	0.972	1.192e-07
Prupe.7G129700	Succinic anhydride	-0.896	7.93646e-05
Prupe.7G129900	Succinic anhydride	-0.971	1.467e-07
Prupe.7G134500	Succinic anhydride	-0.848	0.000491697
Prupe.7G136500	Succinic anhydride	-0.919	2.38991e-05
Prupe.7G138500	Succinic anhydride	-0.865	0.000283046
Prupe.7G144800	Succinic anhydride	0.985	5.7e-09
Prupe.7G147900	Succinic anhydride	-0.889	0.000112159
Prupe.7G154800	Succinic anhydride	0.961	6.825e-07
Prupe.7G156100	Succinic anhydride	-0.903	5.71044e-05
Prupe.7G157100	Succinic anhydride	-0.846	0.000515723
Prupe.7G159000	Succinic anhydride	0.982	1.44e-08
Prupe.7G168300	Succinic anhydride	-0.833	0.000764465
Prupe.7G172600	Succinic anhydride	0.894	8.65947e-05
Prupe.7G175700	Succinic anhydride	0.987	2.5e-09
Prupe.7G180700	Succinic anhydride	0.859	0.000347235
Prupe.7G181400	Succinic anhydride	-0.888	0.000112343
Prupe.7G183200	Succinic anhydride	0.994	0
Prupe.7G189400	Succinic anhydride	0.848	0.000488485
Prupe.7G192600	Succinic anhydride	0.846	0.000529029
Prupe.7G193200	Succinic anhydride	-0.904	5.46765e-05
Prupe.7G193600	Succinic anhydride	-0.927	1.45926e-05
Prupe.7G195500	Succinic anhydride	-0.901	6.38883e-05
Prupe.7G200100	Succinic anhydride	-0.883	0.000140298
Prupe.7G200300	Succinic anhydride	-0.941	4.9109e-06
Prupe.7G201000	Succinic anhydride	-0.878	0.00017509
Prupe.7G201600	Succinic anhydride	-0.814	0.00126007
Prupe.7G208400	Succinic anhydride	-0.868	0.000249894
Prupe.7G210700	Succinic anhydride	-0.88	0.000156539
Prupe.7G210800	Succinic anhydride	-0.915	3.11275e-05
Prupe.7G212300	Succinic anhydride	-0.912	3.66747e-05
Prupe.7G216500	Succinic anhydride	0.896	8.12185e-05
Prupe.7G236600	Succinic anhydride	-0.911	3.68439e-05
Prupe.7G241800	Succinic anhydride	-0.861	0.000321865
Prupe.7G244600	Succinic anhydride	-0.971	1.478e-07
Prupe.7G245400	Succinic anhydride	-0.912	3.59163e-05
Prupe.7G264200	Succinic anhydride	-0.843	0.00057312
Prupe.7G267500	Succinic anhydride	0.854	0.000402576
Prupe.7G268900	Succinic anhydride	-0.905	5.22679e-05
Prupe.8G007000	Succinic anhydride	0.991	4e-10
Prupe.8G010500	Succinic anhydride	-0.864	0.000288915
Prupe.8G021300	Succinic anhydride	-0.852	0.000436355
Prupe.8G025400	Succinic anhydride	-0.903	5.79319e-05
Prupe.8G028900	Succinic anhydride	-0.819	0.0011213
Prupe.8G035100	Succinic anhydride	0.984	6.9e-09
Prupe.8G048100	Succinic anhydride	0.962	5.976e-07
Prupe.8G051400	Succinic anhydride	-0.924	1.78728e-05
Prupe.8G053300	Succinic anhydride	-0.858	0.000354373
Prupe.8G053700	Succinic anhydride	-0.958	9.478e-07
Prupe.8G057600	Succinic anhydride	-0.927	1.47312e-05
Prupe.8G063500	Succinic anhydride	-0.953	1.7005e-06
Prupe.8G064100	Succinic anhydride	-0.912	3.48692e-05
Prupe.8G064500	Succinic anhydride	-0.98	2.21e-08
Prupe.8G065500	Succinic anhydride	0.983	9.5e-09
Prupe.8G066900	Succinic anhydride	0.843	0.000566519
Prupe.8G071000	Succinic anhydride	0.992	2e-10
Prupe.8G072000	Succinic anhydride	-0.845	0.00054109
Prupe.8G078700	Succinic anhydride	0.868	0.000253269
Prupe.8G083400	Succinic anhydride	-0.867	0.000261657
Prupe.8G083600	Succinic anhydride	-0.867	0.000259181
Prupe.8G095800	Succinic anhydride	-0.937	7.2326e-06
Prupe.8G096400	Succinic anhydride	0.809	0.00143897
Prupe.8G101200	Succinic anhydride	-0.884	0.000137677
Prupe.8G112200	Succinic anhydride	-0.876	0.000188841
Prupe.8G115400	Succinic anhydride	-0.849	0.000481489
Prupe.8G125800	Succinic anhydride	-0.81	0.00139001
Prupe.8G129200	Succinic anhydride	0.959	8.909e-07
Prupe.8G130100	Succinic anhydride	-0.885	0.000127534
Prupe.8G130600	Succinic anhydride	-0.991	5e-10
Prupe.8G130700	Succinic anhydride	-0.811	0.00135826
Prupe.8G131600	Succinic anhydride	0.813	0.00131578
Prupe.8G132500	Succinic anhydride	-0.801	0.00173768
Prupe.8G153500	Succinic anhydride	-0.918	2.53774e-05
Prupe.8G160100	Succinic anhydride	-0.984	8.1e-09
Prupe.8G164600	Succinic anhydride	0.875	0.000195368
Prupe.8G173800	Succinic anhydride	-0.961	6.728e-07
Prupe.8G178000	Succinic anhydride	0.99	6e-10
Prupe.8G189800	Succinic anhydride	0.805	0.00159951
Prupe.8G191800	Succinic anhydride	-0.988	2e-09
Prupe.8G195900	Succinic anhydride	-0.883	0.00014377
Prupe.8G211000	Succinic anhydride	-0.969	2.097e-07
Prupe.8G214100	Succinic anhydride	-0.914	3.23621e-05
Prupe.8G215000	Succinic anhydride	-0.86	0.000337642
Prupe.8G218300	Succinic anhydride	-0.906	4.91502e-05
Prupe.8G221100	Succinic anhydride	0.941	4.8985e-06
Prupe.8G233300	Succinic anhydride	-0.892	9.50934e-05
Prupe.8G238000	Succinic anhydride	0.983	1.14e-08
Prupe.8G240800	Succinic anhydride	0.983	1.06e-08
Prupe.8G241400	Succinic anhydride	0.984	8.9e-09
Prupe.8G251200	Succinic anhydride	-0.89	0.000102961
Prupe.8G252500	Succinic anhydride	0.991	4e-10
Prupe.8G260900	Succinic anhydride	0.87	0.00023618
Prupe.8G261500	Succinic anhydride	-0.901	6.39409e-05
Prupe.8G266300	Succinic anhydride	-0.849	0.000470675
Prupe.8G268700	Succinic anhydride	-0.838	0.000671669
Prupe.8G270000	Succinic anhydride	-0.861	0.000322592
Prupe.8G270500	Succinic anhydride	0.903	5.6943e-05
Prupe.8G271100	Succinic anhydride	-0.981	2.1e-08
Prupe.8G271200	Succinic anhydride	-0.976	5.87e-08
Prupe.I000500	Succinic anhydride	-0.982	1.32e-08
Prupe.I005500	Succinic anhydride	-0.851	0.000449038
Prupe.1G002700	Succinic acid*	-0.836	0.000710265
Prupe.1G026200	Succinic acid*	-0.849	0.000480958
Prupe.1G033900	Succinic acid*	-0.895	8.30031e-05
Prupe.1G039900	Succinic acid*	-0.804	0.0016166
Prupe.1G052600	Succinic acid*	-0.838	0.00065919
Prupe.1G069800	Succinic acid*	0.838	0.000668735
Prupe.1G078700	Succinic acid*	0.948	2.8705e-06
Prupe.1G090300	Succinic acid*	0.864	0.000286249
Prupe.1G091100	Succinic acid*	-0.836	0.000699051
Prupe.1G092700	Succinic acid*	-0.904	5.52358e-05
Prupe.1G093800	Succinic acid*	-0.91	3.91475e-05
Prupe.1G098400	Succinic acid*	-0.978	4.15e-08
Prupe.1G103700	Succinic acid*	-0.875	0.000196963
Prupe.1G107200	Succinic acid*	0.855	0.000398504
Prupe.1G109900	Succinic acid*	0.899	7.08355e-05
Prupe.1G113800	Succinic acid*	0.974	9.55e-08
Prupe.1G120300	Succinic acid*	-0.912	3.57869e-05
Prupe.1G123100	Succinic acid*	-0.841	0.000611542
Prupe.1G124200	Succinic acid*	-0.944	4.0725e-06
Prupe.1G141000	Succinic acid*	0.887	0.000120901
Prupe.1G149700	Succinic acid*	0.876	0.000185781
Prupe.1G154300	Succinic acid*	-0.833	0.000756856
Prupe.1G162800	Succinic acid*	-0.91	3.93212e-05
Prupe.1G166600	Succinic acid*	0.993	1e-10
Prupe.1G175600	Succinic acid*	0.988	2.2e-09
Prupe.1G179700	Succinic acid*	-0.822	0.00103424
Prupe.1G183100	Succinic acid*	0.985	5.6e-09
Prupe.1G184200	Succinic acid*	-0.921	2.13591e-05
Prupe.1G189900	Succinic acid*	-0.966	3.497e-07
Prupe.1G205100	Succinic acid*	-0.962	6.099e-07
Prupe.1G205200	Succinic acid*	-0.938	6.4045e-06
Prupe.1G208500	Succinic acid*	-0.849	0.000475515
Prupe.1G216600	Succinic acid*	0.873	0.000211763
Prupe.1G226800	Succinic acid*	0.929	1.28435e-05
Prupe.1G230500	Succinic acid*	-0.97	1.697e-07
Prupe.1G237200	Succinic acid*	-0.91	4.06157e-05
Prupe.1G242100	Succinic acid*	-0.975	7.67e-08
Prupe.1G244900	Succinic acid*	0.888	0.000113448
Prupe.1G249700	Succinic acid*	0.927	1.44524e-05
Prupe.1G250400	Succinic acid*	-0.942	4.7719e-06
Prupe.1G264500	Succinic acid*	0.985	6.1e-09
Prupe.1G264700	Succinic acid*	-0.89	0.000106857
Prupe.1G266400	Succinic acid*	-0.905	5.12858e-05
Prupe.1G267300	Succinic acid*	-0.977	4.66e-08
Prupe.1G283100	Succinic acid*	-0.969	2.058e-07
Prupe.1G284200	Succinic acid*	-0.965	4.075e-07
Prupe.1G284600	Succinic acid*	-0.817	0.001179
Prupe.1G284900	Succinic acid*	-0.965	3.707e-07
Prupe.1G296000	Succinic acid*	-0.892	9.52479e-05
Prupe.1G308300	Succinic acid*	-0.803	0.00164811
Prupe.1G318600	Succinic acid*	-0.974	9.22e-08
Prupe.1G318800	Succinic acid*	-0.973	1.089e-07
Prupe.1G320500	Succinic acid*	-0.984	8.4e-09
Prupe.1G326900	Succinic acid*	-0.846	0.000520543
Prupe.1G327500	Succinic acid*	-0.888	0.000115405
Prupe.1G328200	Succinic acid*	-0.855	0.000391976
Prupe.1G330800	Succinic acid*	-0.871	0.000224977
Prupe.1G330900	Succinic acid*	-0.804	0.00161937
Prupe.1G349300	Succinic acid*	0.942	4.6773e-06
Prupe.1G353800	Succinic acid*	-0.845	0.000540781
Prupe.1G354900	Succinic acid*	-0.995	0
Prupe.1G358200	Succinic acid*	-0.981	2.1e-08
Prupe.1G358500	Succinic acid*	-0.834	0.000740024
Prupe.1G361100	Succinic acid*	-0.981	1.92e-08
Prupe.1G372900	Succinic acid*	0.872	0.000218971
Prupe.1G379200	Succinic acid*	-0.878	0.000170582
Prupe.1G384800	Succinic acid*	-0.947	3.0255e-06
Prupe.1G386800	Succinic acid*	-0.984	7.9e-09
Prupe.1G390800	Succinic acid*	0.965	3.73e-07
Prupe.1G394200	Succinic acid*	0.833	0.000777938
Prupe.1G398100	Succinic acid*	0.821	0.00106481
Prupe.1G401300	Succinic acid*	-0.992	3e-10
Prupe.1G404900	Succinic acid*	-0.886	0.000126248
Prupe.1G406000	Succinic acid*	-0.856	0.00038432
Prupe.1G408700	Succinic acid*	0.903	5.85452e-05
Prupe.1G416400	Succinic acid*	-0.978	3.93e-08
Prupe.1G416800	Succinic acid*	0.981	1.77e-08
Prupe.1G417100	Succinic acid*	-0.971	1.64e-07
Prupe.1G418100	Succinic acid*	0.979	2.81e-08
Prupe.1G422500	Succinic acid*	-0.982	1.31e-08
Prupe.1G426300	Succinic acid*	-0.963	5.262e-07
Prupe.1G426700	Succinic acid*	0.986	4.8e-09
Prupe.1G427700	Succinic acid*	-0.984	8.1e-09
Prupe.1G433300	Succinic acid*	-0.831	0.000813195
Prupe.1G440000	Succinic acid*	-0.941	5.1162e-06
Prupe.1G447700	Succinic acid*	0.89	0.000104324
Prupe.1G449600	Succinic acid*	-0.843	0.000576952
Prupe.1G454300	Succinic acid*	0.956	1.1919e-06
Prupe.1G462400	Succinic acid*	-0.848	0.000485868
Prupe.1G477200	Succinic acid*	-0.86	0.000335045
Prupe.1G477400	Succinic acid*	-0.915	3.0847e-05
Prupe.1G477800	Succinic acid*	-0.933	9.1707e-06
Prupe.1G479100	Succinic acid*	0.8	0.00177434
Prupe.1G480400	Succinic acid*	-0.838	0.000658807
Prupe.1G483200	Succinic acid*	0.985	5.2e-09
Prupe.1G491300	Succinic acid*	0.848	0.000486421
Prupe.1G496100	Succinic acid*	-0.951	2.0185e-06
Prupe.1G496500	Succinic acid*	-0.994	1e-10
Prupe.1G497100	Succinic acid*	-0.861	0.000326072
Prupe.1G500500	Succinic acid*	-0.911	3.86083e-05
Prupe.1G509100	Succinic acid*	-0.878	0.000170937
Prupe.1G512500	Succinic acid*	0.984	7.9e-09
Prupe.1G515700	Succinic acid*	0.965	3.997e-07
Prupe.1G520700	Succinic acid*	0.971	1.519e-07
Prupe.1G525200	Succinic acid*	-0.925	1.66191e-05
Prupe.1G527900	Succinic acid*	0.958	1.0113e-06
Prupe.1G528500	Succinic acid*	0.991	4e-10
Prupe.1G539100	Succinic acid*	-0.876	0.000185116
Prupe.1G539400	Succinic acid*	0.968	2.446e-07
Prupe.1G558300	Succinic acid*	-0.887	0.000117188
Prupe.1G560800	Succinic acid*	-0.939	6.004e-06
Prupe.1G577300	Succinic acid*	-0.808	0.001478
Prupe.1G579700	Succinic acid*	0.944	3.8481e-06
Prupe.1G581000	Succinic acid*	-0.832	0.000799198
Prupe.2G001900	Succinic acid*	0.894	8.8188e-05
Prupe.2G005500	Succinic acid*	-0.886	0.000123451
Prupe.2G008400	Succinic acid*	-0.979	3.09e-08
Prupe.2G010400	Succinic acid*	-0.978	3.7e-08
Prupe.2G020700	Succinic acid*	-0.871	0.000226176
Prupe.2G028600	Succinic acid*	-0.872	0.00021585
Prupe.2G044800	Succinic acid*	-0.968	2.329e-07
Prupe.2G066100	Succinic acid*	-0.927	1.48481e-05
Prupe.2G066400	Succinic acid*	0.981	1.72e-08
Prupe.2G083000	Succinic acid*	0.935	8.0652e-06
Prupe.2G098800	Succinic acid*	-0.852	0.000431502
Prupe.2G101700	Succinic acid*	0.845	0.000536981
Prupe.2G105400	Succinic acid*	-0.927	1.45881e-05
Prupe.2G106200	Succinic acid*	0.988	1.8e-09
Prupe.2G106800	Succinic acid*	-0.818	0.0011592
Prupe.2G114500	Succinic acid*	-0.9	6.74117e-05
Prupe.2G118000	Succinic acid*	-0.874	0.00020423
Prupe.2G124400	Succinic acid*	-0.847	0.000515213
Prupe.2G136300	Succinic acid*	-0.857	0.000369859
Prupe.2G137300	Succinic acid*	-0.811	0.00137163
Prupe.2G139600	Succinic acid*	-0.937	7.0751e-06
Prupe.2G146900	Succinic acid*	-0.858	0.000355219
Prupe.2G152000	Succinic acid*	-0.802	0.00169403
Prupe.2G161000	Succinic acid*	-0.918	2.47629e-05
Prupe.2G161500	Succinic acid*	-0.949	2.4022e-06
Prupe.2G167000	Succinic acid*	-0.981	1.72e-08
Prupe.2G175900	Succinic acid*	-0.865	0.000284879
Prupe.2G178500	Succinic acid*	-0.982	1.3e-08
Prupe.2G181700	Succinic acid*	0.982	1.46e-08
Prupe.2G184900	Succinic acid*	-0.829	0.000852963
Prupe.2G191100	Succinic acid*	-0.81	0.00141962
Prupe.2G192600	Succinic acid*	0.921	2.08414e-05
Prupe.2G193800	Succinic acid*	-0.894	8.99851e-05
Prupe.2G207600	Succinic acid*	0.988	1.7e-09
Prupe.2G215100	Succinic acid*	-0.903	5.75493e-05
Prupe.2G227200	Succinic acid*	-0.941	5.1937e-06
Prupe.2G229200	Succinic acid*	-0.808	0.00145957
Prupe.2G240800	Succinic acid*	0.868	0.000250166
Prupe.2G243000	Succinic acid*	0.99	8e-10
Prupe.2G248900	Succinic acid*	-0.875	0.000197776
Prupe.2G256700	Succinic acid*	-0.901	6.35391e-05
Prupe.2G260800	Succinic acid*	0.889	0.000108222
Prupe.2G263300	Succinic acid*	-0.872	0.000219334
Prupe.2G265000	Succinic acid*	-0.901	6.41172e-05
Prupe.2G266400	Succinic acid*	0.806	0.00155253
Prupe.2G277800	Succinic acid*	0.941	5.1063e-06
Prupe.2G278000	Succinic acid*	0.993	1e-10
Prupe.2G279900	Succinic acid*	0.92	2.23026e-05
Prupe.2G283600	Succinic acid*	-0.833	0.000767003
Prupe.2G307500	Succinic acid*	-0.883	0.000141584
Prupe.2G311700	Succinic acid*	-0.987	2.8e-09
Prupe.2G312000	Succinic acid*	-0.937	7.0571e-06
Prupe.2G314600	Succinic acid*	0.826	0.000925973
Prupe.2G317500	Succinic acid*	-0.919	2.43955e-05
Prupe.2G319600	Succinic acid*	-0.858	0.00035474
Prupe.3G004100	Succinic acid*	-0.989	1.3e-09
Prupe.3G005300	Succinic acid*	0.975	7.05e-08
Prupe.3G011100	Succinic acid*	-0.915	3.00448e-05
Prupe.3G011300	Succinic acid*	-0.994	1e-10
Prupe.3G012400	Succinic acid*	0.893	9.32991e-05
Prupe.3G012600	Succinic acid*	0.888	0.000116398
Prupe.3G012800	Succinic acid*	0.823	0.00101765
Prupe.3G014600	Succinic acid*	-0.858	0.0003513
Prupe.3G025900	Succinic acid*	-0.873	0.000211954
Prupe.3G028000	Succinic acid*	-0.916	2.81023e-05
Prupe.3G035700	Succinic acid*	-0.877	0.00018197
Prupe.3G042300	Succinic acid*	-0.943	4.4886e-06
Prupe.3G048100	Succinic acid*	-0.856	0.000377479
Prupe.3G048300	Succinic acid*	-0.846	0.000530904
Prupe.3G051900	Succinic acid*	-0.811	0.00137739
Prupe.3G052000	Succinic acid*	-0.87	0.000234282
Prupe.3G060200	Succinic acid*	-0.979	3.25e-08
Prupe.3G068200	Succinic acid*	-0.874	0.000203752
Prupe.3G071000	Succinic acid*	0.993	1e-10
Prupe.3G099000	Succinic acid*	-0.921	2.18146e-05
Prupe.3G099600	Succinic acid*	0.982	1.42e-08
Prupe.3G103700	Succinic acid*	-0.823	0.0010143
Prupe.3G106200	Succinic acid*	-0.905	5.17964e-05
Prupe.3G111000	Succinic acid*	-0.92	2.31427e-05
Prupe.3G114200	Succinic acid*	0.901	6.32866e-05
Prupe.3G116000	Succinic acid*	-0.834	0.000743938
Prupe.3G135400	Succinic acid*	-0.902	6.04616e-05
Prupe.3G144000	Succinic acid*	-0.962	6.159e-07
Prupe.3G144100	Succinic acid*	-0.884	0.000134872
Prupe.3G148300	Succinic acid*	-0.969	2.215e-07
Prupe.3G153400	Succinic acid*	-0.882	0.000147354
Prupe.3G154300	Succinic acid*	-0.982	1.34e-08
Prupe.3G154700	Succinic acid*	-0.977	4.91e-08
Prupe.3G154900	Succinic acid*	-0.978	4.01e-08
Prupe.3G166400	Succinic acid*	-0.932	1.0546e-05
Prupe.3G173600	Succinic acid*	-0.878	0.000171036
Prupe.3G175800	Succinic acid*	0.829	0.000859351
Prupe.3G178500	Succinic acid*	-0.848	0.000488566
Prupe.3G179600	Succinic acid*	-0.831	0.000815812
Prupe.3G185000	Succinic acid*	-0.913	3.43479e-05
Prupe.3G187300	Succinic acid*	0.837	0.000681983
Prupe.3G189500	Succinic acid*	-0.914	3.15842e-05
Prupe.3G193800	Succinic acid*	-0.88	0.000160317
Prupe.3G200500	Succinic acid*	-0.994	1e-10
Prupe.3G205100	Succinic acid*	0.983	9.6e-09
Prupe.3G208100	Succinic acid*	-0.823	0.00101808
Prupe.3G210100	Succinic acid*	0.987	3.2e-09
Prupe.3G210500	Succinic acid*	-0.834	0.000745508
Prupe.3G213400	Succinic acid*	0.86	0.000334299
Prupe.3G227700	Succinic acid*	-0.965	3.853e-07
Prupe.3G239900	Succinic acid*	0.866	0.000269367
Prupe.3G248600	Succinic acid*	-0.858	0.000355669
Prupe.3G253900	Succinic acid*	-0.941	5.2412e-06
Prupe.3G255000	Succinic acid*	-0.859	0.000344219
Prupe.3G265800	Succinic acid*	-0.864	0.000287154
Prupe.3G269500	Succinic acid*	0.905	5.09882e-05
Prupe.3G280300	Succinic acid*	0.988	1.6e-09
Prupe.3G281700	Succinic acid*	0.819	0.00112534
Prupe.3G289400	Succinic acid*	0.978	3.71e-08
Prupe.3G296700	Succinic acid*	-0.975	7.65e-08
Prupe.3G301600	Succinic acid*	-0.861	0.000320072
Prupe.3G308400	Succinic acid*	0.978	4.37e-08
Prupe.3G310500	Succinic acid*	-0.891	9.97145e-05
Prupe.4G000900	Succinic acid*	-0.805	0.00159041
Prupe.4G004900	Succinic acid*	0.938	6.4793e-06
Prupe.4G006200	Succinic acid*	-0.984	9e-09
Prupe.4G013500	Succinic acid*	-0.836	0.000711
Prupe.4G015700	Succinic acid*	0.984	8.6e-09
Prupe.4G022000	Succinic acid*	-0.971	1.531e-07
Prupe.4G030300	Succinic acid*	0.98	2.66e-08
Prupe.4G031000	Succinic acid*	0.989	1.3e-09
Prupe.4G032600	Succinic acid*	-0.872	0.00021409
Prupe.4G034500	Succinic acid*	0.978	3.68e-08
Prupe.4G034600	Succinic acid*	-0.836	0.000707602
Prupe.4G038600	Succinic acid*	-0.825	0.000965339
Prupe.4G052900	Succinic acid*	-0.9	6.6985e-05
Prupe.4G056100	Succinic acid*	-0.929	1.22034e-05
Prupe.4G056600	Succinic acid*	-0.915	3.09221e-05
Prupe.4G057600	Succinic acid*	-0.845	0.000537809
Prupe.4G058900	Succinic acid*	-0.885	0.000128452
Prupe.4G059000	Succinic acid*	-0.823	0.00101227
Prupe.4G066200	Succinic acid*	-0.875	0.000194783
Prupe.4G069600	Succinic acid*	0.817	0.00118439
Prupe.4G070200	Succinic acid*	-0.872	0.000221038
Prupe.4G073300	Succinic acid*	0.887	0.000120591
Prupe.4G076500	Succinic acid*	-0.974	8.35e-08
Prupe.4G086300	Succinic acid*	0.889	0.000111991
Prupe.4G088000	Succinic acid*	0.979	3.12e-08
Prupe.4G092900	Succinic acid*	-0.928	1.35343e-05
Prupe.4G093000	Succinic acid*	-0.893	9.07446e-05
Prupe.4G099400	Succinic acid*	-0.912	3.62963e-05
Prupe.4G121100	Succinic acid*	0.804	0.00163002
Prupe.4G123500	Succinic acid*	0.992	2e-10
Prupe.4G129800	Succinic acid*	0.993	1e-10
Prupe.4G146400	Succinic acid*	-0.845	0.000534912
Prupe.4G157400	Succinic acid*	-0.843	0.000572011
Prupe.4G157600	Succinic acid*	0.979	3.3e-08
Prupe.4G165500	Succinic acid*	-0.813	0.0012917
Prupe.4G177600	Succinic acid*	0.85	0.000466612
Prupe.4G185700	Succinic acid*	-0.981	1.85e-08
Prupe.4G187100	Succinic acid*	0.864	0.000292034
Prupe.4G190900	Succinic acid*	-0.981	2.01e-08
Prupe.4G191000	Succinic acid*	-0.909	4.31704e-05
Prupe.4G200600	Succinic acid*	-0.8	0.00177026
Prupe.4G213200	Succinic acid*	-0.882	0.000149756
Prupe.4G222100	Succinic acid*	0.87	0.000237037
Prupe.4G226200	Succinic acid*	-0.801	0.00173612
Prupe.4G226400	Succinic acid*	-0.856	0.000375722
Prupe.4G236200	Succinic acid*	-0.901	6.42171e-05
Prupe.4G252300	Succinic acid*	-0.825	0.00095802
Prupe.4G263200	Succinic acid*	-0.903	5.64939e-05
Prupe.4G277700	Succinic acid*	-0.875	0.000195416
Prupe.5G005900	Succinic acid*	0.988	1.6e-09
Prupe.5G009400	Succinic acid*	0.992	3e-10
Prupe.5G011400	Succinic acid*	-0.927	1.41784e-05
Prupe.5G013700	Succinic acid*	-0.86	0.000332384
Prupe.5G015000	Succinic acid*	0.982	1.38e-08
Prupe.5G015500	Succinic acid*	0.992	2e-10
Prupe.5G025300	Succinic acid*	-0.959	8.825e-07
Prupe.5G029300	Succinic acid*	0.931	1.06121e-05
Prupe.5G034800	Succinic acid*	-0.93	1.16508e-05
Prupe.5G036200	Succinic acid*	0.828	0.000869608
Prupe.5G051000	Succinic acid*	-0.818	0.0011379
Prupe.5G059100	Succinic acid*	0.967	3.076e-07
Prupe.5G059600	Succinic acid*	0.981	2.03e-08
Prupe.5G076600	Succinic acid*	-0.876	0.000185504
Prupe.5G093700	Succinic acid*	-0.88	0.000158602
Prupe.5G093800	Succinic acid*	-0.926	1.59106e-05
Prupe.5G104500	Succinic acid*	-0.867	0.000257831
Prupe.5G110600	Succinic acid*	-0.812	0.00132459
Prupe.5G116100	Succinic acid*	-0.977	5.32e-08
Prupe.5G117100	Succinic acid*	-0.903	5.85807e-05
Prupe.5G130300	Succinic acid*	-0.952	1.8862e-06
Prupe.5G130500	Succinic acid*	-0.918	2.58703e-05
Prupe.5G130600	Succinic acid*	-0.941	5.0607e-06
Prupe.5G131200	Succinic acid*	-0.893	9.06586e-05
Prupe.5G135900	Succinic acid*	0.982	1.57e-08
Prupe.5G144900	Succinic acid*	-0.879	0.000166385
Prupe.5G159800	Succinic acid*	-0.864	0.000294279
Prupe.5G164000	Succinic acid*	-0.936	7.6815e-06
Prupe.5G164100	Succinic acid*	-0.82	0.00109019
Prupe.5G166700	Succinic acid*	-0.81	0.00138915
Prupe.5G173700	Succinic acid*	0.976	6.35e-08
Prupe.5G174200	Succinic acid*	-0.855	0.000399862
Prupe.5G176400	Succinic acid*	0.847	0.000509624
Prupe.5G178100	Succinic acid*	-0.85	0.000466764
Prupe.5G200300	Succinic acid*	0.983	1e-08
Prupe.5G213900	Succinic acid*	-0.953	1.6334e-06
Prupe.5G217200	Succinic acid*	-0.813	0.00128814
Prupe.5G219900	Succinic acid*	-0.856	0.000385946
Prupe.5G223100	Succinic acid*	-0.817	0.0011816
Prupe.5G224500	Succinic acid*	0.864	0.000286784
Prupe.5G228700	Succinic acid*	-0.979	3.09e-08
Prupe.5G229400	Succinic acid*	-0.982	1.29e-08
Prupe.5G230400	Succinic acid*	-0.898	7.46706e-05
Prupe.5G232200	Succinic acid*	0.802	0.00171959
Prupe.5G244000	Succinic acid*	-0.906	4.99634e-05
Prupe.6G002600	Succinic acid*	0.989	1.2e-09
Prupe.6G003500	Succinic acid*	0.995	0
Prupe.6G008000	Succinic acid*	-0.852	0.000439302
Prupe.6G008300	Succinic acid*	-0.974	8.94e-08
Prupe.6G012000	Succinic acid*	-0.85	0.000465254
Prupe.6G019500	Succinic acid*	-0.933	9.5832e-06
Prupe.6G019600	Succinic acid*	-0.937	7.0203e-06
Prupe.6G022400	Succinic acid*	-0.843	0.000566414
Prupe.6G026100	Succinic acid*	-0.897	7.71677e-05
Prupe.6G028000	Succinic acid*	0.847	0.000515542
Prupe.6G029500	Succinic acid*	-0.88	0.000156587
Prupe.6G039700	Succinic acid*	-0.929	1.25303e-05
Prupe.6G040000	Succinic acid*	0.838	0.000671691
Prupe.6G042000	Succinic acid*	0.839	0.000649134
Prupe.6G042600	Succinic acid*	-0.989	1e-09
Prupe.6G052800	Succinic acid*	0.904	5.3587e-05
Prupe.6G056700	Succinic acid*	-0.813	0.00131273
Prupe.6G058300	Succinic acid*	-0.901	6.21507e-05
Prupe.6G063700	Succinic acid*	0.917	2.69517e-05
Prupe.6G065900	Succinic acid*	0.975	7.47e-08
Prupe.6G068700	Succinic acid*	0.969	2.036e-07
Prupe.6G068800	Succinic acid*	0.867	0.000265038
Prupe.6G068900	Succinic acid*	-0.924	1.70597e-05
Prupe.6G072400	Succinic acid*	0.924	1.79879e-05
Prupe.6G085600	Succinic acid*	-0.941	4.9026e-06
Prupe.6G090800	Succinic acid*	-0.934	8.9362e-06
Prupe.6G094600	Succinic acid*	0.995	0
Prupe.6G096700	Succinic acid*	-0.924	1.75529e-05
Prupe.6G098100	Succinic acid*	-0.847	0.000504494
Prupe.6G105900	Succinic acid*	-0.934	8.5466e-06
Prupe.6G110500	Succinic acid*	0.959	8.555e-07
Prupe.6G118300	Succinic acid*	0.981	2.14e-08
Prupe.6G127700	Succinic acid*	0.903	5.72424e-05
Prupe.6G129600	Succinic acid*	-0.88	0.000158526
Prupe.6G139600	Succinic acid*	-0.856	0.000377646
Prupe.6G140400	Succinic acid*	-0.917	2.62154e-05
Prupe.6G143300	Succinic acid*	-0.849	0.000477078
Prupe.6G149200	Succinic acid*	-0.872	0.000217865
Prupe.6G157000	Succinic acid*	-0.984	8.5e-09
Prupe.6G162000	Succinic acid*	0.944	4.0775e-06
Prupe.6G167500	Succinic acid*	0.92	2.25022e-05
Prupe.6G176700	Succinic acid*	-0.996	0
Prupe.6G176900	Succinic acid*	0.829	0.000854902
Prupe.6G179400	Succinic acid*	-0.861	0.000321775
Prupe.6G179500	Succinic acid*	-0.802	0.00171802
Prupe.6G190400	Succinic acid*	-0.856	0.000375968
Prupe.6G195100	Succinic acid*	-0.906	4.92644e-05
Prupe.6G202500	Succinic acid*	-0.93	1.17225e-05
Prupe.6G211600	Succinic acid*	-0.939	6.1678e-06
Prupe.6G211700	Succinic acid*	-0.822	0.00103736
Prupe.6G221200	Succinic acid*	-0.988	2.1e-09
Prupe.6G222100	Succinic acid*	0.973	1.096e-07
Prupe.6G225400	Succinic acid*	-0.987	3.2e-09
Prupe.6G226600	Succinic acid*	-0.966	3.401e-07
Prupe.6G226800	Succinic acid*	-0.858	0.000359074
Prupe.6G227000	Succinic acid*	-0.823	0.000999954
Prupe.6G227700	Succinic acid*	0.816	0.00120584
Prupe.6G233100	Succinic acid*	-0.85	0.000455074
Prupe.6G235400	Succinic acid*	-0.816	0.00122398
Prupe.6G239000	Succinic acid*	-0.898	7.4192e-05
Prupe.6G239500	Succinic acid*	0.898	7.18514e-05
Prupe.6G249600	Succinic acid*	-0.955	1.4171e-06
Prupe.6G254100	Succinic acid*	0.993	1e-10
Prupe.6G256500	Succinic acid*	-0.828	0.000889032
Prupe.6G265500	Succinic acid*	-0.99	7e-10
Prupe.6G265900	Succinic acid*	-0.914	3.28922e-05
Prupe.6G267000	Succinic acid*	-0.915	2.958e-05
Prupe.6G267500	Succinic acid*	0.971	1.508e-07
Prupe.6G276900	Succinic acid*	-0.939	6.0058e-06
Prupe.6G282100	Succinic acid*	-0.803	0.00166299
Prupe.6G297200	Succinic acid*	-0.938	6.2505e-06
Prupe.6G297900	Succinic acid*	0.978	3.73e-08
Prupe.6G309400	Succinic acid*	0.965	3.846e-07
Prupe.6G315200	Succinic acid*	0.991	5e-10
Prupe.6G315800	Succinic acid*	0.865	0.000276981
Prupe.6G319600	Succinic acid*	-0.979	3.24e-08
Prupe.6G321300	Succinic acid*	0.995	0
Prupe.6G328100	Succinic acid*	-0.85	0.000467521
Prupe.6G339800	Succinic acid*	-0.812	0.00132349
Prupe.6G343800	Succinic acid*	-0.916	2.84307e-05
Prupe.6G345900	Succinic acid*	0.854	0.000401555
Prupe.6G356100	Succinic acid*	-0.858	0.000351036
Prupe.6G360300	Succinic acid*	-0.915	3.04017e-05
Prupe.7G000800	Succinic acid*	-0.98	2.39e-08
Prupe.7G017500	Succinic acid*	-0.925	1.59676e-05
Prupe.7G017600	Succinic acid*	-0.911	3.72038e-05
Prupe.7G024500	Succinic acid*	0.859	0.000341658
Prupe.7G025000	Succinic acid*	-0.845	0.000543239
Prupe.7G034300	Succinic acid*	0.939	6.1147e-06
Prupe.7G037300	Succinic acid*	-0.821	0.00106552
Prupe.7G041200	Succinic acid*	-0.977	4.52e-08
Prupe.7G045200	Succinic acid*	-0.884	0.00013479
Prupe.7G049700	Succinic acid*	-0.855	0.000391278
Prupe.7G050900	Succinic acid*	-0.872	0.000216431
Prupe.7G051200	Succinic acid*	-0.81	0.00139184
Prupe.7G051800	Succinic acid*	-0.861	0.000319343
Prupe.7G052100	Succinic acid*	-0.94	5.5633e-06
Prupe.7G061800	Succinic acid*	0.831	0.000820024
Prupe.7G076500	Succinic acid*	0.975	6.98e-08
Prupe.7G083100	Succinic acid*	-0.915	3.09192e-05
Prupe.7G085200	Succinic acid*	-0.845	0.000531934
Prupe.7G087200	Succinic acid*	0.988	1.7e-09
Prupe.7G089000	Succinic acid*	-0.893	9.18688e-05
Prupe.7G098300	Succinic acid*	0.986	3.5e-09
Prupe.7G098400	Succinic acid*	-0.906	4.82454e-05
Prupe.7G098500	Succinic acid*	-0.898	7.45215e-05
Prupe.7G101800	Succinic acid*	-0.908	4.43714e-05
Prupe.7G110700	Succinic acid*	-0.865	0.000283896
Prupe.7G113500	Succinic acid*	0.973	1.142e-07
Prupe.7G116800	Succinic acid*	-0.967	2.927e-07
Prupe.7G117600	Succinic acid*	-0.831	0.000814
Prupe.7G123100	Succinic acid*	0.808	0.0014915
Prupe.7G124300	Succinic acid*	-0.939	5.9102e-06
Prupe.7G125400	Succinic acid*	0.987	2.4e-09
Prupe.7G125900	Succinic acid*	0.984	8.5e-09
Prupe.7G128600	Succinic acid*	0.982	1.46e-08
Prupe.7G129700	Succinic acid*	-0.914	3.28049e-05
Prupe.7G129900	Succinic acid*	-0.969	2.091e-07
Prupe.7G134500	Succinic acid*	-0.841	0.000605492
Prupe.7G136500	Succinic acid*	-0.913	3.40345e-05
Prupe.7G138500	Succinic acid*	-0.858	0.000353385
Prupe.7G144800	Succinic acid*	0.992	2e-10
Prupe.7G147900	Succinic acid*	-0.88	0.000158166
Prupe.7G154800	Succinic acid*	0.97	1.864e-07
Prupe.7G156100	Succinic acid*	-0.894	8.7283e-05
Prupe.7G157100	Succinic acid*	-0.836	0.000700468
Prupe.7G159000	Succinic acid*	0.984	7.4e-09
Prupe.7G168300	Succinic acid*	-0.824	0.00098234
Prupe.7G172600	Succinic acid*	0.903	5.72309e-05
Prupe.7G175700	Succinic acid*	0.989	1.4e-09
Prupe.7G180700	Succinic acid*	0.851	0.000453848
Prupe.7G181400	Succinic acid*	-0.878	0.000174739
Prupe.7G183200	Succinic acid*	0.994	1e-10
Prupe.7G189400	Succinic acid*	0.854	0.000405441
Prupe.7G192600	Succinic acid*	0.843	0.000574448
Prupe.7G193200	Succinic acid*	-0.897	7.68556e-05
Prupe.7G193600	Succinic acid*	-0.92	2.29596e-05
Prupe.7G195500	Succinic acid*	-0.891	9.98357e-05
Prupe.7G200100	Succinic acid*	-0.873	0.00021055
Prupe.7G200300	Succinic acid*	-0.935	8.2129e-06
Prupe.7G201000	Succinic acid*	-0.869	0.000240555
Prupe.7G201600	Succinic acid*	-0.815	0.00123846
Prupe.7G208400	Succinic acid*	-0.859	0.000344467
Prupe.7G210700	Succinic acid*	-0.869	0.000246228
Prupe.7G210800	Succinic acid*	-0.91	3.89463e-05
Prupe.7G212300	Succinic acid*	-0.905	5.12965e-05
Prupe.7G216500	Succinic acid*	0.906	4.97055e-05
Prupe.7G236600	Succinic acid*	-0.905	5.29227e-05
Prupe.7G241800	Succinic acid*	-0.847	0.000512766
Prupe.7G244600	Succinic acid*	-0.969	2.074e-07
Prupe.7G245400	Succinic acid*	-0.906	5.03611e-05
Prupe.7G264200	Succinic acid*	-0.831	0.000817328
Prupe.7G267500	Succinic acid*	0.871	0.00022282
Prupe.7G268900	Succinic acid*	-0.91	3.91755e-05
Prupe.8G007000	Succinic acid*	0.99	7e-10
Prupe.8G010500	Succinic acid*	-0.851	0.000446981
Prupe.8G021300	Succinic acid*	-0.846	0.000523699
Prupe.8G025400	Succinic acid*	-0.905	5.30324e-05
Prupe.8G028900	Succinic acid*	-0.816	0.00120619
Prupe.8G035100	Succinic acid*	0.99	6e-10
Prupe.8G048100	Succinic acid*	0.972	1.399e-07
Prupe.8G051400	Succinic acid*	-0.918	2.55223e-05
Prupe.8G053300	Succinic acid*	-0.87	0.000233462
Prupe.8G053700	Succinic acid*	-0.97	1.918e-07
Prupe.8G057600	Succinic acid*	-0.929	1.26263e-05
Prupe.8G063500	Succinic acid*	-0.951	2.0878e-06
Prupe.8G064100	Succinic acid*	-0.921	2.18586e-05
Prupe.8G064500	Succinic acid*	-0.978	3.76e-08
Prupe.8G065500	Succinic acid*	0.981	1.69e-08
Prupe.8G066900	Succinic acid*	0.834	0.000745051
Prupe.8G071000	Succinic acid*	0.993	1e-10
Prupe.8G072000	Succinic acid*	-0.847	0.000500993
Prupe.8G078700	Succinic acid*	0.886	0.000124408
Prupe.8G083400	Succinic acid*	-0.866	0.000273233
Prupe.8G083600	Succinic acid*	-0.856	0.000385646
Prupe.8G095800	Succinic acid*	-0.931	1.11792e-05
Prupe.8G101200	Succinic acid*	-0.893	9.2834e-05
Prupe.8G112200	Succinic acid*	-0.867	0.000258914
Prupe.8G115400	Succinic acid*	-0.857	0.000363144
Prupe.8G125800	Succinic acid*	-0.802	0.00170491
Prupe.8G129200	Succinic acid*	0.968	2.516e-07
Prupe.8G130100	Succinic acid*	-0.881	0.000156468
Prupe.8G130600	Succinic acid*	-0.993	1e-10
Prupe.8G130700	Succinic acid*	-0.81	0.00141105
Prupe.8G131600	Succinic acid*	0.818	0.00114526
Prupe.8G132500	Succinic acid*	-0.815	0.00123598
Prupe.8G153500	Succinic acid*	-0.914	3.23608e-05
Prupe.8G160100	Succinic acid*	-0.982	1.55e-08
Prupe.8G164600	Succinic acid*	0.888	0.000113053
Prupe.8G173800	Succinic acid*	-0.964	4.793e-07
Prupe.8G178000	Succinic acid*	0.99	6e-10
Prupe.8G191800	Succinic acid*	-0.991	5e-10
Prupe.8G195900	Succinic acid*	-0.879	0.000168468
Prupe.8G211000	Succinic acid*	-0.972	1.37e-07
Prupe.8G214100	Succinic acid*	-0.912	3.56864e-05
Prupe.8G215000	Succinic acid*	-0.848	0.000489172
Prupe.8G218300	Succinic acid*	-0.898	7.34245e-05
Prupe.8G221100	Succinic acid*	0.95	2.2083e-06
Prupe.8G233300	Succinic acid*	-0.885	0.00012884
Prupe.8G238000	Succinic acid*	0.987	2.5e-09
Prupe.8G240800	Succinic acid*	0.988	2.1e-09
Prupe.8G241400	Succinic acid*	0.989	1.1e-09
Prupe.8G251200	Succinic acid*	-0.883	0.000143367
Prupe.8G252500	Succinic acid*	0.994	1e-10
Prupe.8G260900	Succinic acid*	0.872	0.000220064
Prupe.8G261500	Succinic acid*	-0.905	5.2709e-05
Prupe.8G266300	Succinic acid*	-0.835	0.000733147
Prupe.8G268700	Succinic acid*	-0.824	0.000968895
Prupe.8G270000	Succinic acid*	-0.853	0.000423638
Prupe.8G270500	Succinic acid*	0.915	3.11109e-05
Prupe.8G271100	Succinic acid*	-0.982	1.45e-08
Prupe.8G271200	Succinic acid*	-0.982	1.65e-08
Prupe.I000500	Succinic acid*	-0.982	1.42e-08
Prupe.I005500	Succinic acid*	-0.84	0.0006255
Prupe.1G002700	Methylmalonic acid*	-0.835	0.000722194
Prupe.1G026200	Methylmalonic acid*	-0.847	0.000507307
Prupe.1G033900	Methylmalonic acid*	-0.9	6.61618e-05
Prupe.1G039900	Methylmalonic acid*	-0.81	0.00140447
Prupe.1G052600	Methylmalonic acid*	-0.838	0.000672702
Prupe.1G069800	Methylmalonic acid*	0.837	0.000688074
Prupe.1G078700	Methylmalonic acid*	0.946	3.1949e-06
Prupe.1G080700	Methylmalonic acid*	-0.802	0.0017132
Prupe.1G090300	Methylmalonic acid*	0.864	0.000286024
Prupe.1G091100	Methylmalonic acid*	-0.838	0.000665149
Prupe.1G092700	Methylmalonic acid*	-0.901	6.28904e-05
Prupe.1G093800	Methylmalonic acid*	-0.909	4.13447e-05
Prupe.1G098400	Methylmalonic acid*	-0.977	4.64e-08
Prupe.1G103700	Methylmalonic acid*	-0.874	0.000197881
Prupe.1G107200	Methylmalonic acid*	0.855	0.000391895
Prupe.1G109900	Methylmalonic acid*	0.9	6.52521e-05
Prupe.1G113800	Methylmalonic acid*	0.972	1.357e-07
Prupe.1G120300	Methylmalonic acid*	-0.914	3.12978e-05
Prupe.1G123100	Methylmalonic acid*	-0.841	0.00061224
Prupe.1G124200	Methylmalonic acid*	-0.943	4.2185e-06
Prupe.1G141000	Methylmalonic acid*	0.887	0.000119935
Prupe.1G149700	Methylmalonic acid*	0.876	0.000187158
Prupe.1G154300	Methylmalonic acid*	-0.835	0.000723084
Prupe.1G162800	Methylmalonic acid*	-0.912	3.62012e-05
Prupe.1G166600	Methylmalonic acid*	0.992	3e-10
Prupe.1G175600	Methylmalonic acid*	0.986	3.5e-09
Prupe.1G179700	Methylmalonic acid*	-0.828	0.000885884
Prupe.1G183100	Methylmalonic acid*	0.984	8.9e-09
Prupe.1G184200	Methylmalonic acid*	-0.921	2.07238e-05
Prupe.1G189900	Methylmalonic acid*	-0.964	4.755e-07
Prupe.1G205100	Methylmalonic acid*	-0.965	3.809e-07
Prupe.1G205200	Methylmalonic acid*	-0.939	5.9796e-06
Prupe.1G208500	Methylmalonic acid*	-0.848	0.000486461
Prupe.1G216600	Methylmalonic acid*	0.87	0.000231279
Prupe.1G226800	Methylmalonic acid*	0.929	1.25085e-05
Prupe.1G230500	Methylmalonic acid*	-0.97	1.717e-07
Prupe.1G237200	Methylmalonic acid*	-0.91	3.89172e-05
Prupe.1G242100	Methylmalonic acid*	-0.975	7.11e-08
Prupe.1G244900	Methylmalonic acid*	0.889	0.000110298
Prupe.1G249700	Methylmalonic acid*	0.927	1.40705e-05
Prupe.1G250400	Methylmalonic acid*	-0.942	4.846e-06
Prupe.1G264500	Methylmalonic acid*	0.983	1.01e-08
Prupe.1G264700	Methylmalonic acid*	-0.891	9.95321e-05
Prupe.1G266400	Methylmalonic acid*	-0.903	5.79075e-05
Prupe.1G267300	Methylmalonic acid*	-0.976	6.28e-08
Prupe.1G283100	Methylmalonic acid*	-0.969	2.252e-07
Prupe.1G284200	Methylmalonic acid*	-0.963	4.98e-07
Prupe.1G284600	Methylmalonic acid*	-0.818	0.00114429
Prupe.1G284900	Methylmalonic acid*	-0.965	3.893e-07
Prupe.1G296000	Methylmalonic acid*	-0.895	8.32128e-05
Prupe.1G308300	Methylmalonic acid*	-0.801	0.00174083
Prupe.1G318600	Methylmalonic acid*	-0.974	9.51e-08
Prupe.1G318800	Methylmalonic acid*	-0.971	1.591e-07
Prupe.1G320500	Methylmalonic acid*	-0.985	6e-09
Prupe.1G326900	Methylmalonic acid*	-0.844	0.000550787
Prupe.1G327500	Methylmalonic acid*	-0.885	0.000129338
Prupe.1G328200	Methylmalonic acid*	-0.858	0.000352234
Prupe.1G330800	Methylmalonic acid*	-0.871	0.000226648
Prupe.1G330900	Methylmalonic acid*	-0.805	0.00159823
Prupe.1G349300	Methylmalonic acid*	0.94	5.5245e-06
Prupe.1G353800	Methylmalonic acid*	-0.843	0.00057815
Prupe.1G354900	Methylmalonic acid*	-0.994	1e-10
Prupe.1G358200	Methylmalonic acid*	-0.98	2.58e-08
Prupe.1G358500	Methylmalonic acid*	-0.834	0.000743926
Prupe.1G361100	Methylmalonic acid*	-0.98	2.18e-08
Prupe.1G372900	Methylmalonic acid*	0.87	0.000232803
Prupe.1G379200	Methylmalonic acid*	-0.879	0.000164327
Prupe.1G384800	Methylmalonic acid*	-0.949	2.5079e-06
Prupe.1G386800	Methylmalonic acid*	-0.984	7.9e-09
Prupe.1G390800	Methylmalonic acid*	0.966	3.144e-07
Prupe.1G394200	Methylmalonic acid*	0.832	0.000793547
Prupe.1G398100	Methylmalonic acid*	0.819	0.00113323
Prupe.1G401300	Methylmalonic acid*	-0.991	4e-10
Prupe.1G404900	Methylmalonic acid*	-0.883	0.000143269
Prupe.1G406000	Methylmalonic acid*	-0.851	0.00045175
Prupe.1G408700	Methylmalonic acid*	0.897	7.50777e-05
Prupe.1G416400	Methylmalonic acid*	-0.978	4.21e-08
Prupe.1G416800	Methylmalonic acid*	0.982	1.59e-08
Prupe.1G417100	Methylmalonic acid*	-0.97	1.774e-07
Prupe.1G418100	Methylmalonic acid*	0.979	3.26e-08
Prupe.1G422500	Methylmalonic acid*	-0.984	9.1e-09
Prupe.1G426300	Methylmalonic acid*	-0.963	4.991e-07
Prupe.1G426700	Methylmalonic acid*	0.985	5.1e-09
Prupe.1G427700	Methylmalonic acid*	-0.984	8e-09
Prupe.1G433300	Methylmalonic acid*	-0.831	0.000805233
Prupe.1G440000	Methylmalonic acid*	-0.941	5.1968e-06
Prupe.1G447700	Methylmalonic acid*	0.886	0.000122579
Prupe.1G449600	Methylmalonic acid*	-0.842	0.000593771
Prupe.1G454300	Methylmalonic acid*	0.956	1.1816e-06
Prupe.1G462400	Methylmalonic acid*	-0.849	0.000469814
Prupe.1G477200	Methylmalonic acid*	-0.864	0.000294782
Prupe.1G477400	Methylmalonic acid*	-0.913	3.39494e-05
Prupe.1G477800	Methylmalonic acid*	-0.936	7.6062e-06
Prupe.1G479100	Methylmalonic acid*	0.801	0.00174317
Prupe.1G480400	Methylmalonic acid*	-0.84	0.000625125
Prupe.1G483200	Methylmalonic acid*	0.985	6.5e-09
Prupe.1G491300	Methylmalonic acid*	0.848	0.000499352
Prupe.1G496100	Methylmalonic acid*	-0.951	2.1307e-06
Prupe.1G496500	Methylmalonic acid*	-0.993	2e-10
Prupe.1G497100	Methylmalonic acid*	-0.856	0.000380047
Prupe.1G500500	Methylmalonic acid*	-0.911	3.6961e-05
Prupe.1G509100	Methylmalonic acid*	-0.877	0.000177008
Prupe.1G512500	Methylmalonic acid*	0.982	1.36e-08
Prupe.1G515700	Methylmalonic acid*	0.962	5.625e-07
Prupe.1G520700	Methylmalonic acid*	0.971	1.654e-07
Prupe.1G525200	Methylmalonic acid*	-0.925	1.65331e-05
Prupe.1G527900	Methylmalonic acid*	0.956	1.2418e-06
Prupe.1G528500	Methylmalonic acid*	0.991	5e-10
Prupe.1G539100	Methylmalonic acid*	-0.878	0.00017365
Prupe.1G539400	Methylmalonic acid*	0.968	2.573e-07
Prupe.1G558300	Methylmalonic acid*	-0.888	0.000116631
Prupe.1G560800	Methylmalonic acid*	-0.939	5.9412e-06
Prupe.1G577300	Methylmalonic acid*	-0.8	0.00176208
Prupe.1G579700	Methylmalonic acid*	0.945	3.7234e-06
Prupe.1G581000	Methylmalonic acid*	-0.831	0.000816556
Prupe.2G001900	Methylmalonic acid*	0.893	9.40477e-05
Prupe.2G005500	Methylmalonic acid*	-0.883	0.00014221
Prupe.2G008400	Methylmalonic acid*	-0.979	2.87e-08
Prupe.2G010400	Methylmalonic acid*	-0.977	4.84e-08
Prupe.2G020700	Methylmalonic acid*	-0.877	0.000182117
Prupe.2G028600	Methylmalonic acid*	-0.87	0.000233723
Prupe.2G044800	Methylmalonic acid*	-0.968	2.485e-07
Prupe.2G066100	Methylmalonic acid*	-0.926	1.54244e-05
Prupe.2G066400	Methylmalonic acid*	0.981	1.69e-08
Prupe.2G083000	Methylmalonic acid*	0.933	9.3795e-06
Prupe.2G098800	Methylmalonic acid*	-0.852	0.000432362
Prupe.2G101700	Methylmalonic acid*	0.846	0.000520332
Prupe.2G105400	Methylmalonic acid*	-0.929	1.21774e-05
Prupe.2G106200	Methylmalonic acid*	0.987	2.5e-09
Prupe.2G106800	Methylmalonic acid*	-0.816	0.0011969
Prupe.2G114500	Methylmalonic acid*	-0.9	6.66353e-05
Prupe.2G118000	Methylmalonic acid*	-0.874	0.00019818
Prupe.2G124400	Methylmalonic acid*	-0.851	0.000452673
Prupe.2G136300	Methylmalonic acid*	-0.856	0.00038325
Prupe.2G137300	Methylmalonic acid*	-0.81	0.00141995
Prupe.2G139600	Methylmalonic acid*	-0.937	7.1225e-06
Prupe.2G146900	Methylmalonic acid*	-0.86	0.000328911
Prupe.2G152000	Methylmalonic acid*	-0.8	0.00178102
Prupe.2G161000	Methylmalonic acid*	-0.917	2.63775e-05
Prupe.2G161500	Methylmalonic acid*	-0.947	3.0275e-06
Prupe.2G167000	Methylmalonic acid*	-0.98	2.75e-08
Prupe.2G175900	Methylmalonic acid*	-0.864	0.000290332
Prupe.2G178500	Methylmalonic acid*	-0.982	1.39e-08
Prupe.2G181700	Methylmalonic acid*	0.982	1.31e-08
Prupe.2G184900	Methylmalonic acid*	-0.828	0.000886377
Prupe.2G191100	Methylmalonic acid*	-0.807	0.00149325
Prupe.2G192600	Methylmalonic acid*	0.918	2.57418e-05
Prupe.2G193800	Methylmalonic acid*	-0.894	8.71523e-05
Prupe.2G207600	Methylmalonic acid*	0.988	1.8e-09
Prupe.2G215100	Methylmalonic acid*	-0.899	6.8912e-05
Prupe.2G227200	Methylmalonic acid*	-0.938	6.4696e-06
Prupe.2G229200	Methylmalonic acid*	-0.808	0.00147279
Prupe.2G240800	Methylmalonic acid*	0.867	0.000263742
Prupe.2G243000	Methylmalonic acid*	0.989	1.2e-09
Prupe.2G248900	Methylmalonic acid*	-0.874	0.000205338
Prupe.2G256700	Methylmalonic acid*	-0.902	6.04017e-05
Prupe.2G260800	Methylmalonic acid*	0.891	0.000100988
Prupe.2G263300	Methylmalonic acid*	-0.872	0.00022102
Prupe.2G265000	Methylmalonic acid*	-0.902	6.00277e-05
Prupe.2G266400	Methylmalonic acid*	0.802	0.0016975
Prupe.2G277800	Methylmalonic acid*	0.944	4.0627e-06
Prupe.2G278000	Methylmalonic acid*	0.993	2e-10
Prupe.2G279900	Methylmalonic acid*	0.92	2.18703e-05
Prupe.2G283600	Methylmalonic acid*	-0.833	0.000775038
Prupe.2G307500	Methylmalonic acid*	-0.883	0.000139923
Prupe.2G311700	Methylmalonic acid*	-0.987	3.3e-09
Prupe.2G312000	Methylmalonic acid*	-0.938	6.5052e-06
Prupe.2G314600	Methylmalonic acid*	0.824	0.000983532
Prupe.2G317500	Methylmalonic acid*	-0.913	3.39865e-05
Prupe.2G319600	Methylmalonic acid*	-0.859	0.000347173
Prupe.3G004100	Methylmalonic acid*	-0.989	1.3e-09
Prupe.3G005300	Methylmalonic acid*	0.974	8.46e-08
Prupe.3G011100	Methylmalonic acid*	-0.917	2.71525e-05
Prupe.3G011300	Methylmalonic acid*	-0.994	1e-10
Prupe.3G012400	Methylmalonic acid*	0.892	9.65344e-05
Prupe.3G012600	Methylmalonic acid*	0.887	0.000118111
Prupe.3G012800	Methylmalonic acid*	0.822	0.00102238
Prupe.3G014600	Methylmalonic acid*	-0.855	0.000392639
Prupe.3G025900	Methylmalonic acid*	-0.875	0.000197113
Prupe.3G028000	Methylmalonic acid*	-0.916	2.832e-05
Prupe.3G035700	Methylmalonic acid*	-0.874	0.000205123
Prupe.3G042300	Methylmalonic acid*	-0.942	4.5769e-06
Prupe.3G048100	Methylmalonic acid*	-0.855	0.000392303
Prupe.3G048300	Methylmalonic acid*	-0.849	0.000475775
Prupe.3G051900	Methylmalonic acid*	-0.81	0.00142037
Prupe.3G052000	Methylmalonic acid*	-0.869	0.000239468
Prupe.3G060200	Methylmalonic acid*	-0.977	4.63e-08
Prupe.3G068200	Methylmalonic acid*	-0.874	0.000205003
Prupe.3G071000	Methylmalonic acid*	0.993	1e-10
Prupe.3G099000	Methylmalonic acid*	-0.92	2.19267e-05
Prupe.3G099600	Methylmalonic acid*	0.983	9.7e-09
Prupe.3G103700	Methylmalonic acid*	-0.821	0.001066
Prupe.3G106200	Methylmalonic acid*	-0.905	5.26747e-05
Prupe.3G111000	Methylmalonic acid*	-0.919	2.38432e-05
Prupe.3G114200	Methylmalonic acid*	0.901	6.45936e-05
Prupe.3G116000	Methylmalonic acid*	-0.83	0.000843409
Prupe.3G135400	Methylmalonic acid*	-0.897	7.78919e-05
Prupe.3G144000	Methylmalonic acid*	-0.96	7.128e-07
Prupe.3G144100	Methylmalonic acid*	-0.88	0.000159532
Prupe.3G148300	Methylmalonic acid*	-0.969	2.189e-07
Prupe.3G153400	Methylmalonic acid*	-0.884	0.000137627
Prupe.3G154300	Methylmalonic acid*	-0.981	1.75e-08
Prupe.3G154700	Methylmalonic acid*	-0.977	5.39e-08
Prupe.3G154900	Methylmalonic acid*	-0.977	4.73e-08
Prupe.3G166400	Methylmalonic acid*	-0.932	1.03759e-05
Prupe.3G173600	Methylmalonic acid*	-0.88	0.000161722
Prupe.3G175800	Methylmalonic acid*	0.822	0.00104656
Prupe.3G178500	Methylmalonic acid*	-0.848	0.000485538
Prupe.3G179600	Methylmalonic acid*	-0.829	0.000848591
Prupe.3G185000	Methylmalonic acid*	-0.907	4.59102e-05
Prupe.3G187300	Methylmalonic acid*	0.837	0.000694078
Prupe.3G189500	Methylmalonic acid*	-0.915	3.09282e-05
Prupe.3G193800	Methylmalonic acid*	-0.878	0.000172942
Prupe.3G200500	Methylmalonic acid*	-0.993	1e-10
Prupe.3G205100	Methylmalonic acid*	0.984	8.8e-09
Prupe.3G208100	Methylmalonic acid*	-0.827	0.000896783
Prupe.3G210100	Methylmalonic acid*	0.986	4.2e-09
Prupe.3G210500	Methylmalonic acid*	-0.834	0.000749327
Prupe.3G213400	Methylmalonic acid*	0.856	0.00037549
Prupe.3G227700	Methylmalonic acid*	-0.965	4.052e-07
Prupe.3G239900	Methylmalonic acid*	0.864	0.000285355
Prupe.3G248600	Methylmalonic acid*	-0.861	0.000322623
Prupe.3G253900	Methylmalonic acid*	-0.94	5.327e-06
Prupe.3G255000	Methylmalonic acid*	-0.858	0.000353627
Prupe.3G265800	Methylmalonic acid*	-0.864	0.000286144
Prupe.3G269500	Methylmalonic acid*	0.906	4.926e-05
Prupe.3G280300	Methylmalonic acid*	0.987	2.7e-09
Prupe.3G281700	Methylmalonic acid*	0.818	0.00115412
Prupe.3G289400	Methylmalonic acid*	0.978	4.37e-08
Prupe.3G296700	Methylmalonic acid*	-0.975	7.42e-08
Prupe.3G301600	Methylmalonic acid*	-0.86	0.000327866
Prupe.3G308400	Methylmalonic acid*	0.976	6.17e-08
Prupe.3G310500	Methylmalonic acid*	-0.891	0.000101595
Prupe.4G000900	Methylmalonic acid*	-0.804	0.00163783
Prupe.4G004900	Methylmalonic acid*	0.936	7.8609e-06
Prupe.4G006200	Methylmalonic acid*	-0.982	1.34e-08
Prupe.4G013500	Methylmalonic acid*	-0.838	0.000669228
Prupe.4G015700	Methylmalonic acid*	0.983	1.18e-08
Prupe.4G022000	Methylmalonic acid*	-0.972	1.23e-07
Prupe.4G030300	Methylmalonic acid*	0.977	4.46e-08
Prupe.4G031000	Methylmalonic acid*	0.988	1.6e-09
Prupe.4G032600	Methylmalonic acid*	-0.874	0.000200216
Prupe.4G034500	Methylmalonic acid*	0.979	3.24e-08
Prupe.4G034600	Methylmalonic acid*	-0.837	0.000679618
Prupe.4G038600	Methylmalonic acid*	-0.827	0.000904064
Prupe.4G052900	Methylmalonic acid*	-0.898	7.43003e-05
Prupe.4G056100	Methylmalonic acid*	-0.929	1.23667e-05
Prupe.4G056600	Methylmalonic acid*	-0.912	3.56994e-05
Prupe.4G057600	Methylmalonic acid*	-0.847	0.000513428
Prupe.4G058900	Methylmalonic acid*	-0.886	0.000124005
Prupe.4G059000	Methylmalonic acid*	-0.82	0.0010974
Prupe.4G066200	Methylmalonic acid*	-0.874	0.000203644
Prupe.4G069600	Methylmalonic acid*	0.816	0.00119979
Prupe.4G070200	Methylmalonic acid*	-0.868	0.00025259
Prupe.4G073300	Methylmalonic acid*	0.885	0.000132842
Prupe.4G076500	Methylmalonic acid*	-0.974	8.64e-08
Prupe.4G086300	Methylmalonic acid*	0.889	0.000110456
Prupe.4G088000	Methylmalonic acid*	0.979	2.87e-08
Prupe.4G092900	Methylmalonic acid*	-0.928	1.34656e-05
Prupe.4G093000	Methylmalonic acid*	-0.891	0.000100977
Prupe.4G099400	Methylmalonic acid*	-0.91	3.89185e-05
Prupe.4G121100	Methylmalonic acid*	0.804	0.00162808
Prupe.4G123500	Methylmalonic acid*	0.991	4e-10
Prupe.4G129800	Methylmalonic acid*	0.993	1e-10
Prupe.4G146400	Methylmalonic acid*	-0.843	0.000566094
Prupe.4G157400	Methylmalonic acid*	-0.842	0.000589036
Prupe.4G157600	Methylmalonic acid*	0.978	3.84e-08
Prupe.4G165500	Methylmalonic acid*	-0.814	0.00125705
Prupe.4G177600	Methylmalonic acid*	0.847	0.000506519
Prupe.4G185700	Methylmalonic acid*	-0.98	2.44e-08
Prupe.4G187100	Methylmalonic acid*	0.864	0.000290461
Prupe.4G190900	Methylmalonic acid*	-0.98	2.38e-08
Prupe.4G191000	Methylmalonic acid*	-0.91	4.00873e-05
Prupe.4G200600	Methylmalonic acid*	-0.806	0.00153556
Prupe.4G213200	Methylmalonic acid*	-0.878	0.000169787
Prupe.4G222100	Methylmalonic acid*	0.873	0.000209572
Prupe.4G226200	Methylmalonic acid*	-0.802	0.00169872
Prupe.4G226400	Methylmalonic acid*	-0.853	0.000413669
Prupe.4G236200	Methylmalonic acid*	-0.903	5.69284e-05
Prupe.4G252300	Methylmalonic acid*	-0.824	0.000986263
Prupe.4G263200	Methylmalonic acid*	-0.904	5.56376e-05
Prupe.4G277700	Methylmalonic acid*	-0.876	0.000186357
Prupe.5G005900	Methylmalonic acid*	0.989	1.2e-09
Prupe.5G009400	Methylmalonic acid*	0.991	5e-10
Prupe.5G011400	Methylmalonic acid*	-0.929	1.28294e-05
Prupe.5G013700	Methylmalonic acid*	-0.862	0.00030882
Prupe.5G015000	Methylmalonic acid*	0.983	1.04e-08
Prupe.5G015500	Methylmalonic acid*	0.992	2e-10
Prupe.5G025300	Methylmalonic acid*	-0.96	7.712e-07
Prupe.5G029300	Methylmalonic acid*	0.931	1.12621e-05
Prupe.5G034800	Methylmalonic acid*	-0.93	1.18704e-05
Prupe.5G036200	Methylmalonic acid*	0.829	0.000859988
Prupe.5G051000	Methylmalonic acid*	-0.818	0.00115105
Prupe.5G059100	Methylmalonic acid*	0.966	3.175e-07
Prupe.5G059600	Methylmalonic acid*	0.982	1.51e-08
Prupe.5G076600	Methylmalonic acid*	-0.876	0.000188205
Prupe.5G093700	Methylmalonic acid*	-0.877	0.000176817
Prupe.5G093800	Methylmalonic acid*	-0.926	1.5669e-05
Prupe.5G104500	Methylmalonic acid*	-0.867	0.000260518
Prupe.5G110600	Methylmalonic acid*	-0.811	0.00137323
Prupe.5G116100	Methylmalonic acid*	-0.978	4.33e-08
Prupe.5G117100	Methylmalonic acid*	-0.903	5.84992e-05
Prupe.5G130300	Methylmalonic acid*	-0.955	1.4045e-06
Prupe.5G130500	Methylmalonic acid*	-0.917	2.63184e-05
Prupe.5G130600	Methylmalonic acid*	-0.941	5.2229e-06
Prupe.5G131200	Methylmalonic acid*	-0.892	9.77745e-05
Prupe.5G135900	Methylmalonic acid*	0.98	2.21e-08
Prupe.5G144900	Methylmalonic acid*	-0.881	0.000153827
Prupe.5G159800	Methylmalonic acid*	-0.863	0.000298107
Prupe.5G164000	Methylmalonic acid*	-0.936	7.8046e-06
Prupe.5G164100	Methylmalonic acid*	-0.822	0.00103956
Prupe.5G166700	Methylmalonic acid*	-0.811	0.00135607
Prupe.5G173700	Methylmalonic acid*	0.976	6.34e-08
Prupe.5G174200	Methylmalonic acid*	-0.853	0.000417038
Prupe.5G176400	Methylmalonic acid*	0.846	0.000516668
Prupe.5G178100	Methylmalonic acid*	-0.848	0.000488047
Prupe.5G200300	Methylmalonic acid*	0.983	1.02e-08
Prupe.5G213900	Methylmalonic acid*	-0.952	1.8286e-06
Prupe.5G217200	Methylmalonic acid*	-0.817	0.00116398
Prupe.5G219900	Methylmalonic acid*	-0.859	0.000342575
Prupe.5G223100	Methylmalonic acid*	-0.817	0.00117485
Prupe.5G224500	Methylmalonic acid*	0.861	0.000323845
Prupe.5G228700	Methylmalonic acid*	-0.979	3.24e-08
Prupe.5G229400	Methylmalonic acid*	-0.982	1.45e-08
Prupe.5G230400	Methylmalonic acid*	-0.897	7.75769e-05
Prupe.5G232200	Methylmalonic acid*	0.802	0.00171105
Prupe.5G244000	Methylmalonic acid*	-0.905	5.18647e-05
Prupe.6G002600	Methylmalonic acid*	0.989	1.2e-09
Prupe.6G003500	Methylmalonic acid*	0.995	0
Prupe.6G008000	Methylmalonic acid*	-0.849	0.000473167
Prupe.6G008300	Methylmalonic acid*	-0.974	9.24e-08
Prupe.6G012000	Methylmalonic acid*	-0.849	0.000473313
Prupe.6G019500	Methylmalonic acid*	-0.933	9.7287e-06
Prupe.6G019600	Methylmalonic acid*	-0.936	7.3441e-06
Prupe.6G022400	Methylmalonic acid*	-0.841	0.000605223
Prupe.6G026100	Methylmalonic acid*	-0.896	8.03437e-05
Prupe.6G028000	Methylmalonic acid*	0.846	0.000519365
Prupe.6G029500	Methylmalonic acid*	-0.879	0.000163522
Prupe.6G039700	Methylmalonic acid*	-0.929	1.29927e-05
Prupe.6G040000	Methylmalonic acid*	0.837	0.000675215
Prupe.6G042000	Methylmalonic acid*	0.84	0.000631554
Prupe.6G042600	Methylmalonic acid*	-0.989	1.6e-09
Prupe.6G052800	Methylmalonic acid*	0.903	5.72297e-05
Prupe.6G056700	Methylmalonic acid*	-0.814	0.0012768
Prupe.6G058300	Methylmalonic acid*	-0.9	6.56415e-05
Prupe.6G063700	Methylmalonic acid*	0.913	3.30237e-05
Prupe.6G065900	Methylmalonic acid*	0.975	7.36e-08
Prupe.6G068700	Methylmalonic acid*	0.969	1.995e-07
Prupe.6G068800	Methylmalonic acid*	0.867	0.000265612
Prupe.6G068900	Methylmalonic acid*	-0.926	1.56115e-05
Prupe.6G072400	Methylmalonic acid*	0.923	1.86313e-05
Prupe.6G085600	Methylmalonic acid*	-0.941	5.0917e-06
Prupe.6G090800	Methylmalonic acid*	-0.936	7.6731e-06
Prupe.6G094600	Methylmalonic acid*	0.995	0
Prupe.6G096700	Methylmalonic acid*	-0.924	1.7581e-05
Prupe.6G098100	Methylmalonic acid*	-0.851	0.000448335
Prupe.6G105900	Methylmalonic acid*	-0.934	8.5821e-06
Prupe.6G110500	Methylmalonic acid*	0.958	1.0128e-06
Prupe.6G118300	Methylmalonic acid*	0.98	2.38e-08
Prupe.6G127700	Methylmalonic acid*	0.904	5.53735e-05
Prupe.6G129600	Methylmalonic acid*	-0.878	0.000174267
Prupe.6G139600	Methylmalonic acid*	-0.856	0.000376197
Prupe.6G140400	Methylmalonic acid*	-0.917	2.6487e-05
Prupe.6G143300	Methylmalonic acid*	-0.849	0.000470353
Prupe.6G149200	Methylmalonic acid*	-0.871	0.000224508
Prupe.6G157000	Methylmalonic acid*	-0.983	9.5e-09
Prupe.6G162000	Methylmalonic acid*	0.945	3.5326e-06
Prupe.6G167500	Methylmalonic acid*	0.919	2.39666e-05
Prupe.6G176700	Methylmalonic acid*	-0.996	0
Prupe.6G176900	Methylmalonic acid*	0.829	0.000848276
Prupe.6G179400	Methylmalonic acid*	-0.861	0.000317653
Prupe.6G190400	Methylmalonic acid*	-0.855	0.000393282
Prupe.6G195100	Methylmalonic acid*	-0.904	5.55989e-05
Prupe.6G202500	Methylmalonic acid*	-0.929	1.23727e-05
Prupe.6G211600	Methylmalonic acid*	-0.938	6.3167e-06
Prupe.6G211700	Methylmalonic acid*	-0.822	0.00102468
Prupe.6G221200	Methylmalonic acid*	-0.987	3.4e-09
Prupe.6G222100	Methylmalonic acid*	0.972	1.332e-07
Prupe.6G225400	Methylmalonic acid*	-0.988	2e-09
Prupe.6G226600	Methylmalonic acid*	-0.968	2.481e-07
Prupe.6G226800	Methylmalonic acid*	-0.854	0.000407187
Prupe.6G227000	Methylmalonic acid*	-0.823	0.00100714
Prupe.6G227700	Methylmalonic acid*	0.816	0.00120034
Prupe.6G233100	Methylmalonic acid*	-0.85	0.00046868
Prupe.6G235400	Methylmalonic acid*	-0.818	0.00115972
Prupe.6G239000	Methylmalonic acid*	-0.894	8.6841e-05
Prupe.6G239500	Methylmalonic acid*	0.898	7.41085e-05
Prupe.6G249600	Methylmalonic acid*	-0.952	1.7795e-06
Prupe.6G254100	Methylmalonic acid*	0.993	1e-10
Prupe.6G256500	Methylmalonic acid*	-0.83	0.000845438
Prupe.6G265500	Methylmalonic acid*	-0.99	7e-10
Prupe.6G265900	Methylmalonic acid*	-0.912	3.49691e-05
Prupe.6G267000	Methylmalonic acid*	-0.911	3.8559e-05
Prupe.6G267500	Methylmalonic acid*	0.971	1.56e-07
Prupe.6G276900	Methylmalonic acid*	-0.939	6.0429e-06
Prupe.6G297200	Methylmalonic acid*	-0.936	7.6824e-06
Prupe.6G297900	Methylmalonic acid*	0.977	4.95e-08
Prupe.6G309400	Methylmalonic acid*	0.964	4.269e-07
Prupe.6G315200	Methylmalonic acid*	0.99	8e-10
Prupe.6G315800	Methylmalonic acid*	0.865	0.000275604
Prupe.6G319600	Methylmalonic acid*	-0.978	3.53e-08
Prupe.6G321300	Methylmalonic acid*	0.995	0
Prupe.6G328100	Methylmalonic acid*	-0.849	0.000479658
Prupe.6G339800	Methylmalonic acid*	-0.813	0.00130424
Prupe.6G343800	Methylmalonic acid*	-0.914	3.27471e-05
Prupe.6G345900	Methylmalonic acid*	0.854	0.000408035
Prupe.6G356100	Methylmalonic acid*	-0.858	0.000356179
Prupe.6G360300	Methylmalonic acid*	-0.916	2.85996e-05
Prupe.7G000800	Methylmalonic acid*	-0.98	2.67e-08
Prupe.7G017500	Methylmalonic acid*	-0.926	1.5836e-05
Prupe.7G017600	Methylmalonic acid*	-0.911	3.74273e-05
Prupe.7G024500	Methylmalonic acid*	0.859	0.000350222
Prupe.7G025000	Methylmalonic acid*	-0.841	0.000617835
Prupe.7G034300	Methylmalonic acid*	0.938	6.4991e-06
Prupe.7G037300	Methylmalonic acid*	-0.823	0.00100484
Prupe.7G041200	Methylmalonic acid*	-0.977	4.62e-08
Prupe.7G045200	Methylmalonic acid*	-0.887	0.00012127
Prupe.7G049700	Methylmalonic acid*	-0.853	0.00042071
Prupe.7G050900	Methylmalonic acid*	-0.873	0.00021249
Prupe.7G051200	Methylmalonic acid*	-0.812	0.00132262
Prupe.7G051800	Methylmalonic acid*	-0.859	0.000339985
Prupe.7G052100	Methylmalonic acid*	-0.94	5.5983e-06
Prupe.7G061800	Methylmalonic acid*	0.829	0.000867109
Prupe.7G076500	Methylmalonic acid*	0.975	7.64e-08
Prupe.7G083100	Methylmalonic acid*	-0.915	3.02983e-05
Prupe.7G085200	Methylmalonic acid*	-0.844	0.000559952
Prupe.7G087200	Methylmalonic acid*	0.987	2.4e-09
Prupe.7G089000	Methylmalonic acid*	-0.895	8.59704e-05
Prupe.7G098300	Methylmalonic acid*	0.984	6.9e-09
Prupe.7G098400	Methylmalonic acid*	-0.906	4.83324e-05
Prupe.7G098500	Methylmalonic acid*	-0.899	7.07341e-05
Prupe.7G101800	Methylmalonic acid*	-0.907	4.69871e-05
Prupe.7G110700	Methylmalonic acid*	-0.864	0.00028628
Prupe.7G113500	Methylmalonic acid*	0.97	1.94e-07
Prupe.7G116800	Methylmalonic acid*	-0.967	3.045e-07
Prupe.7G117600	Methylmalonic acid*	-0.825	0.000961798
Prupe.7G123100	Methylmalonic acid*	0.804	0.00161488
Prupe.7G124300	Methylmalonic acid*	-0.935	8.3063e-06
Prupe.7G125400	Methylmalonic acid*	0.988	2.3e-09
Prupe.7G125900	Methylmalonic acid*	0.982	1.32e-08
Prupe.7G128600	Methylmalonic acid*	0.982	1.47e-08
Prupe.7G129700	Methylmalonic acid*	-0.912	3.54522e-05
Prupe.7G129900	Methylmalonic acid*	-0.969	2.186e-07
Prupe.7G134500	Methylmalonic acid*	-0.841	0.000612306
Prupe.7G136500	Methylmalonic acid*	-0.913	3.41257e-05
Prupe.7G138500	Methylmalonic acid*	-0.857	0.00036529
Prupe.7G144800	Methylmalonic acid*	0.993	2e-10
Prupe.7G147900	Methylmalonic acid*	-0.878	0.000176112
Prupe.7G154800	Methylmalonic acid*	0.969	2.132e-07
Prupe.7G156100	Methylmalonic acid*	-0.894	8.84919e-05
Prupe.7G157100	Methylmalonic acid*	-0.835	0.000717314
Prupe.7G159000	Methylmalonic acid*	0.982	1.32e-08
Prupe.7G168300	Methylmalonic acid*	-0.825	0.000961205
Prupe.7G172600	Methylmalonic acid*	0.906	5.01412e-05
Prupe.7G175700	Methylmalonic acid*	0.988	1.7e-09
Prupe.7G180700	Methylmalonic acid*	0.849	0.000477696
Prupe.7G181400	Methylmalonic acid*	-0.878	0.000174894
Prupe.7G183200	Methylmalonic acid*	0.993	1e-10
Prupe.7G189400	Methylmalonic acid*	0.853	0.000423059
Prupe.7G192600	Methylmalonic acid*	0.844	0.000553613
Prupe.7G193200	Methylmalonic acid*	-0.898	7.45844e-05
Prupe.7G193600	Methylmalonic acid*	-0.918	2.52833e-05
Prupe.7G195500	Methylmalonic acid*	-0.891	0.000100549
Prupe.7G200100	Methylmalonic acid*	-0.873	0.000212002
Prupe.7G200300	Methylmalonic acid*	-0.935	8.4713e-06
Prupe.7G201000	Methylmalonic acid*	-0.873	0.000207932
Prupe.7G201600	Methylmalonic acid*	-0.812	0.00135282
Prupe.7G208400	Methylmalonic acid*	-0.858	0.000360724
Prupe.7G210700	Methylmalonic acid*	-0.868	0.000248172
Prupe.7G210800	Methylmalonic acid*	-0.911	3.73707e-05
Prupe.7G212300	Methylmalonic acid*	-0.902	5.91453e-05
Prupe.7G216500	Methylmalonic acid*	0.906	5.05262e-05
Prupe.7G236600	Methylmalonic acid*	-0.904	5.58436e-05
Prupe.7G241800	Methylmalonic acid*	-0.846	0.000517047
Prupe.7G244600	Methylmalonic acid*	-0.969	2.223e-07
Prupe.7G245400	Methylmalonic acid*	-0.904	5.50096e-05
Prupe.7G264200	Methylmalonic acid*	-0.832	0.000796152
Prupe.7G267500	Methylmalonic acid*	0.873	0.000208082
Prupe.7G268900	Methylmalonic acid*	-0.903	5.79375e-05
Prupe.8G007000	Methylmalonic acid*	0.99	1e-09
Prupe.8G010500	Methylmalonic acid*	-0.852	0.000429387
Prupe.8G021300	Methylmalonic acid*	-0.85	0.000455209
Prupe.8G025400	Methylmalonic acid*	-0.903	5.85756e-05
Prupe.8G028900	Methylmalonic acid*	-0.818	0.00115565
Prupe.8G035100	Methylmalonic acid*	0.989	1e-09
Prupe.8G048100	Methylmalonic acid*	0.97	1.784e-07
Prupe.8G051400	Methylmalonic acid*	-0.917	2.62318e-05
Prupe.8G053300	Methylmalonic acid*	-0.873	0.000212565
Prupe.8G053700	Methylmalonic acid*	-0.969	1.997e-07
Prupe.8G057600	Methylmalonic acid*	-0.928	1.32277e-05
Prupe.8G063500	Methylmalonic acid*	-0.954	1.5658e-06
Prupe.8G064100	Methylmalonic acid*	-0.921	2.06974e-05
Prupe.8G064500	Methylmalonic acid*	-0.977	4.4e-08
Prupe.8G065500	Methylmalonic acid*	0.98	2.27e-08
Prupe.8G066900	Methylmalonic acid*	0.834	0.000754753
Prupe.8G071000	Methylmalonic acid*	0.993	1e-10
Prupe.8G072000	Methylmalonic acid*	-0.852	0.000430464
Prupe.8G078700	Methylmalonic acid*	0.886	0.000126533
Prupe.8G083400	Methylmalonic acid*	-0.862	0.000308777
Prupe.8G083600	Methylmalonic acid*	-0.855	0.000391254
Prupe.8G095800	Methylmalonic acid*	-0.93	1.1364e-05
Prupe.8G101200	Methylmalonic acid*	-0.894	8.7138e-05
Prupe.8G112200	Methylmalonic acid*	-0.869	0.000238908
Prupe.8G115400	Methylmalonic acid*	-0.855	0.00039373
Prupe.8G125800	Methylmalonic acid*	-0.801	0.00175928
Prupe.8G129200	Methylmalonic acid*	0.966	3.419e-07
Prupe.8G130100	Methylmalonic acid*	-0.879	0.000167181
Prupe.8G130600	Methylmalonic acid*	-0.993	1e-10
Prupe.8G130700	Methylmalonic acid*	-0.803	0.00165488
Prupe.8G131600	Methylmalonic acid*	0.812	0.00132188
Prupe.8G132500	Methylmalonic acid*	-0.818	0.00115795
Prupe.8G153500	Methylmalonic acid*	-0.915	3.01513e-05
Prupe.8G160100	Methylmalonic acid*	-0.981	1.81e-08
Prupe.8G164600	Methylmalonic acid*	0.887	0.000122194
Prupe.8G173800	Methylmalonic acid*	-0.963	4.966e-07
Prupe.8G178000	Methylmalonic acid*	0.989	1.2e-09
Prupe.8G191800	Methylmalonic acid*	-0.99	8e-10
Prupe.8G195900	Methylmalonic acid*	-0.878	0.000175735
Prupe.8G211000	Methylmalonic acid*	-0.972	1.305e-07
Prupe.8G214100	Methylmalonic acid*	-0.915	3.11181e-05
Prupe.8G215000	Methylmalonic acid*	-0.848	0.000497517
Prupe.8G218300	Methylmalonic acid*	-0.897	7.60213e-05
Prupe.8G221100	Methylmalonic acid*	0.949	2.4301e-06
Prupe.8G233300	Methylmalonic acid*	-0.886	0.000122307
Prupe.8G238000	Methylmalonic acid*	0.985	5.4e-09
Prupe.8G240800	Methylmalonic acid*	0.987	2.6e-09
Prupe.8G241400	Methylmalonic acid*	0.989	1.3e-09
Prupe.8G251200	Methylmalonic acid*	-0.882	0.000148716
Prupe.8G252500	Methylmalonic acid*	0.994	0
Prupe.8G260900	Methylmalonic acid*	0.873	0.000207702
Prupe.8G261500	Methylmalonic acid*	-0.902	5.90413e-05
Prupe.8G266300	Methylmalonic acid*	-0.834	0.000749187
Prupe.8G268700	Methylmalonic acid*	-0.822	0.00102899
Prupe.8G270000	Methylmalonic acid*	-0.854	0.000406177
Prupe.8G270500	Methylmalonic acid*	0.915	3.06533e-05
Prupe.8G271100	Methylmalonic acid*	-0.981	1.67e-08
Prupe.8G271200	Methylmalonic acid*	-0.98	2.28e-08
Prupe.I000500	Methylmalonic acid*	-0.982	1.27e-08
Prupe.I005500	Methylmalonic acid*	-0.84	0.00062122
Prupe.1G002700	Aminomalonic acid	-0.82	0.001092
Prupe.1G026200	Aminomalonic acid	-0.839	0.000643697
Prupe.1G033900	Aminomalonic acid	-0.888	0.000112474
Prupe.1G052600	Aminomalonic acid	-0.824	0.000977639
Prupe.1G069800	Aminomalonic acid	0.823	0.000998167
Prupe.1G078700	Aminomalonic acid	0.953	1.6385e-06
Prupe.1G090300	Aminomalonic acid	0.851	0.000441693
Prupe.1G091100	Aminomalonic acid	-0.823	0.00101894
Prupe.1G092700	Aminomalonic acid	-0.897	7.80953e-05
Prupe.1G093800	Aminomalonic acid	-0.897	7.82847e-05
Prupe.1G098400	Aminomalonic acid	-0.971	1.63e-07
Prupe.1G103700	Aminomalonic acid	-0.861	0.000326462
Prupe.1G107200	Aminomalonic acid	0.865	0.000285095
Prupe.1G109900	Aminomalonic acid	0.911	3.88447e-05
Prupe.1G113800	Aminomalonic acid	0.977	4.99e-08
Prupe.1G120300	Aminomalonic acid	-0.915	2.98412e-05
Prupe.1G123100	Aminomalonic acid	-0.853	0.000414121
Prupe.1G124200	Aminomalonic acid	-0.933	9.2947e-06
Prupe.1G141000	Aminomalonic acid	0.873	0.000209444
Prupe.1G149700	Aminomalonic acid	0.862	0.000308469
Prupe.1G154300	Aminomalonic acid	-0.822	0.00104771
Prupe.1G162800	Aminomalonic acid	-0.901	6.34928e-05
Prupe.1G166600	Aminomalonic acid	0.988	1.9e-09
Prupe.1G175600	Aminomalonic acid	0.981	1.74e-08
Prupe.1G179700	Aminomalonic acid	-0.828	0.000884053
Prupe.1G183100	Aminomalonic acid	0.984	6.9e-09
Prupe.1G184200	Aminomalonic acid	-0.911	3.76411e-05
Prupe.1G189900	Aminomalonic acid	-0.968	2.691e-07
Prupe.1G205100	Aminomalonic acid	-0.959	8.308e-07
Prupe.1G205200	Aminomalonic acid	-0.947	3.1434e-06
Prupe.1G208500	Aminomalonic acid	-0.836	0.000706561
Prupe.1G216600	Aminomalonic acid	0.87	0.00023839
Prupe.1G226800	Aminomalonic acid	0.932	1.01484e-05
Prupe.1G230500	Aminomalonic acid	-0.97	1.906e-07
Prupe.1G237200	Aminomalonic acid	-0.903	5.59959e-05
Prupe.1G242100	Aminomalonic acid	-0.969	2.04e-07
Prupe.1G244900	Aminomalonic acid	0.876	0.000187221
Prupe.1G249700	Aminomalonic acid	0.938	6.6112e-06
Prupe.1G250400	Aminomalonic acid	-0.932	1.0279e-05
Prupe.1G264500	Aminomalonic acid	0.984	7.9e-09
Prupe.1G264700	Aminomalonic acid	-0.875	0.000191679
Prupe.1G266400	Aminomalonic acid	-0.9	6.64326e-05
Prupe.1G267300	Aminomalonic acid	-0.974	8.72e-08
Prupe.1G283100	Aminomalonic acid	-0.961	6.567e-07
Prupe.1G284200	Aminomalonic acid	-0.965	4.078e-07
Prupe.1G284600	Aminomalonic acid	-0.803	0.00167824
Prupe.1G284900	Aminomalonic acid	-0.962	5.695e-07
Prupe.1G296000	Aminomalonic acid	-0.884	0.000133194
Prupe.1G318600	Aminomalonic acid	-0.97	1.699e-07
Prupe.1G318800	Aminomalonic acid	-0.976	6.38e-08
Prupe.1G319000	Aminomalonic acid	-0.803	0.0016747
Prupe.1G320500	Aminomalonic acid	-0.984	7.4e-09
Prupe.1G326900	Aminomalonic acid	-0.829	0.000853878
Prupe.1G327500	Aminomalonic acid	-0.881	0.000151508
Prupe.1G328200	Aminomalonic acid	-0.844	0.00055841
Prupe.1G330800	Aminomalonic acid	-0.865	0.000282575
Prupe.1G349300	Aminomalonic acid	0.943	4.3233e-06
Prupe.1G353800	Aminomalonic acid	-0.852	0.000434608
Prupe.1G354900	Aminomalonic acid	-0.994	0
Prupe.1G358200	Aminomalonic acid	-0.973	1.063e-07
Prupe.1G358500	Aminomalonic acid	-0.819	0.00112948
Prupe.1G361100	Aminomalonic acid	-0.979	2.97e-08
Prupe.1G372900	Aminomalonic acid	0.88	0.00016006
Prupe.1G379200	Aminomalonic acid	-0.866	0.000273252
Prupe.1G384800	Aminomalonic acid	-0.954	1.4981e-06
Prupe.1G386800	Aminomalonic acid	-0.978	3.75e-08
Prupe.1G390800	Aminomalonic acid	0.966	3.222e-07
Prupe.1G394200	Aminomalonic acid	0.835	0.000716989
Prupe.1G398100	Aminomalonic acid	0.825	0.000963709
Prupe.1G401300	Aminomalonic acid	-0.987	3.2e-09
Prupe.1G404900	Aminomalonic acid	-0.882	0.000145987
Prupe.1G406000	Aminomalonic acid	-0.848	0.000497171
Prupe.1G408700	Aminomalonic acid	0.898	7.16505e-05
Prupe.1G416400	Aminomalonic acid	-0.971	1.417e-07
Prupe.1G416800	Aminomalonic acid	0.977	4.57e-08
Prupe.1G417100	Aminomalonic acid	-0.97	1.846e-07
Prupe.1G418100	Aminomalonic acid	0.979	2.87e-08
Prupe.1G422500	Aminomalonic acid	-0.984	9.1e-09
Prupe.1G426300	Aminomalonic acid	-0.967	2.721e-07
Prupe.1G426700	Aminomalonic acid	0.98	2.54e-08
Prupe.1G427700	Aminomalonic acid	-0.977	4.44e-08
Prupe.1G433300	Aminomalonic acid	-0.824	0.000974635
Prupe.1G440000	Aminomalonic acid	-0.931	1.09722e-05
Prupe.1G447700	Aminomalonic acid	0.893	9.39546e-05
Prupe.1G449600	Aminomalonic acid	-0.828	0.000885102
Prupe.1G454300	Aminomalonic acid	0.957	1.0267e-06
Prupe.1G462400	Aminomalonic acid	-0.837	0.000681167
Prupe.1G477200	Aminomalonic acid	-0.855	0.000393897
Prupe.1G477400	Aminomalonic acid	-0.915	2.97755e-05
Prupe.1G477800	Aminomalonic acid	-0.929	1.2347e-05
Prupe.1G479100	Aminomalonic acid	0.815	0.00123083
Prupe.1G480400	Aminomalonic acid	-0.825	0.000964396
Prupe.1G483200	Aminomalonic acid	0.979	3.32e-08
Prupe.1G491300	Aminomalonic acid	0.835	0.000725694
Prupe.1G496100	Aminomalonic acid	-0.949	2.4069e-06
Prupe.1G496500	Aminomalonic acid	-0.993	1e-10
Prupe.1G497100	Aminomalonic acid	-0.853	0.000418238
Prupe.1G500500	Aminomalonic acid	-0.914	3.22358e-05
Prupe.1G509100	Aminomalonic acid	-0.863	0.00030079
Prupe.1G512500	Aminomalonic acid	0.981	1.88e-08
Prupe.1G515700	Aminomalonic acid	0.964	4.409e-07
Prupe.1G520700	Aminomalonic acid	0.965	3.696e-07
Prupe.1G525200	Aminomalonic acid	-0.915	3.09411e-05
Prupe.1G527900	Aminomalonic acid	0.958	9.866e-07
Prupe.1G528500	Aminomalonic acid	0.989	1.5e-09
Prupe.1G539100	Aminomalonic acid	-0.863	0.000301156
Prupe.1G539400	Aminomalonic acid	0.964	4.509e-07
Prupe.1G558300	Aminomalonic acid	-0.876	0.000184423
Prupe.1G560800	Aminomalonic acid	-0.93	1.21016e-05
Prupe.1G577300	Aminomalonic acid	-0.806	0.00153489
Prupe.1G579700	Aminomalonic acid	0.947	2.8993e-06
Prupe.1G581000	Aminomalonic acid	-0.818	0.00115301
Prupe.2G001900	Aminomalonic acid	0.897	7.56534e-05
Prupe.2G005500	Aminomalonic acid	-0.879	0.00016361
Prupe.2G008400	Aminomalonic acid	-0.979	2.86e-08
Prupe.2G010400	Aminomalonic acid	-0.981	1.93e-08
Prupe.2G020700	Aminomalonic acid	-0.864	0.000288956
Prupe.2G028600	Aminomalonic acid	-0.862	0.000311815
Prupe.2G031000	Aminomalonic acid	0.804	0.0016174
Prupe.2G044800	Aminomalonic acid	-0.961	7.023e-07
Prupe.2G066100	Aminomalonic acid	-0.916	2.78795e-05
Prupe.2G066400	Aminomalonic acid	0.981	1.93e-08
Prupe.2G074100	Aminomalonic acid	0.806	0.00153689
Prupe.2G083000	Aminomalonic acid	0.938	6.7181e-06
Prupe.2G098800	Aminomalonic acid	-0.837	0.000688914
Prupe.2G101700	Aminomalonic acid	0.832	0.00079181
Prupe.2G105400	Aminomalonic acid	-0.919	2.36799e-05
Prupe.2G106200	Aminomalonic acid	0.982	1.52e-08
Prupe.2G106800	Aminomalonic acid	-0.802	0.00170783
Prupe.2G114500	Aminomalonic acid	-0.888	0.000114965
Prupe.2G118000	Aminomalonic acid	-0.884	0.000136814
Prupe.2G124400	Aminomalonic acid	-0.839	0.000651058
Prupe.2G136300	Aminomalonic acid	-0.846	0.000531341
Prupe.2G137300	Aminomalonic acid	-0.804	0.00161334
Prupe.2G139600	Aminomalonic acid	-0.927	1.44421e-05
Prupe.2G146900	Aminomalonic acid	-0.851	0.000454872
Prupe.2G161000	Aminomalonic acid	-0.929	1.23053e-05
Prupe.2G161500	Aminomalonic acid	-0.951	2.004e-06
Prupe.2G167000	Aminomalonic acid	-0.978	4.34e-08
Prupe.2G175900	Aminomalonic acid	-0.854	0.000402678
Prupe.2G178500	Aminomalonic acid	-0.977	5.03e-08
Prupe.2G181700	Aminomalonic acid	0.98	2.72e-08
Prupe.2G184900	Aminomalonic acid	-0.815	0.0012341
Prupe.2G192600	Aminomalonic acid	0.925	1.64225e-05
Prupe.2G193800	Aminomalonic acid	-0.879	0.000163374
Prupe.2G207600	Aminomalonic acid	0.985	6.8e-09
Prupe.2G215100	Aminomalonic acid	-0.905	5.25673e-05
Prupe.2G227200	Aminomalonic acid	-0.938	6.6676e-06
Prupe.2G240800	Aminomalonic acid	0.855	0.000397329
Prupe.2G243000	Aminomalonic acid	0.988	2.1e-09
Prupe.2G248900	Aminomalonic acid	-0.861	0.000320148
Prupe.2G256700	Aminomalonic acid	-0.89	0.000106837
Prupe.2G260800	Aminomalonic acid	0.897	7.78088e-05
Prupe.2G263300	Aminomalonic acid	-0.859	0.000348458
Prupe.2G265000	Aminomalonic acid	-0.892	9.55396e-05
Prupe.2G266400	Aminomalonic acid	0.812	0.00133815
Prupe.2G277800	Aminomalonic acid	0.945	3.6665e-06
Prupe.2G278000	Aminomalonic acid	0.988	2.1e-09
Prupe.2G279900	Aminomalonic acid	0.91	4.0332e-05
Prupe.2G283600	Aminomalonic acid	-0.821	0.00105957
Prupe.2G307500	Aminomalonic acid	-0.87	0.000234874
Prupe.2G311700	Aminomalonic acid	-0.989	1.2e-09
Prupe.2G312000	Aminomalonic acid	-0.93	1.18788e-05
Prupe.2G314600	Aminomalonic acid	0.832	0.000789698
Prupe.2G317500	Aminomalonic acid	-0.912	3.59488e-05
Prupe.2G319600	Aminomalonic acid	-0.847	0.000500647
Prupe.3G004100	Aminomalonic acid	-0.987	2.8e-09
Prupe.3G005300	Aminomalonic acid	0.973	1.139e-07
Prupe.3G011100	Aminomalonic acid	-0.908	4.37234e-05
Prupe.3G011300	Aminomalonic acid	-0.993	1e-10
Prupe.3G012400	Aminomalonic acid	0.88	0.000159256
Prupe.3G012600	Aminomalonic acid	0.875	0.000191184
Prupe.3G012800	Aminomalonic acid	0.809	0.00144384
Prupe.3G014600	Aminomalonic acid	-0.858	0.000357892
Prupe.3G025900	Aminomalonic acid	-0.868	0.00025269
Prupe.3G028000	Aminomalonic acid	-0.905	5.23258e-05
Prupe.3G035700	Aminomalonic acid	-0.871	0.00022976
Prupe.3G042300	Aminomalonic acid	-0.933	9.8262e-06
Prupe.3G048100	Aminomalonic acid	-0.841	0.00060081
Prupe.3G048300	Aminomalonic acid	-0.832	0.00079683
Prupe.3G051900	Aminomalonic acid	-0.806	0.0015313
Prupe.3G052000	Aminomalonic acid	-0.856	0.000380607
Prupe.3G060200	Aminomalonic acid	-0.975	7.24e-08
Prupe.3G068200	Aminomalonic acid	-0.859	0.000339396
Prupe.3G071000	Aminomalonic acid	0.99	7e-10
Prupe.3G099000	Aminomalonic acid	-0.925	1.63348e-05
Prupe.3G099600	Aminomalonic acid	0.986	4.2e-09
Prupe.3G103700	Aminomalonic acid	-0.827	0.000913055
Prupe.3G106200	Aminomalonic acid	-0.892	9.48255e-05
Prupe.3G111000	Aminomalonic acid	-0.907	4.58367e-05
Prupe.3G114200	Aminomalonic acid	0.889	0.000109581
Prupe.3G116000	Aminomalonic acid	-0.828	0.000879532
Prupe.3G135400	Aminomalonic acid	-0.893	9.13111e-05
Prupe.3G144000	Aminomalonic acid	-0.961	6.92e-07
Prupe.3G144100	Aminomalonic acid	-0.883	0.000141065
Prupe.3G148300	Aminomalonic acid	-0.966	3.183e-07
Prupe.3G153400	Aminomalonic acid	-0.873	0.000209997
Prupe.3G154300	Aminomalonic acid	-0.975	6.77e-08
Prupe.3G154700	Aminomalonic acid	-0.97	1.827e-07
Prupe.3G154900	Aminomalonic acid	-0.97	1.695e-07
Prupe.3G166400	Aminomalonic acid	-0.922	2.00928e-05
Prupe.3G173600	Aminomalonic acid	-0.868	0.000251045
Prupe.3G175800	Aminomalonic acid	0.828	0.000871165
Prupe.3G178500	Aminomalonic acid	-0.832	0.000785611
Prupe.3G179600	Aminomalonic acid	-0.815	0.00123636
Prupe.3G185000	Aminomalonic acid	-0.916	2.9309e-05
Prupe.3G187300	Aminomalonic acid	0.821	0.00105691
Prupe.3G189500	Aminomalonic acid	-0.906	4.80905e-05
Prupe.3G193800	Aminomalonic acid	-0.875	0.000191076
Prupe.3G200500	Aminomalonic acid	-0.989	1.4e-09
Prupe.3G205100	Aminomalonic acid	0.979	2.81e-08
Prupe.3G208100	Aminomalonic acid	-0.815	0.00122729
Prupe.3G210100	Aminomalonic acid	0.982	1.28e-08
Prupe.3G210500	Aminomalonic acid	-0.819	0.00113108
Prupe.3G213400	Aminomalonic acid	0.867	0.000260401
Prupe.3G227700	Aminomalonic acid	-0.963	5.071e-07
Prupe.3G239900	Aminomalonic acid	0.861	0.000317531
Prupe.3G248600	Aminomalonic acid	-0.847	0.00050009
Prupe.3G253900	Aminomalonic acid	-0.931	1.12793e-05
Prupe.3G255000	Aminomalonic acid	-0.845	0.000543131
Prupe.3G265800	Aminomalonic acid	-0.847	0.000513143
Prupe.3G269500	Aminomalonic acid	0.896	8.17427e-05
Prupe.3G280300	Aminomalonic acid	0.984	8.6e-09
Prupe.3G281700	Aminomalonic acid	0.831	0.000814593
Prupe.3G289400	Aminomalonic acid	0.973	1.133e-07
Prupe.3G296700	Aminomalonic acid	-0.97	1.797e-07
Prupe.3G301600	Aminomalonic acid	-0.87	0.000236342
Prupe.3G308400	Aminomalonic acid	0.973	1.054e-07
Prupe.3G310500	Aminomalonic acid	-0.879	0.000166947
Prupe.4G000900	Aminomalonic acid	-0.803	0.00167666
Prupe.4G004900	Aminomalonic acid	0.945	3.4728e-06
Prupe.4G006200	Aminomalonic acid	-0.98	2.31e-08
Prupe.4G013500	Aminomalonic acid	-0.821	0.00106111
Prupe.4G015700	Aminomalonic acid	0.983	9.9e-09
Prupe.4G022000	Aminomalonic acid	-0.968	2.371e-07
Prupe.4G030300	Aminomalonic acid	0.978	4.22e-08
Prupe.4G031000	Aminomalonic acid	0.983	9.7e-09
Prupe.4G032600	Aminomalonic acid	-0.861	0.000326256
Prupe.4G034500	Aminomalonic acid	0.984	8.3e-09
Prupe.4G034600	Aminomalonic acid	-0.822	0.00103836
Prupe.4G038600	Aminomalonic acid	-0.815	0.00123537
Prupe.4G052900	Aminomalonic acid	-0.907	4.60276e-05
Prupe.4G056100	Aminomalonic acid	-0.919	2.4167e-05
Prupe.4G056600	Aminomalonic acid	-0.907	4.66582e-05
Prupe.4G057600	Aminomalonic acid	-0.833	0.000763114
Prupe.4G058900	Aminomalonic acid	-0.875	0.000196103
Prupe.4G059000	Aminomalonic acid	-0.812	0.00133271
Prupe.4G066200	Aminomalonic acid	-0.859	0.000345086
Prupe.4G069600	Aminomalonic acid	0.802	0.00170277
Prupe.4G070200	Aminomalonic acid	-0.865	0.000275627
Prupe.4G073300	Aminomalonic acid	0.888	0.000113576
Prupe.4G076500	Aminomalonic acid	-0.972	1.214e-07
Prupe.4G086300	Aminomalonic acid	0.876	0.000185659
Prupe.4G088000	Aminomalonic acid	0.976	5.98e-08
Prupe.4G092900	Aminomalonic acid	-0.918	2.58426e-05
Prupe.4G093000	Aminomalonic acid	-0.889	0.000111556
Prupe.4G099400	Aminomalonic acid	-0.905	5.16463e-05
Prupe.4G123500	Aminomalonic acid	0.989	1.3e-09
Prupe.4G129800	Aminomalonic acid	0.991	5e-10
Prupe.4G146400	Aminomalonic acid	-0.847	0.000508474
Prupe.4G157400	Aminomalonic acid	-0.835	0.000717901
Prupe.4G157600	Aminomalonic acid	0.974	9.23e-08
Prupe.4G165500	Aminomalonic acid	-0.801	0.00176047
Prupe.4G177600	Aminomalonic acid	0.858	0.000351417
Prupe.4G185700	Aminomalonic acid	-0.976	5.88e-08
Prupe.4G187100	Aminomalonic acid	0.85	0.000456752
Prupe.4G190900	Aminomalonic acid	-0.981	1.76e-08
Prupe.4G191000	Aminomalonic acid	-0.903	5.64945e-05
Prupe.4G213200	Aminomalonic acid	-0.876	0.000189661
Prupe.4G222100	Aminomalonic acid	0.865	0.000280388
Prupe.4G225500	Aminomalonic acid	0.811	0.00135961
Prupe.4G226400	Aminomalonic acid	-0.852	0.000437832
Prupe.4G236200	Aminomalonic acid	-0.91	4.043e-05
Prupe.4G252300	Aminomalonic acid	-0.82	0.00107669
Prupe.4G263200	Aminomalonic acid	-0.893	9.33409e-05
Prupe.4G277700	Aminomalonic acid	-0.862	0.000311413
Prupe.5G005900	Aminomalonic acid	0.986	3.5e-09
Prupe.5G009400	Aminomalonic acid	0.987	2.7e-09
Prupe.5G011400	Aminomalonic acid	-0.928	1.32221e-05
Prupe.5G013700	Aminomalonic acid	-0.848	0.000486194
Prupe.5G015000	Aminomalonic acid	0.983	1.21e-08
Prupe.5G015500	Aminomalonic acid	0.989	1e-09
Prupe.5G025300	Aminomalonic acid	-0.954	1.4437e-06
Prupe.5G029300	Aminomalonic acid	0.938	6.7198e-06
Prupe.5G034800	Aminomalonic acid	-0.919	2.36662e-05
Prupe.5G036200	Aminomalonic acid	0.815	0.00125091
Prupe.5G051000	Aminomalonic acid	-0.805	0.00159937
Prupe.5G059100	Aminomalonic acid	0.971	1.616e-07
Prupe.5G059600	Aminomalonic acid	0.982	1.28e-08
Prupe.5G076600	Aminomalonic acid	-0.862	0.000307576
Prupe.5G093700	Aminomalonic acid	-0.875	0.000193289
Prupe.5G093800	Aminomalonic acid	-0.915	2.96218e-05
Prupe.5G104500	Aminomalonic acid	-0.862	0.00031509
Prupe.5G110600	Aminomalonic acid	-0.805	0.00156793
Prupe.5G116100	Aminomalonic acid	-0.973	1.176e-07
Prupe.5G117100	Aminomalonic acid	-0.892	9.46266e-05
Prupe.5G130300	Aminomalonic acid	-0.945	3.762e-06
Prupe.5G130500	Aminomalonic acid	-0.906	4.96093e-05
[truncated: 27,371 more rows]
