# Supplementary material for: Metabolomic and transcriptomic analyses of peach leaves and fruits in response to pruning
Source: BMC Genomics. 2024 Jul 3;25:666. doi: 10.1186/s12864-024-10549-y (PMC11223333; doi:10.1186/s12864-024-10549-y)
Supplement: Supplementary file 15 — Supplementary Material 15: Supplemental Table S15. Correlation analysis of DEGs and DEMs in fruits [file 12864_2024_10549_MOESM15_ESM.xls]

## Sheet: Sheet1
Supplemental Table S15: Correlation analysis of DEMs and DEGs in fruits
geneName	metaName	PCC	PCCP
Prupe.1G162200	L-Serine	0.879	0.000168697
Prupe.2G251400	L-Serine	-0.842	0.000587702
Prupe.4G213900	L-Serine	0.863	0.000295711
Prupe.6G025100	L-Serine	0.815	0.00122547
Prupe.1G162200	Diethanolamine	0.826	0.000926811
Prupe.1G403400	Diethanolamine	-0.802	0.00170466
Prupe.6G025100	Diethanolamine	0.81	0.00140391
Prupe.1G016000	4-Hydroxybenzaldehyde	-0.985	6.6e-09
Prupe.1G016100	4-Hydroxybenzaldehyde	-0.955	1.3368e-06
Prupe.1G023000	4-Hydroxybenzaldehyde	0.959	8.202e-07
Prupe.1G034300	4-Hydroxybenzaldehyde	-0.872	0.000217314
Prupe.1G042500	4-Hydroxybenzaldehyde	0.895	8.43056e-05
Prupe.1G044300	4-Hydroxybenzaldehyde	-0.897	7.77541e-05
Prupe.1G048800	4-Hydroxybenzaldehyde	0.801	0.00173674
Prupe.1G093000	4-Hydroxybenzaldehyde	0.893	9.34029e-05
Prupe.1G139900	4-Hydroxybenzaldehyde	-0.832	0.000789231
Prupe.1G142400	4-Hydroxybenzaldehyde	-0.895	8.44969e-05
Prupe.1G245700	4-Hydroxybenzaldehyde	0.838	0.000661509
Prupe.1G277500	4-Hydroxybenzaldehyde	-0.912	3.53254e-05
Prupe.1G291200	4-Hydroxybenzaldehyde	0.889	0.000111569
Prupe.1G359300	4-Hydroxybenzaldehyde	0.821	0.00106228
Prupe.1G377700	4-Hydroxybenzaldehyde	-0.944	4.0649e-06
Prupe.1G418500	4-Hydroxybenzaldehyde	0.931	1.11809e-05
Prupe.1G420700	4-Hydroxybenzaldehyde	0.877	0.00018043
Prupe.1G435100	4-Hydroxybenzaldehyde	-0.803	0.00164444
Prupe.1G441700	4-Hydroxybenzaldehyde	-0.88	0.000160157
Prupe.1G462400	4-Hydroxybenzaldehyde	0.816	0.00121851
Prupe.1G480700	4-Hydroxybenzaldehyde	-0.839	0.000638588
Prupe.1G496100	4-Hydroxybenzaldehyde	0.868	0.000249502
Prupe.1G511100	4-Hydroxybenzaldehyde	-0.806	0.00155305
Prupe.1G520600	4-Hydroxybenzaldehyde	-0.828	0.000874562
Prupe.1G522700	4-Hydroxybenzaldehyde	0.847	0.000508693
Prupe.1G572800	4-Hydroxybenzaldehyde	-0.94	5.3604e-06
Prupe.2G033700	4-Hydroxybenzaldehyde	-0.831	0.000807841
Prupe.2G043600	4-Hydroxybenzaldehyde	0.818	0.00113998
Prupe.2G046000	4-Hydroxybenzaldehyde	0.919	2.34905e-05
Prupe.2G046500	4-Hydroxybenzaldehyde	0.928	1.30897e-05
Prupe.2G055200	4-Hydroxybenzaldehyde	0.889	0.00010816
Prupe.2G118400	4-Hydroxybenzaldehyde	-0.931	1.12726e-05
Prupe.2G156500	4-Hydroxybenzaldehyde	-0.927	1.47516e-05
Prupe.2G183700	4-Hydroxybenzaldehyde	0.918	2.49923e-05
Prupe.2G198500	4-Hydroxybenzaldehyde	0.876	0.000185185
Prupe.2G207200	4-Hydroxybenzaldehyde	0.831	0.000807786
Prupe.2G288800	4-Hydroxybenzaldehyde	-0.832	0.000795628
Prupe.2G295300	4-Hydroxybenzaldehyde	-0.858	0.000359591
Prupe.2G313300	4-Hydroxybenzaldehyde	0.821	0.00107164
Prupe.3G070900	4-Hydroxybenzaldehyde	-0.803	0.00166205
Prupe.3G087200	4-Hydroxybenzaldehyde	0.918	2.52804e-05
Prupe.3G098200	4-Hydroxybenzaldehyde	0.829	0.000849081
Prupe.3G174700	4-Hydroxybenzaldehyde	0.834	0.00075263
Prupe.3G242600	4-Hydroxybenzaldehyde	0.819	0.00111514
Prupe.3G251800	4-Hydroxybenzaldehyde	0.838	0.000672731
Prupe.3G269400	4-Hydroxybenzaldehyde	-0.836	0.000707824
Prupe.3G270900	4-Hydroxybenzaldehyde	-0.882	0.000145055
Prupe.3G298300	4-Hydroxybenzaldehyde	0.844	0.000559488
Prupe.3G302200	4-Hydroxybenzaldehyde	0.815	0.00124564
Prupe.4G009500	4-Hydroxybenzaldehyde	-0.867	0.000256717
Prupe.4G011900	4-Hydroxybenzaldehyde	0.866	0.000271321
Prupe.4G040800	4-Hydroxybenzaldehyde	-0.836	0.000710676
Prupe.4G040900	4-Hydroxybenzaldehyde	-0.846	0.000516092
Prupe.4G046000	4-Hydroxybenzaldehyde	-0.894	8.81712e-05
Prupe.4G051200	4-Hydroxybenzaldehyde	-0.813	0.00130817
Prupe.4G064200	4-Hydroxybenzaldehyde	0.857	0.000371412
Prupe.4G066000	4-Hydroxybenzaldehyde	-0.856	0.00038545
Prupe.4G080700	4-Hydroxybenzaldehyde	-0.86	0.00033369
Prupe.4G119200	4-Hydroxybenzaldehyde	0.846	0.000521948
Prupe.4G127200	4-Hydroxybenzaldehyde	0.916	2.88417e-05
Prupe.4G162300	4-Hydroxybenzaldehyde	-0.846	0.000518729
Prupe.4G163100	4-Hydroxybenzaldehyde	0.831	0.000820683
Prupe.4G171300	4-Hydroxybenzaldehyde	0.837	0.000682244
Prupe.4G214900	4-Hydroxybenzaldehyde	-0.922	1.98276e-05
Prupe.4G233900	4-Hydroxybenzaldehyde	0.848	0.000496574
Prupe.4G241600	4-Hydroxybenzaldehyde	-0.845	0.000541242
Prupe.5G020700	4-Hydroxybenzaldehyde	-0.869	0.000243282
Prupe.5G066100	4-Hydroxybenzaldehyde	0.879	0.000165954
Prupe.5G074700	4-Hydroxybenzaldehyde	0.94	5.6435e-06
Prupe.5G125100	4-Hydroxybenzaldehyde	-0.826	0.000926474
Prupe.5G159900	4-Hydroxybenzaldehyde	0.841	0.000606857
Prupe.5G166200	4-Hydroxybenzaldehyde	-0.909	4.19747e-05
Prupe.5G172000	4-Hydroxybenzaldehyde	0.853	0.000419938
Prupe.5G180500	4-Hydroxybenzaldehyde	0.897	7.82306e-05
Prupe.5G235900	4-Hydroxybenzaldehyde	-0.867	0.000262204
Prupe.5G239000	4-Hydroxybenzaldehyde	-0.81	0.00140559
Prupe.6G022200	4-Hydroxybenzaldehyde	0.896	8.11862e-05
Prupe.6G025200	4-Hydroxybenzaldehyde	0.89	0.000106846
Prupe.6G029400	4-Hydroxybenzaldehyde	-0.853	0.000413415
Prupe.6G060700	4-Hydroxybenzaldehyde	0.803	0.0016522
Prupe.6G112200	4-Hydroxybenzaldehyde	-0.831	0.00080214
Prupe.6G177500	4-Hydroxybenzaldehyde	-0.858	0.00035753
Prupe.6G182400	4-Hydroxybenzaldehyde	-0.878	0.00017191
Prupe.6G195500	4-Hydroxybenzaldehyde	0.852	0.000437526
Prupe.6G196000	4-Hydroxybenzaldehyde	-0.899	6.82253e-05
Prupe.6G233200	4-Hydroxybenzaldehyde	-0.941	5.049e-06
Prupe.6G260100	4-Hydroxybenzaldehyde	-0.893	9.15067e-05
Prupe.6G261300	4-Hydroxybenzaldehyde	-0.841	0.000608408
Prupe.6G286100	4-Hydroxybenzaldehyde	0.847	0.000507467
Prupe.6G302100	4-Hydroxybenzaldehyde	-0.887	0.000117588
Prupe.6G313400	4-Hydroxybenzaldehyde	-0.894	8.88585e-05
Prupe.6G314600	4-Hydroxybenzaldehyde	0.873	0.000210134
Prupe.6G323700	4-Hydroxybenzaldehyde	-0.874	0.000204613
Prupe.6G332500	4-Hydroxybenzaldehyde	-0.936	7.7451e-06
Prupe.6G358500	4-Hydroxybenzaldehyde	-0.922	1.97718e-05
Prupe.7G013900	4-Hydroxybenzaldehyde	0.804	0.00161803
Prupe.7G133700	4-Hydroxybenzaldehyde	0.83	0.000842188
Prupe.7G142100	4-Hydroxybenzaldehyde	-0.843	0.000565392
Prupe.7G146200	4-Hydroxybenzaldehyde	-0.896	7.94612e-05
Prupe.7G165700	4-Hydroxybenzaldehyde	0.83	0.000827425
Prupe.7G181400	4-Hydroxybenzaldehyde	0.806	0.00153805
Prupe.7G191100	4-Hydroxybenzaldehyde	-0.845	0.000532806
Prupe.7G271100	4-Hydroxybenzaldehyde	-0.897	7.7863e-05
Prupe.8G033600	4-Hydroxybenzaldehyde	0.952	1.8651e-06
Prupe.8G062200	4-Hydroxybenzaldehyde	0.901	6.36088e-05
Prupe.8G093900	4-Hydroxybenzaldehyde	-0.885	0.00012752
Prupe.8G114200	4-Hydroxybenzaldehyde	0.82	0.0010882
Prupe.8G126300	4-Hydroxybenzaldehyde	-0.803	0.00165683
Prupe.8G152100	4-Hydroxybenzaldehyde	-0.862	0.000312816
Prupe.8G162500	4-Hydroxybenzaldehyde	-0.956	1.1475e-06
Prupe.8G204700	4-Hydroxybenzaldehyde	0.838	0.000657845
Prupe.8G214200	4-Hydroxybenzaldehyde	0.88	0.000158038
Prupe.8G228100	4-Hydroxybenzaldehyde	0.962	5.529e-07
Prupe.8G249800	4-Hydroxybenzaldehyde	-0.893	9.28013e-05
Prupe.8G267000	4-Hydroxybenzaldehyde	0.928	1.31268e-05
Prupe.1G028800	Pipecolic acid	-0.981	1.98e-08
Prupe.1G031200	Pipecolic acid	0.959	8.178e-07
Prupe.1G034300	Pipecolic acid	0.821	0.00107581
Prupe.1G048800	Pipecolic acid	-0.885	0.000132468
Prupe.1G084500	Pipecolic acid	0.964	4.291e-07
Prupe.1G110600	Pipecolic acid	0.971	1.525e-07
Prupe.1G117800	Pipecolic acid	-0.878	0.000170678
Prupe.1G120100	Pipecolic acid	-0.931	1.12187e-05
Prupe.1G129000	Pipecolic acid	-0.81	0.0013985
Prupe.1G137300	Pipecolic acid	0.828	0.000871488
Prupe.1G139900	Pipecolic acid	0.807	0.00151059
Prupe.1G140500	Pipecolic acid	-0.829	0.000847676
Prupe.1G146300	Pipecolic acid	0.978	3.71e-08
Prupe.1G190700	Pipecolic acid	0.916	2.89208e-05
Prupe.1G223200	Pipecolic acid	-0.99	8e-10
Prupe.1G234000	Pipecolic acid	0.984	7.7e-09
Prupe.1G239900	Pipecolic acid	0.882	0.00014836
Prupe.1G255500	Pipecolic acid	0.989	1.3e-09
Prupe.1G256200	Pipecolic acid	-0.807	0.00149332
Prupe.1G259100	Pipecolic acid	-0.903	5.66465e-05
Prupe.1G271400	Pipecolic acid	-0.934	8.7666e-06
Prupe.1G272100	Pipecolic acid	0.935	8.2756e-06
Prupe.1G305500	Pipecolic acid	-0.89	0.0001039
Prupe.1G305900	Pipecolic acid	-0.971	1.511e-07
Prupe.1G311400	Pipecolic acid	0.916	2.79509e-05
Prupe.1G329000	Pipecolic acid	-0.898	7.35086e-05
Prupe.1G335200	Pipecolic acid	-0.922	1.97776e-05
Prupe.1G356100	Pipecolic acid	-0.865	0.000282024
Prupe.1G356500	Pipecolic acid	0.975	7.85e-08
Prupe.1G359300	Pipecolic acid	-0.866	0.000268568
Prupe.1G390800	Pipecolic acid	0.877	0.000182579
Prupe.1G416500	Pipecolic acid	-0.984	7.4e-09
Prupe.1G419500	Pipecolic acid	0.878	0.000170914
Prupe.1G420700	Pipecolic acid	-0.807	0.00149839
Prupe.1G423400	Pipecolic acid	-0.965	4.048e-07
Prupe.1G435100	Pipecolic acid	0.876	0.000185431
Prupe.1G441600	Pipecolic acid	-0.919	2.39807e-05
Prupe.1G452300	Pipecolic acid	-0.955	1.3252e-06
Prupe.1G462400	Pipecolic acid	-0.81	0.00142106
Prupe.1G464900	Pipecolic acid	0.806	0.00155571
Prupe.1G472300	Pipecolic acid	0.834	0.000744635
Prupe.1G494000	Pipecolic acid	0.897	7.69894e-05
Prupe.1G496300	Pipecolic acid	0.855	0.000399733
Prupe.1G511100	Pipecolic acid	0.858	0.000362269
Prupe.1G520600	Pipecolic acid	0.863	0.000296835
Prupe.1G542100	Pipecolic acid	0.86	0.000330474
Prupe.1G549400	Pipecolic acid	0.875	0.000191875
Prupe.1G568400	Pipecolic acid	-0.909	4.14811e-05
Prupe.2G025100	Pipecolic acid	-0.974	8.41e-08
Prupe.2G033700	Pipecolic acid	0.834	0.000754513
Prupe.2G043600	Pipecolic acid	-0.877	0.000180608
Prupe.2G149600	Pipecolic acid	-0.981	1.67e-08
Prupe.2G167800	Pipecolic acid	0.944	3.8885e-06
Prupe.2G174100	Pipecolic acid	-0.929	1.2799e-05
Prupe.2G184800	Pipecolic acid	-0.972	1.245e-07
Prupe.2G194000	Pipecolic acid	-0.916	2.83458e-05
Prupe.2G194200	Pipecolic acid	0.987	3e-09
Prupe.2G196400	Pipecolic acid	0.853	0.000417705
Prupe.2G198500	Pipecolic acid	-0.817	0.00116337
Prupe.2G207200	Pipecolic acid	-0.848	0.000494059
Prupe.2G222600	Pipecolic acid	-0.993	2e-10
Prupe.2G222900	Pipecolic acid	-0.979	2.83e-08
Prupe.2G223700	Pipecolic acid	-0.98	2.5e-08
Prupe.2G238800	Pipecolic acid	-0.917	2.76272e-05
Prupe.2G240800	Pipecolic acid	0.937	6.8181e-06
Prupe.2G258200	Pipecolic acid	-0.945	3.46e-06
Prupe.2G264600	Pipecolic acid	-0.929	1.23313e-05
Prupe.2G288800	Pipecolic acid	0.832	0.000788353
Prupe.2G292100	Pipecolic acid	-0.96	7.392e-07
Prupe.2G295300	Pipecolic acid	0.801	0.0017374
Prupe.2G301000	Pipecolic acid	0.931	1.11328e-05
Prupe.2G301300	Pipecolic acid	0.818	0.00113444
Prupe.2G321500	Pipecolic acid	0.863	0.000301306
Prupe.2G323800	Pipecolic acid	0.969	2.299e-07
Prupe.3G001400	Pipecolic acid	-0.944	3.9751e-06
Prupe.3G003600	Pipecolic acid	-0.963	4.86e-07
Prupe.3G008400	Pipecolic acid	0.876	0.000189601
Prupe.3G008900	Pipecolic acid	0.92	2.24426e-05
Prupe.3G035700	Pipecolic acid	-0.96	7.911e-07
Prupe.3G049400	Pipecolic acid	-0.982	1.39e-08
Prupe.3G070900	Pipecolic acid	0.838	0.000659087
Prupe.3G088500	Pipecolic acid	-0.989	1.3e-09
Prupe.3G098200	Pipecolic acid	-0.838	0.000669399
Prupe.3G100300	Pipecolic acid	-0.993	1e-10
Prupe.3G103200	Pipecolic acid	-0.949	2.5036e-06
Prupe.3G127700	Pipecolic acid	-0.897	7.53994e-05
Prupe.3G153100	Pipecolic acid	-0.95	2.2057e-06
Prupe.3G161500	Pipecolic acid	0.886	0.00012529
Prupe.3G174700	Pipecolic acid	-0.861	0.000316624
Prupe.3G177400	Pipecolic acid	-0.907	4.68144e-05
Prupe.3G184000	Pipecolic acid	-0.878	0.000172193
Prupe.3G209500	Pipecolic acid	-0.961	6.682e-07
Prupe.3G222000	Pipecolic acid	0.869	0.000247125
Prupe.3G230300	Pipecolic acid	-0.981	1.97e-08
Prupe.3G242600	Pipecolic acid	-0.871	0.000225326
Prupe.3G250200	Pipecolic acid	0.964	4.519e-07
Prupe.3G251800	Pipecolic acid	-0.821	0.00105969
Prupe.3G264100	Pipecolic acid	0.963	5.254e-07
Prupe.3G267900	Pipecolic acid	0.906	4.91406e-05
Prupe.4G004600	Pipecolic acid	-0.951	1.9569e-06
Prupe.4G004800	Pipecolic acid	-0.981	2.07e-08
Prupe.4G010300	Pipecolic acid	0.827	0.000900474
Prupe.4G040900	Pipecolic acid	0.823	0.00100174
Prupe.4G047400	Pipecolic acid	-0.984	8e-09
Prupe.4G051200	Pipecolic acid	0.854	0.000402532
Prupe.4G054200	Pipecolic acid	-0.978	4.09e-08
Prupe.4G064200	Pipecolic acid	-0.841	0.000600824
Prupe.4G069400	Pipecolic acid	0.873	0.000208062
Prupe.4G084000	Pipecolic acid	0.884	0.00013662
Prupe.4G092600	Pipecolic acid	-0.953	1.6577e-06
Prupe.4G092700	Pipecolic acid	-0.853	0.000416865
Prupe.4G099400	Pipecolic acid	-0.994	1e-10
Prupe.4G112900	Pipecolic acid	0.971	1.654e-07
Prupe.4G119200	Pipecolic acid	-0.851	0.000449545
Prupe.4G133900	Pipecolic acid	0.971	1.561e-07
Prupe.4G152700	Pipecolic acid	0.953	1.6081e-06
Prupe.4G163100	Pipecolic acid	-0.866	0.000275006
Prupe.4G171300	Pipecolic acid	-0.849	0.000482344
Prupe.4G192800	Pipecolic acid	-0.95	2.3187e-06
Prupe.4G225800	Pipecolic acid	-0.941	5.1539e-06
Prupe.4G233900	Pipecolic acid	-0.818	0.00113873
Prupe.4G261900	Pipecolic acid	0.898	7.2035e-05
Prupe.4G262200	Pipecolic acid	0.966	3.433e-07
Prupe.4G282200	Pipecolic acid	0.988	2.1e-09
Prupe.5G004300	Pipecolic acid	0.913	3.38458e-05
Prupe.5G015300	Pipecolic acid	-0.966	3.317e-07
Prupe.5G018800	Pipecolic acid	0.896	8.15014e-05
Prupe.5G044700	Pipecolic acid	-0.902	5.95631e-05
Prupe.5G049100	Pipecolic acid	0.971	1.429e-07
Prupe.5G054400	Pipecolic acid	0.983	9.9e-09
Prupe.5G071200	Pipecolic acid	0.938	6.3551e-06
Prupe.5G073600	Pipecolic acid	-0.971	1.443e-07
Prupe.5G074800	Pipecolic acid	0.971	1.423e-07
Prupe.5G125100	Pipecolic acid	0.828	0.000877489
Prupe.5G151000	Pipecolic acid	-0.805	0.00159765
Prupe.5G159900	Pipecolic acid	-0.853	0.000417962
Prupe.5G172000	Pipecolic acid	-0.842	0.000597255
Prupe.5G194300	Pipecolic acid	-0.861	0.000327028
Prupe.5G194600	Pipecolic acid	-0.898	7.2874e-05
Prupe.5G195100	Pipecolic acid	-0.896	8.0596e-05
Prupe.5G210600	Pipecolic acid	0.93	1.16779e-05
Prupe.5G213900	Pipecolic acid	-0.976	6.25e-08
Prupe.5G214000	Pipecolic acid	-0.886	0.000126119
Prupe.5G223000	Pipecolic acid	0.952	1.8456e-06
Prupe.5G239000	Pipecolic acid	0.812	0.00133241
Prupe.5G241000	Pipecolic acid	-0.982	1.41e-08
Prupe.6G006200	Pipecolic acid	-0.864	0.000286563
Prupe.6G006400	Pipecolic acid	-0.981	1.91e-08
Prupe.6G010300	Pipecolic acid	-0.953	1.63e-06
Prupe.6G029400	Pipecolic acid	0.83	0.00084164
Prupe.6G039700	Pipecolic acid	-0.945	3.5291e-06
Prupe.6G047900	Pipecolic acid	0.852	0.000434983
Prupe.6G053400	Pipecolic acid	-0.984	8.4e-09
Prupe.6G056100	Pipecolic acid	0.96	7.223e-07
Prupe.6G060700	Pipecolic acid	-0.856	0.00037552
Prupe.6G066100	Pipecolic acid	0.983	9.8e-09
Prupe.6G066300	Pipecolic acid	0.953	1.62e-06
Prupe.6G066400	Pipecolic acid	0.878	0.000169671
Prupe.6G068800	Pipecolic acid	0.859	0.00034874
Prupe.6G069800	Pipecolic acid	0.892	9.576e-05
Prupe.6G079800	Pipecolic acid	0.896	8.05571e-05
Prupe.6G084700	Pipecolic acid	0.964	4.73e-07
Prupe.6G088100	Pipecolic acid	-0.922	1.98023e-05
Prupe.6G108400	Pipecolic acid	0.966	3.502e-07
Prupe.6G112200	Pipecolic acid	0.861	0.000317439
Prupe.6G155100	Pipecolic acid	-0.893	9.06562e-05
Prupe.6G159200	Pipecolic acid	0.955	1.3056e-06
Prupe.6G161300	Pipecolic acid	0.979	3.22e-08
Prupe.6G195500	Pipecolic acid	-0.831	0.000813707
Prupe.6G223400	Pipecolic acid	-0.939	6.2288e-06
Prupe.6G229500	Pipecolic acid	-0.964	4.511e-07
Prupe.6G233100	Pipecolic acid	-0.955	1.3707e-06
Prupe.6G235400	Pipecolic acid	-0.928	1.39409e-05
Prupe.6G261300	Pipecolic acid	0.84	0.000633247
Prupe.6G267800	Pipecolic acid	0.944	4.1221e-06
Prupe.6G276200	Pipecolic acid	-0.893	9.21796e-05
Prupe.6G286100	Pipecolic acid	-0.837	0.000676833
Prupe.6G323700	Pipecolic acid	0.818	0.00115272
Prupe.6G336700	Pipecolic acid	-0.896	8.16845e-05
Prupe.6G345600	Pipecolic acid	0.896	8.11383e-05
Prupe.6G352400	Pipecolic acid	-0.905	5.14768e-05
Prupe.7G001200	Pipecolic acid	-0.96	7.862e-07
Prupe.7G006100	Pipecolic acid	-0.987	3.3e-09
Prupe.7G040900	Pipecolic acid	0.859	0.000348691
Prupe.7G076500	Pipecolic acid	0.901	6.42298e-05
Prupe.7G103400	Pipecolic acid	-0.986	4e-09
Prupe.7G113100	Pipecolic acid	0.943	4.409e-06
Prupe.7G113300	Pipecolic acid	0.937	6.8695e-06
Prupe.7G133700	Pipecolic acid	-0.827	0.000917922
Prupe.7G149700	Pipecolic acid	0.913	3.46699e-05
Prupe.7G162400	Pipecolic acid	-0.977	4.95e-08
Prupe.7G165700	Pipecolic acid	-0.861	0.000324731
Prupe.7G167000	Pipecolic acid	0.96	7.712e-07
Prupe.7G169500	Pipecolic acid	-0.936	7.65e-06
Prupe.7G181400	Pipecolic acid	-0.84	0.000626762
Prupe.7G200000	Pipecolic acid	0.96	7.62e-07
Prupe.7G218000	Pipecolic acid	-0.976	5.66e-08
Prupe.7G227400	Pipecolic acid	0.873	0.000212243
Prupe.7G234200	Pipecolic acid	-0.852	0.000440161
Prupe.7G234800	Pipecolic acid	0.912	3.52345e-05
Prupe.7G244300	Pipecolic acid	-0.88	0.000160041
Prupe.7G246200	Pipecolic acid	-0.959	8.03e-07
Prupe.7G253100	Pipecolic acid	0.961	6.328e-07
Prupe.8G005900	Pipecolic acid	0.959	8.732e-07
Prupe.8G007800	Pipecolic acid	-0.885	0.000129338
Prupe.8G018400	Pipecolic acid	0.912	3.52717e-05
Prupe.8G018700	Pipecolic acid	0.967	2.823e-07
Prupe.8G059400	Pipecolic acid	-0.867	0.00026042
Prupe.8G097400	Pipecolic acid	-0.987	2.9e-09
Prupe.8G112400	Pipecolic acid	0.838	0.000660454
Prupe.8G115400	Pipecolic acid	-0.89	0.000103579
Prupe.8G126300	Pipecolic acid	0.802	0.00171073
Prupe.8G142700	Pipecolic acid	-0.896	8.10474e-05
Prupe.8G147800	Pipecolic acid	0.978	4.18e-08
Prupe.8G152100	Pipecolic acid	0.833	0.000761159
Prupe.8G157500	Pipecolic acid	-0.822	0.00102765
Prupe.8G165700	Pipecolic acid	0.969	2.059e-07
Prupe.8G193600	Pipecolic acid	0.853	0.000426269
Prupe.8G195000	Pipecolic acid	-0.967	3.047e-07
Prupe.8G213800	Pipecolic acid	-0.932	9.9937e-06
Prupe.8G214400	Pipecolic acid	0.964	4.523e-07
Prupe.8G240700	Pipecolic acid	0.988	2e-09
Prupe.8G241400	Pipecolic acid	0.961	6.34e-07
Prupe.1G028800	Cycloleucine	-0.983	1.19e-08
Prupe.1G031200	Cycloleucine	0.961	6.493e-07
Prupe.1G034300	Cycloleucine	0.832	0.000792552
Prupe.1G048800	Cycloleucine	-0.891	9.96529e-05
Prupe.1G084500	Cycloleucine	0.971	1.62e-07
Prupe.1G093000	Cycloleucine	-0.805	0.00159824
Prupe.1G110600	Cycloleucine	0.959	8.783e-07
Prupe.1G117800	Cycloleucine	-0.884	0.000137699
Prupe.1G120100	Cycloleucine	-0.938	6.516e-06
Prupe.1G137300	Cycloleucine	0.831	0.000810747
Prupe.1G139900	Cycloleucine	0.801	0.00172429
Prupe.1G140500	Cycloleucine	-0.835	0.000716332
Prupe.1G146300	Cycloleucine	0.98	2.23e-08
Prupe.1G190700	Cycloleucine	0.911	3.80371e-05
Prupe.1G223200	Cycloleucine	-0.992	3e-10
Prupe.1G234000	Cycloleucine	0.987	3e-09
Prupe.1G239900	Cycloleucine	0.889	0.000111692
Prupe.1G255500	Cycloleucine	0.981	2.06e-08
Prupe.1G259100	Cycloleucine	-0.909	4.13701e-05
Prupe.1G271400	Cycloleucine	-0.917	2.6412e-05
Prupe.1G272100	Cycloleucine	0.935	8.209e-06
Prupe.1G305500	Cycloleucine	-0.894	8.73846e-05
Prupe.1G305900	Cycloleucine	-0.973	1.122e-07
Prupe.1G311400	Cycloleucine	0.915	3.09957e-05
Prupe.1G329000	Cycloleucine	-0.91	4.06542e-05
Prupe.1G335200	Cycloleucine	-0.93	1.17306e-05
Prupe.1G356100	Cycloleucine	-0.88	0.000159977
Prupe.1G356500	Cycloleucine	0.976	5.68e-08
Prupe.1G359300	Cycloleucine	-0.875	0.000196287
Prupe.1G390800	Cycloleucine	0.885	0.000128576
Prupe.1G416500	Cycloleucine	-0.981	1.69e-08
Prupe.1G419500	Cycloleucine	0.886	0.00012671
Prupe.1G420700	Cycloleucine	-0.813	0.0013157
Prupe.1G423400	Cycloleucine	-0.958	9.683e-07
Prupe.1G435100	Cycloleucine	0.886	0.000125409
Prupe.1G441600	Cycloleucine	-0.928	1.3695e-05
Prupe.1G452300	Cycloleucine	-0.966	3.355e-07
Prupe.1G462400	Cycloleucine	-0.828	0.000883394
Prupe.1G464900	Cycloleucine	0.805	0.00157613
Prupe.1G472300	Cycloleucine	0.843	0.00056852
Prupe.1G494000	Cycloleucine	0.869	0.000244963
Prupe.1G496300	Cycloleucine	0.888	0.000116472
Prupe.1G511100	Cycloleucine	0.854	0.00040606
Prupe.1G520600	Cycloleucine	0.871	0.00022625
Prupe.1G542100	Cycloleucine	0.881	0.000150597
Prupe.1G549400	Cycloleucine	0.87	0.000231237
Prupe.1G568400	Cycloleucine	-0.914	3.15242e-05
Prupe.2G025100	Cycloleucine	-0.97	1.749e-07
Prupe.2G033700	Cycloleucine	0.842	0.00059068
Prupe.2G043600	Cycloleucine	-0.881	0.000153869
Prupe.2G149600	Cycloleucine	-0.984	9.3e-09
Prupe.2G167800	Cycloleucine	0.952	1.8815e-06
Prupe.2G174100	Cycloleucine	-0.934	8.6392e-06
Prupe.2G184800	Cycloleucine	-0.967	2.895e-07
Prupe.2G194000	Cycloleucine	-0.921	2.13931e-05
Prupe.2G194200	Cycloleucine	0.973	1.161e-07
Prupe.2G196400	Cycloleucine	0.85	0.000464979
Prupe.2G198500	Cycloleucine	-0.819	0.00111631
Prupe.2G207200	Cycloleucine	-0.85	0.000466153
Prupe.2G222600	Cycloleucine	-0.986	4e-09
Prupe.2G222900	Cycloleucine	-0.975	8.05e-08
Prupe.2G223700	Cycloleucine	-0.978	4.2e-08
Prupe.2G238800	Cycloleucine	-0.923	1.87412e-05
Prupe.2G240800	Cycloleucine	0.954	1.5735e-06
Prupe.2G258200	Cycloleucine	-0.943	4.4905e-06
Prupe.2G264600	Cycloleucine	-0.931	1.10865e-05
Prupe.2G288800	Cycloleucine	0.846	0.000529218
Prupe.2G292100	Cycloleucine	-0.954	1.4714e-06
Prupe.2G301000	Cycloleucine	0.928	1.36444e-05
Prupe.2G301300	Cycloleucine	0.852	0.000433808
Prupe.2G321500	Cycloleucine	0.888	0.000112457
Prupe.2G323800	Cycloleucine	0.973	1.138e-07
Prupe.3G001400	Cycloleucine	-0.937	7.1079e-06
Prupe.3G003600	Cycloleucine	-0.967	2.94e-07
Prupe.3G008400	Cycloleucine	0.841	0.00060913
Prupe.3G008900	Cycloleucine	0.906	4.91018e-05
Prupe.3G035700	Cycloleucine	-0.951	1.9962e-06
Prupe.3G049400	Cycloleucine	-0.983	1.14e-08
Prupe.3G070900	Cycloleucine	0.852	0.000440188
Prupe.3G088500	Cycloleucine	-0.987	3.3e-09
Prupe.3G098200	Cycloleucine	-0.852	0.000437323
Prupe.3G100300	Cycloleucine	-0.992	2e-10
Prupe.3G103200	Cycloleucine	-0.956	1.1635e-06
Prupe.3G127700	Cycloleucine	-0.899	6.92778e-05
Prupe.3G153100	Cycloleucine	-0.957	1.0751e-06
Prupe.3G161500	Cycloleucine	0.887	0.000118173
Prupe.3G174700	Cycloleucine	-0.862	0.000314165
Prupe.3G177400	Cycloleucine	-0.899	7.11581e-05
Prupe.3G184000	Cycloleucine	-0.886	0.000126996
Prupe.3G209500	Cycloleucine	-0.949	2.4439e-06
Prupe.3G222000	Cycloleucine	0.835	0.00073067
Prupe.3G230300	Cycloleucine	-0.983	1.21e-08
Prupe.3G242600	Cycloleucine	-0.875	0.000191218
Prupe.3G250200	Cycloleucine	0.965	4.038e-07
Prupe.3G251800	Cycloleucine	-0.819	0.00112469
Prupe.3G264100	Cycloleucine	0.958	9.341e-07
Prupe.3G267900	Cycloleucine	0.89	0.000106971
Prupe.4G004600	Cycloleucine	-0.96	7.352e-07
Prupe.4G004800	Cycloleucine	-0.982	1.65e-08
Prupe.4G010300	Cycloleucine	0.819	0.00111491
Prupe.4G040900	Cycloleucine	0.83	0.000842496
Prupe.4G047400	Cycloleucine	-0.973	1.014e-07
Prupe.4G051200	Cycloleucine	0.866	0.000265952
Prupe.4G054200	Cycloleucine	-0.981	1.84e-08
Prupe.4G064200	Cycloleucine	-0.846	0.000520248
Prupe.4G069400	Cycloleucine	0.893	9.04986e-05
Prupe.4G084000	Cycloleucine	0.875	0.000197605
Prupe.4G092600	Cycloleucine	-0.95	2.2407e-06
Prupe.4G092700	Cycloleucine	-0.861	0.000318466
Prupe.4G099400	Cycloleucine	-0.988	2.2e-09
Prupe.4G112900	Cycloleucine	0.971	1.512e-07
Prupe.4G119200	Cycloleucine	-0.857	0.000372284
Prupe.4G133900	Cycloleucine	0.979	3.48e-08
Prupe.4G152700	Cycloleucine	0.956	1.1637e-06
Prupe.4G163100	Cycloleucine	-0.869	0.000244928
Prupe.4G171300	Cycloleucine	-0.857	0.000373689
Prupe.4G192800	Cycloleucine	-0.952	1.784e-06
Prupe.4G225800	Cycloleucine	-0.95	2.237e-06
Prupe.4G233900	Cycloleucine	-0.821	0.00106985
Prupe.4G261900	Cycloleucine	0.907	4.59422e-05
Prupe.4G262200	Cycloleucine	0.967	2.775e-07
Prupe.4G282200	Cycloleucine	0.983	1.14e-08
Prupe.5G004300	Cycloleucine	0.917	2.69975e-05
Prupe.5G015300	Cycloleucine	-0.966	3.426e-07
Prupe.5G018800	Cycloleucine	0.891	9.98302e-05
Prupe.5G044700	Cycloleucine	-0.911	3.79297e-05
Prupe.5G049100	Cycloleucine	0.98	2.45e-08
Prupe.5G054400	Cycloleucine	0.986	3.8e-09
Prupe.5G071200	Cycloleucine	0.948	2.6256e-06
Prupe.5G073600	Cycloleucine	-0.973	1.017e-07
Prupe.5G074800	Cycloleucine	0.974	9.15e-08
Prupe.5G125100	Cycloleucine	0.835	0.00073223
Prupe.5G159900	Cycloleucine	-0.855	0.000399724
Prupe.5G172000	Cycloleucine	-0.85	0.000456505
Prupe.5G194300	Cycloleucine	-0.871	0.000225114
Prupe.5G194600	Cycloleucine	-0.901	6.4741e-05
Prupe.5G195100	Cycloleucine	-0.901	6.36539e-05
Prupe.5G210600	Cycloleucine	0.917	2.68516e-05
Prupe.5G213900	Cycloleucine	-0.963	5.072e-07
Prupe.5G214000	Cycloleucine	-0.893	9.26741e-05
Prupe.5G223000	Cycloleucine	0.952	1.9161e-06
Prupe.5G239000	Cycloleucine	0.823	0.00101271
Prupe.5G241000	Cycloleucine	-0.981	1.96e-08
Prupe.6G006200	Cycloleucine	-0.85	0.000467503
Prupe.6G006400	Cycloleucine	-0.977	4.37e-08
Prupe.6G010300	Cycloleucine	-0.955	1.2803e-06
Prupe.6G029400	Cycloleucine	0.839	0.000646407
Prupe.6G039700	Cycloleucine	-0.928	1.36643e-05
Prupe.6G047900	Cycloleucine	0.83	0.000845117
Prupe.6G053400	Cycloleucine	-0.982	1.5e-08
Prupe.6G056100	Cycloleucine	0.962	5.679e-07
Prupe.6G060700	Cycloleucine	-0.868	0.000248364
Prupe.6G066100	Cycloleucine	0.989	1.3e-09
Prupe.6G066300	Cycloleucine	0.956	1.1582e-06
Prupe.6G066400	Cycloleucine	0.863	0.000299894
Prupe.6G068800	Cycloleucine	0.874	0.000204213
Prupe.6G069800	Cycloleucine	0.898	7.35296e-05
Prupe.6G079800	Cycloleucine	0.903	5.87081e-05
Prupe.6G084700	Cycloleucine	0.97	1.804e-07
Prupe.6G088100	Cycloleucine	-0.925	1.67955e-05
Prupe.6G108400	Cycloleucine	0.968	2.679e-07
Prupe.6G112200	Cycloleucine	0.87	0.000234616
Prupe.6G155100	Cycloleucine	-0.9	6.64865e-05
Prupe.6G159200	Cycloleucine	0.957	1.0539e-06
Prupe.6G161300	Cycloleucine	0.982	1.31e-08
Prupe.6G195500	Cycloleucine	-0.838	0.000672386
Prupe.6G223400	Cycloleucine	-0.943	4.3404e-06
Prupe.6G229500	Cycloleucine	-0.971	1.548e-07
Prupe.6G233100	Cycloleucine	-0.962	5.649e-07
Prupe.6G235400	Cycloleucine	-0.938	6.5098e-06
Prupe.6G261300	Cycloleucine	0.855	0.00039159
Prupe.6G267800	Cycloleucine	0.941	4.9989e-06
Prupe.6G276200	Cycloleucine	-0.898	7.37092e-05
Prupe.6G286100	Cycloleucine	-0.837	0.000686636
Prupe.6G323700	Cycloleucine	0.825	0.000952024
Prupe.6G336700	Cycloleucine	-0.905	5.28889e-05
Prupe.6G345600	Cycloleucine	0.897	7.64901e-05
Prupe.6G352400	Cycloleucine	-0.896	8.0545e-05
Prupe.7G001200	Cycloleucine	-0.951	1.9897e-06
Prupe.7G006100	Cycloleucine	-0.981	1.84e-08
Prupe.7G040900	Cycloleucine	0.853	0.000423449
Prupe.7G076500	Cycloleucine	0.901	6.28713e-05
Prupe.7G103400	Cycloleucine	-0.979	3.48e-08
Prupe.7G113100	Cycloleucine	0.95	2.225e-06
Prupe.7G113300	Cycloleucine	0.916	2.89658e-05
Prupe.7G133700	Cycloleucine	-0.84	0.000622408
Prupe.7G149700	Cycloleucine	0.917	2.72746e-05
Prupe.7G162400	Cycloleucine	-0.978	3.59e-08
Prupe.7G165700	Cycloleucine	-0.867	0.000260154
Prupe.7G167000	Cycloleucine	0.965	3.971e-07
Prupe.7G169500	Cycloleucine	-0.943	4.1767e-06
Prupe.7G181400	Cycloleucine	-0.858	0.000360518
Prupe.7G200000	Cycloleucine	0.973	1.115e-07
Prupe.7G218000	Cycloleucine	-0.984	8.4e-09
Prupe.7G227400	Cycloleucine	0.877	0.000179207
Prupe.7G234200	Cycloleucine	-0.851	0.000448218
Prupe.7G234800	Cycloleucine	0.917	2.6484e-05
Prupe.7G244300	Cycloleucine	-0.869	0.000238687
Prupe.7G246200	Cycloleucine	-0.962	6.051e-07
Prupe.7G253100	Cycloleucine	0.965	4.138e-07
Prupe.8G005900	Cycloleucine	0.939	6.2017e-06
Prupe.8G007800	Cycloleucine	-0.861	0.000327538
Prupe.8G018400	Cycloleucine	0.89	0.000104915
Prupe.8G018700	Cycloleucine	0.976	5.62e-08
Prupe.8G059400	Cycloleucine	-0.872	0.000218558
Prupe.8G097400	Cycloleucine	-0.984	8.5e-09
Prupe.8G112400	Cycloleucine	0.8	0.00177984
Prupe.8G115400	Cycloleucine	-0.868	0.000255863
Prupe.8G126300	Cycloleucine	0.828	0.000891773
Prupe.8G142700	Cycloleucine	-0.902	6.17452e-05
Prupe.8G147800	Cycloleucine	0.976	5.87e-08
Prupe.8G152100	Cycloleucine	0.841	0.00060479
Prupe.8G157500	Cycloleucine	-0.822	0.00104131
Prupe.8G165700	Cycloleucine	0.979	3e-08
Prupe.8G193600	Cycloleucine	0.86	0.000333851
Prupe.8G195000	Cycloleucine	-0.973	1.114e-07
Prupe.8G213800	Cycloleucine	-0.93	1.17782e-05
Prupe.8G214400	Cycloleucine	0.971	1.654e-07
Prupe.8G240700	Cycloleucine	0.99	9e-10
Prupe.8G241400	Cycloleucine	0.957	1.0585e-06
Prupe.1G028800	Trigonelline	0.962	5.884e-07
Prupe.1G031200	Trigonelline	-0.958	9.293e-07
Prupe.1G034300	Trigonelline	-0.832	0.0007791
Prupe.1G048800	Trigonelline	0.912	3.49995e-05
Prupe.1G084500	Trigonelline	-0.953	1.6367e-06
Prupe.1G093000	Trigonelline	0.824	0.000974367
Prupe.1G110600	Trigonelline	-0.928	1.32263e-05
Prupe.1G117800	Trigonelline	0.914	3.1218e-05
Prupe.1G120100	Trigonelline	0.963	4.994e-07
Prupe.1G137300	Trigonelline	-0.83	0.000825416
Prupe.1G142400	Trigonelline	-0.836	0.000708637
Prupe.1G146300	Trigonelline	-0.963	5.201e-07
Prupe.1G190700	Trigonelline	-0.862	0.000313271
Prupe.1G223200	Trigonelline	0.925	1.685e-05
Prupe.1G234000	Trigonelline	-0.94	5.6013e-06
Prupe.1G239900	Trigonelline	-0.856	0.000382871
Prupe.1G255500	Trigonelline	-0.956	1.1537e-06
Prupe.1G259100	Trigonelline	0.874	0.000200418
Prupe.1G271400	Trigonelline	0.884	0.000138106
Prupe.1G272100	Trigonelline	-0.93	1.20565e-05
Prupe.1G305500	Trigonelline	0.911	3.69237e-05
Prupe.1G305900	Trigonelline	0.932	9.8813e-06
Prupe.1G311400	Trigonelline	-0.944	3.7828e-06
Prupe.1G312600	Trigonelline	0.818	0.00113761
Prupe.1G329000	Trigonelline	0.966	3.287e-07
Prupe.1G335200	Trigonelline	0.906	4.90971e-05
Prupe.1G356100	Trigonelline	0.817	0.00116614
Prupe.1G356500	Trigonelline	-0.964	4.226e-07
Prupe.1G359300	Trigonelline	0.896	8.0845e-05
Prupe.1G390800	Trigonelline	-0.803	0.00167927
Prupe.1G416500	Trigonelline	0.913	3.4457e-05
Prupe.1G419500	Trigonelline	-0.948	2.7801e-06
Prupe.1G420700	Trigonelline	0.849	0.00048257
Prupe.1G423400	Trigonelline	0.869	0.000246385
Prupe.1G435100	Trigonelline	-0.887	0.00012087
Prupe.1G441600	Trigonelline	0.936	7.3724e-06
Prupe.1G452300	Trigonelline	0.963	5.085e-07
Prupe.1G462400	Trigonelline	0.902	5.9157e-05
Prupe.1G464900	Trigonelline	-0.834	0.000746307
Prupe.1G472300	Trigonelline	-0.813	0.00130998
Prupe.1G496300	Trigonelline	-0.825	0.000951556
Prupe.1G511100	Trigonelline	-0.805	0.00158081
Prupe.1G520600	Trigonelline	-0.861	0.000327451
Prupe.1G542100	Trigonelline	-0.92	2.28774e-05
Prupe.1G549400	Trigonelline	-0.802	0.00168912
Prupe.1G568400	Trigonelline	0.934	8.7014e-06
Prupe.2G010900	Trigonelline	-0.806	0.00152897
Prupe.2G025100	Trigonelline	0.855	0.000392368
Prupe.2G033700	Trigonelline	-0.893	9.0793e-05
Prupe.2G043600	Trigonelline	0.894	8.93579e-05
Prupe.2G149600	Trigonelline	0.952	1.7801e-06
Prupe.2G167800	Trigonelline	-0.93	1.20977e-05
Prupe.2G174100	Trigonelline	0.907	4.73356e-05
Prupe.2G184800	Trigonelline	0.965	3.976e-07
Prupe.2G194000	Trigonelline	0.896	7.94334e-05
Prupe.2G194200	Trigonelline	-0.911	3.84312e-05
Prupe.2G196400	Trigonelline	-0.814	0.00126371
Prupe.2G198500	Trigonelline	0.833	0.000764562
Prupe.2G207200	Trigonelline	0.896	7.93613e-05
Prupe.2G222600	Trigonelline	0.936	7.7694e-06
Prupe.2G222900	Trigonelline	0.933	9.2979e-06
Prupe.2G223700	Trigonelline	0.967	2.869e-07
Prupe.2G238800	Trigonelline	0.924	1.74498e-05
Prupe.2G240800	Trigonelline	-0.974	9.09e-08
Prupe.2G258200	Trigonelline	0.86	0.000337536
Prupe.2G264600	Trigonelline	0.922	1.99042e-05
Prupe.2G288800	Trigonelline	-0.894	8.60956e-05
Prupe.2G292100	Trigonelline	0.896	8.03388e-05
Prupe.2G295300	Trigonelline	-0.839	0.000648588
Prupe.2G301000	Trigonelline	-0.881	0.000154507
Prupe.2G301300	Trigonelline	-0.878	0.000170053
Prupe.2G321500	Trigonelline	-0.876	0.000189568
Prupe.2G323800	Trigonelline	-0.97	1.683e-07
Prupe.3G001400	Trigonelline	0.818	0.00116265
Prupe.3G003600	Trigonelline	0.964	4.242e-07
Prupe.3G008900	Trigonelline	-0.821	0.00107191
Prupe.3G035700	Trigonelline	0.858	0.000359948
Prupe.3G049400	Trigonelline	0.968	2.535e-07
Prupe.3G070900	Trigonelline	-0.886	0.000127266
Prupe.3G088500	Trigonelline	0.938	6.5398e-06
Prupe.3G098200	Trigonelline	0.896	7.86079e-05
Prupe.3G100300	Trigonelline	0.949	2.4752e-06
Prupe.3G103200	Trigonelline	0.948	2.6452e-06
Prupe.3G127700	Trigonelline	0.894	8.70369e-05
Prupe.3G138700	Trigonelline	-0.828	0.00087269
Prupe.3G153100	Trigonelline	0.977	4.56e-08
Prupe.3G161500	Trigonelline	-0.905	5.17311e-05
Prupe.3G174700	Trigonelline	0.875	0.000193279
Prupe.3G177400	Trigonelline	0.818	0.00115441
Prupe.3G184000	Trigonelline	0.971	1.529e-07
Prupe.3G209500	Trigonelline	0.872	0.000215835
Prupe.3G230300	Trigonelline	0.954	1.5526e-06
Prupe.3G242600	Trigonelline	0.892	9.7308e-05
Prupe.3G250200	Trigonelline	-0.95	2.2546e-06
Prupe.3G251800	Trigonelline	0.805	0.00159915
Prupe.3G264100	Trigonelline	-0.89	0.000104728
Prupe.3G267900	Trigonelline	-0.872	0.000214111
Prupe.4G004600	Trigonelline	0.989	1.1e-09
Prupe.4G004800	Trigonelline	0.969	1.978e-07
Prupe.4G040900	Trigonelline	-0.887	0.000118776
Prupe.4G047400	Trigonelline	0.9	6.68547e-05
Prupe.4G051200	Trigonelline	-0.899	7.13071e-05
Prupe.4G054200	Trigonelline	0.945	3.6234e-06
Prupe.4G064200	Trigonelline	0.859	0.000341552
Prupe.4G066000	Trigonelline	-0.821	0.00106271
Prupe.4G069400	Trigonelline	-0.951	1.9591e-06
Prupe.4G080700	Trigonelline	-0.806	0.0015345
Prupe.4G092600	Trigonelline	0.917	2.73451e-05
Prupe.4G092700	Trigonelline	0.867	0.00026336
Prupe.4G099400	Trigonelline	0.908	4.477e-05
Prupe.4G107600	Trigonelline	0.847	0.000500306
Prupe.4G112900	Trigonelline	-0.957	1.0201e-06
Prupe.4G119200	Trigonelline	0.858	0.000351042
Prupe.4G133900	Trigonelline	-0.949	2.5223e-06
Prupe.4G152700	Trigonelline	-0.953	1.5863e-06
Prupe.4G163100	Trigonelline	0.879	0.000169279
Prupe.4G171300	Trigonelline	0.881	0.00015106
Prupe.4G192800	Trigonelline	0.956	1.2512e-06
Prupe.4G225800	Trigonelline	0.97	1.94e-07
Prupe.4G233900	Trigonelline	0.872	0.000216905
Prupe.4G245500	Trigonelline	0.829	0.000854709
Prupe.4G261900	Trigonelline	-0.922	1.98158e-05
Prupe.4G262200	Trigonelline	-0.953	1.6068e-06
Prupe.4G282200	Trigonelline	-0.964	4.696e-07
Prupe.5G004300	Trigonelline	-0.925	1.62958e-05
Prupe.5G015300	Trigonelline	0.899	6.96944e-05
Prupe.5G044700	Trigonelline	0.931	1.07013e-05
Prupe.5G049100	Trigonelline	-0.969	2.085e-07
Prupe.5G054400	Trigonelline	-0.956	1.1464e-06
Prupe.5G071200	Trigonelline	-0.968	2.363e-07
Prupe.5G073600	Trigonelline	0.934	8.7499e-06
Prupe.5G074800	Trigonelline	-0.919	2.40469e-05
Prupe.5G125100	Trigonelline	-0.827	0.000896452
Prupe.5G159900	Trigonelline	0.841	0.000613077
Prupe.5G162100	Trigonelline	0.835	0.000719128
Prupe.5G172000	Trigonelline	0.858	0.000353322
Prupe.5G180500	Trigonelline	0.81	0.00139859
Prupe.5G194300	Trigonelline	0.923	1.88303e-05
Prupe.5G194600	Trigonelline	0.901	6.46618e-05
Prupe.5G195100	Trigonelline	0.916	2.82466e-05
Prupe.5G210600	Trigonelline	-0.896	7.93758e-05
Prupe.5G213900	Trigonelline	0.884	0.000135497
Prupe.5G214000	Trigonelline	0.88	0.000159328
Prupe.5G223000	Trigonelline	-0.94	5.5235e-06
Prupe.5G235900	Trigonelline	-0.828	0.000892875
Prupe.5G239000	Trigonelline	-0.903	5.77376e-05
Prupe.5G241000	Trigonelline	0.965	4.054e-07
Prupe.6G006400	Trigonelline	0.946	3.4022e-06
Prupe.6G010300	Trigonelline	0.962	5.943e-07
Prupe.6G022200	Trigonelline	0.818	0.0011369
Prupe.6G029400	Trigonelline	-0.875	0.000196615
Prupe.6G039700	Trigonelline	0.807	0.00149827
Prupe.6G047900	Trigonelline	-0.861	0.000323002
Prupe.6G053400	Trigonelline	0.916	2.79008e-05
Prupe.6G056100	Trigonelline	-0.961	6.893e-07
Prupe.6G060700	Trigonelline	0.892	9.56378e-05
Prupe.6G066100	Trigonelline	-0.959	8.895e-07
Prupe.6G066300	Trigonelline	-0.986	4.1e-09
Prupe.6G066400	Trigonelline	-0.863	0.000303964
Prupe.6G068800	Trigonelline	-0.942	4.638e-06
Prupe.6G069800	Trigonelline	-0.907	4.67202e-05
Prupe.6G079800	Trigonelline	-0.954	1.5139e-06
Prupe.6G084700	Trigonelline	-0.963	5.431e-07
Prupe.6G088100	Trigonelline	0.872	0.000217215
Prupe.6G108400	Trigonelline	-0.963	5.224e-07
Prupe.6G112200	Trigonelline	-0.88	0.000162182
Prupe.6G155100	Trigonelline	0.896	7.9381e-05
Prupe.6G159200	Trigonelline	-0.955	1.3764e-06
Prupe.6G161300	Trigonelline	-0.969	2.073e-07
Prupe.6G180700	Trigonelline	0.804	0.00163341
Prupe.6G195500	Trigonelline	0.867	0.000260245
Prupe.6G223400	Trigonelline	0.929	1.22772e-05
Prupe.6G229500	Trigonelline	0.962	6.05e-07
Prupe.6G233100	Trigonelline	0.979	2.88e-08
Prupe.6G235400	Trigonelline	0.983	1e-08
Prupe.6G261300	Trigonelline	-0.871	0.000222011
Prupe.6G267800	Trigonelline	-0.824	0.000971646
Prupe.6G276200	Trigonelline	0.909	4.29256e-05
Prupe.6G283700	Trigonelline	-0.819	0.00112903
Prupe.6G286100	Trigonelline	0.858	0.000358756
Prupe.6G313400	Trigonelline	-0.805	0.0015691
Prupe.6G323700	Trigonelline	-0.857	0.00037053
Prupe.6G336700	Trigonelline	0.881	0.00015101
Prupe.6G345600	Trigonelline	-0.817	0.0011758
Prupe.6G352400	Trigonelline	0.855	0.000393048
Prupe.7G001200	Trigonelline	0.878	0.00017442
Prupe.7G005200	Trigonelline	-0.868	0.000251371
Prupe.7G006100	Trigonelline	0.879	0.000164301
Prupe.7G039200	Trigonelline	-0.825	0.000955886
Prupe.7G040900	Trigonelline	-0.839	0.000636938
Prupe.7G076500	Trigonelline	-0.88	0.000157056
Prupe.7G103400	Trigonelline	0.931	1.13311e-05
Prupe.7G113100	Trigonelline	-0.962	5.909e-07
Prupe.7G113300	Trigonelline	-0.844	0.00055073
Prupe.7G133700	Trigonelline	0.9	6.66533e-05
Prupe.7G149700	Trigonelline	-0.927	1.48571e-05
Prupe.7G162400	Trigonelline	0.955	1.3282e-06
Prupe.7G165700	Trigonelline	0.888	0.000113575
Prupe.7G167000	Trigonelline	-0.831	0.000801751
Prupe.7G169500	Trigonelline	0.896	7.87874e-05
Prupe.7G181400	Trigonelline	0.908	4.46411e-05
Prupe.7G200000	Trigonelline	-0.974	8.74e-08
Prupe.7G218000	Trigonelline	0.952	1.8178e-06
Prupe.7G227400	Trigonelline	-0.936	7.5248e-06
Prupe.7G234800	Trigonelline	-0.926	1.54588e-05
Prupe.7G244300	Trigonelline	0.815	0.0012549
Prupe.7G246200	Trigonelline	0.922	1.9759e-05
Prupe.7G253100	Trigonelline	-0.968	2.58e-07
Prupe.8G005900	Trigonelline	-0.911	3.78101e-05
Prupe.8G018400	Trigonelline	-0.83	0.000838761
Prupe.8G018700	Trigonelline	-0.937	6.9223e-06
Prupe.8G059400	Trigonelline	0.901	6.27504e-05
Prupe.8G062200	Trigonelline	0.828	0.00087119
Prupe.8G074400	Trigonelline	-0.825	0.000962642
Prupe.8G097400	Trigonelline	0.89	0.00010457
Prupe.8G126300	Trigonelline	-0.857	0.000365906
Prupe.8G142700	Trigonelline	0.917	2.72811e-05
Prupe.8G147800	Trigonelline	-0.957	1.0893e-06
Prupe.8G152100	Trigonelline	-0.857	0.000368418
Prupe.8G165700	Trigonelline	-0.936	7.5583e-06
Prupe.8G193600	Trigonelline	-0.865	0.000282362
Prupe.8G195000	Trigonelline	0.959	8.186e-07
Prupe.8G213800	Trigonelline	0.823	0.00100479
Prupe.8G214400	Trigonelline	-0.981	1.69e-08
Prupe.8G240700	Trigonelline	-0.929	1.28025e-05
Prupe.8G241400	Trigonelline	-0.87	0.000230465
Prupe.I005800	Trigonelline	0.874	0.000203773
Prupe.1G105800	L-Glutamine*	0.85	0.000463787
Prupe.1G162200	L-Glutamine*	0.846	0.000523055
Prupe.1G263100	L-Glutamine*	-0.826	0.000937493
Prupe.1G552600	L-Glutamine*	-0.833	0.000774165
Prupe.4G084000	L-Glutamine*	0.836	0.000708002
Prupe.4G117900	L-Glutamine*	-0.912	3.53451e-05
Prupe.4G166000	L-Glutamine*	-0.805	0.00159522
Prupe.4G213900	L-Glutamine*	0.843	0.000574166
Prupe.5G076900	L-Glutamine*	-0.801	0.00174832
Prupe.6G006200	L-Glutamine*	-0.813	0.00128755
Prupe.6G025100	L-Glutamine*	0.872	0.000215581
Prupe.6G231700	L-Glutamine*	0.841	0.000604353
Prupe.8G001900	L-Glutamine*	-0.832	0.000788071
Prupe.8G157500	L-Glutamine*	-0.845	0.000540367
Prupe.1G105800	L-Lysine*	0.824	0.000987585
Prupe.1G162200	L-Lysine*	0.828	0.000875523
Prupe.1G263100	L-Lysine*	-0.801	0.00172185
Prupe.1G552600	L-Lysine*	-0.821	0.00107193
Prupe.4G084000	L-Lysine*	0.828	0.0008815
Prupe.4G117900	L-Lysine*	-0.892	9.61587e-05
Prupe.4G166000	L-Lysine*	-0.8	0.00177938
Prupe.4G213900	L-Lysine*	0.818	0.0011539
Prupe.5G076900	L-Lysine*	-0.806	0.00156412
Prupe.6G006200	L-Lysine*	-0.826	0.000935952
Prupe.6G025100	L-Lysine*	0.875	0.000195628
Prupe.6G231700	L-Lysine*	0.802	0.00169716
Prupe.8G001900	L-Lysine*	-0.821	0.00106535
Prupe.8G157500	L-Lysine*	-0.828	0.000888106
Prupe.1G016000	L-Glutamic acid	-0.889	0.000110947
Prupe.1G016100	L-Glutamic acid	-0.878	0.000173851
Prupe.1G023000	L-Glutamic acid	0.873	0.000213044
Prupe.1G028800	L-Glutamic acid	0.827	0.00090937
Prupe.1G031200	L-Glutamic acid	-0.898	7.2683e-05
Prupe.1G034300	L-Glutamic acid	-0.963	5.109e-07
Prupe.1G044300	L-Glutamic acid	-0.951	2.0063e-06
Prupe.1G048800	L-Glutamic acid	0.957	1.1096e-06
Prupe.1G084500	L-Glutamic acid	-0.881	0.000153162
Prupe.1G093000	L-Glutamic acid	0.967	3.019e-07
Prupe.1G117800	L-Glutamic acid	0.957	1.0501e-06
Prupe.1G120100	L-Glutamic acid	0.808	0.00148658
Prupe.1G139900	L-Glutamic acid	-0.944	3.7777e-06
Prupe.1G142400	L-Glutamic acid	-0.961	7.011e-07
Prupe.1G146300	L-Glutamic acid	-0.852	0.000438461
Prupe.1G190700	L-Glutamic acid	-0.831	0.000820799
Prupe.1G239900	L-Glutamic acid	-0.845	0.000544613
Prupe.1G255500	L-Glutamic acid	-0.828	0.000874386
Prupe.1G261500	L-Glutamic acid	0.874	0.000203795
Prupe.1G277500	L-Glutamic acid	-0.819	0.00111394
Prupe.1G291200	L-Glutamic acid	0.922	2.05096e-05
Prupe.1G305500	L-Glutamic acid	0.955	1.343e-06
Prupe.1G356500	L-Glutamic acid	-0.865	0.000285225
Prupe.1G359300	L-Glutamic acid	0.947	2.9293e-06
Prupe.1G377700	L-Glutamic acid	-0.867	0.000264257
Prupe.1G390800	L-Glutamic acid	-0.929	1.23651e-05
Prupe.1G418500	L-Glutamic acid	0.893	9.09794e-05
Prupe.1G420700	L-Glutamic acid	0.964	4.203e-07
Prupe.1G435100	L-Glutamic acid	-0.945	3.4661e-06
Prupe.1G452300	L-Glutamic acid	0.805	0.00157221
Prupe.1G462400	L-Glutamic acid	0.935	8.0728e-06
Prupe.1G496100	L-Glutamic acid	0.94	5.4506e-06
Prupe.1G511100	L-Glutamic acid	-0.928	1.32042e-05
Prupe.1G520600	L-Glutamic acid	-0.964	4.302e-07
Prupe.1G522800	L-Glutamic acid	-0.814	0.00127212
Prupe.1G549400	L-Glutamic acid	-0.824	0.00098923
Prupe.1G572800	L-Glutamic acid	-0.882	0.000146209
Prupe.2G010900	L-Glutamic acid	-0.882	0.000144571
Prupe.2G033700	L-Glutamic acid	-0.961	6.349e-07
Prupe.2G043600	L-Glutamic acid	0.961	6.768e-07
Prupe.2G046000	L-Glutamic acid	0.827	0.000897145
Prupe.2G046500	L-Glutamic acid	0.858	0.000352043
Prupe.2G055200	L-Glutamic acid	0.967	2.966e-07
Prupe.2G156500	L-Glutamic acid	-0.96	8.013e-07
Prupe.2G183700	L-Glutamic acid	0.943	4.4223e-06
Prupe.2G184800	L-Glutamic acid	0.803	0.00164652
Prupe.2G196400	L-Glutamic acid	-0.875	0.000196116
Prupe.2G198500	L-Glutamic acid	0.964	4.38e-07
Prupe.2G207200	L-Glutamic acid	0.957	1.0449e-06
Prupe.2G223700	L-Glutamic acid	0.843	0.000573572
Prupe.2G238800	L-Glutamic acid	0.93	1.1614e-05
Prupe.2G240800	L-Glutamic acid	-0.828	0.00087368
Prupe.2G288800	L-Glutamic acid	-0.965	3.962e-07
Prupe.2G295300	L-Glutamic acid	-0.975	7.66e-08
Prupe.2G301000	L-Glutamic acid	-0.843	0.000580479
Prupe.3G049400	L-Glutamic acid	0.811	0.00137285
Prupe.3G070900	L-Glutamic acid	-0.926	1.58649e-05
Prupe.3G098200	L-Glutamic acid	0.942	4.5974e-06
Prupe.3G127700	L-Glutamic acid	0.947	2.9179e-06
Prupe.3G153100	L-Glutamic acid	0.842	0.000590409
Prupe.3G161500	L-Glutamic acid	-0.944	4.0277e-06
Prupe.3G172700	L-Glutamic acid	-0.906	4.90407e-05
Prupe.3G174700	L-Glutamic acid	0.97	1.954e-07
Prupe.3G230300	L-Glutamic acid	0.85	0.000458533
Prupe.3G242600	L-Glutamic acid	0.959	8.197e-07
Prupe.3G250200	L-Glutamic acid	-0.88	0.000157107
Prupe.3G251800	L-Glutamic acid	0.941	5.278e-06
Prupe.3G264100	L-Glutamic acid	-0.872	0.000216845
Prupe.3G267900	L-Glutamic acid	-0.824	0.00098974
Prupe.4G004600	L-Glutamic acid	0.823	0.00100321
Prupe.4G004800	L-Glutamic acid	0.837	0.000690432
Prupe.4G011900	L-Glutamic acid	0.849	0.000484527
Prupe.4G040800	L-Glutamic acid	-0.91	3.91043e-05
Prupe.4G040900	L-Glutamic acid	-0.957	1.0833e-06
Prupe.4G046000	L-Glutamic acid	-0.884	0.000135976
Prupe.4G051200	L-Glutamic acid	-0.936	7.8469e-06
Prupe.4G054200	L-Glutamic acid	0.838	0.000668924
Prupe.4G064200	L-Glutamic acid	0.977	4.45e-08
Prupe.4G066000	L-Glutamic acid	-0.978	3.82e-08
Prupe.4G080700	L-Glutamic acid	-0.949	2.4005e-06
Prupe.4G119200	L-Glutamic acid	0.961	6.612e-07
Prupe.4G127200	L-Glutamic acid	0.941	5.1019e-06
Prupe.4G152700	L-Glutamic acid	-0.903	5.64667e-05
Prupe.4G162300	L-Glutamic acid	-0.883	0.000140193
Prupe.4G163100	L-Glutamic acid	0.961	6.498e-07
Prupe.4G171300	L-Glutamic acid	0.968	2.484e-07
Prupe.4G214900	L-Glutamic acid	-0.976	5.62e-08
Prupe.4G225800	L-Glutamic acid	0.815	0.00124081
Prupe.4G233900	L-Glutamic acid	0.973	1.126e-07
Prupe.4G241600	L-Glutamic acid	-0.815	0.00123566
Prupe.4G261900	L-Glutamic acid	-0.858	0.000358944
Prupe.4G262200	L-Glutamic acid	-0.859	0.000346299
Prupe.4G282200	L-Glutamic acid	-0.81	0.00140809
Prupe.5G004300	L-Glutamic acid	-0.935	8.3962e-06
Prupe.5G020700	L-Glutamic acid	-0.858	0.000353011
Prupe.5G049100	L-Glutamic acid	-0.852	0.000429892
Prupe.5G054400	L-Glutamic acid	-0.819	0.00112204
Prupe.5G074700	L-Glutamic acid	0.975	7.12e-08
Prupe.5G125100	L-Glutamic acid	-0.944	3.886e-06
Prupe.5G159900	L-Glutamic acid	0.957	1.0783e-06
Prupe.5G166200	L-Glutamic acid	-0.802	0.00168984
Prupe.5G172000	L-Glutamic acid	0.961	7.059e-07
Prupe.5G180500	L-Glutamic acid	0.952	1.777e-06
Prupe.5G194300	L-Glutamic acid	0.957	1.0944e-06
Prupe.5G194600	L-Glutamic acid	0.945	3.5163e-06
Prupe.5G195100	L-Glutamic acid	0.952	1.7613e-06
Prupe.5G235900	L-Glutamic acid	-0.977	4.95e-08
Prupe.5G239000	L-Glutamic acid	-0.916	2.77774e-05
Prupe.6G022200	L-Glutamic acid	0.961	6.363e-07
Prupe.6G025200	L-Glutamic acid	0.934	9.0984e-06
Prupe.6G029400	L-Glutamic acid	-0.965	4.062e-07
Prupe.6G056100	L-Glutamic acid	-0.892	9.49649e-05
Prupe.6G060700	L-Glutamic acid	0.941	5.1363e-06
Prupe.6G066100	L-Glutamic acid	-0.825	0.000952385
Prupe.6G066300	L-Glutamic acid	-0.803	0.00164922
Prupe.6G068800	L-Glutamic acid	-0.915	3.0424e-05
Prupe.6G069800	L-Glutamic acid	-0.946	3.2406e-06
Prupe.6G108400	L-Glutamic acid	-0.882	0.00014771
Prupe.6G112200	L-Glutamic acid	-0.965	3.741e-07
Prupe.6G159200	L-Glutamic acid	-0.903	5.8612e-05
Prupe.6G161300	L-Glutamic acid	-0.846	0.00052907
Prupe.6G177500	L-Glutamic acid	-0.924	1.78579e-05
Prupe.6G195500	L-Glutamic acid	0.974	9.28e-08
Prupe.6G196000	L-Glutamic acid	-0.937	6.8427e-06
Prupe.6G229500	L-Glutamic acid	0.84	0.00061869
Prupe.6G260100	L-Glutamic acid	-0.861	0.000326998
Prupe.6G261300	L-Glutamic acid	-0.96	7.42e-07
Prupe.6G276200	L-Glutamic acid	0.955	1.351e-06
Prupe.6G286100	L-Glutamic acid	0.978	3.83e-08
Prupe.6G302100	L-Glutamic acid	-0.882	0.000144405
Prupe.6G313400	L-Glutamic acid	-0.931	1.13014e-05
Prupe.6G323700	L-Glutamic acid	-0.97	1.715e-07
Prupe.6G332500	L-Glutamic acid	-0.906	5.00766e-05
Prupe.6G345600	L-Glutamic acid	-0.804	0.00161269
Prupe.6G358500	L-Glutamic acid	-0.946	3.288e-06
Prupe.7G005200	L-Glutamic acid	-0.824	0.000975692
Prupe.7G076500	L-Glutamic acid	-0.943	4.3283e-06
Prupe.7G113100	L-Glutamic acid	-0.809	0.0014543
Prupe.7G133700	L-Glutamic acid	0.956	1.1617e-06
Prupe.7G142100	L-Glutamic acid	-0.833	0.000770482
Prupe.7G149700	L-Glutamic acid	-0.939	5.8404e-06
Prupe.7G162400	L-Glutamic acid	0.845	0.000534704
Prupe.7G165700	L-Glutamic acid	0.954	1.43e-06
Prupe.7G181400	L-Glutamic acid	0.941	5.2861e-06
Prupe.7G191100	L-Glutamic acid	-0.829	0.000859371
Prupe.7G218000	L-Glutamic acid	0.832	0.000785276
Prupe.7G234800	L-Glutamic acid	-0.939	6.154e-06
Prupe.7G253100	L-Glutamic acid	-0.88	0.000157121
Prupe.8G033600	L-Glutamic acid	0.82	0.00109674
Prupe.8G062200	L-Glutamic acid	0.975	7.09e-08
Prupe.8G074400	L-Glutamic acid	-0.857	0.000371222
Prupe.8G093900	L-Glutamic acid	-0.953	1.6399e-06
Prupe.8G114200	L-Glutamic acid	0.899	6.93219e-05
Prupe.8G126300	L-Glutamic acid	-0.919	2.40297e-05
Prupe.8G142700	L-Glutamic acid	0.95	2.2909e-06
Prupe.8G152100	L-Glutamic acid	-0.969	2.127e-07
Prupe.8G162500	L-Glutamic acid	-0.94	5.7513e-06
Prupe.8G165700	L-Glutamic acid	-0.869	0.000245232
Prupe.8G195000	L-Glutamic acid	0.842	0.000596418
Prupe.8G204700	L-Glutamic acid	0.921	2.12583e-05
Prupe.8G214200	L-Glutamic acid	0.832	0.000791276
Prupe.8G214400	L-Glutamic acid	-0.832	0.000780754
Prupe.8G228100	L-Glutamic acid	0.937	7.2528e-06
Prupe.8G240700	L-Glutamic acid	-0.829	0.000849003
Prupe.8G241400	L-Glutamic acid	-0.852	0.000433323
Prupe.8G249800	L-Glutamic acid	-0.948	2.7876e-06
Prupe.8G267000	L-Glutamic acid	0.955	1.3062e-06
Prupe.1G028800	p-Coumaryl alcohol	-0.982	1.4e-08
Prupe.1G031200	p-Coumaryl alcohol	0.999	0
Prupe.1G034300	p-Coumaryl alcohol	0.942	4.6315e-06
Prupe.1G044300	p-Coumaryl alcohol	0.885	0.000128515
Prupe.1G048800	p-Coumaryl alcohol	-0.982	1.6e-08
Prupe.1G084500	p-Coumaryl alcohol	0.997	0
Prupe.1G093000	p-Coumaryl alcohol	-0.931	1.06753e-05
Prupe.1G110600	p-Coumaryl alcohol	0.945	3.7065e-06
Prupe.1G117800	p-Coumaryl alcohol	-0.978	4.14e-08
Prupe.1G120100	p-Coumaryl alcohol	-0.955	1.3629e-06
Prupe.1G137300	p-Coumaryl alcohol	0.85	0.000463838
Prupe.1G139900	p-Coumaryl alcohol	0.898	7.32452e-05
Prupe.1G142400	p-Coumaryl alcohol	0.914	3.14913e-05
Prupe.1G146300	p-Coumaryl alcohol	0.992	3e-10
Prupe.1G190700	p-Coumaryl alcohol	0.933	9.7298e-06
Prupe.1G223200	p-Coumaryl alcohol	-0.96	7.357e-07
Prupe.1G234000	p-Coumaryl alcohol	0.945	3.4998e-06
Prupe.1G239900	p-Coumaryl alcohol	0.91	3.94283e-05
Prupe.1G255500	p-Coumaryl alcohol	0.978	3.57e-08
Prupe.1G259100	p-Coumaryl alcohol	-0.838	0.000670962
Prupe.1G261500	p-Coumaryl alcohol	-0.83	0.000824541
Prupe.1G271400	p-Coumaryl alcohol	-0.841	0.000613246
Prupe.1G272100	p-Coumaryl alcohol	0.877	0.000178298
Prupe.1G291200	p-Coumaryl alcohol	-0.848	0.000490735
Prupe.1G305500	p-Coumaryl alcohol	-0.981	1.96e-08
Prupe.1G305900	p-Coumaryl alcohol	-0.949	2.5423e-06
Prupe.1G311400	p-Coumaryl alcohol	0.86	0.000329046
Prupe.1G329000	p-Coumaryl alcohol	-0.903	5.7649e-05
Prupe.1G335200	p-Coumaryl alcohol	-0.871	0.000224788
Prupe.1G356500	p-Coumaryl alcohol	0.995	0
Prupe.1G359300	p-Coumaryl alcohol	-0.973	1.14e-07
Prupe.1G390800	p-Coumaryl alcohol	0.938	6.641e-06
Prupe.1G416500	p-Coumaryl alcohol	-0.952	1.7608e-06
Prupe.1G418500	p-Coumaryl alcohol	-0.808	0.00146174
Prupe.1G419500	p-Coumaryl alcohol	0.865	0.000275863
Prupe.1G420700	p-Coumaryl alcohol	-0.939	5.8176e-06
Prupe.1G423400	p-Coumaryl alcohol	-0.863	0.000296859
Prupe.1G435100	p-Coumaryl alcohol	0.974	9.72e-08
Prupe.1G441600	p-Coumaryl alcohol	-0.876	0.000186419
Prupe.1G452300	p-Coumaryl alcohol	-0.958	9.598e-07
Prupe.1G462400	p-Coumaryl alcohol	-0.941	4.9482e-06
Prupe.1G496100	p-Coumaryl alcohol	-0.906	5.04298e-05
Prupe.1G511100	p-Coumaryl alcohol	0.935	7.9696e-06
Prupe.1G520600	p-Coumaryl alcohol	0.961	6.513e-07
Prupe.1G542100	p-Coumaryl alcohol	0.828	0.000876819
Prupe.1G549400	p-Coumaryl alcohol	0.879	0.000167378
Prupe.1G568400	p-Coumaryl alcohol	-0.887	0.000117914
Prupe.2G010900	p-Coumaryl alcohol	0.897	7.58243e-05
Prupe.2G025100	p-Coumaryl alcohol	-0.9	6.54406e-05
Prupe.2G033700	p-Coumaryl alcohol	0.955	1.3726e-06
Prupe.2G043600	p-Coumaryl alcohol	-0.977	5.41e-08
Prupe.2G055200	p-Coumaryl alcohol	-0.919	2.45711e-05
Prupe.2G149600	p-Coumaryl alcohol	-0.958	1.0143e-06
Prupe.2G156500	p-Coumaryl alcohol	0.826	0.000927799
Prupe.2G167800	p-Coumaryl alcohol	0.946	3.2204e-06
Prupe.2G174100	p-Coumaryl alcohol	-0.876	0.000185741
Prupe.2G183700	p-Coumaryl alcohol	-0.867	0.000260606
Prupe.2G184800	p-Coumaryl alcohol	-0.956	1.1948e-06
Prupe.2G194000	p-Coumaryl alcohol	-0.831	0.000818659
Prupe.2G194200	p-Coumaryl alcohol	0.939	5.8665e-06
Prupe.2G196400	p-Coumaryl alcohol	0.917	2.63142e-05
Prupe.2G198500	p-Coumaryl alcohol	-0.943	4.4606e-06
Prupe.2G207200	p-Coumaryl alcohol	-0.963	4.986e-07
Prupe.2G222600	p-Coumaryl alcohol	-0.941	5.3063e-06
Prupe.2G222900	p-Coumaryl alcohol	-0.943	4.3233e-06
Prupe.2G223700	p-Coumaryl alcohol	-0.989	1.5e-09
Prupe.2G238800	p-Coumaryl alcohol	-0.992	2e-10
Prupe.2G240800	p-Coumaryl alcohol	0.97	1.943e-07
Prupe.2G258200	p-Coumaryl alcohol	-0.84	0.00062217
Prupe.2G264600	p-Coumaryl alcohol	-0.857	0.000371586
Prupe.2G282100	p-Coumaryl alcohol	0.805	0.00158557
Prupe.2G288800	p-Coumaryl alcohol	0.955	1.363e-06
Prupe.2G292100	p-Coumaryl alcohol	-0.895	8.41467e-05
Prupe.2G295300	p-Coumaryl alcohol	0.923	1.89274e-05
Prupe.2G301000	p-Coumaryl alcohol	0.945	3.7279e-06
Prupe.2G321500	p-Coumaryl alcohol	0.817	0.00116328
Prupe.2G323800	p-Coumaryl alcohol	0.949	2.3773e-06
Prupe.3G001400	p-Coumaryl alcohol	-0.868	0.000248251
Prupe.3G003600	p-Coumaryl alcohol	-0.933	9.7603e-06
Prupe.3G008900	p-Coumaryl alcohol	0.822	0.00102875
Prupe.3G035700	p-Coumaryl alcohol	-0.88	0.000156855
Prupe.3G049400	p-Coumaryl alcohol	-0.981	2.01e-08
Prupe.3G070900	p-Coumaryl alcohol	0.945	3.6456e-06
Prupe.3G088500	p-Coumaryl alcohol	-0.948	2.7938e-06
Prupe.3G098200	p-Coumaryl alcohol	-0.959	8.251e-07
Prupe.3G100300	p-Coumaryl alcohol	-0.95	2.3343e-06
Prupe.3G103200	p-Coumaryl alcohol	-0.918	2.47405e-05
Prupe.3G127700	p-Coumaryl alcohol	-0.981	1.8e-08
Prupe.3G153100	p-Coumaryl alcohol	-0.972	1.29e-07
Prupe.3G161500	p-Coumaryl alcohol	0.978	3.93e-08
Prupe.3G171800	p-Coumaryl alcohol	0.824	0.00098524
Prupe.3G172700	p-Coumaryl alcohol	0.81	0.00139885
Prupe.3G174700	p-Coumaryl alcohol	-0.965	3.713e-07
Prupe.3G177400	p-Coumaryl alcohol	-0.819	0.00112575
Prupe.3G184000	p-Coumaryl alcohol	-0.904	5.37406e-05
Prupe.3G209500	p-Coumaryl alcohol	-0.89	0.000107134
Prupe.3G222000	p-Coumaryl alcohol	0.828	0.00088697
Prupe.3G230300	p-Coumaryl alcohol	-0.987	2.4e-09
Prupe.3G242600	p-Coumaryl alcohol	-0.973	1.17e-07
Prupe.3G250200	p-Coumaryl alcohol	0.994	1e-10
Prupe.3G251800	p-Coumaryl alcohol	-0.923	1.82021e-05
Prupe.3G264100	p-Coumaryl alcohol	0.968	2.572e-07
Prupe.3G267900	p-Coumaryl alcohol	0.931	1.0741e-05
Prupe.4G004600	p-Coumaryl alcohol	-0.973	1.052e-07
Prupe.4G004800	p-Coumaryl alcohol	-0.989	1.4e-09
Prupe.4G040800	p-Coumaryl alcohol	0.836	0.000707301
Prupe.4G040900	p-Coumaryl alcohol	0.95	2.1849e-06
Prupe.4G046000	p-Coumaryl alcohol	0.813	0.00129295
Prupe.4G047400	p-Coumaryl alcohol	-0.945	3.7127e-06
Prupe.4G051200	p-Coumaryl alcohol	0.965	3.663e-07
Prupe.4G054200	p-Coumaryl alcohol	-0.986	4e-09
Prupe.4G064200	p-Coumaryl alcohol	-0.957	1.1001e-06
Prupe.4G066000	p-Coumaryl alcohol	0.908	4.4461e-05
Prupe.4G069400	p-Coumaryl alcohol	0.888	0.000117124
Prupe.4G080700	p-Coumaryl alcohol	0.864	0.000288115
Prupe.4G092600	p-Coumaryl alcohol	-0.897	7.59918e-05
Prupe.4G099400	p-Coumaryl alcohol	-0.934	8.9712e-06
Prupe.4G112900	p-Coumaryl alcohol	0.929	1.24923e-05
Prupe.4G119200	p-Coumaryl alcohol	-0.96	7.353e-07
Prupe.4G127200	p-Coumaryl alcohol	-0.867	0.000258705
Prupe.4G133900	p-Coumaryl alcohol	0.937	7.059e-06
Prupe.4G152700	p-Coumaryl alcohol	1	0
Prupe.4G163100	p-Coumaryl alcohol	-0.969	2.298e-07
Prupe.4G171300	p-Coumaryl alcohol	-0.965	4.133e-07
Prupe.4G192800	p-Coumaryl alcohol	-0.931	1.12505e-05
Prupe.4G214900	p-Coumaryl alcohol	0.904	5.40032e-05
Prupe.4G225800	p-Coumaryl alcohol	-0.96	7.149e-07
Prupe.4G233900	p-Coumaryl alcohol	-0.942	4.7828e-06
Prupe.4G261900	p-Coumaryl alcohol	0.928	1.33945e-05
Prupe.4G262200	p-Coumaryl alcohol	0.981	1.9e-08
Prupe.4G282200	p-Coumaryl alcohol	0.975	7.55e-08
Prupe.5G004300	p-Coumaryl alcohol	0.991	6e-10
Prupe.5G015300	p-Coumaryl alcohol	-0.882	0.00014477
Prupe.5G018800	p-Coumaryl alcohol	0.882	0.000144853
Prupe.5G020700	p-Coumaryl alcohol	0.809	0.00142292
Prupe.5G044700	p-Coumaryl alcohol	-0.892	9.43786e-05
Prupe.5G049100	p-Coumaryl alcohol	0.987	2.8e-09
Prupe.5G054400	p-Coumaryl alcohol	0.974	9.69e-08
Prupe.5G071200	p-Coumaryl alcohol	0.926	1.55814e-05
Prupe.5G073600	p-Coumaryl alcohol	-0.966	3.49e-07
Prupe.5G074700	p-Coumaryl alcohol	-0.854	0.000411243
Prupe.5G074800	p-Coumaryl alcohol	0.942	4.8143e-06
Prupe.5G125100	p-Coumaryl alcohol	0.933	9.5832e-06
Prupe.5G159900	p-Coumaryl alcohol	-0.955	1.2804e-06
Prupe.5G172000	p-Coumaryl alcohol	-0.958	9.766e-07
Prupe.5G180500	p-Coumaryl alcohol	-0.893	9.30536e-05
Prupe.5G194300	p-Coumaryl alcohol	-0.97	1.775e-07
Prupe.5G194600	p-Coumaryl alcohol	-0.984	8.9e-09
Prupe.5G195100	p-Coumaryl alcohol	-0.986	4.5e-09
Prupe.5G210600	p-Coumaryl alcohol	0.917	2.72221e-05
Prupe.5G213900	p-Coumaryl alcohol	-0.938	6.7301e-06
Prupe.5G214000	p-Coumaryl alcohol	-0.821	0.00106006
Prupe.5G223000	p-Coumaryl alcohol	0.881	0.000155354
Prupe.5G235900	p-Coumaryl alcohol	0.895	8.54307e-05
Prupe.5G239000	p-Coumaryl alcohol	0.94	5.3263e-06
Prupe.5G241000	p-Coumaryl alcohol	-0.966	3.374e-07
Prupe.6G006400	p-Coumaryl alcohol	-0.928	1.32858e-05
Prupe.6G010300	p-Coumaryl alcohol	-0.941	5.2807e-06
Prupe.6G022200	p-Coumaryl alcohol	-0.927	1.47746e-05
Prupe.6G025200	p-Coumaryl alcohol	-0.884	0.000137301
Prupe.6G029400	p-Coumaryl alcohol	0.954	1.52e-06
Prupe.6G039700	p-Coumaryl alcohol	-0.884	0.000138343
Prupe.6G047900	p-Coumaryl alcohol	0.875	0.000197385
Prupe.6G053400	p-Coumaryl alcohol	-0.936	7.7262e-06
Prupe.6G056100	p-Coumaryl alcohol	0.999	0
Prupe.6G060700	p-Coumaryl alcohol	-0.962	5.64e-07
Prupe.6G066100	p-Coumaryl alcohol	0.98	2.7e-08
Prupe.6G066300	p-Coumaryl alcohol	0.958	9.732e-07
Prupe.6G068800	p-Coumaryl alcohol	0.964	4.323e-07
Prupe.6G069800	p-Coumaryl alcohol	0.984	8.3e-09
Prupe.6G079800	p-Coumaryl alcohol	0.877	0.000181947
Prupe.6G084700	p-Coumaryl alcohol	0.962	5.61e-07
Prupe.6G088100	p-Coumaryl alcohol	-0.853	0.000421533
Prupe.6G108400	p-Coumaryl alcohol	0.998	0
Prupe.6G112200	p-Coumaryl alcohol	0.969	2.136e-07
Prupe.6G155100	p-Coumaryl alcohol	-0.822	0.00104411
Prupe.6G159200	p-Coumaryl alcohol	0.999	0
Prupe.6G161300	p-Coumaryl alcohol	0.989	1.4e-09
Prupe.6G177500	p-Coumaryl alcohol	0.877	0.000180032
Prupe.6G195500	p-Coumaryl alcohol	-0.953	1.7477e-06
Prupe.6G196000	p-Coumaryl alcohol	0.862	0.00031448
Prupe.6G223400	p-Coumaryl alcohol	-0.876	0.000185302
Prupe.6G229500	p-Coumaryl alcohol	-0.979	2.88e-08
Prupe.6G233100	p-Coumaryl alcohol	-0.955	1.3345e-06
Prupe.6G235400	p-Coumaryl alcohol	-0.934	8.9308e-06
Prupe.6G261300	p-Coumaryl alcohol	0.956	1.1812e-06
Prupe.6G267800	p-Coumaryl alcohol	0.915	3.06704e-05
Prupe.6G276200	p-Coumaryl alcohol	-0.984	7.1e-09
Prupe.6G286100	p-Coumaryl alcohol	-0.948	2.759e-06
Prupe.6G302100	p-Coumaryl alcohol	0.834	0.000742513
Prupe.6G313400	p-Coumaryl alcohol	0.887	0.000119877
Prupe.6G323700	p-Coumaryl alcohol	0.948	2.7336e-06
Prupe.6G332500	p-Coumaryl alcohol	0.804	0.00162212
Prupe.6G336700	p-Coumaryl alcohol	-0.834	0.000736054
Prupe.6G345600	p-Coumaryl alcohol	0.906	4.84077e-05
Prupe.6G352400	p-Coumaryl alcohol	-0.813	0.00131573
Prupe.6G358500	p-Coumaryl alcohol	0.851	0.000442654
Prupe.7G001200	p-Coumaryl alcohol	-0.892	9.76517e-05
Prupe.7G005200	p-Coumaryl alcohol	0.862	0.000316606
Prupe.7G006100	p-Coumaryl alcohol	-0.939	5.767e-06
Prupe.7G040900	p-Coumaryl alcohol	0.801	0.00174025
Prupe.7G076500	p-Coumaryl alcohol	0.978	3.59e-08
Prupe.7G103400	p-Coumaryl alcohol	-0.953	1.6641e-06
Prupe.7G113100	p-Coumaryl alcohol	0.959	8.734e-07
Prupe.7G113300	p-Coumaryl alcohol	0.918	2.61699e-05
Prupe.7G133700	p-Coumaryl alcohol	-0.954	1.5832e-06
Prupe.7G142100	p-Coumaryl alcohol	0.815	0.00124316
Prupe.7G149700	p-Coumaryl alcohol	0.992	3e-10
Prupe.7G162400	p-Coumaryl alcohol	-0.991	6e-10
Prupe.7G165700	p-Coumaryl alcohol	-0.971	1.594e-07
Prupe.7G167000	p-Coumaryl alcohol	0.906	4.81929e-05
Prupe.7G169500	p-Coumaryl alcohol	-0.884	0.000138286
Prupe.7G181400	p-Coumaryl alcohol	-0.957	1.0503e-06
Prupe.7G191100	p-Coumaryl alcohol	0.81	0.00140142
Prupe.7G200000	p-Coumaryl alcohol	0.948	2.6825e-06
Prupe.7G218000	p-Coumaryl alcohol	-0.987	3.2e-09
Prupe.7G227400	p-Coumaryl alcohol	0.831	0.000807644
Prupe.7G234800	p-Coumaryl alcohol	0.992	2e-10
Prupe.7G246200	p-Coumaryl alcohol	-0.938	6.7346e-06
Prupe.7G253100	p-Coumaryl alcohol	0.997	0
Prupe.8G005900	p-Coumaryl alcohol	0.905	5.21731e-05
Prupe.8G018400	p-Coumaryl alcohol	0.822	0.00102694
Prupe.8G018700	p-Coumaryl alcohol	0.935	8.1855e-06
Prupe.8G059400	p-Coumaryl alcohol	-0.825	0.00094919
Prupe.8G062200	p-Coumaryl alcohol	-0.927	1.43075e-05
Prupe.8G074400	p-Coumaryl alcohol	0.855	0.000394585
Prupe.8G093900	p-Coumaryl alcohol	0.916	2.78029e-05
Prupe.8G097400	p-Coumaryl alcohol	-0.94	5.4483e-06
Prupe.8G112400	p-Coumaryl alcohol	0.803	0.00166424
Prupe.8G126300	p-Coumaryl alcohol	0.923	1.82135e-05
Prupe.8G142700	p-Coumaryl alcohol	-0.986	3.6e-09
Prupe.8G147800	p-Coumaryl alcohol	0.956	1.214e-06
Prupe.8G152100	p-Coumaryl alcohol	0.955	1.3322e-06
Prupe.8G162500	p-Coumaryl alcohol	0.841	0.000613562
Prupe.8G165700	p-Coumaryl alcohol	0.985	6.2e-09
Prupe.8G193600	p-Coumaryl alcohol	0.883	0.00014019
Prupe.8G195000	p-Coumaryl alcohol	-0.991	5e-10
Prupe.8G204700	p-Coumaryl alcohol	-0.819	0.00112102
Prupe.8G213800	p-Coumaryl alcohol	-0.836	0.000705755
Prupe.8G214400	p-Coumaryl alcohol	0.974	8.22e-08
Prupe.8G240700	p-Coumaryl alcohol	0.979	3.36e-08
Prupe.8G241400	p-Coumaryl alcohol	0.966	3.435e-07
Prupe.8G249800	p-Coumaryl alcohol	0.917	2.7157e-05
Prupe.8G267000	p-Coumaryl alcohol	-0.858	0.000351783
Prupe.1G016000	Caffeic aldehyde	-0.991	6e-10
Prupe.1G016100	Caffeic aldehyde	-0.967	2.789e-07
Prupe.1G023000	Caffeic aldehyde	0.958	9.267e-07
Prupe.1G034300	Caffeic aldehyde	-0.895	8.53611e-05
Prupe.1G042500	Caffeic aldehyde	0.894	8.88638e-05
Prupe.1G044300	Caffeic aldehyde	-0.916	2.91379e-05
Prupe.1G048800	Caffeic aldehyde	0.829	0.000860265
Prupe.1G093000	Caffeic aldehyde	0.913	3.44992e-05
Prupe.1G111700	Caffeic aldehyde	-0.808	0.00146278
Prupe.1G117800	Caffeic aldehyde	0.828	0.000883037
Prupe.1G139900	Caffeic aldehyde	-0.854	0.000405028
Prupe.1G142400	Caffeic aldehyde	-0.917	2.70849e-05
Prupe.1G245700	Caffeic aldehyde	0.826	0.000921105
Prupe.1G277500	Caffeic aldehyde	-0.923	1.86182e-05
Prupe.1G291200	Caffeic aldehyde	0.896	8.01929e-05
Prupe.1G305500	Caffeic aldehyde	0.821	0.00106572
Prupe.1G359300	Caffeic aldehyde	0.847	0.000508669
Prupe.1G377700	Caffeic aldehyde	-0.953	1.7285e-06
Prupe.1G418500	Caffeic aldehyde	0.945	3.4911e-06
Prupe.1G420700	Caffeic aldehyde	0.897	7.80248e-05
Prupe.1G435100	Caffeic aldehyde	-0.83	0.000834568
Prupe.1G441700	Caffeic aldehyde	-0.87	0.000230026
Prupe.1G462400	Caffeic aldehyde	0.847	0.000510328
Prupe.1G480700	Caffeic aldehyde	-0.826	0.000932058
Prupe.1G496100	Caffeic aldehyde	0.88	0.000160825
Prupe.1G511100	Caffeic aldehyde	-0.826	0.000921119
Prupe.1G520600	Caffeic aldehyde	-0.853	0.000418376
Prupe.1G522700	Caffeic aldehyde	0.823	0.00101641
Prupe.1G572800	Caffeic aldehyde	-0.937	6.92e-06
Prupe.2G033700	Caffeic aldehyde	-0.857	0.000369045
Prupe.2G043600	Caffeic aldehyde	0.843	0.000570755
Prupe.2G046000	Caffeic aldehyde	0.909	4.1759e-05
Prupe.2G046500	Caffeic aldehyde	0.923	1.84313e-05
Prupe.2G055200	Caffeic aldehyde	0.902	5.94685e-05
Prupe.2G118400	Caffeic aldehyde	-0.934	9.0949e-06
Prupe.2G156500	Caffeic aldehyde	-0.936	7.7678e-06
Prupe.2G183700	Caffeic aldehyde	0.925	1.69149e-05
Prupe.2G198500	Caffeic aldehyde	0.894	8.95684e-05
Prupe.2G207200	Caffeic aldehyde	0.855	0.00038962
Prupe.2G288800	Caffeic aldehyde	-0.862	0.000313696
Prupe.2G295300	Caffeic aldehyde	-0.88	0.000157133
Prupe.3G070900	Caffeic aldehyde	-0.834	0.000743463
Prupe.3G087200	Caffeic aldehyde	0.912	3.53473e-05
Prupe.3G098200	Caffeic aldehyde	0.858	0.000360963
Prupe.3G127700	Caffeic aldehyde	0.818	0.00114074
Prupe.3G161500	Caffeic aldehyde	-0.823	0.000996406
Prupe.3G172700	Caffeic aldehyde	-0.801	0.00172398
Prupe.3G174700	Caffeic aldehyde	0.856	0.000375511
Prupe.3G242600	Caffeic aldehyde	0.845	0.000537333
Prupe.3G251800	Caffeic aldehyde	0.853	0.000419938
Prupe.3G269400	Caffeic aldehyde	-0.835	0.000728557
Prupe.3G270900	Caffeic aldehyde	-0.873	0.000210399
Prupe.3G298300	Caffeic aldehyde	0.828	0.000889019
Prupe.3G302200	Caffeic aldehyde	0.82	0.00110306
Prupe.4G009500	Caffeic aldehyde	-0.862	0.000311845
Prupe.4G011900	Caffeic aldehyde	0.877	0.000176353
Prupe.4G040800	Caffeic aldehyde	-0.866	0.000265805
Prupe.4G040900	Caffeic aldehyde	-0.872	0.000216489
Prupe.4G046000	Caffeic aldehyde	-0.908	4.38122e-05
Prupe.4G051200	Caffeic aldehyde	-0.84	0.000628398
Prupe.4G064200	Caffeic aldehyde	0.88	0.000161517
Prupe.4G066000	Caffeic aldehyde	-0.881	0.000153341
Prupe.4G080700	Caffeic aldehyde	-0.892	9.81302e-05
Prupe.4G119200	Caffeic aldehyde	0.869	0.000239135
Prupe.4G127200	Caffeic aldehyde	0.924	1.70159e-05
Prupe.4G162300	Caffeic aldehyde	-0.861	0.000317838
Prupe.4G163100	Caffeic aldehyde	0.854	0.000404054
Prupe.4G171300	Caffeic aldehyde	0.861	0.00032696
Prupe.4G214900	Caffeic aldehyde	-0.94	5.4468e-06
Prupe.4G233900	Caffeic aldehyde	0.873	0.000212052
Prupe.4G241600	Caffeic aldehyde	-0.866	0.000274412
Prupe.5G020700	Caffeic aldehyde	-0.875	0.000195051
Prupe.5G066100	Caffeic aldehyde	0.868	0.000255858
Prupe.5G074700	Caffeic aldehyde	0.956	1.1573e-06
Prupe.5G125100	Caffeic aldehyde	-0.849	0.000481871
Prupe.5G159900	Caffeic aldehyde	0.862	0.000313975
Prupe.5G166200	Caffeic aldehyde	-0.91	4.02641e-05
Prupe.5G172000	Caffeic aldehyde	0.874	0.000198805
Prupe.5G180500	Caffeic aldehyde	0.917	2.73937e-05
Prupe.5G194300	Caffeic aldehyde	0.829	0.000856011
Prupe.5G194600	Caffeic aldehyde	0.813	0.00131939
Prupe.5G195100	Caffeic aldehyde	0.815	0.0012478
Prupe.5G235900	Caffeic aldehyde	-0.894	8.6573e-05
Prupe.5G239000	Caffeic aldehyde	-0.838	0.000657603
Prupe.6G022200	Caffeic aldehyde	0.913	3.40225e-05
Prupe.6G025200	Caffeic aldehyde	0.901	6.33226e-05
Prupe.6G029400	Caffeic aldehyde	-0.879	0.000165268
Prupe.6G060700	Caffeic aldehyde	0.829	0.00085426
Prupe.6G069800	Caffeic aldehyde	-0.821	0.00107229
Prupe.6G112200	Caffeic aldehyde	-0.857	0.000364186
Prupe.6G177500	Caffeic aldehyde	-0.889	0.000109396
Prupe.6G182400	Caffeic aldehyde	-0.868	0.000255279
Prupe.6G195500	Caffeic aldehyde	0.876	0.000188849
Prupe.6G196000	Caffeic aldehyde	-0.925	1.68609e-05
Prupe.6G233200	Caffeic aldehyde	-0.926	1.56989e-05
Prupe.6G260100	Caffeic aldehyde	-0.91	3.95572e-05
Prupe.6G261300	Caffeic aldehyde	-0.869	0.00024714
Prupe.6G276200	Caffeic aldehyde	0.821	0.00106487
Prupe.6G286100	Caffeic aldehyde	0.868	0.000250754
Prupe.6G302100	Caffeic aldehyde	-0.899	6.99176e-05
Prupe.6G313400	Caffeic aldehyde	-0.91	3.89562e-05
Prupe.6G314600	Caffeic aldehyde	0.862	0.000313653
Prupe.6G323700	Caffeic aldehyde	-0.896	8.19645e-05
Prupe.6G332500	Caffeic aldehyde	-0.95	2.3661e-06
Prupe.6G358500	Caffeic aldehyde	-0.942	4.8011e-06
Prupe.7G076500	Caffeic aldehyde	-0.81	0.00140948
Prupe.7G133700	Caffeic aldehyde	0.859	0.000349674
Prupe.7G142100	Caffeic aldehyde	-0.849	0.000472822
Prupe.7G146200	Caffeic aldehyde	-0.887	0.000119222
Prupe.7G165700	Caffeic aldehyde	0.855	0.000397136
Prupe.7G181400	Caffeic aldehyde	0.838	0.000668679
Prupe.7G191100	Caffeic aldehyde	-0.863	0.000305705
Prupe.7G271100	Caffeic aldehyde	-0.879	0.000163271
Prupe.8G033600	Caffeic aldehyde	0.939	5.8783e-06
Prupe.8G062200	Caffeic aldehyde	0.921	2.16076e-05
Prupe.8G074400	Caffeic aldehyde	-0.806	0.00154471
Prupe.8G093900	Caffeic aldehyde	-0.902	6.10819e-05
Prupe.8G114200	Caffeic aldehyde	0.839	0.000638724
Prupe.8G126300	Caffeic aldehyde	-0.839	0.000655211
Prupe.8G142700	Caffeic aldehyde	0.815	0.00125132
Prupe.8G152100	Caffeic aldehyde	-0.883	0.000141833
Prupe.8G162500	Caffeic aldehyde	-0.965	4.013e-07
Prupe.8G204700	Caffeic aldehyde	0.86	0.00033852
Prupe.8G214200	Caffeic aldehyde	0.876	0.000187941
Prupe.8G228100	Caffeic aldehyde	0.972	1.353e-07
Prupe.8G249800	Caffeic aldehyde	-0.912	3.56165e-05
Prupe.8G267000	Caffeic aldehyde	0.946	3.1797e-06
Prupe.1G028800	Pinobanksin*	0.871	0.000222051
Prupe.1G031200	Pinobanksin*	-0.842	0.000593239
Prupe.1G084500	Pinobanksin*	-0.833	0.000761973
Prupe.1G110600	Pinobanksin*	-0.884	0.000132965
Prupe.1G120100	Pinobanksin*	0.878	0.000174192
Prupe.1G146300	Pinobanksin*	-0.866	0.00026874
Prupe.1G223200	Pinobanksin*	0.858	0.000358129
Prupe.1G234000	Pinobanksin*	-0.884	0.000133689
Prupe.1G255500	Pinobanksin*	-0.871	0.000227867
Prupe.1G271400	Pinobanksin*	0.875	0.000196183
Prupe.1G272100	Pinobanksin*	-0.847	0.000505384
Prupe.1G305900	Pinobanksin*	0.846	0.00051702
Prupe.1G311400	Pinobanksin*	-0.851	0.000452238
Prupe.1G329000	Pinobanksin*	0.883	0.000139267
Prupe.1G356500	Pinobanksin*	-0.862	0.000315088
Prupe.1G416500	Pinobanksin*	0.814	0.00128332
Prupe.1G419500	Pinobanksin*	-0.82	0.00108066
Prupe.1G423400	Pinobanksin*	0.817	0.00117451
Prupe.1G441600	Pinobanksin*	0.833	0.000776953
Prupe.1G452300	Pinobanksin*	0.827	0.000897009
Prupe.1G464900	Pinobanksin*	-0.87	0.000238371
Prupe.1G494000	Pinobanksin*	-0.809	0.00142796
Prupe.1G542100	Pinobanksin*	-0.868	0.000248306
Prupe.1G568400	Pinobanksin*	0.819	0.00113145
Prupe.2G010900	Pinobanksin*	-0.823	0.00100585
Prupe.2G025100	Pinobanksin*	0.855	0.000397895
Prupe.2G149600	Pinobanksin*	0.895	8.57503e-05
Prupe.2G167800	Pinobanksin*	-0.832	0.000796946
Prupe.2G174100	Pinobanksin*	0.881	0.000154524
Prupe.2G184800	Pinobanksin*	0.841	0.000611521
Prupe.2G194000	Pinobanksin*	0.87	0.000232503
Prupe.2G194200	Pinobanksin*	-0.834	0.000754499
Prupe.2G222600	Pinobanksin*	0.88	0.000161771
Prupe.2G222900	Pinobanksin*	0.837	0.00068
Prupe.2G223700	Pinobanksin*	0.875	0.000192264
Prupe.2G238800	Pinobanksin*	0.811	0.00136918
Prupe.2G240800	Pinobanksin*	-0.849	0.000471301
Prupe.2G258200	Pinobanksin*	0.826	0.000932581
Prupe.2G264600	Pinobanksin*	0.866	0.000266577
Prupe.2G292100	Pinobanksin*	0.863	0.000295947
Prupe.2G323800	Pinobanksin*	-0.888	0.000112617
Prupe.3G003600	Pinobanksin*	0.839	0.000639726
Prupe.3G008900	Pinobanksin*	-0.844	0.000548968
Prupe.3G035700	Pinobanksin*	0.892	9.61017e-05
Prupe.3G049400	Pinobanksin*	0.887	0.000118893
Prupe.3G088500	Pinobanksin*	0.831	0.000822277
Prupe.3G100300	Pinobanksin*	0.855	0.000390228
Prupe.3G103200	Pinobanksin*	0.835	0.00073283
Prupe.3G153100	Pinobanksin*	0.857	0.000366577
Prupe.3G177400	Pinobanksin*	0.822	0.00103298
Prupe.3G184000	Pinobanksin*	0.852	0.000433187
Prupe.3G209500	Pinobanksin*	0.868	0.000249715
Prupe.3G230300	Pinobanksin*	0.846	0.000520193
Prupe.3G250200	Pinobanksin*	-0.857	0.00036345
Prupe.3G264100	Pinobanksin*	-0.81	0.00140901
Prupe.3G267900	Pinobanksin*	-0.853	0.000413524
Prupe.4G004600	Pinobanksin*	0.876	0.000185337
Prupe.4G004800	Pinobanksin*	0.887	0.000119171
Prupe.4G047400	Pinobanksin*	0.844	0.000553296
Prupe.4G054200	Pinobanksin*	0.864	0.000292144
Prupe.4G069400	Pinobanksin*	-0.853	0.000414342
Prupe.4G084000	Pinobanksin*	-0.803	0.00166647
Prupe.4G092600	Pinobanksin*	0.843	0.000578805
Prupe.4G099400	Pinobanksin*	0.835	0.000718665
Prupe.4G112900	Pinobanksin*	-0.875	0.000195311
Prupe.4G133900	Pinobanksin*	-0.881	0.000151383
Prupe.4G137300	Pinobanksin*	-0.802	0.00170448
Prupe.4G152700	Pinobanksin*	-0.842	0.000595129
Prupe.4G192800	Pinobanksin*	0.86	0.000336465
Prupe.4G225800	Pinobanksin*	0.863	0.000296898
Prupe.4G262200	Pinobanksin*	-0.838	0.000668155
Prupe.4G282200	Pinobanksin*	-0.893	9.16237e-05
Prupe.5G004300	Pinobanksin*	-0.808	0.00146499
Prupe.5G015300	Pinobanksin*	0.878	0.000170026
Prupe.5G044700	Pinobanksin*	0.807	0.00150737
Prupe.5G049100	Pinobanksin*	-0.847	0.00050433
Prupe.5G054400	Pinobanksin*	-0.844	0.000548412
Prupe.5G071200	Pinobanksin*	-0.823	0.00101663
Prupe.5G073600	Pinobanksin*	0.874	0.000205054
Prupe.5G074800	Pinobanksin*	-0.909	4.15372e-05
Prupe.5G210600	Pinobanksin*	-0.865	0.000281863
Prupe.5G213900	Pinobanksin*	0.871	0.000229725
Prupe.5G214000	Pinobanksin*	0.867	0.000258668
Prupe.5G223000	Pinobanksin*	-0.841	0.000603785
Prupe.5G241000	Pinobanksin*	0.88	0.000160818
Prupe.6G006400	Pinobanksin*	0.847	0.000503217
Prupe.6G010300	Pinobanksin*	0.853	0.000419712
Prupe.6G039700	Pinobanksin*	0.811	0.00138329
Prupe.6G047900	Pinobanksin*	-0.809	0.00142349
Prupe.6G053400	Pinobanksin*	0.849	0.000483702
Prupe.6G056100	Pinobanksin*	-0.848	0.000490552
Prupe.6G066100	Pinobanksin*	-0.846	0.000530745
Prupe.6G066300	Pinobanksin*	-0.861	0.000319431
Prupe.6G079800	Pinobanksin*	-0.808	0.00147289
Prupe.6G084700	Pinobanksin*	-0.875	0.000191276
Prupe.6G088100	Pinobanksin*	0.864	0.000292578
Prupe.6G108400	Pinobanksin*	-0.856	0.000379998
Prupe.6G155100	Pinobanksin*	0.847	0.000509556
Prupe.6G159200	Pinobanksin*	-0.841	0.000615546
Prupe.6G161300	Pinobanksin*	-0.866	0.000272236
Prupe.6G223400	Pinobanksin*	0.85	0.000462782
Prupe.6G229500	Pinobanksin*	0.849	0.000471416
Prupe.6G233100	Pinobanksin*	0.84	0.000634731
Prupe.6G235400	Pinobanksin*	0.834	0.000745531
Prupe.7G006100	Pinobanksin*	0.826	0.00094033
Prupe.7G040900	Pinobanksin*	-0.889	0.000110928
Prupe.7G103400	Pinobanksin*	0.869	0.000241858
Prupe.7G113100	Pinobanksin*	-0.881	0.000150821
Prupe.7G113300	Pinobanksin*	-0.831	0.000821424
Prupe.7G149700	Pinobanksin*	-0.805	0.00158057
Prupe.7G162400	Pinobanksin*	0.88	0.000159138
Prupe.7G169500	Pinobanksin*	0.851	0.000443825
Prupe.7G200000	Pinobanksin*	-0.834	0.00074392
Prupe.7G218000	Pinobanksin*	0.858	0.000350938
Prupe.7G227400	Pinobanksin*	-0.89	0.000106504
Prupe.7G234800	Pinobanksin*	-0.807	0.00149686
Prupe.7G246200	Pinobanksin*	0.866	0.000270099
Prupe.7G253100	Pinobanksin*	-0.869	0.000239946
Prupe.8G005900	Pinobanksin*	-0.879	0.000163078
Prupe.8G018400	Pinobanksin*	-0.918	2.47984e-05
Prupe.8G018700	Pinobanksin*	-0.873	0.000205989
Prupe.8G059400	Pinobanksin*	0.808	0.00146283
Prupe.8G097400	Pinobanksin*	0.812	0.00133952
Prupe.8G147800	Pinobanksin*	-0.831	0.000815899
Prupe.8G195000	Pinobanksin*	0.876	0.000186627
Prupe.8G214400	Pinobanksin*	-0.845	0.000547854
Prupe.8G240700	Pinobanksin*	-0.84	0.000629749
Prupe.I005800	Pinobanksin*	0.817	0.00116998
Prupe.1G028800	Naringenin (5,7,4'-Trihydroxyflavanone)*	0.881	0.000153827
Prupe.1G031200	Naringenin (5,7,4'-Trihydroxyflavanone)*	-0.854	0.000401683
Prupe.1G084500	Naringenin (5,7,4'-Trihydroxyflavanone)*	-0.844	0.000559736
Prupe.1G110600	Naringenin (5,7,4'-Trihydroxyflavanone)*	-0.892	9.46837e-05
Prupe.1G120100	Naringenin (5,7,4'-Trihydroxyflavanone)*	0.885	0.000131658
Prupe.1G146300	Naringenin (5,7,4'-Trihydroxyflavanone)*	-0.876	0.000189322
Prupe.1G223200	Naringenin (5,7,4'-Trihydroxyflavanone)*	0.864	0.000293429
Prupe.1G234000	Naringenin (5,7,4'-Trihydroxyflavanone)*	-0.888	0.000116543
Prupe.1G239900	Naringenin (5,7,4'-Trihydroxyflavanone)*	-0.809	0.00143454
Prupe.1G255500	Naringenin (5,7,4'-Trihydroxyflavanone)*	-0.881	0.000151374
Prupe.1G271400	Naringenin (5,7,4'-Trihydroxyflavanone)*	0.879	0.000166596
Prupe.1G272100	Naringenin (5,7,4'-Trihydroxyflavanone)*	-0.851	0.000443957
Prupe.1G305900	Naringenin (5,7,4'-Trihydroxyflavanone)*	0.854	0.000410266
Prupe.1G311400	Naringenin (5,7,4'-Trihydroxyflavanone)*	-0.858	0.00035072
Prupe.1G329000	Naringenin (5,7,4'-Trihydroxyflavanone)*	0.886	0.000124047
Prupe.1G356500	Naringenin (5,7,4'-Trihydroxyflavanone)*	-0.872	0.000215534
Prupe.1G416500	Naringenin (5,7,4'-Trihydroxyflavanone)*	0.823	0.0010114
Prupe.1G419500	Naringenin (5,7,4'-Trihydroxyflavanone)*	-0.83	0.000845304
Prupe.1G423400	Naringenin (5,7,4'-Trihydroxyflavanone)*	0.82	0.00107894
Prupe.1G441600	Naringenin (5,7,4'-Trihydroxyflavanone)*	0.836	0.00070007
Prupe.1G452300	Naringenin (5,7,4'-Trihydroxyflavanone)*	0.836	0.000696393
Prupe.1G464900	Naringenin (5,7,4'-Trihydroxyflavanone)*	-0.862	0.000312324
Prupe.1G494000	Naringenin (5,7,4'-Trihydroxyflavanone)*	-0.809	0.00142353
Prupe.1G542100	Naringenin (5,7,4'-Trihydroxyflavanone)*	-0.865	0.000276251
Prupe.1G568400	Naringenin (5,7,4'-Trihydroxyflavanone)*	0.826	0.000939989
Prupe.2G010900	Naringenin (5,7,4'-Trihydroxyflavanone)*	-0.836	0.000702304
Prupe.2G025100	Naringenin (5,7,4'-Trihydroxyflavanone)*	0.855	0.000396081
Prupe.2G149600	Naringenin (5,7,4'-Trihydroxyflavanone)*	0.9	6.62332e-05
Prupe.2G167800	Naringenin (5,7,4'-Trihydroxyflavanone)*	-0.836	0.000701576
Prupe.2G174100	Naringenin (5,7,4'-Trihydroxyflavanone)*	0.882	0.000149101
Prupe.2G184800	Naringenin (5,7,4'-Trihydroxyflavanone)*	0.854	0.000408503
Prupe.2G194000	Naringenin (5,7,4'-Trihydroxyflavanone)*	0.87	0.000232732
Prupe.2G194200	Naringenin (5,7,4'-Trihydroxyflavanone)*	-0.844	0.000555292
Prupe.2G222600	Naringenin (5,7,4'-Trihydroxyflavanone)*	0.886	0.000124238
Prupe.2G222900	Naringenin (5,7,4'-Trihydroxyflavanone)*	0.849	0.000479719
Prupe.2G223700	Naringenin (5,7,4'-Trihydroxyflavanone)*	0.886	0.000126508
Prupe.2G238800	Naringenin (5,7,4'-Trihydroxyflavanone)*	0.824	0.000990896
Prupe.2G240800	Naringenin (5,7,4'-Trihydroxyflavanone)*	-0.857	0.00036389
Prupe.2G258200	Naringenin (5,7,4'-Trihydroxyflavanone)*	0.827	0.000911303
Prupe.2G264600	Naringenin (5,7,4'-Trihydroxyflavanone)*	0.868	0.000251953
Prupe.2G292100	Naringenin (5,7,4'-Trihydroxyflavanone)*	0.869	0.000240909
Prupe.2G323800	Naringenin (5,7,4'-Trihydroxyflavanone)*	-0.894	8.92873e-05
Prupe.3G003600	Naringenin (5,7,4'-Trihydroxyflavanone)*	0.848	0.000487134
Prupe.3G008900	Naringenin (5,7,4'-Trihydroxyflavanone)*	-0.846	0.000528521
Prupe.3G035700	Naringenin (5,7,4'-Trihydroxyflavanone)*	0.89	0.000105238
Prupe.3G049400	Naringenin (5,7,4'-Trihydroxyflavanone)*	0.895	8.21954e-05
Prupe.3G088500	Naringenin (5,7,4'-Trihydroxyflavanone)*	0.84	0.000627019
Prupe.3G100300	Naringenin (5,7,4'-Trihydroxyflavanone)*	0.863	0.00030195
Prupe.3G103200	Naringenin (5,7,4'-Trihydroxyflavanone)*	0.843	0.000580064
Prupe.3G153100	Naringenin (5,7,4'-Trihydroxyflavanone)*	0.868	0.000254601
Prupe.3G161500	Naringenin (5,7,4'-Trihydroxyflavanone)*	-0.806	0.00153855
Prupe.3G177400	Naringenin (5,7,4'-Trihydroxyflavanone)*	0.821	0.00105398
Prupe.3G184000	Naringenin (5,7,4'-Trihydroxyflavanone)*	0.862	0.000306124
Prupe.3G209500	Naringenin (5,7,4'-Trihydroxyflavanone)*	0.873	0.00021234
Prupe.3G222000	Naringenin (5,7,4'-Trihydroxyflavanone)*	-0.806	0.00154314
Prupe.3G230300	Naringenin (5,7,4'-Trihydroxyflavanone)*	0.857	0.000372436
Prupe.3G250200	Naringenin (5,7,4'-Trihydroxyflavanone)*	-0.868	0.000252518
Prupe.3G264100	Naringenin (5,7,4'-Trihydroxyflavanone)*	-0.821	0.00106295
Prupe.3G267900	Naringenin (5,7,4'-Trihydroxyflavanone)*	-0.866	0.000271568
Prupe.4G004600	Naringenin (5,7,4'-Trihydroxyflavanone)*	0.886	0.000127435
Prupe.4G004800	Naringenin (5,7,4'-Trihydroxyflavanone)*	0.896	8.03838e-05
Prupe.4G047400	Naringenin (5,7,4'-Trihydroxyflavanone)*	0.852	0.00043328
Prupe.4G054200	Naringenin (5,7,4'-Trihydroxyflavanone)*	0.871	0.000223326
Prupe.4G069400	Naringenin (5,7,4'-Trihydroxyflavanone)*	-0.856	0.000383662
Prupe.4G092600	Naringenin (5,7,4'-Trihydroxyflavanone)*	0.848	0.000493128
Prupe.4G099400	Naringenin (5,7,4'-Trihydroxyflavanone)*	0.842	0.000590198
Prupe.4G112900	Naringenin (5,7,4'-Trihydroxyflavanone)*	-0.88	0.000157863
Prupe.4G133900	Naringenin (5,7,4'-Trihydroxyflavanone)*	-0.884	0.000135343
Prupe.4G152700	Naringenin (5,7,4'-Trihydroxyflavanone)*	-0.854	0.000408331
Prupe.4G192800	Naringenin (5,7,4'-Trihydroxyflavanone)*	0.868	0.00025405
Prupe.4G225800	Naringenin (5,7,4'-Trihydroxyflavanone)*	0.871	0.000227547
Prupe.4G261900	Naringenin (5,7,4'-Trihydroxyflavanone)*	-0.8	0.00177662
Prupe.4G262200	Naringenin (5,7,4'-Trihydroxyflavanone)*	-0.849	0.000474075
Prupe.4G282200	Naringenin (5,7,4'-Trihydroxyflavanone)*	-0.902	6.10925e-05
Prupe.5G004300	Naringenin (5,7,4'-Trihydroxyflavanone)*	-0.822	0.0010432
Prupe.5G015300	Naringenin (5,7,4'-Trihydroxyflavanone)*	0.877	0.000178683
Prupe.5G044700	Naringenin (5,7,4'-Trihydroxyflavanone)*	0.815	0.00122547
Prupe.5G049100	Naringenin (5,7,4'-Trihydroxyflavanone)*	-0.857	0.000363353
Prupe.5G054400	Naringenin (5,7,4'-Trihydroxyflavanone)*	-0.854	0.000401115
Prupe.5G071200	Naringenin (5,7,4'-Trihydroxyflavanone)*	-0.831	0.000805576
Prupe.5G073600	Naringenin (5,7,4'-Trihydroxyflavanone)*	0.88	0.000159942
Prupe.5G074800	Naringenin (5,7,4'-Trihydroxyflavanone)*	-0.91	4.02451e-05
Prupe.5G194600	Naringenin (5,7,4'-Trihydroxyflavanone)*	0.804	0.00161174
Prupe.5G210600	Naringenin (5,7,4'-Trihydroxyflavanone)*	-0.874	0.000203275
Prupe.5G213900	Naringenin (5,7,4'-Trihydroxyflavanone)*	0.876	0.000189415
Prupe.5G214000	Naringenin (5,7,4'-Trihydroxyflavanone)*	0.864	0.000286476
Prupe.5G223000	Naringenin (5,7,4'-Trihydroxyflavanone)*	-0.847	0.000515341
Prupe.5G239000	Naringenin (5,7,4'-Trihydroxyflavanone)*	-0.803	0.00166448
Prupe.5G241000	Naringenin (5,7,4'-Trihydroxyflavanone)*	0.888	0.000113198
Prupe.6G006400	Naringenin (5,7,4'-Trihydroxyflavanone)*	0.856	0.000379432
Prupe.6G010300	Naringenin (5,7,4'-Trihydroxyflavanone)*	0.864	0.000293338
Prupe.6G039700	Naringenin (5,7,4'-Trihydroxyflavanone)*	0.817	0.00116633
Prupe.6G047900	Naringenin (5,7,4'-Trihydroxyflavanone)*	-0.82	0.00107911
Prupe.6G053400	Naringenin (5,7,4'-Trihydroxyflavanone)*	0.854	0.000406465
Prupe.6G056100	Naringenin (5,7,4'-Trihydroxyflavanone)*	-0.86	0.00033098
Prupe.6G066100	Naringenin (5,7,4'-Trihydroxyflavanone)*	-0.854	0.000400407
Prupe.6G066300	Naringenin (5,7,4'-Trihydroxyflavanone)*	-0.872	0.000221158
Prupe.6G068800	Naringenin (5,7,4'-Trihydroxyflavanone)*	-0.804	0.00161474
Prupe.6G069800	Naringenin (5,7,4'-Trihydroxyflavanone)*	-0.804	0.00161361
Prupe.6G079800	Naringenin (5,7,4'-Trihydroxyflavanone)*	-0.815	0.00122892
Prupe.6G084700	Naringenin (5,7,4'-Trihydroxyflavanone)*	-0.88	0.000162222
Prupe.6G088100	Naringenin (5,7,4'-Trihydroxyflavanone)*	0.859	0.000340908
Prupe.6G108400	Naringenin (5,7,4'-Trihydroxyflavanone)*	-0.867	0.00025802
Prupe.6G155100	Naringenin (5,7,4'-Trihydroxyflavanone)*	0.846	0.000524175
Prupe.6G159200	Naringenin (5,7,4'-Trihydroxyflavanone)*	-0.853	0.000421893
Prupe.6G161300	Naringenin (5,7,4'-Trihydroxyflavanone)*	-0.876	0.000189748
Prupe.6G223400	Naringenin (5,7,4'-Trihydroxyflavanone)*	0.854	0.000410216
Prupe.6G229500	Naringenin (5,7,4'-Trihydroxyflavanone)*	0.858	0.000350749
Prupe.6G233100	Naringenin (5,7,4'-Trihydroxyflavanone)*	0.849	0.00047769
Prupe.6G235400	Naringenin (5,7,4'-Trihydroxyflavanone)*	0.845	0.000543805
Prupe.6G345600	Naringenin (5,7,4'-Trihydroxyflavanone)*	-0.804	0.00162037
Prupe.7G001200	Naringenin (5,7,4'-Trihydroxyflavanone)*	0.803	0.00164988
Prupe.7G006100	Naringenin (5,7,4'-Trihydroxyflavanone)*	0.832	0.000789107
Prupe.7G040900	Naringenin (5,7,4'-Trihydroxyflavanone)*	-0.89	0.000105759
Prupe.7G103400	Naringenin (5,7,4'-Trihydroxyflavanone)*	0.876	0.000184432
Prupe.7G113100	Naringenin (5,7,4'-Trihydroxyflavanone)*	-0.89	0.000104248
Prupe.7G113300	Naringenin (5,7,4'-Trihydroxyflavanone)*	-0.842	0.000588326
Prupe.7G149700	Naringenin (5,7,4'-Trihydroxyflavanone)*	-0.819	0.00111609
Prupe.7G162400	Naringenin (5,7,4'-Trihydroxyflavanone)*	0.888	0.000113335
Prupe.7G169500	Naringenin (5,7,4'-Trihydroxyflavanone)*	0.851	0.000445364
Prupe.7G200000	Naringenin (5,7,4'-Trihydroxyflavanone)*	-0.842	0.000587113
Prupe.7G218000	Naringenin (5,7,4'-Trihydroxyflavanone)*	0.866	0.000273727
Prupe.7G227400	Naringenin (5,7,4'-Trihydroxyflavanone)*	-0.891	0.000100436
Prupe.7G234800	Naringenin (5,7,4'-Trihydroxyflavanone)*	-0.821	0.00106138
Prupe.7G246200	Naringenin (5,7,4'-Trihydroxyflavanone)*	0.869	0.000243972
Prupe.7G253100	Naringenin (5,7,4'-Trihydroxyflavanone)*	-0.88	0.000157913
Prupe.8G005900	Naringenin (5,7,4'-Trihydroxyflavanone)*	-0.888	0.000112373
Prupe.8G018400	Naringenin (5,7,4'-Trihydroxyflavanone)*	-0.917	2.64664e-05
Prupe.8G018700	Naringenin (5,7,4'-Trihydroxyflavanone)*	-0.875	0.000194287
Prupe.8G059400	Naringenin (5,7,4'-Trihydroxyflavanone)*	0.813	0.00131623
Prupe.8G074400	Naringenin (5,7,4'-Trihydroxyflavanone)*	-0.815	0.00124896
Prupe.8G097400	Naringenin (5,7,4'-Trihydroxyflavanone)*	0.819	0.00112523
Prupe.8G142700	Naringenin (5,7,4'-Trihydroxyflavanone)*	0.803	0.00165253
Prupe.8G147800	Naringenin (5,7,4'-Trihydroxyflavanone)*	-0.841	0.000606209
Prupe.8G165700	Naringenin (5,7,4'-Trihydroxyflavanone)*	-0.809	0.00143989
Prupe.8G195000	Naringenin (5,7,4'-Trihydroxyflavanone)*	0.883	0.000140191
Prupe.8G214400	Naringenin (5,7,4'-Trihydroxyflavanone)*	-0.855	0.000394527
Prupe.8G240700	Naringenin (5,7,4'-Trihydroxyflavanone)*	-0.848	0.000496376
Prupe.8G241400	Naringenin (5,7,4'-Trihydroxyflavanone)*	-0.806	0.0015606
Prupe.I005800	Naringenin (5,7,4'-Trihydroxyflavanone)*	0.814	0.00126265
Prupe.1G028800	Glutathione reduced form	-0.983	1.1e-08
Prupe.1G031200	Glutathione reduced form	1	0
Prupe.1G034300	Glutathione reduced form	0.939	5.9613e-06
Prupe.1G044300	Glutathione reduced form	0.881	0.000153214
Prupe.1G048800	Glutathione reduced form	-0.98	2.26e-08
Prupe.1G084500	Glutathione reduced form	0.997	0
Prupe.1G093000	Glutathione reduced form	-0.929	1.22236e-05
Prupe.1G110600	Glutathione reduced form	0.947	3.0261e-06
Prupe.1G117800	Glutathione reduced form	-0.976	5.96e-08
Prupe.1G120100	Glutathione reduced form	-0.95	2.251e-06
Prupe.1G137300	Glutathione reduced form	0.85	0.000467108
Prupe.1G139900	Glutathione reduced form	0.896	7.86793e-05
Prupe.1G142400	Glutathione reduced form	0.911	3.73147e-05
Prupe.1G146300	Glutathione reduced form	0.991	5e-10
Prupe.1G190700	Glutathione reduced form	0.934	9.0119e-06
Prupe.1G223200	Glutathione reduced form	-0.959	8.738e-07
Prupe.1G234000	Glutathione reduced form	0.946	3.2723e-06
Prupe.1G239900	Glutathione reduced form	0.909	4.31119e-05
Prupe.1G255500	Glutathione reduced form	0.981	2.01e-08
Prupe.1G259100	Glutathione reduced form	-0.842	0.000595039
Prupe.1G261500	Glutathione reduced form	-0.831	0.000819798
Prupe.1G271400	Glutathione reduced form	-0.846	0.000526894
Prupe.1G272100	Glutathione reduced form	0.88	0.000160607
Prupe.1G291200	Glutathione reduced form	-0.844	0.000558511
Prupe.1G305500	Glutathione reduced form	-0.981	1.99e-08
Prupe.1G305900	Glutathione reduced form	-0.948	2.6849e-06
Prupe.1G311400	Glutathione reduced form	0.864	0.000287512
Prupe.1G329000	Glutathione reduced form	-0.9	6.57777e-05
Prupe.1G335200	Glutathione reduced form	-0.875	0.000192345
Prupe.1G356500	Glutathione reduced form	0.996	0
Prupe.1G359300	Glutathione reduced form	-0.97	1.695e-07
Prupe.1G390800	Glutathione reduced form	0.937	7.0557e-06
Prupe.1G416500	Glutathione reduced form	-0.954	1.4975e-06
Prupe.1G418500	Glutathione reduced form	-0.804	0.00162412
Prupe.1G419500	Glutathione reduced form	0.87	0.000235884
Prupe.1G420700	Glutathione reduced form	-0.939	6.0881e-06
Prupe.1G423400	Glutathione reduced form	-0.865	0.000277627
Prupe.1G435100	Glutathione reduced form	0.972	1.404e-07
Prupe.1G441600	Glutathione reduced form	-0.874	0.000201203
Prupe.1G452300	Glutathione reduced form	-0.958	9.564e-07
Prupe.1G462400	Glutathione reduced form	-0.939	5.7792e-06
Prupe.1G496100	Glutathione reduced form	-0.902	6.1157e-05
Prupe.1G511100	Glutathione reduced form	0.931	1.06379e-05
Prupe.1G520600	Glutathione reduced form	0.961	6.932e-07
Prupe.1G542100	Glutathione reduced form	0.827	0.000907855
Prupe.1G549400	Glutathione reduced form	0.879	0.0001649
Prupe.1G568400	Glutathione reduced form	-0.886	0.000125387
Prupe.2G010900	Glutathione reduced form	0.892	9.48357e-05
Prupe.2G025100	Glutathione reduced form	-0.899	6.90732e-05
Prupe.2G033700	Glutathione reduced form	0.954	1.4717e-06
Prupe.2G043600	Glutathione reduced form	-0.975	7.17e-08
Prupe.2G055200	Glutathione reduced form	-0.916	2.85697e-05
Prupe.2G149600	Glutathione reduced form	-0.958	9.432e-07
Prupe.2G156500	Glutathione reduced form	0.824	0.000979028
Prupe.2G167800	Glutathione reduced form	0.944	3.9693e-06
Prupe.2G174100	Glutathione reduced form	-0.874	0.000201401
Prupe.2G183700	Glutathione reduced form	-0.863	0.000301689
Prupe.2G184800	Glutathione reduced form	-0.96	7.545e-07
Prupe.2G194000	Glutathione reduced form	-0.831	0.000808456
Prupe.2G194200	Glutathione reduced form	0.944	4.0251e-06
Prupe.2G196400	Glutathione reduced form	0.916	2.88293e-05
Prupe.2G198500	Glutathione reduced form	-0.939	6.1781e-06
Prupe.2G207200	Glutathione reduced form	-0.962	6.058e-07
Prupe.2G222600	Glutathione reduced form	-0.942	4.7409e-06
Prupe.2G222900	Glutathione reduced form	-0.947	2.912e-06
Prupe.2G223700	Glutathione reduced form	-0.989	1e-09
Prupe.2G238800	Glutathione reduced form	-0.991	5e-10
Prupe.2G240800	Glutathione reduced form	0.969	2.128e-07
Prupe.2G258200	Glutathione reduced form	-0.841	0.000615583
Prupe.2G264600	Glutathione reduced form	-0.86	0.000338057
Prupe.2G282100	Glutathione reduced form	0.805	0.00160035
Prupe.2G288800	Glutathione reduced form	0.953	1.6463e-06
Prupe.2G292100	Glutathione reduced form	-0.898	7.41817e-05
Prupe.2G295300	Glutathione reduced form	0.923	1.84953e-05
Prupe.2G301000	Glutathione reduced form	0.945	3.6763e-06
Prupe.2G321500	Glutathione reduced form	0.822	0.00102759
Prupe.2G323800	Glutathione reduced form	0.95	2.1688e-06
Prupe.3G001400	Glutathione reduced form	-0.868	0.000250168
Prupe.3G003600	Glutathione reduced form	-0.938	6.7468e-06
Prupe.3G008900	Glutathione reduced form	0.828	0.000879656
Prupe.3G035700	Glutathione reduced form	-0.879	0.000168493
Prupe.3G049400	Glutathione reduced form	-0.981	2.01e-08
Prupe.3G070900	Glutathione reduced form	0.942	4.8112e-06
Prupe.3G088500	Glutathione reduced form	-0.951	2.0406e-06
Prupe.3G098200	Glutathione reduced form	-0.956	1.1504e-06
Prupe.3G100300	Glutathione reduced form	-0.952	1.8106e-06
Prupe.3G103200	Glutathione reduced form	-0.92	2.28731e-05
Prupe.3G127700	Glutathione reduced form	-0.981	2.05e-08
Prupe.3G153100	Glutathione reduced form	-0.971	1.453e-07
Prupe.3G161500	Glutathione reduced form	0.976	5.8e-08
Prupe.3G171800	Glutathione reduced form	0.822	0.00102717
Prupe.3G172700	Glutathione reduced form	0.808	0.00146033
Prupe.3G174700	Glutathione reduced form	-0.965	4.068e-07
Prupe.3G177400	Glutathione reduced form	-0.819	0.00111156
Prupe.3G184000	Glutathione reduced form	-0.906	4.99194e-05
Prupe.3G209500	Glutathione reduced form	-0.891	0.000102885
Prupe.3G222000	Glutathione reduced form	0.829	0.000866843
Prupe.3G230300	Glutathione reduced form	-0.989	1.2e-09
Prupe.3G242600	Glutathione reduced form	-0.971	1.528e-07
Prupe.3G250200	Glutathione reduced form	0.993	1e-10
Prupe.3G251800	Glutathione reduced form	-0.925	1.6403e-05
Prupe.3G264100	Glutathione reduced form	0.967	2.843e-07
Prupe.3G267900	Glutathione reduced form	0.931	1.11821e-05
Prupe.4G004600	Glutathione reduced form	-0.973	1.023e-07
Prupe.4G004800	Glutathione reduced form	-0.988	1.8e-09
Prupe.4G040800	Glutathione reduced form	0.839	0.000638293
Prupe.4G040900	Glutathione reduced form	0.948	2.7937e-06
Prupe.4G046000	Glutathione reduced form	0.814	0.00127216
Prupe.4G047400	Glutathione reduced form	-0.946	3.3372e-06
Prupe.4G051200	Glutathione reduced form	0.963	4.941e-07
Prupe.4G054200	Glutathione reduced form	-0.984	7.2e-09
Prupe.4G064200	Glutathione reduced form	-0.955	1.2994e-06
Prupe.4G066000	Glutathione reduced form	0.908	4.45552e-05
Prupe.4G069400	Glutathione reduced form	0.886	0.000123725
Prupe.4G080700	Glutathione reduced form	0.863	0.000296726
Prupe.4G092600	Glutathione reduced form	-0.896	8.17802e-05
Prupe.4G099400	Glutathione reduced form	-0.937	7.1866e-06
Prupe.4G112900	Glutathione reduced form	0.932	1.02299e-05
Prupe.4G119200	Glutathione reduced form	-0.958	9.667e-07
Prupe.4G127200	Glutathione reduced form	-0.862	0.000307528
Prupe.4G133900	Glutathione reduced form	0.937	6.8928e-06
Prupe.4G152700	Glutathione reduced form	1	0
Prupe.4G163100	Glutathione reduced form	-0.968	2.624e-07
Prupe.4G171300	Glutathione reduced form	-0.962	5.824e-07
Prupe.4G192800	Glutathione reduced form	-0.929	1.25277e-05
Prupe.4G214900	Glutathione reduced form	0.901	6.32352e-05
Prupe.4G225800	Glutathione reduced form	-0.958	1.008e-06
Prupe.4G233900	Glutathione reduced form	-0.942	4.8247e-06
Prupe.4G261900	Glutathione reduced form	0.928	1.39491e-05
Prupe.4G262200	Glutathione reduced form	0.98	2.59e-08
Prupe.4G282200	Glutathione reduced form	0.976	5.88e-08
Prupe.5G004300	Glutathione reduced form	0.99	9e-10
Prupe.5G015300	Glutathione reduced form	-0.882	0.00014916
Prupe.5G018800	Glutathione reduced form	0.881	0.00015306
Prupe.5G020700	Glutathione reduced form	0.801	0.00173583
Prupe.5G044700	Glutathione reduced form	-0.891	9.89806e-05
Prupe.5G049100	Glutathione reduced form	0.988	1.8e-09
Prupe.5G054400	Glutathione reduced form	0.975	6.83e-08
Prupe.5G071200	Glutathione reduced form	0.929	1.28423e-05
Prupe.5G073600	Glutathione reduced form	-0.962	5.879e-07
Prupe.5G074700	Glutathione reduced form	-0.851	0.000444137
Prupe.5G074800	Glutathione reduced form	0.939	6.0533e-06
Prupe.5G125100	Glutathione reduced form	0.935	8.4377e-06
Prupe.5G159900	Glutathione reduced form	-0.952	1.9189e-06
Prupe.5G172000	Glutathione reduced form	-0.956	1.2207e-06
Prupe.5G180500	Glutathione reduced form	-0.889	0.000112024
Prupe.5G194300	Glutathione reduced form	-0.969	2.103e-07
Prupe.5G194600	Glutathione reduced form	-0.98	2.17e-08
Prupe.5G195100	Glutathione reduced form	-0.985	6.4e-09
Prupe.5G210600	Glutathione reduced form	0.915	3.05537e-05
Prupe.5G213900	Glutathione reduced form	-0.937	7.221e-06
Prupe.5G214000	Glutathione reduced form	-0.816	0.00122147
Prupe.5G223000	Glutathione reduced form	0.883	0.000139749
Prupe.5G235900	Glutathione reduced form	0.895	8.26157e-05
Prupe.5G239000	Glutathione reduced form	0.938	6.3924e-06
Prupe.5G241000	Glutathione reduced form	-0.966	3.562e-07
Prupe.6G006400	Glutathione reduced form	-0.932	9.969e-06
Prupe.6G010300	Glutathione reduced form	-0.942	4.5493e-06
Prupe.6G022200	Glutathione reduced form	-0.923	1.85981e-05
Prupe.6G025200	Glutathione reduced form	-0.887	0.000119877
Prupe.6G029400	Glutathione reduced form	0.95	2.1907e-06
Prupe.6G039700	Glutathione reduced form	-0.883	0.000142707
Prupe.6G047900	Glutathione reduced form	0.874	0.000198005
Prupe.6G053400	Glutathione reduced form	-0.939	6.1681e-06
Prupe.6G056100	Glutathione reduced form	0.998	0
Prupe.6G060700	Glutathione reduced form	-0.961	6.499e-07
Prupe.6G066100	Glutathione reduced form	0.981	2.11e-08
Prupe.6G066300	Glutathione reduced form	0.96	7.613e-07
Prupe.6G068800	Glutathione reduced form	0.962	5.884e-07
Prupe.6G069800	Glutathione reduced form	0.982	1.58e-08
Prupe.6G079800	Glutathione reduced form	0.876	0.000183448
Prupe.6G084700	Glutathione reduced form	0.961	6.772e-07
Prupe.6G088100	Glutathione reduced form	-0.847	0.000509676
Prupe.6G108400	Glutathione reduced form	0.998	0
Prupe.6G112200	Glutathione reduced form	0.967	2.823e-07
Prupe.6G155100	Glutathione reduced form	-0.821	0.00107364
Prupe.6G159200	Glutathione reduced form	0.999	0
Prupe.6G161300	Glutathione reduced form	0.989	1.1e-09
Prupe.6G177500	Glutathione reduced form	0.876	0.00018592
Prupe.6G195500	Glutathione reduced form	-0.95	2.1945e-06
Prupe.6G196000	Glutathione reduced form	0.86	0.000330917
Prupe.6G223400	Glutathione reduced form	-0.878	0.000171047
Prupe.6G229500	Glutathione reduced form	-0.977	4.88e-08
Prupe.6G233100	Glutathione reduced form	-0.958	9.484e-07
Prupe.6G235400	Glutathione reduced form	-0.937	7.0747e-06
Prupe.6G261300	Glutathione reduced form	0.955	1.3594e-06
Prupe.6G267800	Glutathione reduced form	0.912	3.50383e-05
Prupe.6G276200	Glutathione reduced form	-0.983	1.24e-08
Prupe.6G286100	Glutathione reduced form	-0.95	2.3348e-06
Prupe.6G302100	Glutathione reduced form	0.83	0.000838295
Prupe.6G313400	Glutathione reduced form	0.884	0.000136029
Prupe.6G323700	Glutathione reduced form	0.946	3.3139e-06
Prupe.6G332500	Glutathione reduced form	0.801	0.00174891
Prupe.6G336700	Glutathione reduced form	-0.834	0.000748507
Prupe.6G345600	Glutathione reduced form	0.906	4.90231e-05
Prupe.6G352400	Glutathione reduced form	-0.815	0.00123442
Prupe.6G358500	Glutathione reduced form	0.849	0.000472641
Prupe.7G001200	Glutathione reduced form	-0.894	8.69734e-05
Prupe.7G005200	Glutathione reduced form	0.86	0.000334716
Prupe.7G006100	Glutathione reduced form	-0.94	5.683e-06
Prupe.7G040900	Glutathione reduced form	0.803	0.00167174
Prupe.7G076500	Glutathione reduced form	0.977	5.26e-08
Prupe.7G103400	Glutathione reduced form	-0.951	2.0311e-06
Prupe.7G113100	Glutathione reduced form	0.96	7.87e-07
Prupe.7G113300	Glutathione reduced form	0.92	2.23231e-05
Prupe.7G133700	Glutathione reduced form	-0.952	1.9459e-06
Prupe.7G142100	Glutathione reduced form	0.812	0.0013231
Prupe.7G149700	Glutathione reduced form	0.991	6e-10
Prupe.7G162400	Glutathione reduced form	-0.988	1.7e-09
Prupe.7G165700	Glutathione reduced form	-0.968	2.703e-07
Prupe.7G167000	Glutathione reduced form	0.906	4.9717e-05
Prupe.7G169500	Glutathione reduced form	-0.879	0.000165141
Prupe.7G181400	Glutathione reduced form	-0.956	1.2182e-06
Prupe.7G191100	Glutathione reduced form	0.807	0.00152729
Prupe.7G200000	Glutathione reduced form	0.95	2.2026e-06
Prupe.7G218000	Glutathione reduced form	-0.985	5.7e-09
Prupe.7G227400	Glutathione reduced form	0.832	0.00079349
Prupe.7G234800	Glutathione reduced form	0.99	6e-10
Prupe.7G246200	Glutathione reduced form	-0.931	1.12172e-05
Prupe.7G253100	Glutathione reduced form	0.997	0
Prupe.8G005900	Glutathione reduced form	0.908	4.4609e-05
Prupe.8G018400	Glutathione reduced form	0.821	0.00106606
Prupe.8G018700	Glutathione reduced form	0.935	8.4798e-06
Prupe.8G059400	Glutathione reduced form	-0.822	0.00103911
Prupe.8G062200	Glutathione reduced form	-0.925	1.65296e-05
Prupe.8G074400	Glutathione reduced form	0.851	0.000454766
Prupe.8G093900	Glutathione reduced form	0.912	3.49984e-05
Prupe.8G097400	Glutathione reduced form	-0.94	5.3209e-06
Prupe.8G112400	Glutathione reduced form	0.802	0.00169309
Prupe.8G126300	Glutathione reduced form	0.92	2.26952e-05
Prupe.8G142700	Glutathione reduced form	-0.985	5.8e-09
Prupe.8G147800	Glutathione reduced form	0.96	7.644e-07
Prupe.8G152100	Glutathione reduced form	0.953	1.7098e-06
Prupe.8G162500	Glutathione reduced form	0.837	0.000689444
Prupe.8G165700	Glutathione reduced form	0.986	4.8e-09
Prupe.8G193600	Glutathione reduced form	0.883	0.000139532
Prupe.8G195000	Glutathione reduced form	-0.989	1.2e-09
Prupe.8G204700	Glutathione reduced form	-0.822	0.00104069
Prupe.8G213800	Glutathione reduced form	-0.838	0.000657242
Prupe.8G214400	Glutathione reduced form	0.977	5.39e-08
Prupe.8G240700	Glutathione reduced form	0.978	3.49e-08
Prupe.8G241400	Glutathione reduced form	0.965	3.982e-07
Prupe.8G249800	Glutathione reduced form	0.914	3.29294e-05
Prupe.8G267000	Glutathione reduced form	-0.856	0.000379645
Prupe.1G110600	β-Nicotinamide mononucleotide	0.82	0.00108383
Prupe.1G129000	β-Nicotinamide mononucleotide	-0.898	7.48405e-05
Prupe.1G223200	β-Nicotinamide mononucleotide	-0.81	0.00139677
Prupe.1G234000	β-Nicotinamide mononucleotide	0.856	0.000386936
Prupe.1G255500	β-Nicotinamide mononucleotide	0.83	0.000828588
Prupe.1G271400	β-Nicotinamide mononucleotide	-0.895	8.58226e-05
Prupe.1G311400	β-Nicotinamide mononucleotide	0.814	0.00126029
Prupe.1G423400	β-Nicotinamide mononucleotide	-0.825	0.000968273
Prupe.1G494000	β-Nicotinamide mononucleotide	0.907	4.66868e-05
Prupe.2G025100	β-Nicotinamide mononucleotide	-0.864	0.000293409
Prupe.2G149600	β-Nicotinamide mononucleotide	-0.802	0.00171772
Prupe.2G194200	β-Nicotinamide mononucleotide	0.891	0.00010024
Prupe.2G222600	β-Nicotinamide mononucleotide	-0.856	0.000384706
Prupe.2G258200	β-Nicotinamide mononucleotide	-0.805	0.0015777
Prupe.2G264600	β-Nicotinamide mononucleotide	-0.836	0.000701226
Prupe.2G292100	β-Nicotinamide mononucleotide	-0.839	0.000646788
Prupe.2G323800	β-Nicotinamide mononucleotide	0.851	0.000449015
Prupe.3G008900	β-Nicotinamide mononucleotide	0.972	1.323e-07
Prupe.3G035700	β-Nicotinamide mononucleotide	-0.908	4.36089e-05
Prupe.3G049400	β-Nicotinamide mononucleotide	-0.81	0.00138769
Prupe.3G088500	β-Nicotinamide mononucleotide	-0.818	0.00114022
Prupe.3G100300	β-Nicotinamide mononucleotide	-0.839	0.0006542
Prupe.3G194800	β-Nicotinamide mononucleotide	-0.805	0.00159074
Prupe.3G209500	β-Nicotinamide mononucleotide	-0.835	0.000726814
Prupe.3G267900	β-Nicotinamide mononucleotide	0.813	0.00129958
Prupe.4G010300	β-Nicotinamide mononucleotide	0.804	0.00162277
Prupe.4G047400	β-Nicotinamide mononucleotide	-0.845	0.000543079
Prupe.4G084000	β-Nicotinamide mononucleotide	0.878	0.000175262
Prupe.4G099400	β-Nicotinamide mononucleotide	-0.846	0.000529391
Prupe.4G112900	β-Nicotinamide mononucleotide	0.851	0.000442209
Prupe.4G133900	β-Nicotinamide mononucleotide	0.824	0.000988382
Prupe.4G137300	β-Nicotinamide mononucleotide	0.889	0.000109534
Prupe.4G282200	β-Nicotinamide mononucleotide	0.841	0.00060488
Prupe.5G015300	β-Nicotinamide mononucleotide	-0.86	0.000337685
Prupe.5G018800	β-Nicotinamide mononucleotide	0.806	0.0015446
Prupe.5G074800	β-Nicotinamide mononucleotide	0.857	0.000371588
Prupe.5G210600	β-Nicotinamide mononucleotide	0.862	0.0003083
Prupe.5G213900	β-Nicotinamide mononucleotide	-0.88	0.000157964
Prupe.5G223000	β-Nicotinamide mononucleotide	0.843	0.000574134
Prupe.6G006200	β-Nicotinamide mononucleotide	-0.81	0.00141597
Prupe.6G006400	β-Nicotinamide mononucleotide	-0.821	0.00105209
Prupe.6G047900	β-Nicotinamide mononucleotide	0.801	0.00174324
Prupe.6G053400	β-Nicotinamide mononucleotide	-0.829	0.000855808
Prupe.6G066100	β-Nicotinamide mononucleotide	0.818	0.00115396
Prupe.6G066300	β-Nicotinamide mononucleotide	0.806	0.00154286
Prupe.6G066400	β-Nicotinamide mononucleotide	0.875	0.000194797
Prupe.6G084700	β-Nicotinamide mononucleotide	0.835	0.000724406
Prupe.6G088100	β-Nicotinamide mononucleotide	-0.834	0.000743703
Prupe.6G161300	β-Nicotinamide mononucleotide	0.804	0.0016149
Prupe.6G267800	β-Nicotinamide mononucleotide	0.85	0.00046741
Prupe.7G006100	β-Nicotinamide mononucleotide	-0.826	0.000919594
Prupe.7G103400	β-Nicotinamide mononucleotide	-0.833	0.000756576
Prupe.7G113300	β-Nicotinamide mononucleotide	0.855	0.000387417
Prupe.7G244300	β-Nicotinamide mononucleotide	-0.828	0.000888627
Prupe.7G247900	β-Nicotinamide mononucleotide	0.822	0.00104141
Prupe.8G005900	β-Nicotinamide mononucleotide	0.875	0.000194331
Prupe.8G007800	β-Nicotinamide mononucleotide	-0.807	0.00152245
Prupe.8G018400	β-Nicotinamide mononucleotide	0.849	0.000474364
Prupe.8G018700	β-Nicotinamide mononucleotide	0.817	0.00117439
Prupe.8G097400	β-Nicotinamide mononucleotide	-0.815	0.00124508
Prupe.8G112400	β-Nicotinamide mononucleotide	0.814	0.00128463
Prupe.8G240700	β-Nicotinamide mononucleotide	0.811	0.00136557
Prupe.1G016000	Avicularin	-0.873	0.000205762
Prupe.1G016100	Avicularin	-0.883	0.000140836
Prupe.1G023000	Avicularin	0.901	6.47216e-05
Prupe.1G031200	Avicularin	-0.852	0.000433335
Prupe.1G034300	Avicularin	-0.925	1.69871e-05
Prupe.1G044300	Avicularin	-0.884	0.000136626
Prupe.1G048800	Avicularin	0.916	2.92527e-05
Prupe.1G084500	Avicularin	-0.828	0.000892906
Prupe.1G093000	Avicularin	0.925	1.61722e-05
Prupe.1G117800	Avicularin	0.918	2.49719e-05
Prupe.1G139900	Avicularin	-0.895	8.47572e-05
Prupe.1G142400	Avicularin	-0.947	2.9612e-06
Prupe.1G277500	Avicularin	-0.813	0.00131483
Prupe.1G291200	Avicularin	0.908	4.4716e-05
Prupe.1G305500	Avicularin	0.912	3.59242e-05
Prupe.1G356500	Avicularin	-0.813	0.00129725
Prupe.1G359300	Avicularin	0.904	5.34198e-05
Prupe.1G377700	Avicularin	-0.88	0.000160327
Prupe.1G390800	Avicularin	-0.872	0.000215287
Prupe.1G418500	Avicularin	0.898	7.44127e-05
Prupe.1G420700	Avicularin	0.923	1.8379e-05
Prupe.1G435100	Avicularin	-0.909	4.19898e-05
Prupe.1G462400	Avicularin	0.897	7.74588e-05
Prupe.1G496100	Avicularin	0.914	3.16143e-05
Prupe.1G511100	Avicularin	-0.873	0.000206744
Prupe.1G520600	Avicularin	-0.908	4.34377e-05
Prupe.1G522800	Avicularin	-0.816	0.00122328
Prupe.1G572800	Avicularin	-0.835	0.000730663
Prupe.2G010900	Avicularin	-0.837	0.000684971
Prupe.2G033700	Avicularin	-0.942	4.8789e-06
Prupe.2G043600	Avicularin	0.916	2.82454e-05
Prupe.2G046000	Avicularin	0.806	0.00154073
Prupe.2G046500	Avicularin	0.847	0.000511662
Prupe.2G055200	Avicularin	0.921	2.10797e-05
Prupe.2G118400	Avicularin	-0.879	0.000167415
Prupe.2G156500	Avicularin	-0.945	3.52e-06
Prupe.2G183700	Avicularin	0.909	4.15086e-05
Prupe.2G196400	Avicularin	-0.817	0.00116608
Prupe.2G198500	Avicularin	0.92	2.2685e-05
Prupe.2G207200	Avicularin	0.937	7.0733e-06
Prupe.2G223700	Avicularin	0.802	0.00168648
Prupe.2G238800	Avicularin	0.872	0.000214508
Prupe.2G288800	Avicularin	-0.94	5.4182e-06
Prupe.2G295300	Avicularin	-0.956	1.2464e-06
Prupe.3G070900	Avicularin	-0.904	5.33182e-05
Prupe.3G098200	Avicularin	0.919	2.35519e-05
Prupe.3G127700	Avicularin	0.904	5.45237e-05
Prupe.3G161500	Avicularin	-0.917	2.75504e-05
Prupe.3G172700	Avicularin	-0.828	0.000877553
Prupe.3G174700	Avicularin	0.935	8.137e-06
Prupe.3G242600	Avicularin	0.936	7.858e-06
Prupe.3G250200	Avicularin	-0.813	0.00130166
Prupe.3G251800	Avicularin	0.904	5.33685e-05
Prupe.3G264100	Avicularin	-0.804	0.00163627
Prupe.4G011900	Avicularin	0.891	0.000100139
Prupe.4G040800	Avicularin	-0.888	0.000113525
Prupe.4G040900	Avicularin	-0.935	8.0005e-06
Prupe.4G046000	Avicularin	-0.902	6.07674e-05
Prupe.4G051200	Avicularin	-0.907	4.64055e-05
Prupe.4G064200	Avicularin	0.928	1.33686e-05
Prupe.4G066000	Avicularin	-0.914	3.17384e-05
Prupe.4G080700	Avicularin	-0.923	1.8684e-05
Prupe.4G119200	Avicularin	0.914	3.28062e-05
Prupe.4G127200	Avicularin	0.926	1.51029e-05
Prupe.4G152700	Avicularin	-0.854	0.000404104
Prupe.4G162300	Avicularin	-0.856	0.000384144
[truncated: 1,607 more rows]
