# Supplementary material for: Metabolomic and transcriptomic analyses of peach leaves and fruits in response to pruning
Source: BMC Genomics. 2024 Jul 3;25:666. doi: 10.1186/s12864-024-10549-y (PMC11223333; doi:10.1186/s12864-024-10549-y)
Supplement: Supplementary file 16 — Supplementary Material 16: Supplemental Table S16. The information of DEGs and DEMs involved in tryptophan metabolism in peach leaves [file 12864_2024_10549_MOESM16_ESM.xls]

## Sheet: Ascorbate metabolism
Supplemental Table S16: The information of DEGs and DEMs involved in tryptophan metabolism
DEGs related to tryptophan metabolism										DEMs related to tryptophan metabolism
					DEGs in pdLvsupdL							DEMs in pdLvsupdL
pathway_ID	KO_ID	geneID	NR_description	Fold_Change	log2FoldChange	pvalue	regulated			Index	Compounds	Fold_Change	Log2FC	Type
ko00380	K00128	Prupe.1G255200	aldehyde dehydrogenase family 2 member B7, mitochondrial [Prunus persica]	2.277	1.187	2.56605e-08	up			pme1651	Indole 3-acetic acid (IAA)	2.72903	1.44839	up
ko00380	K11816	Prupe.7G231200	indole-3-pyruvate monooxygenase YUCCA2 [Prunus persica]	5.168	2.37	0.0138385	up			mws0282	L-Tryptophan	4.96082	2.31058	up
ko00380	K11816	Prupe.8G211000	probable indole-3-pyruvate monooxygenase YUCCA5 [Prunus persica]	3.068	1.617	0.00278424	up			pmb0818	Methoxyindoleacetic acid	4.68723	2.22874	up
ko00380	K11816	Prupe.8G252500	probable indole-3-pyruvate monooxygenase YUCCA10 [Prunus persica]	0.334	-1.584	2.34505e-05	down			Zmtn001624	N-Acetylisatin	0.460685	-1.11815	down
ko00380	K01593	Prupe.6G063700	uncharacterized protein LOC18775236 [Prunus persica]	0.48	-1.059	0.00114195	down
ko00380	K01593	Prupe.8G214500	tyrosine decarboxylase 1 isoform X1 [Prunus persica]	0.408	-1.295	3.00298e-12	down
