# Supplementary material for: Metabolomic and transcriptomic analyses of peach leaves and fruits in response to pruning
Source: BMC Genomics. 2024 Jul 3;25:666. doi: 10.1186/s12864-024-10549-y (PMC11223333; doi:10.1186/s12864-024-10549-y)
Supplement: Supplementary file 17 — Supplementary Material 17: Supplemental Table S17. The information of DEGs and DEMs involved in flavonoid biosynthesis in peach leaves [file 12864_2024_10549_MOESM17_ESM.xls]

## Sheet: Ascorbate metabolism
Supplemental Table S17: The information of DEGs and DEMs involved in flavonoid biosynthesis in peach leaves
DEGs related to flavonoids biynthesis										DEMs related to flavonoids biynthesis
					DEGs in pdLvsupdL							DEMs in pdLvsupdL
pathway_ID	KO_ID	geneID	NR_description	Fold_Change	log2FoldChange	pvalue	regulated			Index	Compounds	Fold_Change	Log2FC	Type
ko00941	K00487	Prupe.1G064900	cytochrome P450 CYP73A100 [Prunus persica]	0.424	-1.237	0.000524079	down			pmb3074	5-O-p-Coumaroylquinic acid	0.458307	-1.12561	down
ko00941	K00487	Prupe.6G040400	trans-cinnamate 4-monooxygenase [Prunus persica]	0.497	-1.009	1.04778e-13	down			Hmln002806	5-O-Caffeoylshikimic acid	0.3437	-1.54078	down
ko00941	K13065	Prupe.1G237200	vinorine synthase [Prunus persica]	2.817	1.494	2.35915e-09	up			mws0044	Dihydroquercetin(Taxifolin)	0.0697253	-3.84217	down
ko00941	K09754	Prupe.1G580300	cytochrome P450 98A2 [Prunus persica]	0.306	-1.71	1.22867e-08	down			mws0054	Catechin	0.444195	-1.17073	down
ko00941	K09754	Prupe.1G580400	cytochrome P450 98A2 [Prunus persica]	0.441	-1.181	1.75762e-18	down
ko00941	K00660	Prupe.1G003000	polyketide synthase 5 [Prunus persica]	0.03	-5.037	1.4846e-53	down
ko00941	K00660	Prupe.I005700	hypothetical protein PRUPE_I005700, partial [Prunus persica]	0.021	-5.552	2.10489e-32	down
ko00941	K00660	Prupe.I005800	chalcone synthase 2 [Prunus persica]	0.065	-3.948	5.57148e-41	down
ko00941	K00475	Prupe.7G168300	naringenin,2-oxoglutarate 3-dioxygenase [Prunus persica]	0.443	-1.173	1.38129e-13	down
ko00941	K13082	Prupe.1G376400	bifunctional dihydroflavonol 4-reductase/flavanone 4-reductase [Prunus persica]	0.252	-1.987	5.40641e-15	down
ko00941	K01859	Prupe.2G225200	chalcone--flavonone isomerase [Prunus persica]	0.309	-1.693	1.051e-20	down
ko00941	K01859	Prupe.2G263900	probable chalcone--flavonone isomerase 3 [Prunus persica]	0.136	-2.881	6.42101e-40	down
ko00941	K08695	Prupe.2G184900	anthocyanidin reductase ((2S)-flavan-3-ol-forming) isoform X1 [Prunus persica]	0.462	-1.115	1.03269e-05	down
