# Supplementary material for: Metabolomic and transcriptomic analyses of peach leaves and fruits in response to pruning
Source: BMC Genomics. 2024 Jul 3;25:666. doi: 10.1186/s12864-024-10549-y (PMC11223333; doi:10.1186/s12864-024-10549-y)
Supplement: Supplementary file 18 — Supplementary Material 18: Supplemental Table S18. The information of DEGs and DEMs involved in glutathione metabolism in peach fruits [file 12864_2024_10549_MOESM18_ESM.xls]

## Sheet: Ascorbate metabolism
Supplemental Table S18: The information of DEGs and DEMs involved in glutathione metabolism in peach fruits
DEGs related to glutathione metabolism										DEMs related to glutathione metabolism
					DEGs in pdLvsupdL							DEMs in pdLvsupdL
pathway_ID	KO_ID	geneID	NR_description	Fold_Change	log2FoldChange	pvalue	regulated			Index	Compounds	Fold_Change	Log2FC	Type
ko00480	K00799	Prupe.6G040700	probable glutathione S-transferase parA [Prunus persica]	0.344	-1.538	0.00615242	down			pme0193	L-Glutamine	0.374513	-1.41691	down
										pme0014	L-Glutamic acid	0.463045297625275	-1.11077	down
										pme0195	L-Cysteine	0.447746	-1.15925	down
										pme1086	Glutathione reduced form	0.420987067749551	-1.24815	down
